# Supplementary material for: A self-healing catalyst for electrocatalytic and photoelectrochemical oxygen evolution in highly alkaline conditions
Source: Nat Commun. 2021 Oct 13;12:5980. doi: 10.1038/s41467-021-26281-0 (PMC8514436; doi:10.1038/s41467-021-26281-0)
Supplement: Supplementary file 3 — Source data for Figures 1-5 [file 41467_2021_26281_MOESM3_ESM.zip]

Archive with 6 entries (5 files):
- Soruce_Data/
- Soruce_Data/Soruce_Data_Figure_1.xlsx
- Soruce_Data/Soruce_Data_Figure_2.xlsx
- Soruce_Data/Soruce_Data_Figure_3.xlsx
- Soruce_Data/Soruce_Data_Figure_4.xlsx
- Soruce_Data/Soruce_Data_Figure_5.xlsx
