# Supplementary material for: A self-healing catalyst for electrocatalytic and photoelectrochemical oxygen evolution in highly alkaline conditions
Source: Nat Commun. 2021 Oct 13;12:5980. doi: 10.1038/s41467-021-26281-0 (PMC8514436; doi:10.1038/s41467-021-26281-0)
Supplement: Supplementary file 3 — Source data for Figures 1-5 [file 41467_2021_26281_MOESM3_ESM.zip › Soruce_Data/Soruce_Data_Figure_1.xlsx]

## Sheet: Figure 1a
Time (h)	Potential (V vs. RHE)
0.000277778	1.57545
0.000555556	1.57663
0.000833333	1.57569
0.00111	1.57513
0.00139	1.57478
0.00167	1.57448
0.00194	1.57424
0.00222	1.57404
0.0025	1.57388
0.00278	1.57375
0.00306	1.57362
0.00333	1.57351
0.00361	1.57342
0.00389	1.57331
0.00417	1.5732
0.00444	1.57315
0.00472	1.57305
0.005	1.57301
0.00528	1.57297
0.00556	1.57293
0.00583	1.57288
0.00611	1.57283
0.00639	1.5728
0.00667	1.57273
0.00694	1.57268
0.00722	1.57269
0.0075	1.57265
0.00778	1.57264
0.00806	1.57261
0.00833	1.57259
0.00861	1.57259
0.00889	1.57259
0.00917	1.5726
0.00944	1.57253
0.00972	1.57238
0.01	1.57236
0.01028	1.57238
0.01056	1.57238
0.01083	1.57238
0.01111	1.57238
0.01139	1.57238
0.01167	1.57237
0.01194	1.57237
0.01222	1.5724
0.0125	1.57241
0.01278	1.57242
0.01306	1.57241
0.01333	1.57241
0.01361	1.57241
0.01389	1.57244
0.01417	1.57243
0.01444	1.57245
0.01472	1.57238
0.015	1.57237
0.01528	1.57235
0.01556	1.57234
0.01583	1.57233
0.01611	1.57237
0.01639	1.57238
0.01667	1.57235
0.01694	1.57237
0.01722	1.57237
0.0175	1.57236
0.01778	1.57239
0.01806	1.57237
0.01833	1.57233
0.01861	1.57235
0.01889	1.57235
0.01917	1.57238
0.01944	1.57239
0.01972	1.57245
0.02	1.57246
0.02028	1.57246
0.02056	1.57248
0.02083	1.57248
0.02111	1.57244
0.02139	1.57244
0.02167	1.57246
0.02194	1.57246
0.02222	1.57241
0.0225	1.57227
0.02278	1.57201
0.02306	1.57189
0.02333	1.57183
0.02361	1.57184
0.02389	1.57183
0.02417	1.57183
0.02444	1.57188
0.02472	1.57186
0.025	1.57187
0.02528	1.57188
0.02556	1.57184
0.02583	1.57138
0.02611	1.57139
0.02639	1.57142
0.02667	1.57143
0.02694	1.57144
0.02722	1.57143
0.0275	1.57143
0.02778	1.57147
0.02806	1.57151
0.02833	1.57151
0.02861	1.57153
0.02889	1.57156
0.02917	1.5716
0.02944	1.5716
0.02972	1.57163
0.03	1.57166
0.03028	1.5717
0.03056	1.57172
0.03083	1.57172
0.03111	1.57174
0.03139	1.57176
0.03167	1.5718
0.03194	1.57179
0.03222	1.57182
0.0325	1.57182
0.03278	1.57187
0.03306	1.57188
0.03333	1.57191
0.03361	1.57195
0.03389	1.57199
0.03417	1.57198
0.03444	1.57202
0.03472	1.57202
0.035	1.57206
0.03528	1.57205
0.03556	1.57211
0.03583	1.57214
0.03611	1.57219
0.03639	1.57222
0.03667	1.57225
0.03694	1.57231
0.03722	1.57233
0.0375	1.57232
0.03778	1.57232
0.03806	1.57229
0.03833	1.57229
0.03861	1.57212
0.03889	1.57206
0.03917	1.57209
0.03944	1.57212
0.03972	1.57211
0.04	1.572
0.04028	1.57196
0.04056	1.57198
0.04083	1.57201
0.04111	1.572
0.04139	1.57193
0.04167	1.57196
0.04194	1.57197
0.04222	1.57197
0.0425	1.57201
0.04278	1.57199
0.04306	1.57193
0.04333	1.57195
0.04361	1.57195
0.04389	1.572
0.04417	1.57198
0.04444	1.57202
0.04472	1.57204
0.045	1.57205
0.04528	1.57206
0.04556	1.57209
0.04583	1.57208
0.04611	1.5721
0.04639	1.57212
0.04667	1.57214
0.04694	1.57216
0.04722	1.57221
0.0475	1.57224
0.04778	1.57226
0.04806	1.57229
0.04833	1.57231
0.04861	1.57237
0.04889	1.57237
0.04917	1.57234
0.04944	1.57237
0.04972	1.57246
0.05	1.57244
0.05028	1.57235
0.05056	1.57233
0.05083	1.57234
0.05111	1.57235
0.05139	1.57235
0.05167	1.57236
0.05194	1.57234
0.05222	1.57234
0.0525	1.57239
0.05278	1.5724
0.05306	1.57241
0.05333	1.57245
0.05361	1.57247
0.05389	1.5725
0.05417	1.5725
0.05444	1.57257
0.05472	1.57259
0.055	1.57266
0.05528	1.57264
0.05556	1.57258
0.05583	1.5726
0.05611	1.57254
0.05639	1.57247
0.05667	1.57237
0.05694	1.5712
0.05722	1.57115
0.0575	1.57118
0.05778	1.57122
0.05806	1.57126
0.05833	1.57127
0.05861	1.57122
0.05889	1.57125
0.05917	1.57127
0.05944	1.5713
0.05972	1.57135
0.06	1.57138
0.06028	1.57141
0.06056	1.57141
0.06083	1.57144
0.06111	1.57138
0.06139	1.57124
0.06167	1.57125
0.06194	1.57124
0.06222	1.57127
0.0625	1.57131
0.06278	1.57131
0.06306	1.57133
0.06333	1.57135
0.06361	1.57138
0.06389	1.57142
0.06417	1.57144
0.06444	1.57147
0.06472	1.5715
0.065	1.57152
0.06528	1.57152
0.06556	1.57153
0.06583	1.57156
0.06611	1.57157
0.06639	1.5716
0.06667	1.57164
0.06694	1.57167
0.06722	1.5717
0.0675	1.57172
0.06778	1.57171
0.06806	1.57175
0.06833	1.57179
0.06861	1.57178
0.06889	1.57181
0.06917	1.57184
0.06944	1.57184
0.06972	1.57186
0.07	1.57191
0.07028	1.57188
0.07056	1.57192
0.07083	1.57196
0.07111	1.57197
0.07139	1.57201
0.07167	1.57204
0.07194	1.57208
0.07222	1.57211
0.0725	1.57218
0.07278	1.57221
0.07306	1.57225
0.07333	1.57225
0.07361	1.57229
0.07389	1.57229
0.07417	1.57228
0.07444	1.57229
0.07472	1.57231
0.075	1.57236
0.07528	1.57236
0.07556	1.57236
0.07583	1.57238
0.07611	1.57242
0.07639	1.57245
0.07667	1.57246
0.07694	1.57249
0.07722	1.57254
0.0775	1.57255
0.07778	1.57254
0.07806	1.57259
0.07833	1.57263
0.07861	1.57265
0.07889	1.57271
0.07917	1.57271
0.07944	1.5727
0.07972	1.57273
0.08	1.57273
0.08028	1.57275
0.08056	1.57273
0.08083	1.57257
0.08111	1.5724
0.08139	1.57224
0.08167	1.5721
0.08194	1.57209
0.08222	1.57211
0.0825	1.57214
0.08278	1.57206
0.08306	1.57133
0.08333	1.57122
0.08361	1.57125
0.08389	1.57126
0.08417	1.57129
0.08444	1.57128
0.08472	1.57119
0.085	1.57117
0.08528	1.57123
0.08556	1.57123
0.08583	1.57126
0.08611	1.57126
0.08639	1.57131
0.08667	1.57135
0.08694	1.57137
0.08722	1.57141
0.0875	1.57144
0.08778	1.5715
0.08806	1.5715
0.08833	1.57154
0.08861	1.57156
0.08889	1.57158
0.08917	1.57159
0.08944	1.57163
0.08972	1.57167
0.09	1.57172
0.09028	1.57176
0.09056	1.57177
0.09083	1.5718
0.09111	1.57185
0.09139	1.5719
0.09167	1.57193
0.09194	1.57188
0.09222	1.57174
0.0925	1.57149
0.09278	1.57149
0.09306	1.57152
0.09333	1.57155
0.09361	1.57161
0.09389	1.57161
0.09417	1.57169
0.09444	1.57171
0.09472	1.57173
0.095	1.57175
0.09528	1.57178
0.09556	1.57183
0.09583	1.57186
0.09611	1.57189
0.09639	1.57193
0.09667	1.57194
0.09694	1.572
0.09722	1.572
0.0975	1.57202
0.09778	1.57207
0.09806	1.5721
0.09833	1.57214
0.09861	1.57213
0.09889	1.57214
0.09917	1.57212
0.09944	1.57215
0.09972	1.57216
0.1	1.57218
0.10028	1.57223
0.10056	1.57229
0.10083	1.57231
0.10111	1.57232
0.10139	1.57232
0.10167	1.5723
0.10194	1.57234
0.10222	1.57239
0.1025	1.57242
0.10278	1.57247
0.10306	1.57251
0.10333	1.57244
0.10361	1.57233
0.10389	1.57234
0.10417	1.57234
0.10444	1.57236
0.10472	1.57241
0.105	1.57246
0.10528	1.57248
0.10556	1.57247
0.10583	1.57248
0.10611	1.57237
0.10639	1.57235
0.10667	1.57232
0.10694	1.57228
0.10722	1.57232
0.1075	1.5723
0.10778	1.57233
0.10806	1.57235
0.10833	1.57239
0.10861	1.5724
0.10889	1.57243
0.10917	1.57246
0.10944	1.57253
0.10972	1.57252
0.11	1.57258
0.11028	1.57258
0.11056	1.57255
0.11083	1.57247
0.11111	1.57237
0.11139	1.5724
0.11167	1.57202
0.11194	1.5716
0.11222	1.57163
0.1125	1.57165
0.11278	1.57169
0.11306	1.57174
0.11333	1.57177
0.11361	1.5718
0.11389	1.57182
0.11417	1.57189
0.11444	1.5719
0.11472	1.57192
0.115	1.57195
0.11528	1.57199
0.11556	1.57202
0.11583	1.57205
0.11611	1.57203
0.11639	1.57204
0.11667	1.57206
0.11694	1.57208
0.11722	1.57216
0.1175	1.57218
0.11778	1.57226
0.11806	1.57224
0.11833	1.57224
0.11861	1.5723
0.11889	1.57235
0.11917	1.57237
0.11944	1.57238
0.11972	1.57238
0.12	1.57241
0.12028	1.57248
0.12056	1.57243
0.12083	1.57246
0.12111	1.57246
0.12139	1.5725
0.12167	1.57254
0.12194	1.57252
0.12222	1.57244
0.1225	1.5721
0.12278	1.57126
0.12306	1.57132
0.12333	1.57133
0.12361	1.57136
0.12389	1.57139
0.12417	1.57141
0.12444	1.57146
0.12472	1.57151
0.125	1.57151
0.12528	1.57153
0.12556	1.57151
0.12583	1.57155
0.12611	1.5716
0.12639	1.57164
0.12667	1.57167
0.12694	1.57171
0.12722	1.57174
0.1275	1.5718
0.12778	1.5718
0.12806	1.57184
0.12833	1.57187
0.12861	1.57187
0.12889	1.57192
0.12917	1.57194
0.12944	1.57198
0.12972	1.57199
0.13	1.57201
0.13028	1.57201
0.13056	1.57202
0.13083	1.57196
0.13111	1.57197
0.13139	1.57185
0.13167	1.57184
0.13194	1.57185
0.13222	1.57189
0.1325	1.57195
0.13278	1.57197
0.13306	1.57193
0.13333	1.57196
0.13361	1.57198
0.13389	1.57205
0.13417	1.57211
0.13444	1.57213
0.13472	1.57212
0.135	1.57214
0.13528	1.57221
0.13556	1.57219
0.13583	1.57222
0.13611	1.57228
0.13639	1.57232
0.13667	1.5723
0.13694	1.57236
0.13722	1.5724
0.1375	1.57242
0.13778	1.57238
0.13806	1.57236
0.13833	1.57234
0.13861	1.57237
0.13889	1.57239
0.13917	1.57241
0.13944	1.57242
0.13972	1.5724
0.14	1.5725
0.14028	1.57245
0.14056	1.57247
0.14083	1.57254
0.14111	1.57251
0.14139	1.57254
0.14167	1.57247
0.14194	1.57249
0.14222	1.57216
0.1425	1.57217
0.14278	1.57218
0.14306	1.57222
0.14333	1.57225
0.14361	1.57232
0.14389	1.57229
0.14417	1.5723
0.14444	1.57228
0.14472	1.57217
0.145	1.57218
0.14528	1.57219
0.14556	1.57223
0.14583	1.57223
0.14611	1.57229
0.14639	1.57235
0.14667	1.57236
0.14694	1.57239
0.14722	1.5723
0.1475	1.57233
0.14778	1.57224
0.14806	1.57218
0.14833	1.57219
0.14861	1.57221
0.14889	1.57222
0.14917	1.57225
0.14944	1.57228
0.14972	1.57224
0.15	1.57225
0.15028	1.57231
0.15056	1.57235
0.15083	1.57236
0.15111	1.57244
0.15139	1.57243
0.15167	1.57243
0.15194	1.57245
0.15222	1.57249
0.1525	1.5725
0.15278	1.57254
0.15306	1.57253
0.15333	1.57261
0.15361	1.57259
0.15389	1.5726
0.15417	1.57263
0.15444	1.5726
0.15472	1.57263
0.155	1.57266
0.15528	1.57267
0.15556	1.57274
0.15583	1.57273
0.15611	1.57237
0.15639	1.57213
0.15667	1.57212
0.15694	1.57211
0.15722	1.57217
0.1575	1.57223
0.15778	1.57225
0.15806	1.57211
0.15833	1.57187
0.15861	1.57187
0.15889	1.57189
0.15917	1.57189
0.15944	1.57191
0.15972	1.57188
0.16	1.57192
0.16028	1.57196
0.16056	1.572
0.16083	1.57201
0.16111	1.57206
0.16139	1.5721
0.16167	1.57212
0.16194	1.5721
0.16222	1.57214
0.1625	1.57217
0.16278	1.57219
0.16306	1.57222
0.16333	1.57221
0.16361	1.57225
0.16389	1.57222
0.16417	1.57222
0.16444	1.57226
0.16472	1.57233
0.165	1.57234
0.16528	1.57231
0.16556	1.57233
0.16583	1.57236
0.16611	1.57238
0.16639	1.5724
0.16667	1.5724
0.16694	1.57244
0.16722	1.57245
0.1675	1.57244
0.16778	1.57252
0.16806	1.57255
0.16833	1.57262
0.16861	1.57262
0.16889	1.57265
0.16917	1.57259
0.16944	1.5726
0.16972	1.57263
0.17	1.57264
0.17028	1.57266
0.17056	1.57272
0.17083	1.5727
0.17111	1.57267
0.17139	1.57269
0.17167	1.57267
0.17194	1.57272
0.17222	1.57273
0.1725	1.57273
0.17278	1.57274
0.17306	1.57273
0.17333	1.57272
0.17361	1.57271
0.17389	1.5724
0.17417	1.57228
0.17444	1.57233
0.17472	1.57237
0.175	1.57239
0.17528	1.57238
0.17556	1.57222
0.17583	1.57219
0.17611	1.5722
0.17639	1.57223
0.17667	1.57226
0.17694	1.57232
0.17722	1.57232
0.1775	1.57211
0.17778	1.57157
0.17806	1.57157
0.17833	1.57129
0.17861	1.57128
0.17889	1.57132
0.17917	1.57138
0.17944	1.57139
0.17972	1.57143
0.18	1.57145
0.18028	1.57151
0.18056	1.57155
0.18083	1.57158
0.18111	1.57161
0.18139	1.57163
0.18167	1.57173
0.18194	1.57172
0.18222	1.57173
0.1825	1.57175
0.18278	1.57177
0.18306	1.57185
0.18333	1.57187
0.18361	1.57189
0.18389	1.5719
0.18417	1.5719
0.18444	1.57185
0.18472	1.57191
0.185	1.57192
0.18528	1.57196
0.18556	1.57198
0.18583	1.57202
0.18611	1.57204
0.18639	1.57198
0.18667	1.57187
0.18694	1.57186
0.18722	1.5719
0.1875	1.57193
0.18778	1.57196
0.18806	1.57198
0.18833	1.57203
0.18861	1.57205
0.18889	1.57208
0.18917	1.57213
0.18944	1.5721
0.18972	1.57217
0.19	1.57221
0.19028	1.5722
0.19056	1.57216
0.19083	1.57217
0.19111	1.5722
0.19139	1.57226
0.19167	1.57222
0.19194	1.57226
0.19222	1.57229
0.1925	1.57235
0.19278	1.57235
0.19306	1.5724
0.19333	1.57239
0.19361	1.57244
0.19389	1.57242
0.19417	1.57245
0.19444	1.57245
0.19472	1.57244
0.195	1.57243
0.19528	1.57245
0.19556	1.57233
0.19583	1.57237
0.19611	1.57241
0.19639	1.57244
0.19667	1.57243
0.19694	1.57252
0.19722	1.5725
0.1975	1.5725
0.19778	1.57235
0.19806	1.57229
0.19833	1.57211
0.19861	1.57218
0.19889	1.57218
0.19917	1.57225
0.19944	1.57221
0.19972	1.57228
0.2	1.57232
0.20028	1.57235
0.20056	1.57234
0.20083	1.57238
0.20111	1.57242
0.20139	1.57249
0.20167	1.57252
0.20194	1.57248
0.20222	1.57255
0.2025	1.57248
0.20278	1.57247
0.20306	1.57248
0.20333	1.5725
0.20361	1.57253
0.20389	1.57253
0.20417	1.57259
0.20444	1.57261
0.20472	1.57263
0.205	1.57268
0.20528	1.57272
0.20556	1.5727
0.20583	1.57267
0.20611	1.57271
0.20639	1.57272
0.20667	1.57276
0.20694	1.57277
0.20722	1.57279
0.2075	1.57285
0.20778	1.57286
0.20806	1.57286
0.20833	1.5728
0.20861	1.57278
0.20889	1.57264
0.20917	1.57245
0.20944	1.5725
0.20972	1.57237
0.21	1.57227
0.21028	1.57223
0.21056	1.57223
0.21083	1.5722
0.21111	1.57229
0.21139	1.57225
0.21167	1.57233
0.21194	1.57233
0.21222	1.57231
0.2125	1.57235
0.21278	1.57239
0.21306	1.57242
0.21333	1.57247
0.21361	1.57248
0.21389	1.57246
0.21417	1.57248
0.21444	1.57247
0.21472	1.57236
0.215	1.57222
0.21528	1.57221
0.21556	1.57223
0.21583	1.5723
0.21611	1.5723
0.21639	1.57217
0.21667	1.57216
0.21694	1.57224
0.21722	1.57219
0.2175	1.57221
0.21778	1.57226
0.21806	1.57233
0.21833	1.57235
0.21861	1.57238
0.21889	1.57243
0.21917	1.5724
0.21944	1.57237
0.21972	1.57235
0.22	1.57233
0.22028	1.57227
0.22056	1.57223
0.22083	1.57214
0.22111	1.57149
0.22139	1.57147
0.22167	1.57148
0.22194	1.57155
0.22222	1.57161
0.2225	1.57159
0.22278	1.57169
0.22306	1.57171
0.22333	1.57176
0.22361	1.57177
0.22389	1.57182
0.22417	1.57184
0.22444	1.57184
0.22472	1.57182
0.225	1.57184
0.22528	1.5719
0.22556	1.57195
0.22583	1.57202
0.22611	1.57203
0.22639	1.57205
0.22667	1.57207
0.22694	1.57208
0.22722	1.57207
0.2275	1.57212
0.22778	1.57212
0.22806	1.57217
0.22833	1.57221
0.22861	1.57224
0.22889	1.57224
0.22917	1.57228
0.22944	1.5723
0.22972	1.57232
0.23	1.57236
0.23028	1.57233
0.23056	1.57233
0.23083	1.57233
0.23111	1.5722
0.23139	1.57217
0.23167	1.57215
0.23194	1.57219
0.23222	1.57219
0.2325	1.57223
0.23278	1.57224
0.23306	1.57223
0.23333	1.57229
0.23361	1.5723
0.23389	1.57226
0.23417	1.57226
0.23444	1.57225
0.23472	1.5723
0.235	1.57234
0.23528	1.57236
0.23556	1.57235
0.23583	1.57243
0.23611	1.57242
0.23639	1.57241
0.23667	1.57243
0.23694	1.57245
0.23722	1.57236
0.2375	1.57237
0.23778	1.57238
0.23806	1.5724
0.23833	1.57238
0.23861	1.57243
0.23889	1.57248
0.23917	1.57244
0.23944	1.5725
0.23972	1.57241
0.24	1.57243
0.24028	1.57243
0.24056	1.57244
0.24083	1.57245
0.24111	1.57248
0.24139	1.57246
0.24167	1.57251
0.24194	1.57252
0.24222	1.57259
0.2425	1.57258
0.24278	1.57259
0.24306	1.57255
0.24333	1.57251
0.24361	1.57253
0.24389	1.57255
0.24417	1.57256
0.24444	1.57253
0.24472	1.57258
0.245	1.57261
0.24528	1.57264
0.24556	1.57268
0.24583	1.57272
0.24611	1.57265
0.24639	1.57269
0.24667	1.57271
0.24694	1.57274
0.24722	1.57279
0.2475	1.57275
0.24778	1.57275
0.24806	1.57276
0.24833	1.57275
0.24861	1.57276
0.24889	1.57282
0.24917	1.57281
0.24944	1.57273
0.24972	1.57265
0.25	1.57265
0.25028	1.57264
0.25056	1.57273
0.25083	1.57273
0.25111	1.57272
0.25139	1.57259
0.25167	1.57259
0.25194	1.57255
0.25222	1.57265
0.2525	1.57261
0.25278	1.57262
0.25306	1.57265
0.25333	1.57268
0.25361	1.5727
0.25389	1.57273
0.25417	1.57272
0.25444	1.57275
0.25472	1.57273
0.255	1.57273
0.25528	1.57269
0.25556	1.57269
0.25583	1.57271
0.25611	1.57278
0.25639	1.57278
0.25667	1.57284
0.25694	1.57283
0.25722	1.57284
0.2575	1.57278
0.25778	1.57247
0.25806	1.57246
0.25833	1.57243
0.25861	1.57239
0.25889	1.5719
0.25917	1.57173
0.25944	1.57173
0.25972	1.57177
0.26	1.57182
0.26028	1.57184
0.26056	1.57184
0.26083	1.57189
0.26111	1.57194
0.26139	1.57195
0.26167	1.572
0.26194	1.57197
0.26222	1.57201
0.2625	1.57201
0.26278	1.57206
0.26306	1.57206
0.26333	1.57209
0.26361	1.57205
0.26389	1.57209
0.26417	1.57211
0.26444	1.57208
0.26472	1.57214
0.265	1.57218
0.26528	1.57202
0.26556	1.57166
0.26583	1.57169
0.26611	1.5717
0.26639	1.57152
0.26667	1.57157
0.26694	1.5716
0.26722	1.57167
0.2675	1.57162
0.26778	1.5716
0.26806	1.57165
0.26833	1.57168
0.26861	1.57168
0.26889	1.57167
0.26917	1.57173
0.26944	1.57175
0.26972	1.57179
0.27	1.57181
0.27028	1.57185
0.27056	1.57188
0.27083	1.57191
0.27111	1.57193
0.27139	1.57197
0.27167	1.57202
0.27194	1.57203
0.27222	1.57208
0.2725	1.5721
0.27278	1.57215
0.27306	1.57216
0.27333	1.57218
0.27361	1.57213
0.27389	1.57213
0.27417	1.5722
0.27444	1.57219
0.27472	1.57225
0.275	1.57219
0.27528	1.57218
0.27556	1.57222
0.27583	1.57227
0.27611	1.57226
0.27639	1.57224
0.27667	1.57225
0.27694	1.57228
0.27722	1.57228
0.2775	1.5723
0.27778	1.57236
0.27806	1.5724
0.27833	1.5724
0.27861	1.57243
0.27889	1.57238
0.27917	1.57238
0.27944	1.57231
0.27972	1.5723
0.28	1.57234
0.28028	1.5721
0.28056	1.57187
0.28083	1.57188
0.28111	1.57191
0.28139	1.57183
0.28167	1.57178
0.28194	1.5718
0.28222	1.57184
0.2825	1.57185
0.28278	1.57188
0.28306	1.57187
0.28333	1.57188
0.28361	1.57192
0.28389	1.57189
0.28417	1.57193
0.28444	1.57194
0.28472	1.57197
0.285	1.57199
0.28528	1.57199
0.28556	1.57203
0.28583	1.57207
0.28611	1.5721
0.28639	1.57214
0.28667	1.57217
0.28694	1.5722
0.28722	1.5722
0.2875	1.57223
0.28778	1.57224
0.28806	1.57229
0.28833	1.57231
0.28861	1.57231
0.28889	1.57237
0.28917	1.57236
0.28944	1.5724
0.28972	1.57241
0.29	1.57238
0.29028	1.57235
0.29056	1.57237
0.29083	1.57238
0.29111	1.57231
0.29139	1.57234
0.29167	1.57239
0.29194	1.57239
0.29222	1.57241
0.2925	1.57245
0.29278	1.57248
0.29306	1.57248
0.29333	1.57244
0.29361	1.5725
0.29389	1.57252
0.29417	1.5725
0.29444	1.57252
0.29472	1.57254
0.295	1.57256
0.29528	1.57252
0.29556	1.57201
0.29583	1.57197
0.29611	1.57202
0.29639	1.57207
0.29667	1.57212
0.29694	1.57218
0.29722	1.57221
0.2975	1.57224
0.29778	1.57224
0.29806	1.57225
0.29833	1.57221
0.29861	1.57224
0.29889	1.57225
0.29917	1.57221
0.29944	1.57225
0.29972	1.57231
0.3	1.57231
0.30028	1.57235
0.30056	1.57238
0.30083	1.57242
0.30111	1.57221
0.30139	1.57218
0.30167	1.57224
0.30194	1.5723
0.30222	1.57229
0.3025	1.57232
0.30278	1.57234
0.30306	1.57236
0.30333	1.57238
0.30361	1.57239
0.30389	1.57241
0.30417	1.57242
0.30444	1.57243
0.30472	1.57247
0.305	1.57253
0.30528	1.57247
0.30556	1.57235
0.30583	1.57232
0.30611	1.57233
0.30639	1.57235
0.30667	1.57234
0.30694	1.57236
0.30722	1.57238
0.3075	1.57238
0.30778	1.57236
0.30806	1.57238
0.30833	1.57238
0.30861	1.57241
0.30889	1.57243
0.30917	1.5723
0.30944	1.57231
0.30972	1.57233
0.31	1.57236
0.31028	1.57235
0.31056	1.57228
0.31083	1.57181
0.31111	1.57185
0.31139	1.57185
0.31167	1.57192
0.31194	1.57194
0.31222	1.572
0.3125	1.57207
0.31278	1.57204
0.31306	1.57209
0.31333	1.57212
0.31361	1.57209
0.31389	1.57216
0.31417	1.57215
0.31444	1.57214
0.31472	1.57214
0.315	1.57215
0.31528	1.57217
0.31556	1.57214
0.31583	1.57218
0.31611	1.57222
0.31639	1.57227
0.31667	1.57231
0.31694	1.57235
0.31722	1.57238
0.3175	1.57236
0.31778	1.572
0.31806	1.57172
0.31833	1.57172
0.31861	1.57172
0.31889	1.57153
0.31917	1.57161
0.31944	1.5716
0.31972	1.57165
0.32	1.57171
0.32028	1.57171
0.32056	1.57174
0.32083	1.57178
0.32111	1.57183
0.32139	1.57184
0.32167	1.57192
0.32194	1.57196
0.32222	1.57201
0.3225	1.57204
0.32278	1.57197
0.32306	1.57197
0.32333	1.57197
0.32361	1.57197
0.32389	1.57198
0.32417	1.57202
0.32444	1.57206
0.32472	1.57207
0.325	1.57207
0.32528	1.57212
0.32556	1.57215
0.32583	1.57221
0.32611	1.57222
0.32639	1.57217
0.32667	1.5722
0.32694	1.57214
0.32722	1.57216
0.3275	1.57221
0.32778	1.57222
0.32806	1.57195
0.32833	1.57202
0.32861	1.57204
0.32889	1.57209
0.32917	1.57198
0.32944	1.57197
0.32972	1.572
0.33	1.57195
0.33028	1.57192
0.33056	1.57196
0.33083	1.572
0.33111	1.57205
0.33139	1.57209
0.33167	1.57213
0.33194	1.57218
0.33222	1.57218
0.3325	1.57222
0.33278	1.57222
0.33306	1.57225
0.33333	1.57229
0.33361	1.57234
0.33389	1.57239
0.33417	1.5724
0.33444	1.57243
0.33472	1.57247
0.335	1.5725
0.33528	1.57251
0.33556	1.57255
0.33583	1.57253
0.33611	1.57258
0.33639	1.57259
0.33667	1.57262
0.33694	1.57258
0.33722	1.57255
0.3375	1.57262
0.33778	1.57268
0.33806	1.57268
0.33833	1.57275
0.33861	1.57279
0.33889	1.5728
0.33917	1.57279
0.33944	1.57283
0.33972	1.5728
0.34	1.57263
0.34028	1.57231
0.34056	1.57232
0.34083	1.57231
0.34111	1.57232
0.34139	1.57234
0.34167	1.57236
0.34194	1.57237
0.34222	1.57206
0.3425	1.57208
0.34278	1.57213
0.34306	1.57214
0.34333	1.57217
0.34361	1.57221
0.34389	1.57222
0.34417	1.57219
0.34444	1.57223
0.34472	1.5723
0.345	1.57228
0.34528	1.57235
0.34556	1.57242
0.34583	1.57246
0.34611	1.57247
0.34639	1.57249
0.34667	1.57255
0.34694	1.57257
0.34722	1.5726
0.3475	1.5726
0.34778	1.57258
0.34806	1.57263
0.34833	1.57267
0.34861	1.57269
0.34889	1.57272
0.34917	1.57273
0.34944	1.5728
0.34972	1.57283
0.35	1.57271
0.35028	1.57247
0.35056	1.57247
0.35083	1.57247
0.35111	1.57249
0.35139	1.57247
0.35167	1.57249
0.35194	1.57239
0.35222	1.57237
0.3525	1.57243
0.35278	1.57244
0.35306	1.57249
0.35333	1.5725
0.35361	1.5725
0.35389	1.57253
0.35417	1.57224
0.35444	1.57204
0.35472	1.57205
0.355	1.57208
0.35528	1.57208
0.35556	1.57209
0.35583	1.57214
0.35611	1.57213
0.35639	1.57213
0.35667	1.57217
0.35694	1.57217
0.35722	1.57212
0.3575	1.57214
0.35778	1.57218
0.35806	1.5722
0.35833	1.57226
0.35861	1.57229
0.35889	1.57237
0.35917	1.57239
0.35944	1.57242
0.35972	1.57241
0.36	1.57241
0.36028	1.57248
0.36056	1.57251
0.36083	1.5725
0.36111	1.57255
0.36139	1.57253
0.36167	1.57255
0.36194	1.57261
0.36222	1.57265
0.3625	1.57265
0.36278	1.5727
0.36306	1.57271
0.36333	1.5727
0.36361	1.5727
0.36389	1.57273
0.36417	1.57277
0.36444	1.57285
0.36472	1.57279
0.365	1.57272
0.36528	1.57276
0.36556	1.57251
0.36583	1.57247
0.36611	1.57249
0.36639	1.57245
0.36667	1.57236
0.36694	1.57234
0.36722	1.5724
0.3675	1.57238
0.36778	1.57241
0.36806	1.57238
0.36833	1.57223
0.36861	1.57208
0.36889	1.57207
0.36917	1.57208
0.36944	1.57209
0.36972	1.57206
0.37	1.57215
0.37028	1.57182
0.37056	1.57135
0.37083	1.57137
0.37111	1.57141
0.37139	1.57145
0.37167	1.57149
0.37194	1.57154
0.37222	1.57156
0.3725	1.57162
0.37278	1.57167
0.37306	1.57168
0.37333	1.57169
0.37361	1.57174
0.37389	1.57177
0.37417	1.5718
0.37444	1.57181
0.37472	1.57181
0.375	1.57187
0.37528	1.5719
0.37556	1.57196
0.37583	1.572
0.37611	1.57206
0.37639	1.5721
0.37667	1.57211
0.37694	1.57212
0.37722	1.57213
0.3775	1.57217
0.37778	1.57219
0.37806	1.5722
0.37833	1.57222
0.37861	1.57231
0.37889	1.57229
0.37917	1.57227
0.37944	1.57229
0.37972	1.57227
0.38	1.5723
0.38028	1.57229
0.38056	1.57231
0.38083	1.57236
0.38111	1.57236
0.38139	1.57237
0.38167	1.57237
0.38194	1.57243
0.38222	1.57237
0.3825	1.57219
0.38278	1.57206
0.38306	1.57211
0.38333	1.57213
0.38361	1.57207
0.38389	1.57208
0.38417	1.57206
0.38444	1.57207
0.38472	1.57212
0.385	1.57214
0.38528	1.57214
0.38556	1.57218
0.38583	1.57219
0.38611	1.57209
0.38639	1.57211
0.38667	1.57206
0.38694	1.5719
0.38722	1.5719
0.3875	1.57184
0.38778	1.5719
0.38806	1.57194
0.38833	1.57197
0.38861	1.57202
0.38889	1.57204
0.38917	1.57208
0.38944	1.57211
0.38972	1.57213
0.39	1.57213
0.39028	1.57213
0.39056	1.57214
0.39083	1.57221
0.39111	1.57226
0.39139	1.5723
0.39167	1.57229
0.39194	1.57233
0.39222	1.57235
0.3925	1.57241
0.39278	1.5724
0.39306	1.57244
0.39333	1.57246
0.39361	1.57249
0.39389	1.57253
0.39417	1.57256
0.39444	1.57258
0.39472	1.57259
0.395	1.57259
0.39528	1.5726
0.39556	1.5727
0.39583	1.57271
0.39611	1.57271
0.39639	1.57264
0.39667	1.57253
0.39694	1.57254
0.39722	1.57261
0.3975	1.57259
0.39778	1.57257
0.39806	1.57257
0.39833	1.57258
0.39861	1.57261
0.39889	1.57261
0.39917	1.57262
0.39944	1.57266
0.39972	1.57265
0.4	1.57269
0.40028	1.57271
0.40056	1.5727
0.40083	1.57262
0.40111	1.57268
0.40139	1.57263
0.40167	1.57266
0.40194	1.57266
0.40222	1.57266
0.4025	1.57268
0.40278	1.57267
0.40306	1.57268
0.40333	1.57272
0.40361	1.57268
0.40389	1.57267
0.40417	1.57266
0.40444	1.5727
0.40472	1.57273
0.405	1.5727
0.40528	1.5727
0.40556	1.5727
0.40583	1.57245
0.40611	1.57192
0.40639	1.57194
0.40667	1.57186
0.40694	1.57172
0.40722	1.57176
0.4075	1.57175
0.40778	1.57179
0.40806	1.57183
0.40833	1.57187
0.40861	1.57188
0.40889	1.57188
0.40917	1.57196
0.40944	1.572
0.40972	1.57199
0.41	1.572
0.41028	1.57209
0.41056	1.57206
0.41083	1.57208
0.41111	1.57209
0.41139	1.57212
0.41167	1.57215
0.41194	1.57221
0.41222	1.57227
0.4125	1.57225
0.41278	1.57228
0.41306	1.57229
0.41333	1.5723
0.41361	1.57235
0.41389	1.57236
0.41417	1.57239
0.41444	1.57247
0.41472	1.57245
0.415	1.57244
0.41528	1.57244
0.41556	1.5724
0.41583	1.57248
0.41611	1.57247
0.41639	1.57248
0.41667	1.57243
0.41694	1.57239
0.41722	1.57236
0.4175	1.57236
0.41778	1.57237
0.41806	1.57247
0.41833	1.57251
0.41861	1.57252
0.41889	1.57244
0.41917	1.5725
0.41944	1.57251
0.41972	1.57249
0.42	1.57249
0.42028	1.57251
0.42056	1.57252
0.42083	1.5725
0.42111	1.57258
0.42139	1.57259
0.42167	1.57258
0.42194	1.5726
0.42222	1.57264
0.4225	1.57264
0.42278	1.57268
0.42306	1.57274
0.42333	1.57281
0.42361	1.57285
0.42389	1.57276
0.42417	1.57278
0.42444	1.57281
0.42472	1.57279
0.425	1.57282
0.42528	1.57284
0.42556	1.57288
0.42583	1.57281
0.42611	1.57282
0.42639	1.57288
0.42667	1.57287
0.42694	1.57265
0.42722	1.57267
0.4275	1.57256
0.42778	1.57261
0.42806	1.57258
0.42833	1.57257
0.42861	1.57221
0.42889	1.57225
0.42917	1.57219
0.42944	1.57221
0.42972	1.57221
0.43	1.57221
0.43028	1.57162
0.43056	1.57164
0.43083	1.5716
0.43111	1.57153
0.43139	1.57144
0.43167	1.57145
0.43194	1.57151
0.43222	1.57153
0.4325	1.57158
0.43278	1.57162
0.43306	1.5716
0.43333	1.57164
0.43361	1.57165
0.43389	1.57163
0.43417	1.57164
0.43444	1.57168
0.43472	1.57172
0.435	1.57176
0.43528	1.5718
0.43556	1.57185
0.43583	1.57191
0.43611	1.57193
0.43639	1.57193
0.43667	1.57199
0.43694	1.57204
0.43722	1.57208
0.4375	1.57207
0.43778	1.57215
0.43806	1.57216
0.43833	1.57222
0.43861	1.57224
0.43889	1.57228
0.43917	1.57223
0.43944	1.57225
0.43972	1.57225
0.44	1.57227
0.44028	1.57235
0.44056	1.57236
0.44083	1.57236
0.44111	1.57241
0.44139	1.57241
0.44167	1.57232
0.44194	1.57224
0.44222	1.57228
0.4425	1.57232
0.44278	1.57226
0.44306	1.57219
0.44333	1.57223
0.44361	1.57201
0.44389	1.57207
0.44417	1.57203
0.44444	1.57193
0.44472	1.57185
0.445	1.57185
0.44528	1.57181
0.44556	1.57187
0.44583	1.57187
0.44611	1.57194
0.44639	1.57193
0.44667	1.57198
0.44694	1.57201
0.44722	1.57205
0.4475	1.57206
0.44778	1.5721
0.44806	1.57215
0.44833	1.57226
0.44861	1.57222
0.44889	1.572
0.44917	1.57203
0.44944	1.57207
0.44972	1.57209
0.45	1.5721
0.45028	1.57214
0.45056	1.57217
0.45083	1.57216
0.45111	1.57219
0.45139	1.57222
0.45167	1.57229
0.45194	1.57229
0.45222	1.5723
0.4525	1.57233
0.45278	1.57238
0.45306	1.57233
0.45333	1.57239
0.45361	1.57238
0.45389	1.57241
0.45417	1.57243
0.45444	1.57238
0.45472	1.57237
0.455	1.57235
0.45528	1.57234
0.45556	1.57234
0.45583	1.57239
0.45611	1.5724
0.45639	1.57245
0.45667	1.57242
0.45694	1.57242
0.45722	1.57249
0.4575	1.57252
0.45778	1.57257
0.45806	1.57255
0.45833	1.57256
0.45861	1.57256
0.45889	1.57259
0.45917	1.57263
0.45944	1.57253
0.45972	1.57237
0.46	1.57227
0.46028	1.57204
0.46056	1.57207
0.46083	1.57209
0.46111	1.57211
0.46139	1.57203
0.46167	1.57204
0.46194	1.57207
0.46222	1.57209
0.4625	1.57213
0.46278	1.57217
0.46306	1.57219
0.46333	1.57224
0.46361	1.57223
0.46389	1.57228
0.46417	1.57232
0.46444	1.57235
0.46472	1.57225
0.465	1.57191
0.46528	1.57193
0.46556	1.57197
0.46583	1.57199
0.46611	1.57201
0.46639	1.57199
0.46667	1.57202
0.46694	1.57207
0.46722	1.5721
0.4675	1.57211
0.46778	1.57216
0.46806	1.5722
0.46833	1.57218
0.46861	1.57225
0.46889	1.57227
0.46917	1.57232
0.46944	1.57229
0.46972	1.57231
0.47	1.57228
0.47028	1.57229
0.47056	1.57226
0.47083	1.57225
0.47111	1.57205
0.47139	1.57203
0.47167	1.57205
0.47194	1.57208
0.47222	1.57211
0.4725	1.57218
0.47278	1.57214
0.47306	1.57215
0.47333	1.57215
0.47361	1.57217
0.47389	1.57223
0.47417	1.57224
0.47444	1.57229
0.47472	1.57229
0.475	1.57225
0.47528	1.57231
0.47556	1.57233
0.47583	1.57237
0.47611	1.57242
0.47639	1.57245
0.47667	1.57249
0.47694	1.57249
0.47722	1.5725
0.4775	1.57251
0.47778	1.57259
0.47806	1.57261
0.47833	1.57264
0.47861	1.57268
0.47889	1.5727
0.47917	1.57277
0.47944	1.57278
0.47972	1.57282
0.48	1.57266
0.48028	1.57263
0.48056	1.57266
0.48083	1.57267
0.48111	1.57266
0.48139	1.57274
0.48167	1.57277
0.48194	1.57279
0.48222	1.57284
0.4825	1.57284
0.48278	1.57288
0.48306	1.5729
0.48333	1.57292
0.48361	1.57297
0.48389	1.57299
0.48417	1.57302
0.48444	1.57291
0.48472	1.57292
0.485	1.57278
0.48528	1.57277
0.48556	1.57273
0.48583	1.57269
0.48611	1.57272
0.48639	1.57265
0.48667	1.57267
0.48694	1.57268
0.48722	1.57268
0.4875	1.5721
0.48778	1.57214
0.48806	1.57212
0.48833	1.57214
0.48861	1.57224
0.48889	1.57225
0.48917	1.57224
0.48944	1.57227
0.48972	1.57229
0.49	1.57235
0.49028	1.5723
0.49056	1.57197
0.49083	1.57186
0.49111	1.57193
0.49139	1.57196
0.49167	1.57201
0.49194	1.57205
0.49222	1.57208
0.4925	1.57213
0.49278	1.57212
0.49306	1.57216
0.49333	1.57218
0.49361	1.57211
0.49389	1.57213
0.49417	1.57213
0.49444	1.57217
0.49472	1.57223
0.495	1.57227
0.49528	1.5723
0.49556	1.57229
0.49583	1.57235
0.49611	1.57232
0.49639	1.57237
0.49667	1.57241
0.49694	1.57244
0.49722	1.57245
0.4975	1.57246
0.49778	1.57247
0.49806	1.57251
0.49833	1.57254
0.49861	1.57255
0.49889	1.57261
0.49917	1.57263
0.49944	1.57265
0.49972	1.57271
0.5	1.57275
0.50028	1.5728
0.50056	1.57278
0.50083	1.57276
0.50111	1.57272
0.50139	1.57272
0.50167	1.57272
0.50194	1.57271
0.50222	1.57266
0.5025	1.57267
0.50278	1.57266
0.50306	1.57258
0.50333	1.57245
0.50361	1.5725
0.50389	1.5725
0.50417	1.57252
0.50444	1.57256
0.50472	1.57258
0.505	1.57259
0.50528	1.57251
0.50556	1.57252
0.50583	1.57259
0.50611	1.57259
0.50639	1.57267
0.50667	1.57268
0.50694	1.5727
0.50722	1.57268
0.5075	1.57263
0.50778	1.57261
0.50806	1.57265
0.50833	1.57273
0.50861	1.57274
0.50889	1.57171
0.50917	1.57164
0.50944	1.57164
0.50972	1.57167
0.51	1.57173
0.51028	1.57174
0.51056	1.5718
0.51083	1.57181
0.51111	1.57185
0.51139	1.5719
0.51167	1.57188
0.51194	1.57188
0.51222	1.57187
0.5125	1.57192
0.51278	1.57195
0.51306	1.57199
0.51333	1.57201
0.51361	1.57205
0.51389	1.57207
0.51417	1.57207
0.51444	1.57214
0.51472	1.57215
0.515	1.57205
0.51528	1.57201
0.51556	1.57207
0.51583	1.57208
0.51611	1.57207
0.51639	1.57206
0.51667	1.5721
0.51694	1.57204
0.51722	1.57204
0.5175	1.57206
0.51778	1.57203
0.51806	1.57204
0.51833	1.57201
0.51861	1.57204
0.51889	1.57209
0.51917	1.57214
0.51944	1.57219
0.51972	1.5722
0.52	1.57221
0.52028	1.57229
0.52056	1.57231
0.52083	1.57233
0.52111	1.57236
0.52139	1.57228
0.52167	1.57228
0.52194	1.57228
0.52222	1.57229
0.5225	1.57233
0.52278	1.57233
0.52306	1.5722
0.52333	1.57222
0.52361	1.57226
0.52389	1.57222
0.52417	1.57222
0.52444	1.57227
0.52472	1.57232
0.525	1.57233
0.52528	1.57237
0.52556	1.57245
0.52583	1.57244
0.52611	1.57246
0.52639	1.57249
0.52667	1.57251
0.52694	1.57254
0.52722	1.57259
0.5275	1.57259
0.52778	1.57262
0.52806	1.57269
0.52833	1.57274
0.52861	1.57275
0.52889	1.57277
0.52917	1.57276
0.52944	1.57279
0.52972	1.57285
0.53	1.57292
0.53028	1.57273
0.53056	1.57275
0.53083	1.57274
0.53111	1.57275
0.53139	1.57281
0.53167	1.57282
0.53194	1.57286
0.53222	1.57287
0.5325	1.57291
0.53278	1.57295
0.53306	1.57289
0.53333	1.57286
0.53361	1.57291
0.53389	1.57289
0.53417	1.57281
0.53444	1.57271
0.53472	1.57258
0.535	1.57184
0.53528	1.57182
0.53556	1.57184
0.53583	1.57174
0.53611	1.57164
0.53639	1.57166
0.53667	1.57173
0.53694	1.57176
0.53722	1.57179
0.5375	1.57183
0.53778	1.57189
0.53806	1.57193
0.53833	1.57195
0.53861	1.57202
0.53889	1.57202
0.53917	1.57205
0.53944	1.57206
0.53972	1.57207
0.54	1.57213
0.54028	1.57219
0.54056	1.57223
0.54083	1.57227
0.54111	1.57229
0.54139	1.57228
0.54167	1.5723
0.54194	1.57233
0.54222	1.57231
0.5425	1.57235
0.54278	1.57229
0.54306	1.57231
0.54333	1.57227
0.54361	1.57182
0.54389	1.5717
0.54417	1.57175
0.54444	1.57181
0.54472	1.57179
0.545	1.57187
0.54528	1.5719
0.54556	1.57194
0.54583	1.57197
0.54611	1.572
0.54639	1.57201
0.54667	1.57208
0.54694	1.57207
0.54722	1.5721
0.5475	1.57211
0.54778	1.57211
0.54806	1.57205
0.54833	1.57209
0.54861	1.57212
0.54889	1.57208
0.54917	1.57207
0.54944	1.5721
0.54972	1.57213
0.55	1.57213
0.55028	1.57213
0.55056	1.5722
0.55083	1.57219
0.55111	1.57217
0.55139	1.57218
0.55167	1.5722
0.55194	1.57224
0.55222	1.57227
0.5525	1.57229
0.55278	1.57235
0.55306	1.57236
0.55333	1.5724
0.55361	1.57235
0.55389	1.57236
0.55417	1.57236
0.55444	1.5724
0.55472	1.57241
0.555	1.57246
0.55528	1.57249
[truncated: 134,799 more rows]

## Sheet: Figure 1b
Before		After 100 h
Potential (V vs. RHE)	Current density (mA cm-2)	Potential (V vs. RHE)	Current density (mA cm-2)
1.01147	-5.35867	1.01154	-5.33298
1.01162	-0.72412	1.01178	-0.72072
1.01167	-0.43869	1.01171	-0.43907
1.01179	-0.31837	1.01187	-0.32175
1.01195	-0.25338	1.01195	-0.25723
1.01204	-0.20836	1.01204	-0.21233
1.0121	-0.17668	1.01215	-0.18065
1.01218	-0.15435	1.01228	-0.15773
1.01225	-0.1358	1.01235	-0.13994
1.01242	-0.12219	1.01249	-0.12574
1.01245	-0.11131	1.0126	-0.1134
1.01261	-0.10145	1.01266	-0.10396
1.01271	-0.09299	1.01277	-0.09577
1.01281	-0.08645	1.01306	-0.08913
1.01295	-0.08087	1.01308	-0.08392
1.01305	-0.0756	1.01299	-0.07801
1.01316	-0.07058	1.01312	-0.07337
1.01319	-0.06549	1.01317	-0.06931
1.01324	-0.06316	1.0134	-0.06521
1.01351	-0.05931	1.01349	-0.0623
1.01349	-0.05686	1.01369	-0.05924
1.01359	-0.05337	1.01366	-0.05693
1.01372	-0.05161	1.01378	-0.0541
1.01381	-0.04933	1.01377	-0.05204
1.01385	-0.04736	1.01386	-0.04978
1.01391	-0.04539	1.01399	-0.0471
1.01412	-0.04386	1.0142	-0.04514
1.01412	-0.04299	1.0143	-0.04355
1.01442	-0.04123	1.0144	-0.04369
1.01445	-0.04026	1.01448	-0.04208
1.01458	-0.03845	1.0146	-0.041
1.01453	-0.03685	1.01478	-0.03933
1.01468	-0.03632	1.01484	-0.03821
1.01477	-0.03502	1.01497	-0.03721
1.01492	-0.03397	1.01493	-0.0358
1.01501	-0.03319	1.01496	-0.03495
1.0151	-0.03199	1.01519	-0.03368
1.01535	-0.03156	1.01533	-0.03293
1.01544	-0.0304	1.01543	-0.03186
1.01543	-0.0294	1.01567	-0.03127
1.0155	-0.02842	1.01564	-0.03059
1.01555	-0.02828	1.01571	-0.02969
1.01567	-0.02706	1.01592	-0.02913
1.01586	-0.02685	1.01584	-0.02821
1.01594	-0.02614	1.016	-0.02797
1.01589	-0.02509	1.01617	-0.02716
1.01609	-0.02487	1.01629	-0.02623
1.01631	-0.02422	1.0162	-0.02616
1.01636	-0.02385	1.01638	-0.02502
1.01632	-0.02336	1.01645	-0.02487
1.01653	-0.02341	1.01668	-0.02392
1.0167	-0.02217	1.01668	-0.02379
1.01675	-0.02196	1.01676	-0.02318
1.0169	-0.02155	1.01692	-0.02307
1.0168	-0.0212	1.01696	-0.02207
1.01713	-0.02071	1.01702	-0.02184
1.01716	-0.02074	1.01709	-0.02202
1.01734	-0.01982	1.01731	-0.02112
1.01747	-0.01933	1.01749	-0.02099
1.01738	-0.01903	1.01744	-0.02046
1.01744	-0.01869	1.01768	-0.02042
1.01772	-0.01889	1.0178	-0.01993
1.01771	-0.01765	1.01781	-0.01977
1.01781	-0.01768	1.01797	-0.01953
1.01788	-0.01734	1.01796	-0.01862
1.01803	-0.01693	1.01805	-0.01848
1.01809	-0.01764	1.0182	-0.01847
1.01821	-0.01676	1.01831	-0.01772
1.01832	-0.01636	1.0184	-0.01783
1.01837	-0.01634	1.01856	-0.01757
1.01844	-0.01616	1.01855	-0.01732
1.01876	-0.01619	1.01881	-0.01702
1.0186	-0.01531	1.01872	-0.01627
1.01888	-0.01542	1.01889	-0.01633
1.0188	-0.01509	1.019	-0.01635
1.01893	-0.01481	1.01911	-0.016
1.01917	-0.0145	1.01915	-0.01639
1.01931	-0.01459	1.01934	-0.01556
1.01928	-0.01432	1.0194	-0.01561
1.01944	-0.0139	1.01952	-0.01514
1.0196	-0.0133	1.01961	-0.01513
1.01974	-0.0132	1.01965	-0.01467
1.01955	-0.01322	1.01979	-0.01433
1.01993	-0.01316	1.0199	-0.01426
1.01989	-0.01324	1.02001	-0.01428
1.02009	-0.01352	1.02015	-0.01415
1.02011	-0.01285	1.02022	-0.01359
1.0202	-0.01257	1.02026	-0.01356
1.02038	-0.01236	1.0204	-0.01352
1.02048	-0.01201	1.0205	-0.01323
1.02049	-0.01238	1.02056	-0.01334
1.02058	-0.01213	1.02076	-0.01264
1.02072	-0.01232	1.02079	-0.01328
1.02077	-0.01188	1.021	-0.0131
1.02095	-0.01116	1.02105	-0.0127
1.02107	-0.01117	1.02111	-0.01216
1.02113	-0.01134	1.02121	-0.01191
1.02122	-0.01093	1.02126	-0.01199
1.02133	-0.01106	1.0214	-0.01214
1.02153	-0.01079	1.02144	-0.01222
1.02138	-0.01096	1.02169	-0.01151
1.02162	-0.01065	1.02172	-0.0115
1.02171	-0.01045	1.02178	-0.01134
1.02187	-0.01033	1.02184	-0.01146
1.022	-0.01006	1.02205	-0.01196
1.02208	-0.01016	1.02212	-0.0113
1.02221	-0.01028	1.02219	-0.01099
1.02226	-0.00962	1.02225	-0.01116
1.02227	-0.00992	1.02242	-0.01097
1.02237	-0.00982	1.02249	-0.0108
1.02254	-0.00978	1.02262	-0.01077
1.02267	-0.0099	1.0228	-0.01068
1.02282	-0.00975	1.02276	-0.01036
1.02286	-0.00917	1.02289	-0.01046
1.02292	-0.00954	1.02303	-0.01028
1.02299	-0.00927	1.02305	-0.01038
1.02314	-0.00939	1.02322	-0.00987
1.02321	-0.00855	1.02324	-0.0097
1.02337	-0.00932	1.02335	-0.01018
1.0234	-0.00836	1.02344	-0.00964
1.0236	-0.00852	1.02361	-0.00977
1.02367	-0.00816	1.02381	-0.00943
1.02378	-0.00856	1.02386	-0.00946
1.02382	-0.00876	1.02398	-0.0094
1.02402	-0.00808	1.02394	-0.00932
1.02411	-0.00848	1.02408	-0.00927
1.02404	-0.00802	1.02425	-0.00904
1.02428	-0.00789	1.02428	-0.00896
1.02443	-0.00816	1.02441	-0.00918
1.02449	-0.00805	1.02453	-0.0089
1.02457	-0.0078	1.02458	-0.00886
1.0247	-0.00745	1.02466	-0.0089
1.02477	-0.00818	1.02484	-0.00875
1.02481	-0.0075	1.0249	-0.00864
1.0251	-0.00774	1.02506	-0.00836
1.02507	-0.00734	1.02513	-0.00849
1.02525	-0.00746	1.02524	-0.00834
1.02527	-0.00798	1.02523	-0.0089
1.02547	-0.00772	1.02542	-0.008
1.02562	-0.00717	1.02549	-0.00841
1.02554	-0.00708	1.02569	-0.00838
1.02556	-0.00716	1.02574	-0.00845
1.02576	-0.00705	1.02577	-0.00839
1.02586	-0.007	1.02601	-0.00818
1.02592	-0.00729	1.02602	-0.00828
1.02608	-0.00728	1.0261	-0.00795
1.02611	-0.0067	1.0262	-0.00768
1.02614	-0.00662	1.0263	-0.00744
1.02632	-0.00665	1.02639	-0.00823
1.0263	-0.0071	1.02653	-0.00768
1.02642	-0.00684	1.0266	-0.00787
1.02663	-0.00683	1.0267	-0.00786
1.0269	-0.00616	1.02673	-0.00749
1.02692	-0.00675	1.02677	-0.00768
1.02705	-0.00613	1.02694	-0.00767
1.02704	-0.00627	1.02715	-0.00768
1.02711	-0.00627	1.02733	-0.00764
1.02734	-0.00623	1.02723	-0.00744
1.02738	-0.00617	1.02754	-0.00724
1.02759	-0.00584	1.02753	-0.00701
1.02757	-0.00647	1.02762	-0.00703
1.02777	-0.0064	1.02773	-0.00712
1.02775	-0.00624	1.02786	-0.00766
1.02787	-0.00656	1.02798	-0.00715
1.02801	-0.00604	1.02804	-0.00696
1.02805	-0.00617	1.0282	-0.00672
1.02823	-0.00598	1.02825	-0.00714
1.02816	-0.00595	1.02825	-0.00656
1.02842	-0.00603	1.02841	-0.00705
1.02848	-0.00597	1.0285	-0.00658
1.02852	-0.00529	1.02867	-0.00654
1.02872	-0.00606	1.02877	-0.00677
1.0289	-0.00579	1.02881	-0.00692
1.02884	-0.00574	1.02882	-0.00631
1.02899	-0.0055	1.02911	-0.00623
1.02909	-0.00571	1.02917	-0.00658
1.02915	-0.00542	1.02922	-0.00648
1.02928	-0.00525	1.02927	-0.00603
1.02935	-0.00515	1.02944	-0.00615
1.02955	-0.00534	1.02938	-0.00618
1.02942	-0.00528	1.02955	-0.00627
1.02954	-0.00563	1.02982	-0.00614
1.02983	-0.00543	1.02988	-0.0061
1.02982	-0.00578	1.02992	-0.00603
1.03012	-0.00554	1.03011	-0.00606
1.03009	-0.00532	1.03006	-0.00594
1.03002	-0.0052	1.03019	-0.00579
1.03027	-0.00513	1.03036	-0.00564
1.03027	-0.00512	1.03049	-0.00611
1.03041	-0.00499	1.03057	-0.00572
1.03068	-0.0051	1.03051	-0.00573
1.03048	-0.005	1.03079	-0.00534
1.03068	-0.00493	1.03075	-0.006
1.03071	-0.00512	1.0309	-0.00552
1.03106	-0.00506	1.03096	-0.00585
1.031	-0.00469	1.03112	-0.00565
1.03113	-0.00479	1.0312	-0.00566
1.03118	-0.00505	1.0313	-0.00592
1.0313	-0.00492	1.03154	-0.00593
1.03147	-0.00483	1.03159	-0.00539
1.03155	-0.00453	1.03165	-0.006
1.03171	-0.00455	1.03169	-0.00535
1.03181	-0.00481	1.03174	-0.00547
1.03187	-0.0043	1.03187	-0.0054
1.0319	-0.00433	1.03203	-0.00558
1.03216	-0.00494	1.03207	-0.00548
1.03216	-0.00478	1.03234	-0.00517
1.03233	-0.00421	1.03231	-0.005
1.03238	-0.00422	1.03241	-0.00547
1.03241	-0.00449	1.03256	-0.00496
1.03252	-0.00424	1.03253	-0.00515
1.03275	-0.00456	1.03276	-0.00556
1.03271	-0.00446	1.03284	-0.00476
1.03287	-0.00451	1.03288	-0.00542
1.03303	-0.00449	1.033	-0.00501
1.03307	-0.00432	1.0331	-0.00522
1.03319	-0.0044	1.03331	-0.00542
1.03318	-0.00446	1.03332	-0.0057
1.03329	-0.00454	1.03342	-0.00464
1.03358	-0.00455	1.03345	-0.00456
1.03357	-0.00441	1.0336	-0.00515
1.03367	-0.00428	1.03368	-0.00492
1.03372	-0.00434	1.03379	-0.00459
1.03404	-0.00426	1.03397	-0.00462
1.03394	-0.00426	1.034	-0.00504
1.03414	-0.0042	1.03408	-0.00479
1.03416	-0.00418	1.03428	-0.00502
1.03444	-0.00415	1.03433	-0.00476
1.03436	-0.00415	1.03442	-0.00427
1.03445	-0.00412	1.03454	-0.00476
1.03451	-0.0041	1.03469	-0.00459
1.03455	-0.00406	1.03471	-0.00458
1.03477	-0.00399	1.03476	-0.00463
1.03482	-0.00387	1.03491	-0.00443
1.03486	-0.00403	1.03507	-0.00459
1.03506	-0.00397	1.03513	-0.00447
1.03519	-0.00405	1.03519	-0.00419
1.03522	-0.00388	1.03526	-0.00448
1.03535	-0.00397	1.03536	-0.00443
1.03546	-0.00383	1.03552	-0.00421
1.03558	-0.00381	1.03559	-0.00439
1.03571	-0.00379	1.0357	-0.00448
1.03579	-0.0037	1.03585	-0.00432
1.0359	-0.0037	1.03589	-0.00427
1.03608	-0.00368	1.03596	-0.00453
1.03607	-0.0037	1.03624	-0.00451
1.03612	-0.00356	1.03621	-0.00452
1.0363	-0.00353	1.03633	-0.00458
1.03636	-0.00365	1.03654	-0.0044
1.03637	-0.00353	1.03662	-0.00449
1.03658	-0.00356	1.03665	-0.00445
1.03673	-0.00346	1.03675	-0.00452
1.0368	-0.00347	1.03685	-0.00456
1.03691	-0.0035	1.03691	-0.00432
1.03689	-0.00353	1.03703	-0.0044
1.03723	-0.00336	1.03714	-0.00432
1.03729	-0.0034	1.03722	-0.00428
1.03726	-0.0032	1.03734	-0.0042
1.03739	-0.00336	1.03744	-0.00437
1.03737	-0.0033	1.03757	-0.00431
1.03757	-0.00336	1.03766	-0.00425
1.03756	-0.00322	1.03766	-0.00418
1.03769	-0.00323	1.03783	-0.00418
1.03778	-0.00314	1.03792	-0.0042
1.0379	-0.00328	1.03811	-0.0041
1.03801	-0.00322	1.03808	-0.00413
1.03823	-0.00324	1.03826	-0.00418
1.03823	-0.00331	1.03829	-0.0041
1.0383	-0.00319	1.03839	-0.00404
1.03837	-0.00311	1.03851	-0.00404
1.03849	-0.00322	1.03861	-0.00403
1.03853	-0.00314	1.03881	-0.00398
1.03871	-0.00315	1.03879	-0.00397
1.03893	-0.00309	1.03891	-0.00386
1.039	-0.00303	1.03897	-0.00389
1.03895	-0.00296	1.03905	-0.00382
1.03911	-0.00297	1.03921	-0.00383
1.03918	-0.00288	1.03936	-0.00388
1.03935	-0.00304	1.03948	-0.00378
1.03936	-0.00304	1.03953	-0.00372
1.03963	-0.00314	1.03965	-0.0037
1.03961	-0.00286	1.03989	-0.00373
1.03991	-0.00301	1.03988	-0.00368
1.03985	-0.00287	1.03983	-0.00373
1.04005	-0.00303	1.03994	-0.00362
1.04016	-0.003	1.04012	-0.00356
1.04022	-0.00287	1.04019	-0.00345
1.04031	-0.00296	1.04037	-0.00353
1.04034	-0.0028	1.04043	-0.00354
1.0405	-0.00282	1.04062	-0.00339
1.04038	-0.00288	1.04077	-0.00345
1.04069	-0.00283	1.04083	-0.00348
1.04073	-0.00287	1.04088	-0.00346
1.04096	-0.00288	1.04091	-0.00348
1.04099	-0.00277	1.04107	-0.00338
1.04095	-0.00279	1.04118	-0.00332
1.04097	-0.00287	1.04121	-0.0033
1.04141	-0.00284	1.04138	-0.00337
1.0412	-0.00295	1.04143	-0.00346
1.04133	-0.00279	1.04154	-0.0032
1.04155	-0.00268	1.04167	-0.00326
1.04147	-0.00278	1.04171	-0.00331
1.04181	-0.00275	1.04196	-0.0033
1.04183	-0.00274	1.04191	-0.00325
1.04203	-0.00268	1.04214	-0.00327
1.04212	-0.00283	1.04216	-0.00326
1.04217	-0.00273	1.04221	-0.00324
1.04217	-0.003	1.04235	-0.00325
1.04227	-0.00283	1.0425	-0.00319
1.04229	-0.00282	1.04257	-0.00317
1.04247	-0.00278	1.04271	-0.00323
1.04263	-0.0027	1.0428	-0.00323
1.04269	-0.00274	1.04292	-0.00319
1.04289	-0.00284	1.04298	-0.00319
1.04285	-0.00263	1.04305	-0.00318
1.04301	-0.00273	1.04319	-0.00323
1.04309	-0.00262	1.04334	-0.00327
1.04319	-0.00267	1.04342	-0.00317
1.04334	-0.00266	1.04345	-0.0032
1.04354	-0.00258	1.04354	-0.00315
1.04345	-0.0027	1.04366	-0.00318
1.0434	-0.00268	1.04383	-0.00327
1.04378	-0.00262	1.0438	-0.00315
1.04383	-0.00273	1.04402	-0.00317
1.044	-0.00255	1.04394	-0.00317
1.04413	-0.00258	1.04416	-0.00304
1.04427	-0.00251	1.0444	-0.00326
1.04419	-0.00247	1.04436	-0.00316
1.0444	-0.00252	1.04446	-0.00314
1.04456	-0.00265	1.04465	-0.00328
1.0445	-0.00236	1.04468	-0.00315
1.0446	-0.00245	1.04469	-0.00321
1.04465	-0.00255	1.04484	-0.0032
1.04488	-0.00254	1.04499	-0.00311
1.04502	-0.00244	1.04509	-0.00309
1.04513	-0.00233	1.04522	-0.00312
1.04519	-0.0024	1.04528	-0.00306
1.04524	-0.00239	1.04544	-0.00318
1.04534	-0.00238	1.04543	-0.00306
1.0455	-0.00223	1.04569	-0.00314
1.04545	-0.00231	1.04575	-0.00309
1.04565	-0.00207	1.04584	-0.00308
1.04566	-0.00229	1.0458	-0.00311
1.04596	-0.00227	1.04585	-0.00311
1.04598	-0.00219	1.04607	-0.00309
1.04603	-0.00206	1.04607	-0.00322
1.04616	-0.00205	1.0462	-0.00302
1.04629	-0.00204	1.04643	-0.003
1.04646	-0.00215	1.04662	-0.00302
1.04651	-0.00217	1.04649	-0.00319
1.04644	-0.00214	1.04669	-0.00307
1.04667	-0.00211	1.04683	-0.00299
1.04681	-0.00207	1.04686	-0.0031
1.0469	-0.00211	1.047	-0.00311
1.04692	-0.00204	1.04698	-0.00293
1.04721	-0.00202	1.04724	-0.00287
1.04711	-0.00211	1.04716	-0.00309
1.0473	-0.002	1.04716	-0.00297
1.0472	-0.0021	1.04739	-0.00298
1.0474	-0.0021	1.04752	-0.00298
1.04757	-0.00195	1.04774	-0.0029
1.04759	-0.00205	1.04776	-0.00304
1.0478	-0.00204	1.04787	-0.00309
1.04788	-0.00204	1.04795	-0.00295
1.04785	-0.00204	1.04801	-0.0029
1.04806	-0.00194	1.04801	-0.0028
1.04825	-0.00204	1.04824	-0.0029
1.04827	-0.00195	1.04821	-0.00268
1.04832	-0.00212	1.04841	-0.00287
1.04842	-0.00195	1.04866	-0.00281
1.04854	-0.00206	1.04866	-0.00272
1.04871	-0.00203	1.04873	-0.00275
1.04871	-0.0021	1.04879	-0.00278
1.04872	-0.00209	1.04893	-0.00272
1.04881	-0.00203	1.04897	-0.00275
1.04907	-0.0021	1.04919	-0.00272
1.04901	-0.00203	1.04915	-0.00272
1.04934	-0.00207	1.0493	-0.00263
1.04933	-0.00209	1.04934	-0.00263
1.04941	-0.00193	1.04941	-0.00263
1.04951	-0.00209	1.04959	-0.00268
1.04971	-0.00205	1.04974	-0.00258
1.0497	-0.00213	1.04988	-0.00249
1.04982	-0.002	1.04992	-0.00251
1.05003	-0.00203	1.05006	-0.00258
1.05001	-0.00205	1.05015	-0.00252
1.05009	-0.00206	1.05024	-0.00252
1.05027	-0.00197	1.05032	-0.00253
1.05031	-0.0021	1.05044	-0.00255
1.05044	-0.00196	1.05056	-0.00259
1.05047	-0.00199	1.05065	-0.0025
1.05061	-0.00196	1.05068	-0.00241
1.0507	-0.00198	1.05078	-0.00245
1.05083	-0.00193	1.05096	-0.00229
1.05089	-0.002	1.05101	-0.00244
1.05109	-0.00184	1.05119	-0.00238
1.05126	-0.00196	1.05114	-0.00237
1.05134	-0.0019	1.05131	-0.00232
1.05143	-0.0019	1.05151	-0.00239
1.05145	-0.00179	1.05159	-0.00223
1.05172	-0.00195	1.05163	-0.00231
1.05162	-0.00202	1.05177	-0.00231
1.05174	-0.00188	1.05178	-0.00227
1.05185	-0.0019	1.05183	-0.00232
1.05186	-0.00193	1.052	-0.00223
1.05219	-0.00182	1.0521	-0.00226
1.05198	-0.00191	1.05223	-0.00234
1.05222	-0.0018	1.05235	-0.00226
1.0523	-0.0019	1.05245	-0.00222
1.05252	-0.00196	1.05255	-0.00217
1.05248	-0.00182	1.05269	-0.00217
1.05261	-0.00176	1.05265	-0.00222
1.05275	-0.00171	1.05289	-0.00215
1.05286	-0.0017	1.053	-0.00214
1.053	-0.00173	1.05298	-0.00222
1.05307	-0.00175	1.05323	-0.00216
1.05304	-0.00179	1.05325	-0.00205
1.05335	-0.00158	1.05332	-0.00213
1.05341	-0.00169	1.05347	-0.00211
1.05353	-0.00174	1.05354	-0.00212
1.05362	-0.00156	1.05369	-0.00208
1.05371	-0.00165	1.0536	-0.0021
1.05373	-0.00169	1.0538	-0.00207
1.05376	-0.00165	1.05397	-0.00213
1.05403	-0.00161	1.05402	-0.00211
1.05413	-0.00158	1.05417	-0.00202
1.05426	-0.00152	1.0542	-0.00205
1.05439	-0.00157	1.05431	-0.00206
1.05432	-0.00157	1.05439	-0.00199
1.05454	-0.0015	1.05464	-0.00203
1.05451	-0.00158	1.05465	-0.002
1.05473	-0.00144	1.05476	-0.00204
1.05476	-0.00143	1.05484	-0.0021
1.05496	-0.00145	1.05486	-0.00201
1.0549	-0.00144	1.05499	-0.00207
1.05495	-0.00156	1.05519	-0.00192
1.05512	-0.0015	1.05519	-0.00198
1.05529	-0.00155	1.05533	-0.00201
1.05525	-0.00137	1.05545	-0.00208
1.05557	-0.00143	1.05565	-0.00194
1.05559	-0.00142	1.05557	-0.0021
1.05562	-0.00157	1.05574	-0.00199
1.05575	-0.00154	1.05583	-0.00201
1.05576	-0.00148	1.05592	-0.00185
1.05586	-0.00152	1.05593	-0.00201
1.05607	-0.00159	1.05609	-0.00198
1.05619	-0.00157	1.05622	-0.00201
1.05617	-0.00158	1.05635	-0.00198
1.05634	-0.00158	1.05649	-0.00199
1.05648	-0.00156	1.05658	-0.00184
1.05666	-0.00168	1.05669	-0.00181
1.0566	-0.00161	1.05678	-0.00193
1.05669	-0.00148	1.05687	-0.0019
1.05687	-0.00154	1.05694	-0.00191
1.05699	-0.00153	1.05698	-0.0019
1.05699	-0.00149	1.05711	-0.00187
1.05715	-0.00154	1.05723	-0.00196
1.05713	-0.00159	1.0574	-0.00187
1.05725	-0.00152	1.05736	-0.00195
1.05747	-0.00164	1.05753	-0.00197
1.05751	-0.00162	1.05753	-0.00193
1.05763	-0.00152	1.05773	-0.00192
1.0578	-0.00149	1.05775	-0.00183
1.05783	-0.00159	1.05794	-0.00176
1.058	-0.00151	1.05807	-0.00186
1.0581	-0.00153	1.05818	-0.00174
1.0582	-0.00157	1.05826	-0.00176
1.05832	-0.00159	1.05833	-0.00182
1.05835	-0.00147	1.05838	-0.00178
1.05827	-0.00145	1.05842	-0.00181
1.05855	-0.00151	1.05865	-0.00177
1.05859	-0.00142	1.0587	-0.00174
1.05882	-0.00141	1.05889	-0.00179
1.0589	-0.00144	1.05896	-0.00189
1.05896	-0.00148	1.05906	-0.00181
1.05913	-0.00139	1.05907	-0.00169
1.05927	-0.00137	1.0593	-0.00182
1.05918	-0.00143	1.05941	-0.00177
1.05929	-0.00137	1.05945	-0.00166
1.05954	-0.00132	1.05958	-0.00174
1.05937	-0.00142	1.05968	-0.00172
1.05975	-0.00151	1.05979	-0.00172
1.05984	-0.00137	1.05984	-0.00174
1.05981	-0.00147	1.06002	-0.0017
1.05999	-0.00119	1.06004	-0.00175
1.06006	-0.0014	1.06007	-0.00158
1.0601	-0.00128	1.06024	-0.00177
1.06025	-0.00135	1.06033	-0.00175
1.06036	-0.00132	1.06043	-0.00184
1.06044	-0.0013	1.06063	-0.00172
1.06047	-0.00123	1.06064	-0.00163
1.06064	-0.00128	1.06068	-0.00172
1.06074	-0.00122	1.06082	-0.00172
1.06089	-0.0012	1.06084	-0.00171
1.06085	-0.00122	1.06093	-0.00172
1.06112	-0.0012	1.06113	-0.00179
1.06112	-0.00128	1.06122	-0.00169
1.06129	-0.00115	1.06134	-0.00176
1.0613	-0.00124	1.06143	-0.00177
1.06148	-0.00101	1.06161	-0.00175
1.06151	-0.00126	1.06173	-0.00177
1.06176	-0.00125	1.06172	-0.0017
1.06181	-0.00126	1.06177	-0.00173
1.06188	-0.0012	1.06197	-0.00167
1.0619	-0.00115	1.06204	-0.00165
1.06193	-0.00124	1.06203	-0.00171
1.06215	-0.00117	1.06227	-0.0016
1.06222	-0.00109	1.06241	-0.00171
1.06251	-0.00102	1.06241	-0.0017
1.06246	-0.00108	1.06253	-0.0017
1.0625	-0.000947157	1.06258	-0.00167
1.06253	-0.00113	1.06272	-0.00172
1.0627	-0.00109	1.06277	-0.00172
1.06295	-0.00111	1.063	-0.00179
1.06293	-0.00115	1.0631	-0.00171
1.06316	-0.00102	1.06312	-0.00178
1.0632	-0.00105	1.06321	-0.00183
1.06325	-0.0011	1.06328	-0.00185
1.06334	-0.00119	1.06345	-0.00181
1.0636	-0.000989184	1.06349	-0.00176
1.06351	-0.000977419	1.06361	-0.00175
1.06362	-0.00125	1.06363	-0.00164
1.06374	-0.00111	1.06379	-0.00176
1.06384	-0.00125	1.06387	-0.00187
1.06404	-0.00113	1.06393	-0.00182
1.06399	-0.00105	1.06425	-0.00186
1.06408	-0.00117	1.06419	-0.00176
1.06425	-0.00112	1.06423	-0.00177
1.06434	-0.00109	1.06437	-0.00177
1.06436	-0.00107	1.06451	-0.00183
1.0646	-0.00103	1.06452	-0.00183
1.06462	-0.0011	1.06479	-0.00172
1.06485	-0.00103	1.06486	-0.00186
1.06475	-0.00111	1.06482	-0.00189
1.06484	-0.00103	1.06494	-0.00176
1.06507	-0.000988385	1.06518	-0.00179
1.06507	-0.00111	1.06522	-0.00185
1.06524	-0.00115	1.06529	-0.00173
1.06541	-0.00117	1.06546	-0.00173
1.06542	-0.00101	1.06551	-0.00183
1.06556	-0.00101	1.06567	-0.00177
1.06572	-0.00105	1.06579	-0.00179
1.06567	-0.00109	1.06579	-0.00179
1.06578	-0.00103	1.06594	-0.00183
1.066	-0.000985193	1.06606	-0.00182
1.06623	-0.00117	1.0662	-0.00165
1.06612	-0.00113	1.06628	-0.00171
1.06627	-0.00097617	1.0664	-0.00187
1.06635	-0.00106	1.06644	-0.00177
1.06651	-0.000923594	1.06662	-0.00171
1.0665	-0.00114	1.06682	-0.00166
1.06667	-0.00105	1.06671	-0.00163
1.06683	-0.00119	1.06685	-0.00169
1.06693	-0.000987171	1.06702	-0.00162
1.0669	-0.00109	1.06706	-0.00157
1.06703	-0.00106	1.06712	-0.00166
1.06713	-0.00105	1.06725	-0.00166
1.06729	-0.00109	1.06743	-0.00155
1.06732	-0.00114	1.06749	-0.00149
1.06749	-0.00105	1.06763	-0.00147
1.06759	-0.00117	1.06759	-0.00149
1.06769	-0.00116	1.0678	-0.00159
1.06793	-0.000979848	1.06789	-0.00156
1.06788	-0.00113	1.068	-0.00154
1.068	-0.00108	1.06793	-0.00152
1.06812	-0.00117	1.06804	-0.00146
1.06798	-0.00112	1.06823	-0.00149
1.06826	-0.00107	1.06838	-0.00143
1.06839	-0.00106	1.06851	-0.00146
1.06843	-0.000981167	1.06841	-0.00138
1.06859	-0.00106	1.06852	-0.0014
1.06877	-0.0011	1.0687	-0.00126
1.06886	-0.00107	1.06877	-0.00138
1.06904	-0.00112	1.06896	-0.00133
1.06899	-0.00118	1.06906	-0.00135
1.06907	-0.000990155	1.06911	-0.00138
1.06928	-0.00105	1.06924	-0.00133
1.0693	-0.00111	1.06925	-0.00133
1.06919	-0.000933658	1.06951	-0.00135
1.06945	-0.000959061	1.06961	-0.00126
1.0695	-0.0012	1.06963	-0.00124
1.06964	-0.000922136	1.06969	-0.00132
1.06959	-0.00111	1.06981	-0.0012
1.06985	-0.00103	1.06996	-0.00126
1.07	-0.00112	1.07	-0.00121
1.07004	-0.000997443	1.07011	-0.00127
1.07016	-0.00105	1.07026	-0.00136
1.07009	-0.00111	1.07025	-0.00119
1.07033	-0.0011	1.07051	-0.00128
1.07046	-0.001	1.07061	-0.00118
1.07053	-0.001	1.07058	-0.00124
1.07067	-0.000999039	1.0706	-0.00136
1.07078	-0.001	1.07084	-0.00123
1.071	-0.00111	1.07089	-0.00124
1.07092	-0.000999803	1.07098	-0.0012
1.07104	-0.00101	1.07101	-0.00136
1.07108	-0.00101	1.07112	-0.00122
1.07124	-0.00103	1.0713	-0.00121
1.07145	-0.00105	1.07147	-0.00121
1.07133	-0.00108	1.07151	-0.00125
1.07151	-0.000945075	1.07167	-0.00128
1.07157	-0.000984811	1.07167	-0.00123
1.07164	-0.00105	1.0719	-0.0013
1.07196	-0.000938204	1.07197	-0.00121
1.07202	-0.00104	1.07199	-0.00115
1.07213	-0.00101	1.07213	-0.00121
1.07225	-0.00096562	1.07212	-0.00138
1.07224	-0.00101	1.07239	-0.00137
1.07232	-0.000990641	1.07239	-0.00124
1.07243	-0.000933727	1.07254	-0.00132
1.07268	-0.000955313	1.07263	-0.00139
1.07279	-0.000914571	1.07269	-0.00138
1.07271	-0.000914119	1.07277	-0.00138
1.07285	-0.000932929	1.07294	-0.00137
1.07304	-0.000932825	1.07308	-0.0014
1.073	-0.000945977	1.07307	-0.00136
1.07308	-0.00101	1.07323	-0.00136
1.07326	-0.00097912	1.07333	-0.00132
1.07334	-0.000967633	1.07337	-0.00136
1.07341	-0.000903847	1.07358	-0.00139
1.07359	-0.00085554	1.07354	-0.00142
1.0736	-0.000955868	1.07383	-0.00137
1.07384	-0.000999248	1.07384	-0.00147
1.07387	-0.000961143	1.07394	-0.00143
1.07395	-0.000920991	1.07401	-0.00149
1.07408	-0.000815734	1.07406	-0.00138
1.07411	-0.000930014	1.07419	-0.00142
1.07419	-0.000923524	1.07437	-0.00145
1.0743	-0.000810321	1.07437	-0.00145
1.07445	-0.000633332	1.07448	-0.00136
1.07457	-0.000884517	1.07463	-0.00139
1.07458	-0.000743377	1.07474	-0.00149
1.0748	-0.000789533	1.07479	-0.0014
1.07482	-0.0008537	1.07498	-0.00136
1.07497	-0.000768607	1.07497	-0.00138
1.07508	-0.000830831	1.07509	-0.00139
1.07515	-0.000770516	1.07514	-0.0014
1.07517	-0.000618479	1.07539	-0.0013
1.07527	-0.000864979	1.07546	-0.00126
1.07554	-0.000735222	1.07561	-0.00138
1.07554	-0.000689344	1.0756	-0.00144
1.07568	-0.000704301	1.07568	-0.0014
1.0758	-0.000778949	1.07588	-0.00134
1.07588	-0.000654397	1.07592	-0.00143
1.07598	-0.000741122	1.07601	-0.0014
1.076	-0.000749936	1.07621	-0.00131
1.07624	-0.000826041	1.07628	-0.00134
1.0762	-0.000768225	1.07624	-0.00133
1.07638	-0.000772147	1.07645	-0.0013
1.07649	-0.000737755	1.07651	-0.0013
1.07668	-0.000738519	1.07663	-0.00126
1.07661	-0.000723666	1.07671	-0.00135
1.07673	-0.00060956	1.07684	-0.00123
1.07674	-0.000559274	1.07699	-0.00126
1.07701	-0.000584365	1.07703	-0.00115
1.07708	-0.000732272	1.07718	-0.00123
1.0771	-0.000619485	1.07723	-0.00128
1.07726	-0.00068393	1.07742	-0.00122
1.07729	-0.00072547	1.0773	-0.00113
1.07747	-0.000673033	1.0775	-0.00107
1.07748	-0.000639544	1.07768	-0.00112
1.07773	-0.000618965	1.0778	-0.0011
1.07774	-0.000475777	1.07787	-0.00119
1.07788	-0.000578222	1.07791	-0.00106
1.07791	-0.0006013	1.07811	-0.00101
1.07812	-0.000686637	1.07818	-0.00102
1.07826	-0.000621533	1.07824	-0.00114
1.07824	-0.000580062	1.0783	-0.00111
1.07837	-0.00041456	1.0784	-0.000850091
1.07837	-0.000393737	1.07845	-0.000858906
1.07854	-0.000397555	1.07857	-0.000873586
1.07862	-0.000513014	1.07879	-0.000807301
1.07877	-0.000311282	1.07879	-0.000800222
1.07893	-0.000309303	1.07895	-0.000833156
1.07888	-0.000363233	1.07905	-0.000633262
1.07904	-0.000386519	1.07905	-0.000775443
1.07917	-0.000458217	1.07926	-0.000765692
1.07932	-0.00037066	1.07924	-0.000732098
1.07947	-0.000382736	1.07947	-0.000601925
1.07952	-0.000218345	1.07963	-0.000694306
1.07963	-0.000159071	1.07962	-0.000702115
1.07957	-0.00026641	1.07978	-0.000647387
1.07973	-0.000257074	1.07997	-0.000529325
1.0799	-0.000295595	1.07994	-0.000582456
1.08002	-0.00022421	1.08009	-0.000707251
1.08011	-0.000241284	1.08019	-0.000533385
1.08022	-0.000293756	1.08029	-0.00052405
1.08027	-0.000148174	1.08029	-0.000460403
1.08036	-0.000190651	1.08046	-0.00039398
1.08042	-0.00020488	1.08053	-0.000564549
1.08056	-0.000213903	1.08071	-0.000328599
1.08066	-0.00011819	1.08071	-0.000442635
1.08075	-0.000100977	1.08069	-0.000498543
1.08083	-5.11426e-05	1.08106	-0.000532275
1.08106	-0.000135021	1.08109	-0.000524223
1.08109	-0.000225182	1.08116	-0.000456968
1.08124	-2.55741e-06	1.08133	-0.000341925
1.08133	5.18233e-05	1.08133	-0.000298996
1.0814	-3.04592e-05	1.08143	-0.000387213
1.08141	-1.54325e-05	1.08152	-0.000407376
1.08178	-0.000121661	1.08153	-0.000379509
1.0817	-3.94127e-05	1.08176	-0.000403142
1.08177	7.89963e-05	1.08196	-0.000330611
1.08192	1.26775e-05	1.08193	-0.000347477
1.08212	5.27603e-05	1.08205	-0.000318986
1.08207	0.000141914	1.08218	-0.000298684
1.0822	9.48212e-05	1.08234	-0.000281749
1.08232	3.12093e-05	1.0825	-0.000239584
1.08242	4.98105e-05	1.0825	-0.000332138
1.08247	7.73305e-05	1.08256	-0.000325302
1.08265	0.000230235	1.08254	-0.000294693
1.08272	-2.50107e-05	1.08267	-0.00029563
1.08286	-4.63963e-06	1.08283	-0.000287336
1.08293	3.82194e-05	1.08312	-0.000251834
1.08319	0.000135424	1.08304	-0.000308713
1.08313	0.000144482	1.08306	-0.000252945
1.0833	0.000215208	1.08324	-0.000272309
1.08336	6.58436e-05	1.08347	-0.000311351
1.08346	0.000200286	1.08356	-0.00027748
1.08364	0.00013126	1.08353	-0.000291084
1.08361	5.35932e-05	1.08366	-4.01068e-05
1.08368	0.000146217	1.08373	-0.000209773
1.08386	0.000117205	1.08395	-0.000169343
1.08401	8.97544e-05	1.084	-0.000269637
1.08419	5.8764e-05	1.08415	-0.00028449
1.08411	8.79845e-05	1.0842	-0.000395126
1.08425	0.000174015	1.08431	-0.000319645
1.08432	0.000117309	1.08441	-0.000275294
1.0845	0.000234469	1.08458	-0.000230179
1.08458	0.000186057	1.08459	-0.000340433
1.0847	8.49306e-05	1.08474	-0.00035834
1.08475	0.000221628	1.08489	-0.000229971
1.08481	0.000123243	1.08485	-0.000275745
1.08501	0.000177277	1.08502	-0.00025638
1.08511	9.9298e-05	1.08511	-0.00038992
1.0852	0.00021847	1.08529	-0.000434306
1.08535	0.000122341	1.08528	-0.000347304
1.08548	0.000155032	1.0855	-0.000316522
1.08547	2.2221e-05	1.08559	-0.000333492
1.08552	0.000106794	1.08551	-0.000348866
1.08555	0.000158988	1.08575	-0.000363927
1.08582	9.27042e-05	1.0857	-0.000466581
1.08594	3.28057e-05	1.08596	-0.000406717
1.08595	0.000168983	1.08605	-0.000303994
1.08608	8.46877e-05	1.08606	-0.000453497
1.08628	0.000149237	1.0862	-0.000371805
1.08645	0.000177104	1.08634	-0.000365385
1.08647	5.01228e-05	1.08648	-0.000428129
1.08653	0.000131572	1.0864	-0.000349074
1.0866	7.01121e-05	1.08671	-0.000635518
1.08661	6.31367e-05	1.08673	-0.000508607
1.08689	-4.52777e-05	1.08683	-0.000518254
1.08688	6.60171e-05	1.08693	-0.000567603
1.08699	4.81794e-05	1.087	-0.000479178
1.08721	5.63001e-05	1.08716	-0.000551258
1.08725	0.000103254	1.08723	-0.000541506
1.08731	3.71783e-05	1.0874	-0.000590889
1.08751	6.85505e-05	1.0875	-0.000551674
1.08766	0.000153193	1.08763	-0.000644853
1.08759	-6.80433e-05	1.08773	-0.000648046
1.08766	5.12333e-05	1.08784	-0.000683617
1.08797	-2.29285e-05	1.08795	-0.000641799
1.08797	-8.7755e-05	1.08797	-0.000609352
1.08802	-1.43567e-05	1.08805	-0.00058263
1.08791	-0.000133147	1.08818	-0.000518671
1.08822	2.87453e-05	1.08826	-0.000570241
1.0884	-2.82034e-05	1.08837	-0.000569269
1.08843	-5.22184e-05	1.08842	-0.000952675
1.08852	-0.000171426	1.08856	-0.000728108
1.08872	-8.61586e-05	1.08876	-0.000746119
1.08878	-0.000152582	1.08876	-0.000688476
1.08901	-0.000159175	1.08888	-0.000742301
1.08898	-0.000153414	1.08905	-0.000656826
1.08906	-0.000108369	1.0891	-0.000618791
1.08921	-0.000114581	1.08913	-0.000628196
1.08923	-0.000142899	1.08922	-0.000715961
1.08932	-0.000245067	1.08929	-0.000829998
1.0894	-0.000223169	1.08949	-0.00084794
1.08951	-0.000330507	1.08967	-0.000728142
1.08966	-0.000186522	1.08968	-0.000846586
1.08971	-0.000293444	1.08983	-0.000849258
1.08986	-0.000290841	1.08983	-0.000933137
1.09016	-0.000225112	1.09009	-0.000757398
1.09008	-0.00016209	1.09003	-0.000776936
1.09018	-0.000291223	1.09025	-0.000850473
1.09032	-0.000303577	1.09045	-0.000944346
1.09043	-0.000411645	1.09042	-0.000864216
1.09042	-0.000419384	1.09048	-0.0008613
1.09049	-0.000454122	1.09069	-0.0008537
1.09069	-0.000476575	1.09067	-0.000870393
1.09085	-0.00052346	1.09085	-0.000834405
1.09092	-0.000363823	1.09086	-0.00095677
1.09081	-0.000379509	1.09094	-0.000866263
1.09104	-0.000312808	1.09105	-0.000760833
1.09117	-0.000469461	1.09126	-0.00104
1.09121	-0.000471404	1.09138	-0.000956562
1.09134	-0.000440032	1.09146	-0.000976933
1.0914	-0.000585371	1.09151	-0.000893714
1.09156	-0.000638468	1.09159	-0.000903153
1.0916	-0.000666509	1.09171	-0.000829269
1.09169	-0.000620561	1.09181	-0.000867235
1.09189	-0.000622851	1.09201	-0.000892534
1.09193	-0.000604389	1.09186	-0.000892811
1.09209	-0.000582421	1.0921	-0.000822016
1.0922	-0.000708188	1.09227	-0.000934872
1.09233	-0.000711762	1.09224	-0.000973081
1.09233	-0.000694861	1.09235	-0.000989426
1.09238	-0.000650406	1.09245	-0.000878305
1.09252	-0.000742995	1.09256	-0.000796057
1.09256	-0.000677163	1.09285	-0.000879242
1.09289	-0.000848564	1.09281	-0.000843775
1.0929	-0.000669909	1.09295	-0.000870219
1.093	-0.000681605	1.09294	-0.000980959
1.09313	-0.000836938	1.09311	-0.00105
1.09321	-0.00081334	1.09324	-0.000903639
1.09333	-0.000841033	1.09328	-0.000841346
1.09348	-0.000688407	1.09333	-0.000909469
1.09358	-0.000907873	1.09345	-0.000810529
1.09361	-0.000996298	1.09358	-0.000991231
1.09363	-0.000812403	1.09362	-0.000935393
1.09356	-0.000895345	1.09376	-0.000896073
1.09395	-0.000910996	1.09383	-0.00105
1.09402	-0.00101	1.09393	-0.000923767
1.094	-0.00103	1.094	-0.00101
1.09404	-0.000952328	1.09422	-0.00102
1.09417	-0.000957673	1.09416	-0.00112
1.09436	-0.000971381	1.09437	-0.000968917
1.09444	-0.00103	1.09438	-0.00096437
1.09453	-0.000845545	1.09452	-0.000955417
1.09465	-0.000880179	1.09462	-0.000993626
1.09479	-0.00104	1.09481	-0.00115
1.09481	-0.00112	1.09493	-0.00108
1.09499	-0.00105	1.09493	-0.00116
1.09515	-0.000991231	1.09501	-0.000990676
1.09529	-0.00113	1.09511	-0.00106
1.09512	-0.00101	1.0952	-0.00109
1.09534	-0.00111	1.09528	-0.00114
1.09526	-0.00117	1.09533	-0.00121
1.09522	-0.00108	1.09556	-0.00121
1.0957	-0.00097551	1.09549	-0.00127
1.09567	-0.00102	1.0956	-0.0013
1.09571	-0.00113	1.09585	-0.00133
1.09579	-0.00108	1.0959	-0.00136
1.09608	-0.00106	1.09609	-0.00129
1.09626	-0.00105	1.09606	-0.0013
1.09615	-0.00108	1.09611	-0.00136
1.09619	-0.00116	1.09624	-0.00131
1.09642	-0.00122	1.09623	-0.0012
1.09652	-0.00103	1.09652	-0.00143
1.09639	-0.00116	1.09663	-0.0013
1.09681	-0.00118	1.09679	-0.0014
1.0966	-0.0011	1.09687	-0.00137
1.0969	-0.0012	1.09687	-0.00144
1.09697	-0.00111	1.09694	-0.00152
1.09704	-0.0012	1.09707	-0.00144
1.09707	-0.000966383	1.09703	-0.00139
1.09741	-0.00105	1.09722	-0.00139
1.09743	-0.00106	1.0974	-0.00152
1.09746	-0.000960831	1.09744	-0.00147
1.09742	-0.00111	1.09764	-0.00132
1.09757	-0.0012	1.09775	-0.00153
1.0977	-0.00103	1.09781	-0.00141
1.09788	-0.00111	1.09792	-0.0014
1.09798	-0.00107	1.09807	-0.0014
1.09808	-0.000976655	1.09804	-0.00139
1.09811	-0.00101	1.09827	-0.00134
1.09815	-0.000874176	1.09824	-0.00135
1.09833	-0.00115	1.09845	-0.00131
1.09831	-0.000891701	1.09841	-0.00135
1.09858	-0.001	1.09872	-0.00136
1.09866	-0.00101	1.09867	-0.00132
1.09882	-0.000914119	1.09881	-0.00125
1.09893	-0.000911308	1.09893	-0.00133
1.09882	-0.000999386	1.09897	-0.00122
1.09921	-0.000968812	1.09912	-0.00125
1.09901	-0.000991266	1.09931	-0.00118
1.0991	-0.000962115	1.09934	-0.00118
1.09923	-0.000927689	1.09953	-0.00119
1.09942	-0.000873169	1.09948	-0.00121
1.09962	-0.00081747	1.09965	-0.00131
1.09962	-0.000820593	1.09969	-0.00117
1.09976	-0.000818892	1.09986	-0.00104
1.09984	-0.000803658	1.09994	-0.00108
1.09977	-0.000800187	1.09997	-0.00116
1.1	-0.000864181	1.10021	-0.0011
1.10012	-0.000688476	1.10015	-0.000998831
1.10033	-0.000765067	1.10026	-0.000964856
1.10028	-0.000708812	1.10037	-0.00105
1.10037	-0.000780371	1.10043	-0.00107
1.1005	-0.000765275	1.10048	-0.000989392
1.1006	-0.000719709	1.10063	-0.00105
1.10067	-0.000666647	1.1008	-0.001
1.10069	-0.000753892	1.10088	-0.000965897
1.10084	-0.000731335	1.10099	-0.000870219
1.10113	-0.00057562	1.10113	-0.000921893
1.1012	-0.000693855	1.10116	-0.000796856
1.10112	-0.000571663	1.10128	-0.00101
1.10138	-0.00060071	1.1014	-0.000851826
1.10151	-0.000661928	1.10143	-0.00089767
1.1016	-0.000580443	1.10164	-0.000873238
1.10147	-0.000497328	1.10165	-0.000907734
1.10163	-0.000549349	1.10174	-0.00101
1.10178	-0.00064933	1.10186	-0.000874765
1.10184	-0.000476575	1.10195	-0.000865048
1.10204	-0.000557365	1.10211	-0.000750804
1.10211	-0.000437325	1.10215	-0.000826631
1.1021	-0.000456031	1.10224	-0.000857136
1.10231	-0.000448396	1.10234	-0.000790366
1.10242	-0.000533802	1.10247	-0.000750422
1.10241	-0.000383049	1.10254	-0.000882157
1.10265	-0.000455753	1.10265	-0.000866194
1.1027	-0.000461826	1.10269	-0.000745945
1.10279	-0.000280361	1.10286	-0.000678898
1.1029	-0.000446071	1.10293	-0.000821148
1.10297	-0.00036587	1.10297	-0.000730988
1.10301	-0.000455441	1.10316	-0.000815596
1.10317	-0.000368265	1.10322	-0.000659811
1.10336	-0.000359138	1.10339	-0.000799007
1.10337	-0.000449923	1.10347	-0.000828089
1.10347	-0.000342168	1.10354	-0.000700414
1.10358	-0.000373054	1.1036	-0.000675462
1.10373	-0.000138596	1.10371	-0.00068976
1.10377	-0.000334359	1.10374	-0.000735291
1.10381	-0.000218484	1.10387	-0.000718738
1.10395	-0.000320617	1.10404	-0.000731092
1.10412	-0.000243193	1.10415	-0.000712977
1.1042	-0.000277411	1.10419	-0.000771418
1.10425	-0.000303543	1.10427	-0.000774958
1.10444	-0.000273246	1.10449	-0.000754031
1.10447	-0.000323775	1.10456	-0.000714434
1.10463	-0.000168372	1.10458	-0.000739733
1.10472	-0.000195996	1.10475	-0.000699893
1.10489	-0.000213695	1.10486	-0.000657763
1.10491	-0.000113922	1.10498	-0.000703433
1.10494	-0.000106634	1.10502	-0.000674213
1.10504	-0.000185272	1.10511	-0.000802165
1.10512	-0.000129608	1.10514	-0.000696701
1.10532	-0.000195892	1.10535	-0.000677926
1.10542	-0.000158308	1.10543	-0.000691981
1.10551	-0.000124506	1.10556	-0.000633783
1.10552	-0.000146959	1.1056	-0.000709125
1.10564	-8.84491e-05	1.10577	-0.000530435
1.10585	-0.000146717	1.10575	-0.000542755
1.10587	-0.000124159	1.10592	-0.000780788
1.10598	-0.000200126	1.1061	-0.000621428
1.10612	-0.000193462	1.10615	-0.00070083
1.10614	-0.000161847	1.1062	-0.000651898
1.10628	-0.000231394	1.10643	-0.000621567
1.10648	7.9031e-05	1.10656	-0.000571143
1.10658	-3.83369e-05	1.10655	-0.000580929
1.10652	-0.00019197	1.10667	-0.000497259
1.1067	2.23598e-05	1.10676	-0.00056389
1.10681	-0.000113332	1.10676	-0.000513847
1.10684	-5.12814e-05	1.10698	-0.000565174
1.10697	-3.20209e-05	1.10707	-0.000592
1.10714	-5.68687e-05	1.10723	-0.000507288
1.10728	-0.000111076	1.10721	-0.000356917
1.10745	-9.60145e-05	1.1074	-0.000454504
1.10746	-5.07608e-05	1.10752	-0.000485529
1.10752	-0.000122042	1.1076	-0.00045499
1.10766	-7.33183e-05	1.10762	-0.000373019
1.10772	-6.91538e-05	1.10771	-0.00046311
1.10782	5.9701e-05	1.10789	-0.000347963
1.10785	6.91057e-05	1.10809	-0.00043094
1.10781	3.0654e-05	1.10811	-0.000401025
1.10805	0.000131607	1.10815	-0.000352058
1.10821	-3.60465e-05	1.10837	-0.000323601
1.10829	-1.73759e-05	1.10839	-0.000293305
1.10843	-1.84864e-05	1.10852	-0.000198564
1.10848	-7.01255e-05	1.10854	-0.000400713
1.10867	-8.56381e-05	1.10872	-0.000392523
1.10872	-7.01255e-05	1.10875	-0.000271442
1.10883	-2.01175e-05	1.10884	-0.000313017
1.10891	6.49066e-05	1.10901	-0.000237848
1.10908	8.46183e-05	1.10905	-0.000162403
1.10902	3.38468e-05	1.10926	-0.000273871
1.10919	1.79525e-05	1.10941	-0.000116663
1.10938	0.000109397	1.10941	-0.000213209
1.10933	0.000168289	1.10949	-0.000152061
1.10959	4.94634e-05	1.10963	-0.000156746
1.10958	0.000158884	1.10979	-8.83102e-05
1.10976	0.000156871	1.10995	-0.000143871
1.10986	8.25361e-05	1.10993	-0.000147341
1.10987	0.000121127	1.11006	3.4992e-05
1.11004	0.000267854	1.11009	-0.000124541
1.11011	0.000228465	1.11012	-8.89696e-05
1.1102	9.31901e-05	1.11037	-0.000125339
1.11029	0.000286802	1.11054	-9.62227e-05
1.11043	0.000184426	1.11059	-5.84651e-05
1.11047	0.000144066	1.11056	5.1268e-05
1.11066	0.000244637	1.11065	-8.63056e-06
1.11077	0.000168185	1.1108	5.6543e-05
1.11091	0.000174605	1.1109	-6.74186e-05
1.11103	0.000251474	1.11111	2.23251e-05
1.11095	0.000107523	1.11108	-0.000144877
1.11116	3.56167e-05	1.11124	1.60703e-06
1.1113	0.000183316	1.11131	-1.72024e-05
1.11135	0.000204867	1.11141	5.58836e-05
1.1114	0.000206289	1.11148	-5.69728e-05
1.11155	0.000300059	1.11155	-8.1543e-05
1.11173	0.0001922	1.11168	6.58089e-05
1.11172	0.000301933	1.11172	8.08703e-05
1.11196	0.000210246	1.11189	-0.00012173
1.11214	0.000223468	1.11218	8.9338e-05
1.1121	0.000213334	1.11208	1.16364e-05
1.11214	0.000261434	1.11214	0.000109084
1.1123	0.000248628	1.11232	0.00017103
1.1124	0.000273372	1.11241	1.8716e-05
1.11237	0.000179359	1.11251	6.29632e-05
1.11266	0.000342744	1.11265	-2.38389e-06
1.11269	0.000342467	1.11269	0.000107245
1.11274	0.000160064	1.11274	-4.45836e-05
1.11291	0.000207157	1.11298	0.000128102
1.11304	0.000170718	1.11302	1.01707e-06
1.11325	0.000175958	1.11312	-2.0638e-05
1.11316	9.64869e-05	1.1133	-2.37961e-05
1.11338	7.07021e-05	1.11333	1.58008e-05
1.11342	0.000236273	1.11335	6.1228e-05
1.11348	0.000155726	1.11355	5.22744e-05
1.11363	6.92098e-05	1.11365	-4.10438e-05
1.11386	4.74853e-05	1.11369	1.3788e-05
1.11374	9.90897e-05	1.11392	-4.69087e-05
1.11401	-7.93567e-05	1.11396	-4.9928e-05
1.11411	-9.47304e-05	1.11403	-8.27229e-05
1.11407	5.82088e-05	1.11418	-9.19194e-05
1.11422	-3.49013e-05	1.11417	-6.2109e-05
1.11437	-5.0622e-05	1.11444	-8.1543e-05
1.11446	9.10303e-06	1.11447	5.07475e-05
1.1146	-9.53204e-05	1.11456	-0.000128462
1.11472	-0.000233684	1.11466	-0.000157995
1.11478	-0.000136687	1.11476	-7.78297e-05
1.11485	-9.09477e-05	1.11486	-0.000184162
1.11504	-6.61346e-05	1.11498	-4.44101e-05
1.11502	-0.000239375	1.11498	-9.82702e-05
1.1151	-0.000146474	1.11513	4.50561e-05
1.11531	-0.000212445	1.11526	-0.000187875
1.11541	-0.000154629	1.1152	-4.91645e-05
1.11543	-7.41511e-05	1.11545	-0.000111111
1.11533	-0.000195649	1.11562	-0.000250134
1.11558	-0.000228999	1.11555	-0.000215534
1.11565	-0.000171773	1.11582	-7.90096e-05
1.11588	-0.000273732	1.11589	-0.00018326
1.11589	-0.000338107	1.11587	-0.000165248
1.116	-0.000210155	1.11607	-0.000235523
1.11613	-0.000370764	1.11605	-0.000106217
1.11622	-0.00026221	1.11626	-0.000134189
1.11632	-0.000475291	1.11641	-0.000371596
1.11653	-0.000356882	1.11644	-0.000313503
1.11653	-0.00038291	1.11661	-0.000227819
1.11657	-0.000298233	1.1166	-0.000209357
1.11676	-0.00045558	1.11679	-0.00032374
1.11692	-0.000428892	1.11691	-0.000340988
1.11687	-0.000435278	1.11694	-0.000230387
1.11705	-0.000374824	1.11709	-0.000355008
1.11721	-0.000373123	1.11715	-0.000310726
1.11711	-0.000438783	1.11731	-0.000328703
1.11731	-0.000526375	1.11732	-0.00020842
1.11747	-0.000353585	1.11747	-0.000344701
1.11757	-0.000457939	1.11769	-0.000499584
1.11752	-0.000526618	1.1176	-0.000322526
1.11773	-0.000438297	1.11775	-0.000391239
1.11778	-0.00054692	1.11786	-0.000382146
1.11791	-0.00045138	1.11796	-0.000402101
1.11796	-0.000497502	1.11811	-0.000462277
1.11806	-0.000479456	1.1181	-0.000377982
1.11821	-0.000548898	1.11828	-0.000438575
1.11834	-0.000463561	1.11838	-0.000532275
1.11832	-0.000472098	1.11846	-0.000364517
1.11848	-0.000322977	1.11859	-0.000489589
1.11847	-0.000630417	1.11853	-0.000380932
1.11868	-0.000376039	1.11872	-0.000403073
1.11875	-0.000569512	1.1188	-0.000429725
1.11879	-0.00049004	1.11893	-0.000517907
1.1191	-0.0004924	1.11912	-0.00043271
1.11906	-0.000572774	1.11909	-0.000595297
1.11918	-0.00054272	1.11919	-0.000459085
1.11927	-0.000574578	1.11928	-0.000520059
1.11939	-0.00062705	1.11942	-0.000475291
1.11947	-0.000567985	1.11962	-0.00048244
1.11954	-0.000533628	1.11959	-0.000513639
1.11973	-0.000616292	1.11975	-0.00044791
1.11969	-0.000490665	1.11987	-0.000619138
1.11986	-0.000461826	1.11987	-0.000603591
1.12001	-0.000685873	1.12003	-0.000558094
1.12006	-0.000719605	1.12012	-0.000661129
1.12025	-0.000600676	1.12019	-0.000631493
1.12028	-0.00055917	1.12023	-0.00048952
1.1204	-0.000610289	1.12044	-0.000560072
1.12037	-0.000507496	1.12047	-0.000707147
1.1206	-0.000536647	1.12061	-0.000648879
1.12064	-0.000535329	1.12068	-0.000646762
1.12083	-0.000632568	1.12086	-0.000582317
1.12081	-0.000679314	1.12082	-0.000677926
1.12091	-0.000581068	1.12109	-0.000588321
1.12108	-0.000487889	1.12106	-0.000631874
1.1212	-0.000570136	1.12126	-0.000633471
1.12124	-0.000645235	1.1213	-0.000694514
1.12142	-0.000676607	1.12138	-0.000541159
1.12145	-0.000726511	1.12154	-0.000639509
1.12158	-0.000544247	1.12161	-0.000717176
1.12162	-0.000693439	1.12167	-0.000676642
1.12183	-0.00052988	1.12177	-0.000633193
1.12181	-0.000593353	1.12182	-0.000707042
1.12198	-0.00061067	1.12199	-0.000675601
1.12196	-0.000649261	1.12202	-0.000615147
1.12211	-0.000605326	1.12214	-0.00065995
1.12233	-0.000628196	1.12231	-0.000608762
1.12223	-0.000606332	1.12231	-0.000610983
1.12247	-0.000662032	1.12245	-0.000733521
1.12253	-0.000537931	1.12258	-0.000742995
1.12262	-0.000647213	1.12253	-0.000689864
1.12268	-0.000649886	1.12285	-0.00070149
1.12284	-0.000571212	1.12291	-0.000637184
1.12291	-0.000628855	1.12301	-0.000648983
1.12305	-0.000717766	1.12291	-0.000643674
1.12318	-0.000537515	1.12318	-0.000626044
1.12325	-0.00049358	1.12327	-0.000594186
1.1233	-0.000637323	1.12332	-0.000650892
1.12341	-0.000520996	1.12352	-0.00074244
1.12354	-0.000601092	1.12376	-0.000564341
1.12364	-0.000559517	1.12361	-0.000608206
1.12372	-0.000556775	1.12373	-0.000640862
1.12376	-0.000472376	1.12389	-0.000569269
1.12393	-0.000416885	1.12399	-0.000579853
1.12403	-0.000497675	1.12414	-0.000542235
1.12412	-0.000555734	1.12418	-0.000612891
1.12432	-0.000555873	1.12427	-0.0006452
1.1244	-0.000536786	1.12421	-0.000691356
1.12431	-0.000523148	1.12453	-0.000592208
1.12464	-0.000472966	1.12462	-0.000504269
1.12459	-0.000458217	1.12472	-0.000679384
1.12475	-0.000462867	1.12475	-0.00060831
1.12485	-0.000430697	1.12486	-0.000649677
1.12495	-0.000505761	1.12495	-0.000527555
1.12494	-0.000452352	1.12502	-0.000604493
1.12503	-0.00052759	1.12522	-0.000543519
1.12508	-0.000544317	1.12529	-0.000531685
1.12541	-0.000620734	1.12529	-0.000607269
1.12537	-0.000469634	1.12553	-0.00057208
1.12545	-0.000472376	1.12551	-0.000477026
1.12559	-0.000394917	1.12563	-0.00063295
1.12564	-0.000504026	1.12578	-0.000644125
1.12581	-0.000375518	1.12593	-0.000530817
1.12593	-0.000489901	1.12592	-0.000787694
1.12597	-0.000502395	1.12602	-0.000712977
1.12608	-0.000394501	1.12624	-0.00056913
1.12615	-0.000383257	1.12623	-0.000653599
1.12633	-0.000427192	1.12654	-0.000660748
1.12642	-0.000399082	1.12648	-0.000604042
1.1265	-0.00039051	1.12666	-0.000675254
1.12655	-0.000325371	1.12669	-0.000679175
1.12666	-0.000461722	1.12683	-0.000720924
1.12672	-0.000437117	1.1269	-0.000652662
1.12699	-0.000454191	1.12703	-0.000686047
1.12703	-0.000392453	1.12703	-0.000724533
1.1271	-0.000273246	1.12726	-0.000693612
1.12732	-0.000277723	1.12723	-0.000785022
1.12733	-0.000301842	1.12741	-0.000586794
1.12743	-0.000345603	1.12749	-0.000725713
1.12735	-0.000363615	1.12758	-0.000782488
1.12752	-0.000179581	1.12774	-0.000819274
1.12772	-0.00031031	1.12791	-0.000712283
1.12779	-0.000263633	1.12788	-0.000669424
1.12787	-0.000184266	1.12792	-0.000698262
1.12799	-0.000313954	1.12814	-0.000746396
1.12815	-0.000198425	1.1282	-0.000694757
1.12814	-0.000253986	1.1283	-0.000799563
1.12828	-0.000259087	1.12838	-0.000772424
1.12848	-0.000292021	1.12855	-0.000731647
1.12841	-0.000259608	1.12856	-0.000795467
1.12856	-0.000208281	1.12872	-0.000678342
1.12869	-0.0001159	1.12886	-0.000675393
1.12879	-0.000228548	1.12885	-0.000735916
1.12886	-0.000194885	1.12889	-0.00060779
1.12896	-0.000189124	1.12907	-0.000620075
1.12898	-0.000144496	1.12916	-0.000718738
1.12905	-0.000263599	1.12929	-0.000599565
1.12929	-0.000256137	1.12939	-0.000689309
1.12945	-0.000269845	1.1296	-0.000622296
1.12946	-0.00012756	1.12957	-0.000641071
1.12963	-0.000262141	1.12961	-0.000503609
1.12965	-0.000156642	1.12969	-0.000443364
1.12982	-0.000139637	1.12979	-0.000532205
1.12982	-0.000129781	1.12989	-0.000440206
1.13001	-0.000149597	1.1301	-0.000544872
1.13016	-0.000289383	1.13016	-0.000484522
1.13013	-0.000133737	1.13015	-0.000535849
1.13027	-0.000117045	1.13033	-0.000391898
1.13034	-0.000178575	1.13048	-0.000307707
1.13054	-0.00017212	1.13049	-0.000417579
1.13056	-0.00019322	1.13072	-0.000312982
1.13075	2.85371e-05	1.1308	-0.000358791
1.13076	-0.000153727	1.13093	-0.000392558
1.13077	-5.299e-06	1.13097	-0.000287787
1.13103	-0.000160216	1.13107	-0.00030205
1.13113	-9.28564e-05	1.13117	-0.000366807
1.13124	-8.5291e-05	1.13131	-0.000269151
1.13118	-2.66765e-05	1.13143	-0.000300801
1.13137	9.79711e-06	1.13141	-0.000240694
1.13148	6.77788e-06	1.13153	-0.000158898
1.13164	-1.09557e-05	1.13178	-0.000161223
1.13168	1.22529e-06	1.13178	-0.000279389
1.13176	7.43725e-06	1.13185	-6.67593e-05
1.13189	-0.000123847	1.13193	-8.26535e-05
1.132	2.02348e-06	1.132	-0.000327315
1.13204	-5.16284e-05	1.13224	-0.000279111
1.13225	-4.23278e-05	1.1322	-0.00021307
1.13233	-1.67512e-05	1.13255	-0.000172016
1.13243	-1.92846e-05	1.13252	-0.000227993
1.13245	-2.08463e-05	1.13253	-0.00035532
1.1325	-0.000113609	1.13271	-0.000221503
1.1326	-7.06461e-05	1.13281	-0.000142587
1.13274	5.45649e-05	1.13291	-0.000244373
1.13291	-1.08516e-05	1.13303	-0.000169482
1.13285	-7.44288e-05	1.13305	-0.000306319
1.13306	8.76375e-05	1.13316	-0.000293617
1.1332	-9.0566e-05	1.13329	-0.000182774
1.13333	-6.81821e-05	1.13334	-0.000363233
1.13341	-9.77578e-06	1.13339	-0.000263668
1.13356	0.000188556	1.13373	-0.00028803
1.13368	7.54565e-05	1.13361	-0.0003202
1.1337	-0.000122112	1.13377	-0.000377184
1.13385	2.95782e-05	1.13384	-0.000365732
1.13388	-8.1543e-05	1.13391	-0.000404114
1.13408	1.4031e-05	1.13395	-0.000283588
1.13403	8.8401e-05	1.13424	-0.000394223
1.13422	0.000166623	1.13431	-0.000327766
1.13434	-3.11186e-05	1.13435	-0.000340086
1.13435	-0.000119787	1.1345	-0.000256936
1.13456	9.6244e-05	1.13469	-0.000322907
1.13463	1.63561e-05	1.13467	-0.00034019
1.13474	0.000142539	1.1348	-0.000260961
1.13481	-9.85131e-05	1.13485	-0.000165248
1.1349	2.31927e-05	1.13493	-0.000383535
1.13516	3.54431e-05	1.13511	-0.000236981
1.13512	5.27256e-05	1.13529	-0.000129122
1.13521	1.46903e-05	1.13542	-0.000198217
1.13544	0.000107349	1.1353	-0.000200195
1.13548	0.000115331	1.1354	-3.70529e-05
1.13557	-8.69996e-06	1.13552	-0.000238751
1.13565	-5.70422e-05	1.13576	-0.000123569
1.13568	1.2947e-06	1.1358	-9.8062e-05
1.13583	4.51602e-05	1.13592	-0.00015803
1.13593	-6.14003e-07	1.13596	-0.000203214
1.13605	-4.57022e-06	1.13617	-0.000101394
1.13619	-1.27603e-05	1.13625	4.54725e-05
1.1362	-3.06327e-05	1.13626	-8.03284e-05
1.13644	0.0001441	1.13641	-1.85558e-05
1.13639	0.000118107	1.13649	5.44955e-05
1.13656	0.000210558	1.13648	-6.97438e-05
1.13675	1.47944e-05	1.13664	-4.50694e-05
1.1367	9.55152e-05	1.13676	-4.60411e-05
1.13695	0.000286316	1.13684	-1.64736e-05
1.13684	0.000158919	1.13698	6.11933e-05
1.13715	0.000122966	1.13713	8.47224e-05
1.13728	0.000208337	1.1372	1.2504e-05
1.13714	0.000105753	1.13732	0.000132752
1.13734	7.19861e-05	1.13742	9.22878e-05
1.13758	7.66364e-05	1.13762	-5.19489e-06
1.13775	2.4685e-05	1.13761	0.00012189
1.13762	0.000117621	1.13779	0.00010721
1.13778	0.000271394	1.1377	0.000116962
1.1378	0.000123209	1.13784	0.000188764
1.13792	0.000225862	1.13799	7.76081e-05
1.13813	0.000158225	1.13808	0.000204242
1.13824	8.76375e-05	1.13825	8.38548e-05
1.13828	2.66978e-05	1.13835	8.27443e-05
1.13836	0.000176132	1.13841	6.56701e-05
1.13847	7.95515e-05	1.13852	7.42072e-05
1.13861	8.80539e-05	1.13856	0.000152672
1.13863	0.000149827	1.13873	0.000192998
1.13898	0.000183663	1.13875	1.85771e-05
1.13886	0.000221767	1.13896	-2.07074e-05
1.13905	0.00019685	1.13905	2.68285e-06
1.13903	4.47784e-05	1.13914	7.57607e-06
1.13901	0.000184148	1.13931	-3.7504e-05
1.13938	7.11185e-05	1.13931	-4.03497e-05
1.13931	0.000231346	1.13943	-9.56756e-06
1.13941	0.000320881	1.13948	8.30485e-06
1.13965	0.000186578	1.13969	-7.25895e-05
1.13972	0.00031394	1.13976	-9.92766e-05
1.13963	0.000228743	1.1398	5.10251e-05
1.1399	0.000188729	1.13998	-9.13295e-05
1.14008	0.0001559	1.14004	-7.4637e-05
1.13997	0.000183524	1.14012	-0.000119439
1.14003	0.000209309	1.14028	-0.000123257
1.14034	8.17032e-05	1.14035	-0.000243956
1.14029	0.00013539	1.14036	-0.000104482
1.14053	4.65483e-05	1.14058	-0.000229554
1.14057	0.000207573	1.14061	-6.15537e-05
1.14071	4.94634e-05	1.14075	-0.000139568
1.14071	2.82248e-05	1.14086	-0.000195649
1.14086	0.000129074	1.1409	-0.000179165
1.14105	7.1535e-05	1.14105	-9.7472e-05
1.14104	0.000114012	1.14122	-0.000284317
1.14126	6.5323e-05	1.14124	-0.000334359
1.14123	-7.60598e-05	1.1414	-0.000216228
1.14132	4.26615e-05	1.14151	-0.000299274
1.14147	-1.37748e-06	1.14154	-0.00028338
1.14156	-6.09984e-05	1.14171	-0.000278625
1.14165	-0.000141476	1.14176	-0.0002628
1.14169	-0.000107814	1.1419	-0.000289765
1.14168	-9.07742e-05	1.14193	-0.000189194
1.142	-0.000188639	1.14214	-0.000278487
1.14198	-0.000136028	1.14211	-0.000272587
1.14216	-0.000131482	1.14215	-0.000351017
1.14235	-0.000130475	1.14247	-0.000339114
1.14241	-0.000137242	1.14246	-0.000318778
1.14246	-0.000352544	1.14258	-0.000316834
1.14261	-0.000232816	1.14251	-0.000410777
1.14272	-0.000306249	1.14268	-0.000304931
1.14278	-0.000258428	1.14287	-0.000323914
1.14299	-0.000231151	1.14296	-0.000246073
1.14311	-0.000280256	1.14298	-0.000223898
1.14314	-0.000218692	1.14318	-0.000327939
1.14321	-0.000159418	1.14326	-0.000388393
1.14336	-0.000233858	1.14341	-0.000388081
1.14339	-0.000188777	1.14344	-0.000382528
1.14347	-0.000200542	1.14344	-0.000373679
1.14371	-0.00044326	1.14371	-0.000319957
1.14364	-0.000236981	1.14368	-0.000268908
1.14391	-0.000240833	1.14391	-0.000364343
1.14385	-0.00027696	1.14394	-0.000241874
1.14402	-0.000264015	1.14405	-0.000225147
1.14405	-0.000297157	1.1441	-0.000301946
1.14425	-0.000302918	1.14419	-0.000257144
1.14431	-0.000194712	1.1443	-0.000300072
1.14437	-0.000289002	1.14439	-0.000290425
1.1444	-0.000388705	1.1444	-0.000270991
1.14469	-0.000382424	1.14464	-0.000220982
1.14475	-0.000226847	1.14472	-0.000223793
1.14475	-0.000238022	1.1448	-0.000218692
1.14483	-0.000179754	1.14494	-0.000347651
1.14502	-0.000116281	1.14494	-0.000137659
1.1451	-0.000148139	1.14512	-0.000301703
1.14518	-0.000375275	1.14518	-0.00017094
1.14529	-0.000292542	1.14524	-0.00023764
1.14543	-0.000253118	1.14537	-0.000266063
1.1455	-0.000342654	1.14553	-0.000154143
1.14559	-0.00026929	1.14573	-0.000106217
1.14563	-0.000192456	1.14579	-9.11212e-05
1.14575	-0.000265334	1.14578	-0.000144183
1.14584	-0.000245969	1.14588	-3.04939e-05
1.14599	-0.000210086	1.14588	-0.000192803
1.14603	-0.000278903	1.14621	-4.45489e-05
1.14612	-0.000295457	1.14628	-0.000186903
1.14629	-0.000138943	1.14634	-0.000151853
1.14631	-0.000226223	1.14637	-0.000152547
1.14643	-0.000249925	1.1465	-0.000121973
1.14662	-0.000273142	1.14672	-0.000206129
1.14655	-0.000285115	1.14672	-0.000154733
1.14682	-0.000280881	1.14677	-0.00015574
1.14686	-0.000165352	1.14689	-0.000226084
1.14695	-0.000281922	1.14719	-0.000186938
1.14701	-0.000149562	1.14722	-0.000245622
1.14721	-0.000298129	1.14715	-0.00029622
1.14723	-0.000245969	1.14736	-0.000240104
1.14727	-0.000236911	1.14748	-0.000347477
1.14738	-0.000194365	1.14756	-0.000247566
1.14764	-0.000294068	1.14765	-0.000252875
1.14751	-0.000272483	1.14783	-0.000229242
1.14761	-0.000219213	1.14784	-0.000352822
1.14789	-0.000292403	1.14799	-0.000410742
1.14788	-0.000243401	1.14804	-0.000505449
1.14807	-0.000357403	1.1482	-0.000462728
1.14811	-0.000283414	1.1483	-0.000351746
1.1482	-0.000288967	1.14835	-0.000439234
1.14825	-0.000332728	1.14849	-0.000518497
1.14851	-0.000242429	1.14845	-0.000569061
1.14842	-0.000442774	1.14865	-0.000535329
1.14852	-0.000303612	1.1487	-0.000468628
1.14878	-0.000289557	1.14881	-0.000540777
1.14884	-0.000456621	1.14897	-0.000466234
1.14884	-0.000404183	1.14904	-0.000552021
1.14914	-0.000278625	1.1491	-0.000513431
1.14907	-0.000292333	1.14923	-0.000525716
1.14921	-0.000341925	1.14937	-0.000557539
1.1494	-0.000413519	1.14949	-0.000525993
1.14952	-0.000426185	1.14959	-0.000695694
1.14958	-0.000484279	1.14945	-0.000566597
1.14966	-0.000404808	1.14987	-0.000628716
1.14978	-0.000426498	1.14982	-0.000516137
1.14981	-0.000337309	1.14988	-0.000556012
1.14991	-0.000386172	1.14995	-0.000490283
1.14999	-0.000433334	1.15	-0.000514506
1.1501	-0.000421084	1.15024	-0.000570102
1.15019	-0.000289106	1.15037	-0.000549453
1.15012	-0.000427851	1.15043	-0.000512806
1.1505	-0.000355806	1.15046	-0.000506455
1.15043	-0.000403454	1.15066	-0.000476714
1.15077	-0.00044968	1.15071	-0.000539111
1.15066	-0.00044319	1.15081	-0.000456586
1.15082	-0.000358409	1.1509	-0.000546607
1.15088	-0.000362816	1.15103	-0.000408799
1.15111	-0.000439338	1.15111	-0.000423583
1.1511	-0.000531719	1.15131	-0.000487542
1.15112	-0.000400401	1.15126	-0.000548794
1.15128	-0.000376351	1.15138	-0.000475534
1.1514	-0.000411159	1.15149	-0.000455059
1.15148	-0.000386346	1.15161	-0.000438332
1.15158	-0.000402656	1.15169	-0.000417752
1.1518	-0.000377392	1.15173	-0.000373783
1.15178	-0.000404079	1.15187	-0.00036889
1.15199	-0.000514021	1.15187	-0.000411193
1.15192	-0.000590854	1.15217	-0.000388601
1.15204	-0.000423999	1.15228	-0.000245796
1.15209	-0.000387734	1.15227	-0.000476853
1.15234	-0.000341057	1.15229	-0.000275988
1.15232	-0.000328182	1.15258	-0.000375553
1.15254	-0.000404634	1.15249	-0.000327558
1.15258	-0.000436631	1.15261	-0.000313468
1.15289	-0.000439061	1.15273	-0.000376073
1.15276	-0.000398492	1.15283	-0.000325718
1.15286	-0.00041397	1.15301	-0.000239133
1.15309	-0.000396965	1.15305	-0.000380619
1.15302	-0.000384298	1.15313	-0.000231602
1.15334	-0.000329779	1.15336	-0.000177082
1.15342	-0.000216263	1.15343	-0.000210918
1.15342	-0.000219768	1.15351	-0.00022185
1.15353	-0.000252563	1.15368	-0.000263911
1.15359	-0.000173369	1.15368	-0.000304723
1.15373	-0.000299378	1.1538	-0.000204394
1.1537	-0.000140123	1.1539	-0.000113228
1.15393	-0.000159522	1.15391	-0.000179477
1.15404	-9.49039e-05	1.15409	-0.000255131
1.15411	-0.000170419	1.15422	-0.000257005
1.15422	-8.85532e-05	1.15435	-0.000329987
1.15438	-0.000157961	1.1544	-0.000225182
1.1544	-0.000146751	1.15447	-0.000311802
1.15443	-0.000171044	1.15459	-0.000320686
1.15464	-0.000140192	1.15463	-0.000305868
1.15468	-9.04272e-05	1.15485	-0.000389851
1.15483	-5.1212e-05	1.15494	-0.000263425
1.15489	-9.38628e-05	1.15495	-0.000283241
1.15494	6.17832e-05	1.15509	-0.000366391
1.15498	-8.8102e-05	1.15511	-0.000325094
1.15517	-0.00012409	1.15535	-0.000360769
1.15536	-1.94234e-05	1.15548	-0.000444474
1.15541	6.21303e-05	1.15545	-0.000430766
1.15549	-2.75441e-05	1.15573	-0.000373193
1.15559	0.000116719	1.15569	-0.00036948
1.1557	-8.61586e-05	1.15579	-0.000273073
1.15565	-6.38788e-05	1.15577	-0.000397312
1.15581	5.56754e-05	1.15601	-0.000369965
1.15596	0.000112138	1.15614	-0.000236426
1.15608	4.67912e-05	1.15624	-0.000391482
1.15614	-5.23919e-05	1.15629	-0.000315064
1.1563	-1.47384e-05	1.1564	-0.000296081
1.1563	5.94234e-05	1.15651	-0.000371701
1.15646	0.000122896	1.15667	-0.000342307
1.15656	2.14228e-05	1.15671	-0.000385443
1.15667	-4.48959e-05	1.15681	-0.000496669
1.15676	2.7843e-05	1.15692	-0.000470467
1.15687	0.0002015	1.15711	-0.000410326
1.15702	-2.89669e-05	1.15706	-0.000375761
1.15703	4.31821e-05	1.15715	-0.000363441
1.15725	-5.33371e-06	1.15733	-0.000366599
1.15727	-9.24747e-05	1.15755	-0.000431946
1.15738	2.04511e-05	1.15747	-0.000413553
1.15739	2.67325e-05	1.15753	-0.000403836
1.15762	0.000137646	1.15759	-0.00031378
1.15767	9.65564e-05	1.15768	-0.000368126
1.15775	0.000145037	1.15782	-0.000306458
1.15785	-1.22744e-05	1.1581	-0.00028567
1.15801	1.45515e-05	1.15815	-0.000460195
1.15807	-1.55366e-05	1.1582	-0.000276439
1.15819	8.27443e-05	1.15822	-0.00041633
1.15841	6.57742e-05	1.1583	-0.000449645
1.15849	4.76507e-06	1.15849	-0.000322977
1.15847	3.48185e-05	1.15859	-0.000347304
1.15863	-0.000151332	1.15869	-0.000353585
1.15859	3.94688e-05	1.15874	-0.000294242
1.15882	6.67377e-06	1.15883	-0.000267902
1.15901	3.3118e-05	1.15894	-0.000259608
1.15899	4.45008e-05	1.15901	-0.000290494
1.15919	4.811e-05	1.15912	-0.000133599
1.15924	-6.49894e-05	1.15927	-0.000257838
1.1592	5.42872e-05	1.15929	-0.000225529
1.15939	6.17485e-05	1.15954	-0.00029327
1.1595	1.69808e-05	1.15958	-0.00030441
1.15957	1.27469e-05	1.15967	-0.000384576
1.15973	5.65777e-05	1.15987	-0.000220115
1.15979	1.99306e-05	1.15995	-0.000151818
1.15992	0.000111548	1.15984	-0.000216922
1.15996	5.07475e-05	1.16006	-0.000162993
1.16004	8.47837e-06	1.16015	-0.000178609
1.16006	-6.83209e-05	1.16035	-0.000123222
1.16033	2.15964e-05	1.1604	-0.000121799
1.16043	3.25627e-05	1.16057	-0.000185966
1.16059	1.56273e-05	1.16048	-0.000139082
1.16061	0.000168185	1.16074	-0.000199744
1.16086	3.33956e-05	1.16082	-0.000101046
1.16088	-1.66124e-05	1.16083	-5.9645e-05
1.16093	0.000101797	1.16095	-0.000147827
1.16105	7.96209e-05	1.16111	-0.00022886
1.16114	3.45408e-05	1.16108	-5.85692e-05
1.16126	-5.84304e-05	1.16133	-0.00015685
1.16124	8.70128e-05	1.16137	-6.63428e-05
1.16144	0.000140838	1.16149	-0.000121973
1.16163	0.000171933	1.16155	-0.000132419
1.16161	0.000113492	1.16168	-9.56756e-06
1.16185	0.000173564	1.16178	-2.76135e-05
1.16186	6.83075e-05	1.16196	-4.31607e-05
1.16197	0.000192547	1.16197	-9.46957e-05
1.16195	0.000188591	1.16211	-2.03951e-05
1.16205	0.000189944	1.16229	1.01094e-05
1.16214	-8.03284e-05	1.1623	7.92311e-06
1.16232	0.000105128	1.16239	-7.7795e-05
1.16261	0.000142088	1.16249	-2.71276e-05
1.16251	0.000184391	1.1626	-4.56941e-05
1.16266	7.0945e-05	1.16271	-5.34677e-05
1.16269	0.000173217	1.16285	-1.28644e-05
1.16283	0.00018807	1.16281	3.81847e-05
1.16289	0.000187376	1.16288	-7.41511e-05
1.16301	0.000146807	1.1632	-8.47011e-05
1.16312	0.000204658	1.16326	1.63561e-05
1.16333	0.000121127	1.16319	9.99573e-05
1.16337	0.000300441	1.16338	-3.18126e-05
1.16347	0.000213751	1.16345	-3.44501e-05
1.1636	0.00029933	1.16361	0.000100547
1.16361	0.000242728	1.16372	3.35344e-05
1.16366	0.00014771	1.16376	0.000107731
1.16394	0.000235232	1.16386	4.07181e-05
1.16392	0.000172904	1.16397	1.98959e-05
1.16409	0.000276842	1.16408	-1.59877e-05
1.16421	0.000137611	1.16422	8.12867e-05
1.16422	0.000190256	1.1643	1.56273e-05
1.16444	0.000182032	1.16443	1.21917e-05
1.16448	0.000143059	1.16451	-4.70128e-05
1.1646	0.000158572	1.16458	1.11158e-05
1.16461	0.000211148	1.1648	-1.63001e-05
1.16456	0.000341564	1.16484	-4.40283e-05
1.16486	9.47171e-05	1.16491	7.02081e-06
1.16493	0.000210836	1.16491	-8.42152e-05
1.16522	0.000170579	1.16507	2.05818e-06
1.16507	0.000185745	1.16516	-4.88868e-05
1.16522	0.000399797	1.16518	6.50107e-05
1.16545	0.0001289	1.16547	2.37051e-06
1.16555	0.000188729	1.1655	-4.33343e-05
1.16534	0.000149827	1.16557	-1.11639e-05
1.16555	0.000163326	1.16563	-6.14843e-05
1.16572	0.000311962	1.16583	1.07688e-05
1.16576	-5.43782e-06	1.16591	-6.91538e-05
1.16583	0.000147432	1.16587	-0.000132835
1.16609	-1.05046e-05	1.16608	2.91271e-05
1.16626	0.000170336	1.16619	3.5582e-05
1.16628	4.14122e-05	1.16633	-2.64336e-05
1.16643	0.000159682	1.16638	-6.63428e-05
1.16635	7.27843e-05	1.16647	-3.06674e-05
1.16654	0.000122584	1.16665	-9.64656e-05
1.16678	0.000226973	1.16668	-5.54111e-05
1.16693	0.000212397	1.16673	-9.31341e-05
1.16678	2.09288e-06	1.16697	1.4725e-05
1.16699	0.000115262	1.16699	-2.33449e-05
1.16712	0.000113145	1.16706	-0.000107224
1.16714	0.00020098	1.16725	-8.03978e-05
1.1672	-1.17539e-05	1.16733	-6.55099e-05
1.16724	-1.18233e-05	1.16733	-0.000182253
1.16747	4.1204e-05	1.16752	-0.000116004
1.16761	-3.73999e-05	1.16767	-0.000181976
1.16769	-3.74693e-05	1.16775	-0.000195059
1.16775	-6.09984e-05	1.16776	-0.000145016
1.16785	2.27416e-05	1.16801	-6.93273e-05
1.16802	-1.3385e-05	1.16801	8.43552e-07
1.16809	-0.000120828	1.16806	-0.000105974
1.16815	5.81047e-05	1.16824	-0.000177811
1.1682	-9.13642e-05	1.16838	-0.00022598
1.16834	-6.23172e-05	1.1683	-0.000284525
1.16841	1.80566e-05	1.1685	-0.000238577
1.16852	-0.000160737	1.16872	-0.000189333
1.16863	-0.000121695	1.16882	-0.000104586
1.16881	-0.000107085	1.16883	-0.000266063
1.16869	-0.000163513	1.16914	-0.000132939
1.16899	-5.71463e-05	1.16912	-0.000158273
1.16906	-0.000180067	1.16927	-0.000193497
1.16909	-0.000107293	1.16913	-0.00016393
1.16925	-7.51575e-05	1.1693	-0.000175555
1.16938	-0.000180796	1.16957	-0.000152443
1.16948	-0.000197072	1.16943	-0.000130545
1.16955	-0.000227993	1.16981	-0.000218935
1.16976	-0.00019145	1.16974	-0.000225147
1.16976	-0.000205019	1.16984	-0.000159279
1.1698	-0.000203735	1.16993	-0.000195545
1.16991	-0.000204464	1.16999	-0.000100179
1.17014	-0.000229207	1.17011	-0.000195718
1.17018	-0.000168927	1.17016	-0.000160667
1.1702	-0.000226431	1.17029	-0.000182739
1.17037	-0.000310796	1.17053	-0.000101463
1.17044	-0.000346298	1.17047	-5.57582e-05
1.1705	-0.000238785	1.17063	-2.17139e-05
1.17062	-0.000288238	1.17073	-0.000113158
1.17077	-0.000244234	1.17087	-0.000133529
1.17089	-0.000155809	1.17096	-5.69728e-05
1.17092	-0.000231949	1.17094	7.7504e-05
1.17116	-0.000190409	1.17104	-8.08837e-05
1.17101	-9.7125e-05	1.17125	-4.73252e-05
1.17123	-0.000231498	1.17133	-1.37667e-05
1.17139	-0.000262523	1.17147	-0.000132037
1.17146	-0.000235489	1.17152	-3.75387e-05
1.17152	-0.000310587	1.17168	3.07234e-05
1.17176	-0.000266548	1.17177	9.56541e-05
1.1717	-0.000180171	1.17181	4.67565e-05
1.17182	-0.00023181	1.17183	6.21997e-05
1.17204	-9.42446e-05	1.17206	-9.48692e-05
1.1721	-0.000180796	1.1722	3.98852e-05
1.17221	-0.000384715	1.17219	-1.75494e-05
1.17233	-0.000328425	1.17238	9.17244e-06
1.17222	-0.000176701	1.17241	-6.30541e-06
1.17255	-0.000220635	1.17251	-2.50454e-05
1.17252	-0.000272726	1.17271	-0.000126103
1.17265	-0.000197974	1.17264	1.2504e-05
1.17279	-0.000176562	1.17282	1.73972e-05
1.17289	-0.000201548	1.17287	2.4685e-05
1.173	-0.000229173	1.17308	7.47971e-05
1.17298	-0.000230318	1.17307	-9.66738e-05
1.17321	-0.000186973	1.17321	-1.29338e-05
1.17324	-0.000144704	1.17321	-0.000177638
1.17338	-0.000173057	1.17337	-0.000110278
1.17349	-0.000279979	1.17347	3.72477e-05
1.17354	-0.000173508	1.17363	-4.48959e-05
1.17371	-0.000154213	1.17364	-9.04272e-05
1.17379	-0.000199536	1.17382	-0.000163652
1.17386	-9.66738e-05	1.17399	-5.08302e-05
1.1739	-4.43141e-06	1.174	-0.000107154
1.17409	-0.000142032	1.17401	-0.000203388
1.17416	-0.000114685	1.17419	-0.000193844
1.17427	-0.000114026	1.17422	-0.000138804
1.1744	1.59397e-05	1.17438	-7.06114e-05
1.1743	-0.000141164	1.17449	-8.64709e-05
1.1745	-7.09237e-05	1.1745	-0.000202937
1.17467	-3.86493e-05	1.17471	-0.00021248
1.17479	-0.000169656	1.17468	-0.000144391
1.17474	-5.19755e-05	1.17476	-0.000162403
1.1749	-0.000117045	1.17509	-0.000232851
1.17506	-0.000226882	1.17515	-0.000169725
1.17513	-0.00021012	1.17513	-0.000222683
1.17518	-3.0251e-05	1.1752	-0.000143177
1.17532	-0.000314023	1.1754	-0.000244512
1.17546	-8.42152e-05	1.17551	-0.000243887
1.1756	-0.000150187	1.17564	-0.000371492
1.17569	-0.000174931	1.17573	-0.000225529
1.17584	-0.000106044	1.17586	-0.000312566
1.1758	-0.000143697	1.17591	-0.000420598
1.17578	-2.44901e-05	1.17596	-0.000324712
1.17602	-0.000100699	1.17609	-0.000411679
1.17623	-0.000141337	1.17622	-0.000347373
1.17618	-1.41484e-05	1.1763	-0.000361567
1.17635	-0.000191346	1.17637	-0.000436423
1.17655	-0.000140296	1.17651	-0.000441698
1.1765	-0.000157371	1.17665	-0.000367293
1.17655	-5.59317e-05	1.17674	-0.000391863
1.17671	-3.06327e-05	1.17685	-0.00044673
1.17681	-6.81474e-05	1.17689	-0.000334255
1.17687	-5.77016e-05	1.17698	-0.000318986
1.17704	-0.000125825	1.17716	-0.000294173
1.17703	-0.000136583	1.17724	-0.000330785
1.17719	-8.23065e-05	1.17736	-0.000188014
1.17722	-2.10545e-05	1.17742	-0.000369202
1.17731	-0.000135056	1.17744	-0.000307568
1.17754	-8.73385e-05	1.17768	-0.000181316
1.17763	-4.8401e-05	1.17764	-0.000322213
1.17756	-0.000180691	1.17784	-0.000284109
1.17784	-2.59824e-05	1.17787	-4.99627e-05
1.17792	-8.57075e-05	1.17811	-0.00017847
1.17786	-0.000221468	1.17822	-9.40017e-05
1.178	-0.000120481	1.17822	-7.39776e-05
1.1782	-0.000252077	1.17834	-0.000169135
1.17825	5.73412e-05	1.17839	-2.18874e-05
1.17843	-4.77416e-05	1.17848	-0.000105003
1.17851	-2.00481e-05	1.1786	-3.93433e-05
1.17862	-0.000380654	1.17865	-9.69168e-05
1.17871	-8.97678e-05	1.17877	-2.92099e-05
1.17887	-7.7448e-05	1.17885	-4.89215e-05
1.179	-0.0001387	1.17906	1.62867e-05
1.17901	-0.000187875	1.17908	-4.19461e-05
1.17908	-4.9685e-05	1.17921	7.99251e-06
1.17912	-0.000131343	1.17934	-9.10518e-05
1.17934	-0.000160494	1.1794	-5.19408e-05
1.17948	-6.19354e-05	1.17955	2.53444e-05
1.17948	-6.79739e-05	1.17956	-0.000146439
1.17975	-5.80139e-05	1.17966	-0.000203561
1.17976	-0.000158099	1.17994	-7.11666e-05
1.17988	-0.000196829	1.17979	-0.000138249
1.17993	-0.000170732	1.17994	-9.3724e-05
1.18001	-0.000158724	1.18017	-0.000121834
1.18015	-0.000134778	1.18014	-0.000117218
1.18005	-1.65511e-06	1.18017	-0.00014984
1.18026	-9.70556e-05	1.18037	-0.00020783
1.18042	-0.000157024	1.1806	-0.00025815
1.18045	-0.000153657	1.18055	-0.000289036
1.18053	-0.000146092	1.18069	-0.000368924
1.18067	-0.000195718	1.18072	-0.000250134
1.18075	-0.000105454	1.18099	-0.000303196
1.18084	-0.000153623	1.18103	-0.000194608
1.1811	-6.25601e-05	1.18106	-0.000231463
1.18121	-0.000100352	1.18112	-0.000319853
1.18134	1.05177e-06	1.18136	-0.000362608
1.1814	-0.000212098	1.18146	-0.000321623
1.1814	-7.20771e-06	1.18158	-0.0002822
1.18148	-6.04432e-05	1.1816	-0.00035945
1.18168	-2.57742e-05	1.18178	-0.000323289
1.18167	-0.000121001	1.18179	-0.00033075
1.18181	7.88575e-05	1.1819	-0.000219803
1.18192	-5.3086e-05	1.18194	-0.0002839
1.18201	-6.29418e-05	1.18212	-0.00028803
1.18218	2.2811e-05	1.1823	-0.000158585
1.18215	4.50908e-05	1.18228	-0.000363059
1.18233	0.000137298	1.18239	-0.000305625
1.1826	-0.000118294	1.18251	-0.000347165
1.18261	-4.3369e-05	1.18263	-0.000311906
1.18263	3.17298e-05	1.18276	-0.000283727
1.18278	-0.000199327	1.18279	-0.000270401
1.18286	6.20262e-05	1.18286	-0.000248294
1.18289	0.000148542	1.18294	-0.000316869
1.18315	0.000116095	1.18313	-0.000341231
1.18319	0.00019921	1.18326	-0.00037819
1.18323	3.98158e-05	1.18323	-0.000191727
1.18337	9.21143e-05	1.18342	-0.000264674
1.18345	5.74106e-05	1.18349	-0.000117843
1.18353	0.00016402	1.18361	-0.000255547
1.18363	0.000135876	1.18362	-0.00025114
1.1837	0.000236725	1.18383	-0.000175798
1.1839	0.000160758	1.18391	-0.000155219
1.18386	8.96156e-05	1.18408	-0.000138284
1.18408	0.000170302	1.18418	-0.0001522
1.18412	7.06674e-05	1.18421	-8.0606e-05
1.18421	0.000313177	1.18432	-6.87027e-05
1.18426	0.000158398	1.1844	-0.000100769
1.18442	7.25067e-05	1.18453	-4.48612e-05
1.18448	0.000229784	1.18456	-0.000104309
1.18472	0.000266292	1.18466	2.059e-05
1.18475	0.000191783	1.18483	7.68018e-06
1.18487	0.000224266	1.18496	-6.35318e-05
1.18502	0.000102005	1.18494	-4.82275e-05
1.18507	0.000235545	1.18504	3.88094e-05
1.18511	0.000224405	1.18526	4.62625e-06
1.18522	0.000117622	1.18537	5.49385e-06
1.18541	0.000314461	1.1854	8.29178e-05
1.18546	0.000289578	1.18549	3.19034e-05
1.18552	0.000222531	1.1856	0.000104989
1.18559	0.000305299	1.18573	6.01869e-05
1.18577	0.000275384	1.18582	-1.73759e-05
1.18592	0.000330425	1.18593	0.000137472
1.18585	0.00032279	1.18601	9.10385e-05
1.18603	0.000108113	1.1861	0.000116858
1.18596	0.000268687	1.18617	0.000179845
1.18623	0.000321055	1.1863	8.19461e-05
1.18635	0.000210246	1.18643	0.000130045
1.18632	0.000325219	1.1865	0.000142157
1.18653	0.000315328	1.18664	0.000172315
1.18665	0.000324039	1.18671	0.000233289
1.18674	0.00022267	1.18684	0.00013126
1.18693	0.000223155	1.18697	0.000137298
1.18689	0.000339378	1.18698	0.00013362
1.18714	0.000362942	1.18704	0.000200598
1.1871	0.000308457	1.18717	0.000179776
1.18739	0.000288537	1.18734	0.000151215
1.18723	0.000230721	1.18737	0.000122376
1.18735	0.000324837	1.18747	0.000158329
1.18762	0.000273233	1.18759	0.000157114
1.18767	0.000403892	1.18764	6.54965e-05
1.18779	0.000356105	1.18785	0.000149375
1.18792	0.000273649	1.18792	1.9063e-05
1.18798	0.000180956	1.18795	8.50694e-05
1.18801	0.00032331	1.18811	0.000171273
1.18825	0.000390566	1.18823	5.01575e-05
1.18824	0.000273823	1.18834	-2.97385e-06
1.18835	0.000244915	1.18839	0.000144447
1.18863	0.000328932	1.18855	9.11079e-05
1.18855	0.0002783	1.18863	0.000174952
1.18863	0.000392405	1.18869	3.83582e-05
1.18881	0.000220865	1.18872	7.02857e-05
1.18893	0.00025949	1.18889	-4.362e-06
1.1889	0.000368911	1.18902	-2.18527e-05
1.18899	0.00033039	1.18907	-2.20609e-05
1.18915	0.000296658	1.1892	-6.67593e-05
1.18936	0.000421348	1.18926	4.16898e-05
1.18923	0.000251335	1.18947	-1.99787e-05
1.18938	0.000307763	1.1896	2.54485e-05
1.18953	0.000425235	1.18958	-7.11666e-05
1.1897	0.000288051	1.18955	-5.23919e-05
1.18979	0.000237488	1.18978	3.00988e-05
1.1899	0.000243041	1.18983	-1.85211e-05
1.18999	0.000326746	1.19009	-8.38763e-06
1.18994	0.000347985	1.19011	4.93859e-06
1.19017	0.000232977	1.19022	-0.00013228
1.19012	0.000233567	1.19032	3.39856e-05
1.19026	0.000134765	1.19036	-3.15003e-05
1.19052	0.00018158	1.19056	-6.83903e-05
1.19048	0.000218505	1.1907	-0.000176284
1.19067	0.000316751	1.19085	-7.80032e-05
1.19076	0.000105579	1.19085	-0.000144704
1.19091	0.00022732	1.19103	-0.000131933
1.19087	0.000209656	1.19103	-4.20849e-05
1.19109	0.000238599	1.19116	-0.000106426
1.19128	0.000170198	1.19118	-0.000112846
1.19127	0.000298185	1.19124	-2.80646e-05
1.19145	0.000263759	1.19147	-0.000122181
1.19142	0.000169573	1.19147	-4.93727e-05
1.19155	0.000208094	1.19171	-0.000175278
1.19162	0.000198932	1.19179	-0.000116906
1.19176	4.2141e-05	1.19183	-4.5e-05
1.19183	0.000185016	1.19187	-8.08837e-05
1.19195	0.000113908	1.19213	-0.000133078
1.19211	3.72824e-05	1.1922	8.45142e-05
1.19222	0.000173807	1.19211	-0.000108334
1.19235	9.48559e-05	1.19224	-1.10251e-05
1.19233	0.000119773	1.1924	-5.51335e-05
1.19248	0.000232456	1.19253	5.00534e-05
1.19247	0.000262266	1.19271	-1.75147e-05
1.19268	0.000186265	1.19282	-5.0865e-05
1.19282	0.000155761	1.19275	-2.45596e-05
1.19283	0.000141255	1.19302	-4.09397e-05
1.19299	0.00013126	1.19304	1.7779e-05
1.19311	0.000105302	1.19313	4.15163e-05
1.19321	6.0881e-05	1.19313	-2.78217e-05
1.19332	0.000314496	1.19339	3.00294e-05
1.1934	4.13081e-05	1.19341	-3.3556e-06
1.19348	6.61212e-05	1.19352	-1.44689e-06
1.19356	1.59744e-05	1.19363	-3.91698e-05
1.19371	4.43967e-05	1.19367	0.000136327
1.19389	0.0001289	1.19383	5.26562e-05
1.19376	3.75948e-05	1.19405	8.01762e-05
1.19397	-2.86546e-05	1.19418	5.57795e-05
1.19411	0.000120051	1.19414	0.000158745
1.1942	1.55579e-05	1.19414	0.000159405
1.19421	-6.23172e-05	1.19436	0.000197301
1.19439	0.000112936	1.19443	0.000236378
1.19454	9.38066e-06	1.19461	0.00013886
1.19447	-2.56354e-05	1.19464	0.000138895
1.19467	-1.56754e-05	1.19464	3.08275e-05
1.19481	-4.53124e-05	1.19482	5.84864e-05
1.19491	0.000135598	1.19489	0.000160099
1.195	-6.433e-05	1.19503	0.000213785
1.19499	1.88201e-05	1.19511	0.000164645
1.19512	5.11211e-06	1.19522	0.000166866
1.19531	2.43992e-06	1.19529	0.000232178
1.19534	-2.08463e-05	1.19538	0.00016992
1.19543	-0.000191415	1.19544	0.000186994
1.19553	-1.58142e-05	1.19564	0.000149931
1.1958	-0.000127213	1.19568	0.000107002
1.19572	-0.000140262	1.19588	0.000240577
1.19581	-0.000145294	1.19584	9.91591e-05
1.19605	-7.81768e-05	1.19601	0.000240716
1.19609	3.03417e-05	1.19614	0.000166935
1.19611	-0.000109306	1.19621	0.000131434
1.19634	-0.00024177	1.19631	0.000137923
1.1963	-0.000113644	1.19645	0.000205248
1.19647	-0.000121348	1.19643	0.000226418
1.19647	-0.000150256	1.19661	0.000228708
1.19666	-7.50534e-05	1.19668	0.000224578
1.19671	-9.74108e-06	1.19681	0.000131052
1.19673	-0.000206338	1.19684	0.000193761
1.19702	-8.78244e-05	1.19702	0.000121855
1.19714	3.0897e-05	1.19713	0.0001061
1.19721	-0.000191797	1.19711	0.000212016
1.19725	-0.000127491	1.19726	0.000161452
1.19736	-0.000142274	1.19732	0.00011724
1.19747	-4.74987e-05	1.19745	8.65964e-05
1.19756	-0.000124506	1.19757	7.01468e-05
1.19759	-0.000132106	1.19768	0.000122827
1.19769	-0.000167331	1.19784	0.000114325
1.19787	-0.000216124	1.19793	0.000171967
1.19792	-9.41405e-05	1.19801	8.43754e-05
1.19801	-0.000141337	1.19807	6.72317e-05
1.19819	-0.000140123	1.1981	7.40255e-06
1.19818	-0.00012815	1.19827	-7.18114e-07
1.1984	-2.55313e-05	1.19843	3.49226e-05
1.19846	-0.000116663	1.1986	6.50107e-05
1.19865	-1.81741e-05	1.19864	5.70982e-05
1.19872	-0.000157197	1.19862	1.37533e-05
1.19869	-0.000133321	1.19879	8.06968e-05
1.19866	-4.00027e-05	1.19882	0.000102352
1.19899	-3.07368e-05	1.19903	4.39455e-05
1.19887	-1.17192e-05	1.1991	1.72584e-05
1.19912	-0.000221711	1.19918	-5.85692e-05
1.19916	-0.000137381	1.19922	-9.17806e-05
1.19926	-0.000146439	1.19936	-6.20396e-05
1.19951	8.20502e-05	1.19951	-9.73332e-05
1.19953	-7.89056e-05	1.19954	-9.47651e-05
1.19946	3.11052e-05	1.19972	-7.6858e-05
1.19982	0.000103671	1.19977	-3.41031e-05
1.19984	-2.57395e-05	1.1998	-0.000113227
1.19991	-9.303e-05	1.20003	-8.69221e-05
1.20009	-0.000163721	1.2001	-0.000122146
1.20028	-6.96397e-05	1.20021	-0.000183398
1.20022	-5.42312e-05	1.20035	-0.000162507
1.20024	-9.72638e-05	1.20034	-8.91778e-05
1.20043	-9.78538e-05	1.2005	-0.000143073
1.20051	2.33663e-05	1.2006	-4.72558e-05
1.20061	0.000193588	1.20067	-0.000189298
1.20084	-5.55153e-05	1.20093	-0.000109098
1.20084	-1.44955e-05	1.20097	-0.000198529
1.20091	-6.97438e-05	1.20105	-8.28618e-05
1.20101	-0.000104447	1.20107	-0.000185897
1.20121	8.80539e-05	1.20122	-0.000194608
1.20113	7.80246e-05	1.20134	-8.30006e-05
1.20135	2.29498e-05	1.20139	-0.000127838
1.20159	6.92792e-05	1.20148	-0.000226535
1.20144	0.000137958	1.20161	-9.06354e-05
1.20155	0.000118211	1.20184	-0.000171391
1.20164	5.15804e-05	1.20179	-0.000113019
1.20197	5.41137e-05	1.20195	-6.07555e-05
1.20189	2.44421e-05	1.20201	-0.000124784
1.20206	4.06834e-05	1.20202	-0.000196135
1.20201	-7.64763e-05	1.20216	-0.000164867
1.2023	5.98745e-05	1.20235	-0.000116871
1.20226	7.76081e-05	1.20244	-0.00014453
1.20235	7.89963e-05	1.20252	-8.68527e-05
1.2025	0.000140665	1.2026	-4.50347e-05
1.20258	-3.75734e-05	1.2027	-9.04272e-05
1.20263	-9.04619e-05	1.20288	-0.0001328
1.20282	6.54271e-05	1.20293	-0.000119578
1.2029	2.72531e-05	1.203	2.90924e-05
1.20301	7.69835e-05	1.20318	2.37051e-06
1.20307	1.2157e-05	1.20326	2.62814e-05
1.20323	0.000125013	1.20334	2.95088e-05
1.20332	-7.69356e-06	1.20332	2.12493e-05
1.2035	1.82995e-05	1.20349	3.74907e-05
1.2035	1.28857e-05	1.20372	1.01441e-05
1.2036	6.11933e-05	1.2038	-5.22959e-06
1.20375	5.3732e-05	1.20387	4.04752e-05
1.20384	5.22397e-05	1.20394	-3.72958e-05
1.20392	8.79151e-05	1.20401	2.78777e-05
1.20394	-4.20502e-05	1.2041	1.52456e-05
1.20415	-6.41565e-05	1.20424	0.0001061
1.20416	0.000120571	1.2043	7.00427e-05
1.20433	4.25227e-05	1.20441	6.72317e-05
1.20446	2.50933e-06	1.2045	0.000187376
1.20451	-1.56407e-05	1.20461	3.73865e-05
1.20472	-6.75921e-05	1.20466	0.000135702
1.20485	-3.26802e-05	1.20492	0.00010728
1.20478	-1.08169e-05	1.20486	1.01788e-05
1.20502	4.071e-06	1.205	0.000163326
1.20516	-9.57021e-05	1.20518	9.42659e-05
1.20504	-6.47893e-06	1.20514	0.000143337
1.20527	-7.40123e-05	1.20542	0.000173009
1.20527	-0.000112429	1.20546	0.000101762
1.2055	-0.000104274	1.20548	0.000121855
1.20557	-1.89804e-06	1.20568	8.10438e-05
1.2056	-1.00187e-05	1.20565	1.34757e-05
1.20576	-3.60465e-05	1.20569	5.3732e-05
1.20589	2.83983e-05	1.20588	8.87827e-05
1.20599	-2.33449e-05	1.20606	0.000134869
1.20614	4.2141e-05	1.20611	6.99733e-05
1.20619	-0.00014925	1.20614	-1.06515e-06
1.2062	-5.85692e-05	1.20622	2.24293e-05
1.20614	7.50666e-06	1.20642	-2.89322e-05
1.20643	3.77336e-05	1.20652	3.54084e-05
1.20643	-5.60705e-05	1.20651	1.32328e-05
1.20663	8.45836e-05	1.20662	-1.47037e-05
1.20677	1.57314e-05	1.20688	1.26428e-05
1.20681	0.000101207	1.20683	-1.85558e-05
1.20689	8.2779e-05	1.20701	-2.42125e-05
1.20696	6.12974e-05	1.207	-7.1236e-05
1.20724	0.000158919	1.20735	-0.000111458
1.20719	0.00012189	1.20728	-5.48212e-05
1.20745	-3.19514e-05	1.2073	-0.000100804
1.20757	0.000117483	1.20759	-0.000102678
1.2075	-5.19489e-06	1.2076	-4.6527e-05
1.20754	0.000162945	1.20775	-7.87667e-05
1.20761	8.67699e-05	1.20773	-5.8118e-05
1.20782	2.81901e-05	1.2079	-0.000123361
1.20791	8.71517e-05	1.20794	-3.84757e-05
1.20799	0.000220865	1.20807	-0.000116316
1.20807	0.000253695	1.20819	-3.17085e-05
1.20823	0.000281874	1.20824	-0.000124576
1.2085	0.000257443	1.20823	-0.000119682
1.20836	0.00015708	1.20841	-0.000185897
1.20856	0.000272296	1.20859	-0.000179234
1.20875	0.000241618	1.20865	-7.30753e-05
1.20875	0.000230131	1.20872	-0.000150846
1.20884	0.000282186	1.20898	-0.000149597
1.20893	0.000181823	1.20893	-0.000103962
1.20905	0.000302523	1.20913	-0.000138041
1.2092	0.000234504	1.20914	-0.000229589
1.20923	5.5953e-05	1.20932	-0.000117288
1.20934	0.000281041	1.20941	-0.000104586
1.20943	0.000346978	1.20955	-0.000189367
1.20952	0.000140977	1.20956	-0.000112742
1.2097	0.000222288	1.20963	-8.76856e-05
1.20974	0.00025484	1.20978	-0.000137381
1.20988	0.000157635	1.20988	-1.48425e-05
1.20999	0.000195497	1.21	-7.27283e-05
1.21002	0.000243214	1.21002	-7.29365e-05
1.2103	0.000146877	1.21017	-1.34544e-05
1.21032	0.000201119	1.21031	-9.60839e-05
1.21032	0.000251092	1.21037	-1.72024e-05
1.21054	0.000244915	1.21042	2.00694e-05
1.2105	0.000129629	1.21057	2.27416e-05
1.21077	0.000114116	1.21075	2.1527e-05
1.21072	0.000192859	1.21079	-4.9685e-05
1.21079	7.86839e-05	1.21087	-1.96745e-06
1.21103	0.000235857	1.211	4.29044e-05
1.21111	0.000137854	1.21105	7.92045e-05
1.21114	0.000131572	1.21128	-1.27603e-05
1.21136	-2.52189e-05	1.21124	2.92312e-05
1.2113	0.000182656	1.21136	4.61666e-05
[truncated: 6,002 more rows]

## Sheet: Figure 1c
Potential (V vs. RHE)	Deposition rate (ng cm-2 min-1)
1.54	0
1.56	0
1.58	0
1.6	0
1.62	0
1.64	1.4
1.66	4
1.68	6.4
1.7	9.6
1.72	11.6
1.74	15.6
1.76	16
