# Supplementary material for: A self-healing catalyst for electrocatalytic and photoelectrochemical oxygen evolution in highly alkaline conditions
Source: Nat Commun. 2021 Oct 13;12:5980. doi: 10.1038/s41467-021-26281-0 (PMC8514436; doi:10.1038/s41467-021-26281-0)
Supplement: Supplementary file 3 — Source data for Figures 1-5 [file 41467_2021_26281_MOESM3_ESM.zip › Soruce_Data/Soruce_Data_Figure_2.xlsx]

## Sheet: Figure 2b
Ni		Ni-Fe		Ni-Fe-Co
Potential (V vs. RHE)	Current density (mA cm-2)	Potential (V vs. RHE)	Current density (mA cm-2)	Potential (V vs. RHE)	Current density (mA cm-2)
1.71158	0.02994	1.71107	0.12596	1.70906	4.73913
1.71105	0.02927	1.71008	0.12411	1.70808	4.65978
1.71004	0.02885	1.70905	0.12214	1.70705	4.58501
1.70903	0.02857	1.70813	0.12072	1.70606	4.52315
1.70807	0.02823	1.70707	0.11837	1.70503	4.46506
1.70703	0.02773	1.7061	0.11728	1.70407	4.3946
1.70607	0.02715	1.70506	0.11517	1.70309	4.31749
1.70504	0.02668	1.7041	0.11398	1.70206	4.24667
1.70409	0.02631	1.7031	0.11366	1.70106	4.18706
1.70304	0.02598	1.70208	0.11154	1.70007	4.12995
1.70202	0.0255	1.70114	0.10939	1.69907	4.06122
1.70108	0.02502	1.70008	0.10815	1.69806	3.98648
1.70006	0.02458	1.69909	0.10562	1.69708	3.91823
1.699	0.02417	1.69807	0.10376	1.6961	3.86254
1.69807	0.02383	1.69711	0.10184	1.69508	3.80783
1.69704	0.02331	1.69611	0.09958	1.69408	3.74245
1.69606	0.02278	1.69509	0.09673	1.69309	3.67327
1.69508	0.02244	1.69409	0.09705	1.69208	3.61012
1.69412	0.02213	1.69308	0.09735	1.69108	3.55789
1.69311	0.02167	1.69212	0.09628	1.69006	3.50466
1.69209	0.02123	1.69109	0.09406	1.68908	3.44009
1.69106	0.02077	1.69013	0.09211	1.68809	3.37311
1.69011	0.02044	1.68911	0.09107	1.68708	3.3141
1.68907	0.02012	1.68807	0.0903	1.68608	3.26416
1.68807	0.01974	1.68712	0.08888	1.68507	3.21272
1.68711	0.01931	1.68612	0.08785	1.68408	3.15157
1.6861	0.0189	1.6851	0.08626	1.68305	3.08751
1.68506	0.01863	1.6841	0.08515	1.68209	3.03318
1.68405	0.01828	1.68309	0.08336	1.68109	2.98808
1.68309	0.01792	1.68212	0.08152	1.68011	2.93824
1.68213	0.01758	1.68111	0.0805	1.67906	2.87926
1.68107	0.01712	1.68008	0.07866	1.67808	2.81945
1.68008	0.01684	1.67909	0.07709	1.6771	2.76772
1.67909	0.01653	1.67812	0.07538	1.67608	2.72388
1.67805	0.01619	1.67709	0.07429	1.67508	2.67573
1.67705	0.01579	1.6761	0.07242	1.67411	2.61807
1.6761	0.01547	1.67506	0.07046	1.67305	2.56131
1.67508	0.01524	1.67414	0.07002	1.6721	2.51417
1.6741	0.01493	1.67309	0.06837	1.67109	2.47331
1.67307	0.0146	1.67211	0.06675	1.67004	2.42757
1.67208	0.01425	1.67112	0.06742	1.6691	2.37303
1.67108	0.01393	1.67008	0.06641	1.6681	2.32006
1.67004	0.01371	1.66908	0.06554	1.6671	2.2761
1.66908	0.01347	1.66813	0.06473	1.66607	2.23772
1.66811	0.01309	1.66711	0.06328	1.66507	2.19286
1.66706	0.01269	1.66613	0.06172	1.66409	2.1415
1.66605	0.01244	1.66512	0.06111	1.66308	2.09266
1.66506	0.01232	1.66407	0.06028	1.6621	2.05284
1.6641	0.012	1.66312	0.05877	1.6611	2.01665
1.66311	0.01165	1.66214	0.05746	1.6601	1.975
1.66206	0.01136	1.6611	0.05597	1.65909	1.92607
1.66107	0.01111	1.66013	0.05501	1.65808	1.88092
1.66008	0.01094	1.65914	0.05377	1.65711	1.84426
1.65906	0.01059	1.65811	0.05271	1.65612	1.81024
1.6581	0.01036	1.65712	0.05156	1.6551	1.77045
1.65708	0.01001	1.65613	0.05049	1.6541	1.72581
1.65608	0.00984	1.65511	0.0501	1.65313	1.68503
1.65506	0.0097	1.65414	0.04919	1.6521	1.65123
1.65409	0.00942	1.65312	0.04805	1.65108	1.61978
1.65309	0.00913	1.65211	0.0467	1.65009	1.58206
1.65213	0.00884	1.65112	0.04564	1.64907	1.54107
1.65112	0.00873	1.65011	0.04499	1.64809	1.50299
1.6501	0.00844	1.64913	0.04403	1.64709	1.47263
1.64906	0.00826	1.64811	0.04301	1.6461	1.44326
1.64807	0.00804	1.64714	0.04189	1.64512	1.40799
1.6471	0.00776	1.64532	0.03986	1.64414	1.36969
1.64609	0.00772	1.6436	0.03785	1.64309	1.33572
1.64513	0.00745	1.64257	0.03688	1.64211	1.30824
1.64413	0.00723	1.64159	0.03597	1.64111	1.28133
1.64313	0.00699	1.6406	0.03529	1.64007	1.24874
1.64207	0.00673	1.63958	0.0344	1.6391	1.21382
1.64109	0.00667	1.63864	0.03355	1.6381	1.18346
1.64009	0.0065	1.63761	0.03254	1.6371	1.1589
1.63909	0.00624	1.63662	0.03185	1.63608	1.13486
1.63806	0.00604	1.63561	0.03109	1.63508	1.10541
1.63709	0.00583	1.6346	0.03025	1.63409	1.07365
1.63607	0.00581	1.63362	0.02949	1.63311	1.04684
1.63509	0.00557	1.6326	0.02857	1.63211	1.02481
1.63408	0.00534	1.63156	0.02797	1.63109	1.0021
1.63305	0.00515	1.63058	0.02737	1.6301	0.97485
1.6321	0.00509	1.62955	0.02661	1.62912	0.9467
1.63109	0.00496	1.62852	0.02576	1.6281	0.92325
1.63007	0.0048	1.62756	0.02494	1.62711	0.90417
1.62913	0.00462	1.62658	0.02441	1.6261	0.88348
1.62811	0.00443	1.62563	0.02378	1.62508	0.85816
1.62709	0.00433	1.62461	0.02308	1.62411	0.83248
1.62609	0.00426	1.6236	0.02223	1.62313	0.81149
1.62418	0.00379	1.62266	0.02148	1.62211	0.79458
1.62256	0.00367	1.6216	0.0209	1.62112	0.77521
1.62154	0.0036	1.62061	0.02045	1.6201	0.75197
1.62059	0.00345	1.61959	0.01979	1.61913	0.72921
1.61956	0.00329	1.61864	0.01904	1.61809	0.71113
1.61854	0.00316	1.61762	0.01846	1.61711	0.69608
1.61759	0.00308	1.61661	0.01809	1.61611	0.67798
1.6165	0.00302	1.61561	0.01757	1.61509	0.6567
1.61559	0.00287	1.61463	0.01699	1.61409	0.63681
1.61456	0.00271	1.61363	0.0163	1.61309	0.62096
1.61356	0.00263	1.61262	0.01587	1.6121	0.60708
1.61257	0.00257	1.6116	0.0154	1.6111	0.59038
1.61152	0.0025	1.61065	0.01491	1.61008	0.5713
1.61056	0.00237	1.60962	0.01432	1.6091	0.55346
1.60957	0.00223	1.60863	0.01378	1.60809	0.53911
1.6086	0.00217	1.60759	0.01337	1.60714	0.52668
1.60757	0.00211	1.60664	0.01305	1.60612	0.51167
1.60651	0.00203	1.60563	0.01255	1.60511	0.49411
1.60555	0.00191	1.60464	0.01202	1.60412	0.47838
1.60456	0.00178	1.60364	0.01159	1.60311	0.46579
1.60363	0.00174	1.60261	0.0112	1.60209	0.45484
1.60258	0.00171	1.60166	0.01089	1.60113	0.44088
1.60154	0.00163	1.60058	0.01051	1.60012	0.42519
1.60054	0.00152	1.59963	0.00998	1.59912	0.41131
1.59956	0.00142	1.59862	0.00965	1.59736	0.38813
1.59855	0.0014	1.59761	0.00929	1.59559	0.3605
1.59756	0.00139	1.59664	0.00898	1.59457	0.34718
1.59655	0.00129	1.59563	0.00866	1.59359	0.33678
1.59552	0.00119	1.59466	0.0081	1.59259	0.32772
1.59458	0.00112	1.59363	0.00792	1.5916	0.31725
1.59352	0.00111	1.59263	0.00769	1.59057	0.30468
1.59252	0.0011	1.5916	0.00735	1.58957	0.29314
1.59154	0.001	1.59063	0.00699	1.5886	0.28406
1.59053	0.000916996	1.58957	0.00665	1.58764	0.27595
1.58951	0.000867745	1.5886	0.00645	1.58656	0.26667
1.58857	0.00087105	1.58762	0.00623	1.5856	0.25549
1.58753	0.000852813	1.58658	0.00593	1.58462	0.2455
1.58655	0.000760248	1.58559	0.00567	1.58363	0.23781
1.58554	0.000680513	1.58461	0.00538	1.58262	0.23073
1.58455	0.000662859	1.58366	0.00525	1.58165	0.22217
1.58357	0.000670218	1.58264	0.005	1.5806	0.21258
1.58253	0.00065599	1.58167	0.00484	1.57961	0.20413
1.58161	0.00057807	1.5806	0.00449	1.57863	0.19746
1.58059	0.00049516	1.57884	0.00417	1.57758	0.19119
1.57957	0.000497955	1.57706	0.00377	1.5766	0.18372
1.57858	0.000506266	1.57607	0.00355	1.57559	0.17527
1.57757	0.00048569	1.57508	0.00338	1.57459	0.16814
1.57651	0.000411511	1.5741	0.00326	1.57361	0.16251
1.57559	0.000360489	1.57307	0.00314	1.57255	0.15687
1.5746	0.000369265	1.57208	0.00295	1.57165	0.15012
1.57353	0.000389399	1.57109	0.00275	1.57062	0.14293
1.57254	0.000340761	1.57006	0.00263	1.56957	0.13693
1.57153	0.000276647	1.56905	0.00255	1.56859	0.13239
1.57058	0.000235913	1.56805	0.00243	1.56761	0.12785
1.56956	0.000258253	1.56706	0.00226	1.5666	0.12183
1.56855	0.00028166	1.56605	0.00209	1.56562	0.11585
1.56753	0.000230971	1.56511	0.00202	1.5646	0.11102
1.56655	0.000172604	1.56412	0.00196	1.56363	0.10739
1.56556	0.000135744	1.56312	0.00184	1.56256	0.10336
1.56454	0.000165874	1.56208	0.0017	1.56158	0.0981
1.56359	0.000191526	1.5611	0.00157	1.56058	0.09318
1.56259	0.000139765	1.5601	0.00153	1.55962	0.08973
1.56157	7.57741e-05	1.5591	0.00149	1.55854	0.08676
1.56055	6.98697e-05	1.55813	0.00138	1.55758	0.08308
1.55957	9.9351e-05	1.5571	0.00126	1.55661	0.07885
1.55857	0.000117112	1.55607	0.00117	1.55562	0.07496
1.55753	6.95125e-05	1.55508	0.00114	1.55461	0.07194
1.55659	1.34955e-05	1.55411	0.00112	1.55363	0.0695
1.55557	1.9849e-05	1.55307	0.00101	1.5526	0.06631
1.55458	5.47153e-05	1.5521	0.000895383	1.55158	0.06247
1.55356	5.8349e-05	1.5511	0.000846969	1.55061	0.05947
1.55252	1.26433e-05	1.55006	0.000839273	1.54961	0.05702
1.55152	-3.67126e-05	1.5491	0.000815949	1.54863	0.05507
1.55054	-8.9723e-06	1.54808	0.000724742	1.5476	0.05229
1.54955	2.70728e-05	1.54709	0.000622592	1.54666	0.04947
1.54854	1.66275e-05	1.54608	0.000618212	1.54565	0.047
1.54755	-3.75595e-05	1.54515	0.000617303	1.54464	0.04528
1.54653	-8.36807e-05	1.5441	0.000571368	1.54361	0.04361
1.54557	-3.9432e-05	1.54315	0.000486607	1.54265	0.04144
1.54458	6.19467e-06	1.54209	0.000419932	1.54091	0.03632
1.54353	-1.56291e-05	1.5411	0.000420636	1.53916	0.03266
1.54258	-6.06591e-05	1.5401	0.000441519	1.53808	0.031
1.54157	-8.93899e-05	1.5391	0.000385716	1.53705	0.02889
1.54061	-4.83224e-05	1.53807	0.000321813	1.53607	0.02719
1.53957	-8.7284e-06	1.53713	0.000267536	1.53506	0.02624
1.53861	-3.74303e-05	1.53605	0.000281907	1.53408	0.02534
1.53761	-8.57205e-05	1.53511	0.000313966	1.53311	0.02387
1.53661	-9.63634e-05	1.53413	0.000248539	1.53208	0.02207
1.5356	-6.14255e-05	1.53312	0.000186923	1.53108	0.02086
1.53456	-2.47909e-05	1.53213	0.000158207	1.53012	0.02013
1.53357	-7.29177e-05	1.53115	0.000185051	1.52904	0.01942
1.53258	-0.000117171	1.5301	0.000204367	1.52813	0.01816
1.53153	-0.000123084	1.52909	0.000142658	1.52706	0.0167
1.53056	-7.61731e-05	1.52811	6.89713e-05	1.52604	0.01579
1.52957	-4.89784e-05	1.52709	7.93308e-05	1.52511	0.01544
1.52856	-0.000103015	1.52613	0.000116886	1.5241	0.01494
1.5276	-0.000147031	1.52514	0.000113525	1.52301	0.0138
1.5266	-0.000119575	1.52412	6.00707e-05	1.5221	0.0126
1.52559	-8.84587e-05	1.52309	-4.79531e-06	1.52111	0.01202
1.52453	-8.02802e-05	1.5221	2.62727e-05	1.52005	0.01191
1.52357	-0.000120345	1.52112	5.97969e-05	1.5191	0.01156
1.52261	-0.000171474	1.52019	4.81577e-05	1.51807	0.0105
1.52161	-0.000136765	1.5191	-8.5679e-06	1.51706	0.00951
1.52058	-0.000100422	1.51812	-4.59737e-05	1.51606	0.00913
1.51959	-9.62984e-05	1.51712	-8.97325e-06	1.51515	0.00921
1.51857	-0.000148344	1.51611	2.23714e-05	1.51412	0.00885
1.51758	-0.000189706	1.51509	-1.16377e-05	1.51305	0.00785
1.51657	-0.000142661	1.51413	-6.27688e-05	1.51207	0.00717
1.51558	-9.93937e-05	1.51307	-8.4998e-05	1.51108	0.00705
1.51457	-0.000119841	1.51206	-4.09373e-05	1.51007	0.00717
1.51355	-0.000161155	1.51111	9.39472e-07	1.50911	0.00694
1.51263	-0.000190195	1.51008	-6.02157e-05	1.50809	0.00615
1.51157	-0.000147046	1.50907	-0.000102136	1.50706	0.0055
1.51057	-0.00010065	1.50808	-0.000102257	1.50615	0.0055
1.50955	-0.000134824	1.50715	-6.09941e-05	1.50505	0.00573
1.50859	-0.00017397	1.50613	-3.60229e-05	1.50408	0.00543
1.50757	-0.000186813	1.50511	-8.68445e-05	1.50308	0.00469
1.50658	-0.000146446	1.50409	-0.000140019	1.50214	0.00421
1.50561	-0.000103716	1.5031	-0.000112598	1.50113	0.00435
1.50458	-0.000145617	1.5021	-7.43647e-05	1.50012	0.00467
1.50358	-0.000185334	1.50112	-6.46264e-05	1.49906	0.00424
1.50261	-0.000191827	1.50018	-0.000112999	1.49806	0.00353
1.50159	-0.000144386	1.49911	-0.000171436	1.49711	0.00318
1.50062	-0.000114139	1.49811	-0.00011825	1.49617	0.00343
1.4996	-0.000152686	1.49712	-8.11791e-05	1.49506	0.00373
1.4986	-0.000197684	1.49614	-8.98926e-05	1.49409	0.00336
1.49757	-0.000194801	1.49513	-0.000141737	1.49311	0.00273
1.4966	-0.000139893	1.49407	-0.000179834	1.4921	0.00252
1.49558	-0.000115452	1.49311	-0.000127174	1.49113	0.00294
1.49456	-0.00016026	1.49211	-7.95451e-05	1.49006	0.00322
1.49361	-0.000197727	1.4911	-0.000121335	1.48915	0.00286
1.49259	-0.000160593	1.4901	-0.00016503	1.48807	0.00228
1.49158	-0.000115553	1.48912	-0.000178865	1.48712	0.00215
1.49057	-0.000106739	1.48809	-0.000126206	1.48609	0.0026
1.48962	-0.000145126	1.48711	-9.22236e-05	1.48507	0.00276
1.48863	-0.000184661	1.48611	-0.00013828	1.4826	0.00113
1.48753	-0.000140679	1.48507	-0.000184377	1.48153	0.00149
1.48656	-0.000100546	1.48409	-0.000174924	1.48055	0.00186
1.4856	-0.000100658	1.48315	-0.000126849	1.47955	0.00173
1.4846	-0.000150418	1.48211	-0.000105611	1.47856	0.00108
1.4836	-0.000176402	1.48108	-0.000150624	1.47761	0.000850039
1.48257	-0.000127594	1.48013	-0.000198317	1.47656	0.00122
1.48157	-8.117e-05	1.47912	-0.000164772	1.47557	0.00157
1.48061	-0.000102278	1.47808	-0.000126867	1.47458	0.00143
1.47962	-0.000155684	1.47715	-0.000123561	1.47365	0.000760296
1.47858	-0.000181778	1.47613	-0.000166724	1.47259	0.000645995
1.47757	-0.000130231	1.47515	-0.000208338	1.47154	0.00102
1.4766	-9.69486e-05	1.47408	-0.000166107	1.47059	0.00138
1.47557	-0.000136564	1.47313	-0.000122578	1.4696	0.00106
1.47463	-0.00017865	1.47209	-0.00013988	1.46864	0.000438647
1.47355	-0.000181146	1.47111	-0.00018216	1.46757	0.000398291
1.47255	-0.000140781	1.47013	-0.000209803	1.4666	0.000830305
1.47157	-0.000110767	1.4691	-0.000153298	1.46554	0.00117
1.47057	-0.000159067	1.46814	-0.000117965	1.46465	0.000860311
1.46964	-0.000201559	1.46708	-0.000153237	1.46363	0.000325066
1.46859	-0.000196127	1.46613	-0.000196877	1.46258	0.000292941
1.46756	-0.000143059	1.46512	-0.000207566	1.46164	0.000787027
1.46661	-0.000124542	1.46412	-0.000153442	1.4606	0.00112
1.46559	-0.000161153	1.46313	-0.000120397	1.45959	0.000805609
1.46461	-0.000210548	1.46212	-0.000176653	1.45857	0.000273729
1.46361	-0.000188196	1.46114	-0.000224456	1.45766	0.000286293
1.46259	-0.000145697	1.46011	-0.000205534	1.45657	0.000897548
1.46161	-0.000131262	1.45909	-0.000164166	1.4556	0.00111
1.46063	-0.000182062	1.45815	-0.000133378	1.45461	0.000645176
1.45959	-0.000226121	1.45709	-0.00017883	1.4536	0.00020525
1.45862	-0.000189889	1.45613	-0.000231807	1.45258	0.000301632
1.45759	-0.000145396	1.45516	-0.000194091	1.45157	0.000889755
1.45662	-0.000141924	1.45413	-0.000153326	1.45062	0.00107
1.45559	-0.000194177	1.45312	-0.000151363	1.44963	0.00059182
1.45464	-0.000226287	1.45215	-0.000193849	1.44863	0.000136438
1.45357	-0.000179744	1.45115	-0.000234031	1.44761	0.000355981
1.45261	-0.000137032	1.45013	-0.000190116	1.44658	0.000849833
1.45164	-0.000151251	1.44915	-0.000137999	1.44563	0.000872177
1.45059	-0.000203149	1.44808	-0.000169821	1.44461	0.000350181
1.44965	-0.000226014	1.44714	-0.000211754	1.44362	-8.68816e-05
1.44861	-0.000184754	1.44613	-0.00022627	1.44258	0.000194873
1.44761	-0.000139321	1.44512	-0.00018783	1.44162	0.000689848
1.44665	-0.000173463	1.44412	-0.000138065	1.44059	0.000673054
1.44561	-0.000202683	1.44312	-0.000183602	1.4396	0.000179182
1.4446	-0.000215535	1.44212	-0.000221991	1.43866	-0.000176439
1.44363	-0.000164834	1.44113	-0.000229636	1.43755	0.000218167
1.44263	-0.000127415	1.44014	-0.000180109	1.43657	0.000658098
1.44164	-0.000158506	1.43914	-0.000139053	1.43562	0.000636239
1.44066	-0.000205418	1.43812	-0.000191065	1.43463	5.08101e-05
1.43961	-0.000203497	1.43717	-0.000238748	1.43362	-0.000180347
1.43866	-0.00015525	1.43613	-0.000221006	1.43257	0.000227879
1.43765	-0.000119641	1.43508	-0.0001766	1.43162	0.000627144
1.43659	-0.000166311	1.4341	-0.000161188	1.43056	0.000502418
1.43562	-0.000206458	1.43311	-0.000213506	1.42951	-0.000103191
1.43464	-0.000181032	1.43212	-0.00025855	1.42857	-0.000241653
1.43362	-0.000132993	1.43113	-0.000209075	1.42759	0.000140384
1.43263	-0.000120991	1.43013	-0.000164731	1.42657	0.000557687
1.43159	-0.00015637	1.42912	-0.000172624	1.42558	0.000276626
1.43065	-0.000201715	1.42809	-0.000213387	1.42461	-0.000250934
1.42964	-0.000161541	1.42713	-0.000250759	1.42363	-0.000320144
1.42859	-0.000114875	1.42609	-0.000206859	1.42265	8.03063e-05
1.42764	-0.000112703	1.42517	-0.00016128	1.42158	0.000436259
1.42666	-0.000162277	1.42412	-0.000185768	1.42059	0.000132881
1.42561	-0.00019949	1.42312	-0.000233718	1.41957	-0.000335683
1.42462	-0.000168892	1.42214	-0.000251668	1.41858	-0.000369831
1.42359	-0.00011451	1.42111	-0.000205576	1.41759	0.000123856
1.42259	-0.000130135	1.42013	-0.00016405	1.41659	0.000413123
1.42163	-0.000170635	1.41911	-0.000209967	1.41562	8.52376e-05
1.42064	-0.000206691	1.41815	-0.000250229	1.41463	-0.000378904
1.41962	-0.000154557	1.41711	-0.000255431	1.41361	-0.000346656
1.41861	-0.00011125	1.41606	-0.000199337	1.41259	0.000155117
1.41765	-0.000149167	1.41516	-0.000169415	1.41161	0.000418587
1.41661	-0.000192485	1.41414	-0.000218986	1.41059	5.18296e-06
1.41566	-0.000204703	1.41314	-0.000270257	1.40958	-0.000358476
1.41459	-0.000161766	1.41212	-0.000241052	1.40859	-0.000315133
1.41357	-0.000124384	1.41111	-0.000192859	1.40762	0.000236046
1.4126	-0.000171076	1.41012	-0.000180357	1.4066	0.000389466
1.41159	-0.000216707	1.40916	-0.000228416	1.4056	3.62389e-05
1.4106	-0.000211973	1.40813	-0.000285119	1.40462	-0.000354687
1.40963	-0.000155589	1.40712	-0.000237418	1.40362	-0.000216899
1.4086	-0.000115005	1.40615	-0.000192432	1.40258	0.000338551
1.40759	-0.000167721	1.40514	-0.000198586	1.40157	0.000383177
1.40658	-0.000212466	1.40414	-0.000244246	1.40058	-2.41084e-05
1.40562	-0.000200304	1.40315	-0.000269745	1.3996	-0.000445761
1.40461	-0.000141804	1.40216	-0.000230202	1.39862	-0.000210879
1.40362	-0.000130624	1.40116	-0.00018221	1.39759	0.000252982
1.40261	-0.00017586	1.4001	-0.000210227	1.39665	0.000256952
1.40163	-0.000209478	1.39912	-0.00026632	1.3956	-0.000206295
1.40061	-0.000171754	1.39814	-0.000280706	1.39463	-0.000525205
1.39961	-0.000133714	1.39712	-0.000227916	1.39356	-0.000273848
1.39859	-0.000131659	1.3961	-0.000181994	1.39262	0.000157381
1.39758	-0.000186869	1.39513	-0.000229693	1.39156	0.00015818
1.39659	-0.000227135	1.39412	-0.00027763	1.39061	-0.000291761
1.39556	-0.000187251	1.39317	-0.000265473	1.38958	-0.000575835
1.39459	-0.000140722	1.39212	-0.000214145	1.38865	-0.000242851
1.39359	-0.000149157	1.39112	-0.000196708	1.38764	0.000129037
1.39261	-0.000192247	1.3901	-0.000244883	1.3866	9.28464e-05
1.39157	-0.000228566	1.38912	-0.000298665	1.38564	-0.000401216
1.39061	-0.000186249	1.38815	-0.000264577	1.38457	-0.00060248
1.38959	-0.000137516	1.38713	-0.000213933	1.38356	-0.000291414
1.38862	-0.00016029	1.38617	-0.000211597	1.38257	5.64418e-05
1.38759	-0.000210922	1.38516	-0.000258379	1.38165	-0.000115539
1.38664	-0.000225741	1.38416	-0.000300001	1.38061	-0.000566875
1.38566	-0.000175689	1.38316	-0.000263953	1.37962	-0.000724042
1.3846	-0.000132149	1.38214	-0.000211736	1.37866	-0.000373588
1.38359	-0.000175585	1.38112	-0.000223108	1.37763	-2.99772e-05
1.38263	-0.000217415	1.38014	-0.000270509	1.37662	-0.000265511
1.38162	-0.000216024	1.37912	-0.000311072	1.37565	-0.000687305
1.38062	-0.000173571	1.37815	-0.000256402	1.37454	-0.000790709
1.3796	-0.00013556	1.37713	-0.000214399	1.37355	-0.000390631
1.37862	-0.000187322	1.37612	-0.000252756	1.37257	-9.25716e-05
1.37761	-0.000233106	1.37517	-0.000300785	1.37159	-0.000315212
1.37659	-0.000218021	1.37415	-0.00031112	1.37053	-0.000756872
1.37558	-0.000168145	1.37313	-0.000268114	1.36963	-0.00082095
1.37464	-0.000141606	1.37212	-0.000232978	1.36857	-0.000384674
1.37363	-0.000186157	1.37117	-0.000269151	1.36762	-0.000153761
1.37262	-0.000235612	1.37016	-0.000321551	1.36664	-0.000461564
1.37164	-0.000201582	1.36914	-0.000322165	1.36559	-0.000851515
1.37061	-0.000163446	1.36815	-0.00026752	1.36463	-0.000891432
1.36963	-0.00016083	1.36713	-0.000246203	1.36361	-0.000433694
1.36861	-0.000202251	1.36616	-0.000288924	1.3626	-0.000267136
1.36763	-0.000250511	1.36509	-0.000344241	1.36167	-0.000569404
1.3666	-0.000205348	1.36414	-0.000318761	1.3606	-0.000934691
1.36559	-0.000152746	1.36312	-0.000281954	1.35961	-0.000959501
1.36463	-0.000167002	1.36214	-0.000267905	1.35857	-0.000481349
1.36365	-0.000214841	1.36115	-0.00031657	1.35761	-0.000354947
1.36263	-0.000246509	1.36014	-0.000369989	1.35662	-0.000695961
1.3616	-0.000187344	1.35917	-0.000332177	1.35556	-0.00104
1.36062	-0.000157494	1.35814	-0.000287992	1.35459	-0.000903632
1.35959	-0.000181548	1.35715	-0.000294045	1.35361	-0.000483937
1.35866	-0.000224255	1.35615	-0.000351148	1.35261	-0.000379677
1.35763	-0.000236742	1.35512	-0.000377785	1.35159	-0.000668562
1.35658	-0.000196759	1.35412	-0.00033839	1.35063	-0.00103
1.35561	-0.000144086	1.35313	-0.000294123	1.34956	-0.00085875
1.35461	-0.000189916	1.35217	-0.000326545	1.34866	-0.00047465
1.35359	-0.000233681	1.35111	-0.000368876	1.34762	-0.000438298
1.35262	-0.000239981	1.35013	-0.000382346	1.34665	-0.000800771
1.35156	-0.000175604	1.34916	-0.000328039	1.34564	-0.0011
1.35063	-0.000148583	1.34816	-0.000287091	1.34464	-0.000838428
1.34964	-0.000194268	1.34716	-0.000338259	1.34359	-0.000514054
1.34859	-0.000240828	1.34614	-0.000375878	1.34261	-0.000475941
1.34766	-0.000227917	1.34516	-0.000372185	1.34165	-0.000874186
1.34667	-0.000175316	1.34415	-0.000321608	1.3406	-0.00109
1.34564	-0.000157445	1.34319	-0.000282426	1.33965	-0.000822394
1.34463	-0.000201763	1.34217	-0.000323191	1.33866	-0.000501627
1.34363	-0.000256785	1.34115	-0.000373238	1.33764	-0.000543107
1.3426	-0.000232448	1.34013	-0.000348647	1.33663	-0.000947224
1.34164	-0.000185481	1.33914	-0.000290885	1.33556	-0.00108
1.34062	-0.000179875	1.33811	-0.000278711	1.3346	-0.000815845
1.33963	-0.000221407	1.33714	-0.000326635	1.33367	-0.000475505
1.33859	-0.000264109	1.33615	-0.000365746	1.33259	-0.000581774
1.33762	-0.000224095	1.33515	-0.000325176	1.33156	-0.00101
1.33664	-0.000186844	1.33416	-0.000275555	1.33059	-0.00108
1.33562	-0.000191726	1.33315	-0.000281924	1.32963	-0.000794813
1.33466	-0.000242387	1.33215	-0.000330606	1.32863	-0.000493619
1.33363	-0.000272185	1.33114	-0.000360528	1.32763	-0.000665292
1.33262	-0.000221292	1.33015	-0.000319669	1.32666	-0.001
1.33164	-0.000176932	1.32915	-0.000273705	1.32558	-0.0011
1.33062	-0.000210721	1.32816	-0.000295272	1.3246	-0.000807343
1.32967	-0.000260962	1.32715	-0.000336981	1.32362	-0.000471856
1.32863	-0.000280711	1.32616	-0.000358125	1.32262	-0.000709286
1.32767	-0.000238387	1.32519	-0.000314722	1.32164	-0.000993353
1.32665	-0.000195219	1.32415	-0.000260115	1.32061	-0.00105
1.32563	-0.000239044	1.32319	-0.000301003	1.31962	-0.00070807
1.32468	-0.000285395	1.32219	-0.000349636	1.31862	-0.000502653
1.32364	-0.000287484	1.32115	-0.000351127	1.31765	-0.000737251
1.32266	-0.00023517	1.32014	-0.000299812	1.31658	-0.00109
1.32165	-0.000195996	1.31916	-0.000263883	1.31562	-0.00112
1.32059	-0.000243893	1.31815	-0.000316455	1.31466	-0.000755509
1.31966	-0.000292394	1.31716	-0.000365779	1.31358	-0.000655368
1.31863	-0.000281346	1.31614	-0.000327866	1.31262	-0.000916182
1.31761	-0.000232521	1.31517	-0.000282431	1.31165	-0.00126
1.31663	-0.000215289	1.31412	-0.00027494	1.31063	-0.00126
1.31563	-0.000264125	1.31316	-0.000324339	1.30965	-0.000885644
1.31464	-0.000310304	1.31217	-0.00036972	1.30866	-0.000806889
1.31364	-0.000273824	1.31112	-0.000324117	1.3076	-0.00104
1.31261	-0.00023091	1.31017	-0.000282118	1.30665	-0.00141
1.31161	-0.000219211	1.30917	-0.000288344	1.30566	-0.00131
1.31063	-0.000271582	1.30816	-0.000334798	1.30468	-0.000908401
1.30967	-0.000321953	1.30721	-0.00035939	1.30357	-0.000855126
1.30863	-0.000273084	1.30617	-0.000323005	1.30264	-0.00113
1.30765	-0.000224757	1.30512	-0.000276999	1.30164	-0.00147
1.30663	-0.000225606	1.30421	-0.000300572	1.30066	-0.00131
1.30566	-0.000282154	1.30318	-0.000351135	1.29962	-0.001
1.30466	-0.000302943	1.30213	-0.00035869	1.2986	-0.000947556
1.30363	-0.00025804	1.30115	-0.000311142	1.29765	-0.00128
1.30263	-0.000209653	1.30011	-0.000266153	1.29665	-0.00158
1.30162	-0.000243259	1.29914	-0.000310038	1.29566	-0.00141
1.30066	-0.000295424	1.29814	-0.000364867	1.2946	-0.00109
1.29968	-0.000316535	1.29711	-0.000365878	1.29365	-0.00105
1.29861	-0.000257184	1.29617	-0.000303665	1.29257	-0.00143
1.2977	-0.000215245	1.29518	-0.000270427	1.29162	-0.00157
1.29665	-0.000254334	1.29416	-0.000324799	1.29062	-0.0014
1.29564	-0.000297138	1.29322	-0.000365077	1.28962	-0.00105
1.29463	-0.000294808	1.29219	-0.000339627	1.28865	-0.00108
1.29366	-0.000240421	1.29118	-0.000299897	1.28765	-0.00148
1.29265	-0.000201018	1.29017	-0.000277853	1.2867	-0.00166
1.29162	-0.000244968	1.28916	-0.000320774	1.28561	-0.00141
1.29066	-0.000301889	1.2881	-0.000371081	1.28467	-0.00113
1.28962	-0.000279497	1.28716	-0.000337	1.2837	-0.00124
1.28868	-0.000228556	1.28614	-0.000279853	1.28266	-0.00165
1.28764	-0.000207734	1.28517	-0.000280826	1.28162	-0.00176
1.28661	-0.000258205	1.28418	-0.000341627	1.28068	-0.00151
1.28566	-0.000304662	1.28315	-0.000379883	1.27968	-0.00126
1.28464	-0.000269094	1.28217	-0.000330314	1.27866	-0.00143
1.28364	-0.000221006	1.28113	-0.000282098	1.27763	-0.00179
1.28262	-0.000203079	1.28016	-0.000301972	1.27663	-0.00188
1.28164	-0.000261668	1.27921	-0.000347714	1.27559	-0.00158
1.28064	-0.000304286	1.27814	-0.000373028	1.27458	-0.00131
1.27964	-0.000259691	1.27712	-0.000326578	1.27365	-0.00149
1.27865	-0.000215081	1.27619	-0.000271576	1.27264	-0.00188
1.27763	-0.000213883	1.27517	-0.000306684	1.27168	-0.00193
1.27661	-0.00027209	1.27414	-0.000357262	1.27064	-0.00162
1.27564	-0.000294587	1.27317	-0.000360213	1.26964	-0.00143
1.27464	-0.000249651	1.27215	-0.000306395	1.26864	-0.00168
1.27368	-0.000193797	1.27116	-0.000276613	1.26759	-0.00205
1.27265	-0.00023004	1.27014	-0.000324306	1.26665	-0.00211
1.27165	-0.000278244	1.26917	-0.000368201	1.26561	-0.00176
1.27067	-0.000292005	1.26819	-0.000348625	1.26466	-0.00162
1.26965	-0.000232221	1.2672	-0.000301725	1.26364	-0.00188
1.26864	-0.000196046	1.26619	-0.000275151	1.26265	-0.00223
1.26764	-0.000249879	1.26518	-0.000324072	1.26166	-0.00216
1.26664	-0.000290812	1.26417	-0.000380409	1.26064	-0.00181
1.26568	-0.000292755	1.26318	-0.000332957	1.25968	-0.00171
1.26468	-0.000237146	1.2622	-0.00028764	1.25862	-0.002
1.26366	-0.000200051	1.26117	-0.000279188	1.25759	-0.00239
1.26268	-0.000253323	1.26017	-0.000334605	1.25665	-0.00224
1.26167	-0.000305274	1.25918	-0.000379255	1.25566	-0.00193
1.26067	-0.000278298	1.25814	-0.000327012	1.25464	-0.00186
1.25967	-0.000230753	1.25714	-0.000279852	1.25363	-0.00225
1.25867	-0.000213504	1.25618	-0.000295412	1.25263	-0.00253
1.25766	-0.000264644	1.25514	-0.000342499	1.25158	-0.00235
1.25669	-0.000315792	1.25417	-0.000366659	1.25061	-0.00205
1.25571	-0.000275775	1.25315	-0.000314969	1.24963	-0.00203
1.25463	-0.000225122	1.25214	-0.000266617	1.24863	-0.00238
1.25364	-0.000223395	1.25115	-0.00030729	1.24766	-0.00264
1.25268	-0.000275616	1.25018	-0.000354715	1.24662	-0.00244
1.25163	-0.000308049	1.2492	-0.00036647	1.24568	-0.0021
1.25059	-0.000272077	1.24817	-0.000310731	1.24464	-0.00209
1.24965	-0.000213906	1.24717	-0.000263588	1.24365	-0.00248
1.24868	-0.000226032	1.24617	-0.000318473	1.24264	-0.00264
1.24765	-0.000281034	1.24516	-0.000361725	1.24169	-0.0024
1.24665	-0.000309785	1.24415	-0.000350064	1.24064	-0.00206
1.24567	-0.000261434	1.2432	-0.000289573	1.23965	-0.00212
1.2447	-0.000216105	1.2422	-0.000281813	1.2386	-0.0025
1.24365	-0.000250862	1.24116	-0.000320143	1.23765	-0.00264
1.24263	-0.000288303	1.24016	-0.000373534	1.23664	-0.00236
1.24162	-0.000302585	1.23916	-0.000337621	1.23564	-0.00207
1.24067	-0.000245901	1.23814	-0.000287211	1.23464	-0.00219
1.23968	-0.00020267	1.23714	-0.000283312	1.23368	-0.00252
1.23865	-0.000253349	1.23619	-0.000330054	1.23266	-0.00259
1.23764	-0.000296311	1.23513	-0.000373509	1.23171	-0.00227
1.23668	-0.000298535	1.23418	-0.000323869	1.23069	-0.00197
1.23568	-0.00024699	1.23316	-0.000276287	1.22967	-0.00212
1.23468	-0.000209964	1.23218	-0.000289678	1.22862	-0.00247
1.23367	-0.000255653	1.23116	-0.000338522	1.22765	-0.00246
1.23266	-0.000299991	1.23015	-0.000369225	1.22664	-0.0021
1.23169	-0.000285141	1.22919	-0.000318566	1.22566	-0.0019
1.23071	-0.000237677	1.22816	-0.000267726	1.22465	-0.00204
1.22971	-0.000218732	1.22714	-0.000295493	1.22365	-0.00236
1.22867	-0.000270853	1.22623	-0.000349554	1.22262	-0.00233
1.22768	-0.000310001	1.22517	-0.000367435	1.22161	-0.00194
1.22665	-0.000277921	1.22413	-0.000304767	1.2207	-0.00179
1.22568	-0.000229117	1.22314	-0.000265263	1.21965	-0.00199
1.22474	-0.000232947	1.22214	-0.000308647	1.21866	-0.00225
1.22369	-0.000276671	1.22117	-0.000361254	1.21765	-0.00217
1.22268	-0.000320017	1.22017	-0.000351742	1.21662	-0.00181
1.22167	-0.000269301	1.21917	-0.000299962	1.21562	-0.00168
1.22073	-0.000223565	1.21818	-0.0002742	1.21465	-0.0019
1.21967	-0.00023523	1.21715	-0.000313959	1.21371	-0.00216
1.21871	-0.000290741	1.21618	-0.000380446	1.21271	-0.00202
1.21766	-0.000323832	1.21517	-0.000337476	1.21166	-0.00167
1.21666	-0.000267789	1.21416	-0.000289732	1.21068	-0.00155
1.21567	-0.000216103	1.2132	-0.000277577	1.20963	-0.00179
1.21462	-0.000245114	1.21218	-0.000327732	1.20863	-0.00199
1.21368	-0.00029179	1.2112	-0.000367403	1.20768	-0.0018
1.21268	-0.000305732	1.21016	-0.000324132	1.20666	-0.00145
1.21163	-0.000249968	1.20916	-0.000268052	1.20565	-0.00141
1.21066	-0.000207163	1.20818	-0.000285349	1.20469	-0.00166
1.20967	-0.000258227	1.20718	-0.000334505	1.20366	-0.00183
1.20865	-0.000304484	1.20619	-0.000368443	1.20267	-0.00165
1.20763	-0.000304816	1.20516	-0.000319349	1.20162	-0.0013
1.20667	-0.000254525	1.20418	-0.000267167	1.20064	-0.00133
1.20566	-0.000211572	1.20318	-0.000297999	1.19965	-0.00161
1.20471	-0.0002722	1.2022	-0.000353315	1.19864	-0.00174
1.20366	-0.000318825	1.20117	-0.000365811	1.19763	-0.00152
1.20265	-0.000301159	1.20014	-0.000311362	1.19661	-0.00123
1.20164	-0.000238214	1.19913	-0.00026967	1.19568	-0.00125
1.20069	-0.00022057	1.19815	-0.000312117	1.19466	-0.00153
1.19965	-0.000273758	1.19717	-0.000358695	1.19365	-0.00159
1.19861	-0.000324304	1.1962	-0.000346068	1.19263	-0.00134
1.19767	-0.000279545	1.1952	-0.000297351	1.19164	-0.00108
1.19672	-0.000233127	1.19416	-0.000262307	1.1906	-0.00116
1.19562	-0.000233635	1.1932	-0.000315496	1.18971	-0.00143
1.1947	-0.00027076	1.19219	-0.000359816	1.18863	-0.00147
1.19368	-0.00032119	1.19117	-0.000335921	1.18765	-0.00121
1.19269	-0.000277007	1.19016	-0.000289321	1.18663	-0.000994727
1.19169	-0.000219385	1.18919	-0.000268345	1.1856	-0.00112
1.19068	-0.000236928	1.18819	-0.000313616	1.18471	-0.00137
1.18968	-0.000288806	1.18718	-0.000369924	1.18366	-0.00139
1.1887	-0.000311388	1.18613	-0.000326	1.18268	-0.0011
1.18771	-0.00026268	1.18518	-0.000282331	1.18165	-0.000919562
1.18669	-0.000213476	1.18422	-0.000281978	1.1806	-0.00106
1.18568	-0.000249089	1.18318	-0.000333083	1.17965	-0.00129
1.18465	-0.000299393	1.18221	-0.000368242	1.17867	-0.00129
1.18369	-0.000303749	1.18117	-0.000313301	1.17762	-0.00101
1.18271	-0.00025608	1.18023	-0.000266117	1.17665	-0.000860663
1.18174	-0.000211305	1.17921	-0.000287801	1.17567	-0.00101
1.18072	-0.000258975	1.17819	-0.000337806	1.17467	-0.00125
1.17966	-0.000300247	1.17718	-0.000370368	1.17362	-0.00118
1.17871	-0.00030261	1.17622	-0.000317449	1.17262	-0.000898749
1.17768	-0.000246858	1.17518	-0.000259815	1.17164	-0.000802904
1.17669	-0.000208646	1.17417	-0.000301631	1.17068	-0.000977364
1.17569	-0.000259953	1.17317	-0.000352205	1.16963	-0.00116
1.17465	-0.00031076	1.17216	-0.000350839	1.16862	-0.00104
1.17369	-0.00028646	1.17122	-0.000293195	1.16762	-0.000776345
1.1727	-0.000223844	1.17022	-0.000262746	1.16665	-0.000689224
1.17169	-0.000203777	1.16922	-0.000306538	1.16564	-0.000868963
1.17072	-0.000250837	1.16817	-0.000362136	1.16466	-0.00103
1.16966	-0.000325286	1.16721	-0.000339107	1.1637	-0.000899795
1.1687	-0.000267196	1.16615	-0.000283027	1.16263	-0.000653782
1.16769	-0.000218709	1.16518	-0.000260328	1.16166	-0.000617082
1.16671	-0.000212284	1.16418	-0.000322361	1.16062	-0.000807445
1.16569	-0.000262229	1.16322	-0.000371745	1.15965	-0.000945159
1.16471	-0.000310607	1.16215	-0.000320365	1.15866	-0.000799762
1.16368	-0.000262409	1.16117	-0.000278198	1.15766	-0.000580828
1.16273	-0.000211257	1.16019	-0.000276975	1.15662	-0.000563176
1.16168	-0.000222239	1.15918	-0.000327832	1.15563	-0.000783675
1.16068	-0.000282195	1.15818	-0.000367583	1.15467	-0.000851714
1.15968	-0.000310059	1.15719	-0.000322943	1.15366	-0.000716566
1.15871	-0.000258703	1.15615	-0.000258067	1.15267	-0.000503973
1.15767	-0.000207511	1.15517	-0.000288928	1.15165	-0.000544615
1.15666	-0.000236276	1.15422	-0.000343498	1.15066	-0.000722842
1.15569	-0.000287985	1.15324	-0.000362033	1.14968	-0.000787966
1.15468	-0.000298575	1.15219	-0.000310792	1.14874	-0.000634798
1.15368	-0.000245329	1.1512	-0.000244536	1.14763	-0.000445943
1.15268	-0.000213097	1.1502	-0.000295455	1.1466	-0.00051408
1.15169	-0.000248939	1.14917	-0.000354177	1.14569	-0.000696009
1.15066	-0.000305875	1.14819	-0.000354331	1.14464	-0.000745194
1.14966	-0.000306381	1.1472	-0.000289665	1.14365	-0.000582354
1.14869	-0.000245585	1.14617	-0.000253631	1.14265	-0.000424627
1.1477	-0.000209309	1.14516	-0.000307442	1.14166	-0.000503267
1.14669	-0.000255355	1.1442	-0.000361597	1.14062	-0.000685697
1.14566	-0.000315025	1.14321	-0.000331494	1.13965	-0.000711237
1.14469	-0.000288075	1.14218	-0.000281613	1.13864	-0.000535288
1.14367	-0.000228118	1.14117	-0.000264259	1.13767	-0.000406755
1.14268	-0.000212262	1.14021	-0.00030718	1.13666	-0.000501078
1.14165	-0.000265955	1.13918	-0.000366035	1.13566	-0.000658759
1.14067	-0.000311239	1.13822	-0.000318136	1.13467	-0.000663522
1.13964	-0.000270784	1.13721	-0.000268325	1.13362	-0.00046643
1.13865	-0.000231007	1.13621	-0.000269118	1.13267	-0.000377996
1.13766	-0.000227215	1.13513	-0.000322799	1.13162	-0.000470156
1.13668	-0.00027362	1.13419	-0.000369979	1.13072	-0.000650235
1.13564	-0.000323484	1.13323	-0.000318507	1.12965	-0.000623791
1.13466	-0.00027162	1.13218	-0.000259123	1.12863	-0.000460168
1.13366	-0.000235789	1.13125	-0.000277605	1.12762	-0.000393307
1.13265	-0.00023325	1.13022	-0.000331156	1.12668	-0.000549573
1.13168	-0.000288419	1.12917	-0.000354749	1.12566	-0.000712392
1.13073	-0.00032128	1.12822	-0.00030694	1.12462	-0.000674334
1.12974	-0.000269912	1.12722	-0.000250544	1.12366	-0.000512826
1.12866	-0.000219197	1.12619	-0.000291916	1.1227	-0.000469284
1.1277	-0.000245239	1.12524	-0.000341588	1.12163	-0.000614459
1.12668	-0.000294188	1.12418	-0.000349741	1.12064	-0.000744857
1.12569	-0.000301905	1.12317	-0.000296803	1.11969	-0.000673788
1.12471	-0.000261426	1.1222	-0.000247023	1.11869	-0.000515937
1.12366	-0.000209304	1.12118	-0.000294658	1.11765	-0.000491865
1.1227	-0.000257565	1.12019	-0.00034961	1.11662	-0.000658266
1.12167	-0.000304345	1.1192	-0.000337221	1.11567	-0.00077852
1.12073	-0.000303547	1.11818	-0.000286708	1.11467	-0.000694671
1.11969	-0.000246422	1.11719	-0.000263257	1.11363	-0.000568489
1.11873	-0.000215045	1.11622	-0.000306245	1.11271	-0.000580573
1.11769	-0.000270166	1.11522	-0.000361473	1.1117	-0.000767659
1.11666	-0.000325591	1.11425	-0.000326136	1.11066	-0.000856049
1.1157	-0.000300882	1.11318	-0.000276284	1.10969	-0.000778094
1.11466	-0.000255288	1.1122	-0.000259362	1.10869	-0.000657882
1.1137	-0.000227748	1.11117	-0.000328427	1.10766	-0.000709974
1.11268	-0.00027143	1.11024	-0.000362803	1.10665	-0.000888553
1.11171	-0.000330362	1.10919	-0.000311578	1.10569	-0.000959008
1.11068	-0.000284059	1.1082	-0.000255448	1.10463	-0.000858625
1.10973	-0.000245935	1.10721	-0.00027132	1.10366	-0.000756545
1.10867	-0.000234519	1.1062	-0.000314697	1.10264	-0.000835673
1.10768	-0.000280601	1.10521	-0.000357354	1.10168	-0.000995206
1.10669	-0.000335532	1.10417	-0.000301516	1.10071	-0.00105
1.10569	-0.000283424	1.10319	-0.00025151	1.09966	-0.000942634
1.10467	-0.00023416	1.10219	-0.000282482	1.09866	-0.000844696
1.10371	-0.000241201	1.10114	-0.000332346	1.09769	-0.000931131
1.10268	-0.000299114	1.10017	-0.000346176	1.0967	-0.00109
1.10171	-0.000331036	1.0992	-0.000287159	1.09566	-0.00112
1.10068	-0.000276265	1.09822	-0.000253282	1.09467	-0.000986298
1.09968	-0.000224817	1.0972	-0.000292546	1.09363	-0.000915931
1.0987	-0.000251124	1.09618	-0.000346682	1.0927	-0.00101
1.09769	-0.000300793	1.09518	-0.000339005	1.09166	-0.00117
1.09673	-0.000317901	1.0942	-0.000278723	1.0907	-0.00117
1.0957	-0.000258932	1.09323	-0.000248132	1.08964	-0.00104
1.09468	-0.000215988	1.09218	-0.000297233	1.08869	-0.00101
1.09371	-0.000266261	1.09126	-0.000354239	1.08768	-0.00111
1.09271	-0.000305535	1.09018	-0.000328569	1.08663	-0.00125
1.09172	-0.00030543	1.0892	-0.000272332	1.08567	-0.00123
1.09068	-0.000254332	1.08818	-0.000255452	1.08468	-0.00111
1.08969	-0.00021332	1.08724	-0.000313982	1.08368	-0.00108
1.08869	-0.000269444	1.0862	-0.000349511	1.08266	-0.00121
1.08771	-0.000318055	1.08521	-0.000311123	1.08169	-0.00133
1.08667	-0.000311567	1.08419	-0.000264097	1.08062	-0.00128
1.08569	-0.000236666	1.08321	-0.000265255	1.07966	-0.00117
1.0847	-0.00020409	1.08219	-0.000315826	1.07866	-0.00116
1.08369	-0.000263702	1.08118	-0.000359422	1.07769	-0.00129
1.08268	-0.000320384	1.08024	-0.000310807	1.07662	-0.0014
1.0817	-0.000285261	1.07919	-0.00024926	1.0757	-0.00134
1.08069	-0.000231814	1.07818	-0.000280615	1.0747	-0.00124
1.07968	-0.000221836	1.07721	-0.000329644	1.0737	-0.00124
1.07873	-0.000272273	1.07621	-0.000343815	1.07267	-0.00138
1.07769	-0.000325019	1.07518	-0.000295447	1.07165	-0.00147
1.07668	-0.00026354	1.07422	-0.000244523	1.07067	-0.0014
1.07572	-0.000227236	1.07323	-0.000284855	1.06968	-0.00131
1.07471	-0.000236156	1.0722	-0.000337227	1.06868	-0.00134
1.07372	-0.000282597	1.07119	-0.000337169	1.06772	-0.00148
1.07273	-0.000316259	1.07019	-0.000278895	1.06669	-0.00154
1.07172	-0.00026439	1.06921	-0.000241507	1.06567	-0.00146
1.07069	-0.000218238	1.06823	-0.000302195	1.06472	-0.00137
1.06972	-0.000246048	1.06719	-0.000345678	1.06368	-0.00142
1.06868	-0.000292905	1.06619	-0.000328182	1.06269	-0.00155
1.06768	-0.000300424	1.06519	-0.000273941	1.06165	-0.0016
1.0667	-0.000247462	1.06425	-0.000251088	1.06071	-0.0015
1.0657	-0.00020397	1.06321	-0.000299046	1.0597	-0.00142
1.06473	-0.00024414	1.06221	-0.000353768	1.05871	-0.00149
1.06369	-0.000296171	1.06118	-0.000319013	1.05769	-0.0016
1.06268	-0.000305703	1.06021	-0.000262248	1.05665	-0.00164
1.0617	-0.000245288	1.05924	-0.000252392	1.05567	-0.00154
1.0607	-0.000205729	1.05823	-0.000313808	1.05463	-0.00148
1.05967	-0.000267391	1.05721	-0.000357211	1.05363	-0.00155
1.05873	-0.000312708	1.05624	-0.000303291	1.05269	-0.00167
1.0577	-0.000287447	1.0552	-0.000247247	1.05166	-0.00169
1.05669	-0.000241208	1.0542	-0.000269993	1.05069	-0.0016
1.05572	-0.000209745	1.05321	-0.00031412	1.04973	-0.00155
1.05472	-0.000259782	1.05223	-0.000347849	1.04869	-0.00162
1.05372	-0.000320019	1.05118	-0.000296251	1.04766	-0.00173
1.05269	-0.000275971	1.05024	-0.000247884	1.04667	-0.00173
1.05173	-0.000223989	1.04924	-0.000284503	1.04569	-0.00163
1.05073	-0.000209793	1.04816	-0.000337145	1.0447	-0.0016
1.04973	-0.00027266	1.0472	-0.000336736	1.04366	-0.00168
1.04874	-0.000315581	1.04621	-0.000284634	1.04268	-0.00178
1.04771	-0.000260366	1.04519	-0.000243297	1.04169	-0.00176
1.04672	-0.000222401	1.0442	-0.000290357	1.0407	-0.00167
1.04567	-0.000227978	1.04321	-0.00033694	1.03968	-0.00165
1.04471	-0.000279345	1.04223	-0.00033037	1.03868	-0.00175
1.04371	-0.00031473	1.04122	-0.000274254	1.0377	-0.00184
1.04274	-0.000265197	1.04019	-0.000250944	1.03672	-0.00181
1.04171	-0.000214269	1.03924	-0.000291859	1.03569	-0.00171
1.04074	-0.00023832	1.03819	-0.000350866	1.03468	-0.00172
1.03974	-0.000285819	1.0372	-0.000323209	1.03369	-0.00181
1.03874	-0.000306098	1.03619	-0.000263719	1.03269	-0.00188
1.03775	-0.000257543	1.03523	-0.000248586	1.03169	-0.00184
1.03667	-0.0002118	1.0342	-0.000304054	1.03071	-0.00176
1.03567	-0.000252964	1.03322	-0.000357263	1.0297	-0.00176
1.03474	-0.000295544	1.03221	-0.00031061	1.02868	-0.00187
1.03371	-0.000306742	1.03122	-0.00025353	1.02775	-0.00192
1.03271	-0.00024694	1.03024	-0.000257002	1.02671	-0.00187
1.03172	-0.000206411	1.0292	-0.000313763	1.02572	-0.00179
1.03075	-0.000265191	1.02823	-0.000345921	1.0247	-0.00182
1.02971	-0.000300139	1.02719	-0.00029542	1.02365	-0.00192
1.02875	-0.000290384	1.02618	-0.000245598	1.0227	-0.00196
1.02775	-0.00025224	1.0252	-0.000272348	1.02169	-0.0019
1.02673	-0.000206636	1.02421	-0.00032268	1.02069	-0.00184
1.02569	-0.000272748	1.0232	-0.000342778	1.01967	-0.00187
1.0247	-0.000329723	1.02222	-0.000286446	1.01867	-0.00197
1.02368	-0.000285795	1.02119	-0.00023969	1.01771	-0.00199
1.02271	-0.000236884	1.02019	-0.000282371	1.01668	-0.00192
1.02173	-0.000208987	1.01914	-0.000339154	1.01572	-0.00186
1.02074	-0.000271247	1.01823	-0.000341809	1.01464	-0.00192
1.01969	-0.000323334	1.01721	-0.000275101	1.01366	-0.00201
1.01871	-0.000276075	1.01625	-0.000247908	1.01268	-0.00202
1.01767	-0.000231801	1.0152	-0.000287392	1.01186	-0.00194
1.01668	-0.000229685	1.01421	-0.000341705	1.01162	-0.00189
1.01574	-0.000277287	1.01319	-0.00031963	1.01227	-0.000985525
1.0147	-0.000320743	1.01222	-0.000270944	1.0133	-0.000779036
1.01369	-0.000270693	1.01162	-0.000269895	1.01423	-0.000721606
1.01273	-0.000217154	1.0123	0.000264123	1.01528	-0.000634007
1.01199	-0.000231703	1.01331	0.000228414	1.01625	-0.000464757
1.0116	-0.000175293	1.01433	0.000174069	1.01727	-0.00028953
1.01228	0.00024849	1.01526	0.000223892	1.01832	-0.000233545
1.01329	0.00019398	1.01632	0.000281379	1.01926	-0.000230414
1.01432	0.000254153	1.0173	0.000286431	1.02025	-0.000180302
1.01532	0.000301585	1.01829	0.000222839	1.02126	-3.65781e-05
1.01632	0.000301081	1.01926	0.000200621	1.02227	9.87354e-05
1.01729	0.00024542	1.02028	0.000241596	1.02327	0.000125244
1.01828	0.000209763	1.02128	0.000306183	1.02432	0.000112084
1.01929	0.000258987	1.02226	0.000275873	1.02528	0.000150165
1.02027	0.000308084	1.02327	0.000228845	1.02626	0.0002964
1.02135	0.000293784	1.02431	0.000217264	1.02728	0.000401838
1.02232	0.000249483	1.02526	0.000254014	1.02824	0.000412538
1.0233	0.00021543	1.02632	0.000310479	1.02929	0.000378864
1.02433	0.000275061	1.02733	0.000273519	1.03029	0.000420908
1.02533	0.000328992	1.02832	0.000228324	1.03125	0.000566169
1.02635	0.000286477	1.02933	0.000226167	1.03232	0.00065831
1.02733	0.000239357	1.03032	0.000280006	1.03332	0.000649212
1.02834	0.000232834	1.03132	0.000323886	1.03432	0.000607681
1.02932	0.000281258	1.03231	0.000271763	1.03524	0.000668954
1.0303	0.000328557	1.03331	0.000223291	1.03629	0.000806953
1.03132	0.000283762	1.0343	0.000244357	1.03723	0.000895567
1.03227	0.000238414	1.03532	0.000295542	1.0383	0.000871253
1.03328	0.000246267	1.03629	0.00031654	1.03925	0.000826537
1.03429	0.000290357	1.03732	0.000271367	1.04024	0.000907083
1.0353	0.000332934	1.03829	0.000224871	1.04135	0.00104
1.03629	0.000274794	1.03929	0.000258647	1.04224	0.00111
1.03731	0.000234764	1.0403	0.000305132	1.04331	0.00107
1.03832	0.000254406	1.04134	0.000312903	1.04425	0.00104
1.03928	0.000311239	1.0423	0.000262631	1.04521	0.00113
1.04029	0.000333403	1.04332	0.000217233	1.04627	0.00126
1.04131	0.000283374	1.04427	0.000267341	1.04726	0.00131
1.0423	0.00023451	1.0453	0.000328471	1.04831	0.00127
1.04329	0.000270635	1.04629	0.000302304	1.04926	0.00124
1.04431	0.000321433	1.04728	0.000252487	1.05033	0.00134
1.04529	0.000324356	1.04831	0.00022797	1.05127	0.00148
1.04631	0.000271206	1.04929	0.000283841	1.05227	0.00152
1.04733	0.0002313	1.05033	0.000338992	1.0533	0.00146
1.04831	0.000286346	1.05131	0.000302591	1.05427	0.00145
1.04932	0.000337419	1.05231	0.000252587	1.05527	0.00155
1.05035	0.000315436	1.05328	0.000240462	1.05623	0.00169
1.05133	0.000265021	1.05436	0.000294662	1.05729	0.00171
1.05231	0.000249924	1.0553	0.000336061	1.05827	0.00166
1.05332	0.000299072	1.05631	0.000290873	1.05922	0.00165
1.05434	0.000348847	1.05729	0.000238505	1.06028	0.00177
1.05534	0.000297583	1.0583	0.000245438	1.06126	0.0019
1.05628	0.00025946	1.05931	0.000313269	1.06228	0.00191
1.05728	0.000252506	1.06025	0.000339248	1.0633	0.00185
1.05829	0.00030984	1.06131	0.000290336	1.06424	0.00186
1.05929	0.000348593	1.06231	0.000239745	1.0653	0.00199
1.06027	0.000302512	1.06333	0.000265901	1.06625	0.00211
1.06129	0.000256798	1.06433	0.000321739	1.06731	0.0021
1.0623	0.000275628	1.06531	0.000329084	1.06824	0.00205
1.06329	0.000326741	1.0663	0.000277897	1.06933	0.00206
1.06434	0.000356025	1.0673	0.000238465	1.07022	0.0022
1.06531	0.000303112	1.0683	0.000288241	1.0713	0.00232
1.06628	0.000257541	1.06933	0.000340273	1.07231	0.0023
1.06734	0.000288005	1.07031	0.000328434	1.07328	0.00224
1.06834	0.000339986	1.07133	0.00027703	1.07424	0.00227
1.0693	0.000351059	1.07229	0.00024544	1.07526	0.00244
1.07028	0.000300144	1.07329	0.000295686	1.07629	0.00253
1.07136	0.000247367	1.07432	0.00034998	1.07723	0.00251
1.07235	0.000296028	1.07529	0.000322725	1.07828	0.00244
1.07334	0.000342526	1.07631	0.00027062	1.07925	0.0025
1.07435	0.000351278	1.07732	0.000254722	1.08023	0.00265
1.07533	0.000297628	1.07834	0.000301656	1.08124	0.00274
1.07629	0.000254828	1.07934	0.000345963	1.08225	0.0027
1.07731	0.000302138	1.08031	0.00031131	1.08322	0.00264
1.07834	0.000350052	1.08134	0.000258443	1.08419	0.00271
1.07931	0.000337506	1.0823	0.000266548	1.08531	0.00287
1.08033	0.000284363	1.0833	0.000318745	1.08624	0.00295
1.08131	0.000257149	1.08429	0.000349511	1.08724	0.00289
1.08229	0.000307621	1.08532	0.000303218	1.08824	0.00284
1.08329	0.000361916	1.08631	0.000258001	1.08924	0.00293
1.08429	0.000318392	1.0873	0.000278205	1.09024	0.00309
1.08528	0.000286614	1.08834	0.000330078	1.09127	0.00315
1.08629	0.000265005	1.08926	0.000341372	1.09231	0.00307
1.08735	0.000317806	1.09028	0.00029838	1.09324	0.00303
1.08831	0.000364879	1.09129	0.000251712	1.09423	0.00312
1.08934	0.000311172	1.09229	0.000294178	1.09525	0.00329
1.09032	0.000272415	1.09331	0.000336531	1.09621	0.00331
1.09131	0.00027529	1.09428	0.000348248	1.09721	0.00321
1.09229	0.00031812	1.09533	0.000296934	1.0983	0.0032
1.09331	0.000365429	1.09628	0.000247207	1.09922	0.00331
1.09429	0.000311732	1.09729	0.000297277	1.10026	0.00347
1.09528	0.000266595	1.09828	0.000353488	1.10125	0.00347
1.09629	0.00029055	1.09931	0.000334919	1.10225	0.00337
1.09732	0.000342602	1.10025	0.000290426	1.10325	0.00335
1.09831	0.000356675	1.10128	0.000255821	1.10429	0.0035
1.0993	0.00031782	1.10228	0.000311863	1.1052	0.00363
1.10029	0.000262429	1.10326	0.000367996	1.10623	0.00363
1.10127	0.000298274	1.10426	0.000332673	1.10723	0.00352
1.10228	0.000341835	1.1053	0.000277986	1.10826	0.00352
1.1033	0.000355747	1.10625	0.000273124	1.10917	0.00368
1.10432	0.000301781	1.10731	0.000327125	1.11026	0.00381
1.10532	0.000266359	1.10827	0.000376571	1.11125	0.00377
1.10624	0.000310397	1.10927	0.000314312	1.11223	0.00367
1.10731	0.000373198	1.11035	0.000272417	1.11325	0.00368
1.10825	0.000353714	1.1113	0.000275235	1.11424	0.00384
1.10929	0.000304139	1.11226	0.000325004	1.11528	0.00397
1.11029	0.000276975	1.11334	0.000364276	1.11624	0.0039
1.11133	0.000327068	1.11429	0.000318955	1.11727	0.00378
1.11227	0.000379176	1.11529	0.000265957	1.11824	0.00382
1.11327	0.000343135	1.11631	0.000287784	1.11927	0.004
1.11433	0.000300829	1.11732	0.000343433	1.12024	0.00409
1.11524	0.000284507	1.11826	0.000355358	1.1212	0.004
1.1163	0.000329873	1.11932	0.000308724	1.12224	0.00389
1.1173	0.000383253	1.12026	0.000265678	1.12323	0.00395
1.11834	0.00033616	1.12131	0.000306254	1.12426	0.00412
1.11933	0.00029914	1.12231	0.000348668	1.12526	0.0042
1.12029	0.00029429	1.12326	0.000348918	1.1262	0.00412
1.12127	0.000349066	1.12432	0.000304557	1.12726	0.004
1.12232	0.000390402	1.12531	0.000263882	1.12822	0.00408
1.12329	0.000334358	1.12629	0.00030945	1.12916	0.00426
1.12434	0.000280218	1.12731	0.000367035	1.13026	0.00433
1.12528	0.000297849	1.12827	0.000344574	1.13125	0.00421
1.1263	0.000358383	1.12926	0.000295748	1.13226	0.00412
1.12729	0.00038369	1.13031	0.000268279	1.13326	0.00423
1.1283	0.000332937	1.13131	0.000317994	1.1342	0.0044
1.12928	0.000273648	1.13229	0.000382883	1.13529	0.00444
1.13029	0.000312969	1.13328	0.000335455	1.13619	0.00428
1.1313	0.000364617	1.13424	0.000288221	1.1372	0.00421
1.13228	0.000381252	1.13527	0.000279176	1.13821	0.00433
1.13332	0.000326745	1.13625	0.000330323	1.13924	0.00451
1.13427	0.000273489	1.13727	0.000374593	1.14021	0.00451
1.13532	0.000324984	1.13829	0.000326676	1.14123	0.00436
1.13629	0.000368956	1.13927	0.000277967	1.14225	0.0043
1.13727	0.000363894	1.14027	0.000287572	1.14325	0.00446
1.13828	0.000325414	1.14126	0.000345834	1.14423	0.00463
1.13928	0.000280656	1.14228	0.000373355	1.1452	0.00463
1.14027	0.000334151	1.14329	0.000327051	1.14628	0.00449
1.14129	0.000386115	1.14428	0.000266301	1.14724	0.00446
1.14226	0.000360201	1.14527	0.000301236	1.14822	0.00463
1.14329	0.000318151	1.14627	0.000355306	1.14925	0.0048
1.14425	0.000290358	1.14732	0.000366968	1.15018	0.00474
1.14528	0.000337543	1.14826	0.000311863	1.15123	0.00458
1.14629	0.000388002	1.14931	0.000270644	1.15223	0.00456
1.14731	0.000345502	1.15028	0.000317589	1.15321	0.00472
1.14829	0.0003018	1.1513	0.000368995	1.15429	0.00485
1.14929	0.000306726	1.15227	0.000369244	1.15521	0.00475
1.15027	0.000349315	1.1533	0.000308228	1.15622	0.00457
1.15125	0.000382826	1.1543	0.000279298	1.15723	0.00458
1.15232	0.000348091	1.15528	0.000336774	1.15826	0.00476
1.15333	0.000298223	1.15632	0.000382105	1.15919	0.00488
1.1543	0.000296901	1.15729	0.000350828	1.16023	0.00477
1.15528	0.00034941	1.1583	0.000295045	1.16118	0.00461
1.15624	0.000380097	1.15933	0.000284536	1.16222	0.00463
1.15728	0.000342145	1.1603	0.000341518	1.16322	0.00485
1.15827	0.00028094	1.1613	0.000380439	1.16421	0.00494
1.1593	0.000310462	1.16229	0.000340068	1.16527	0.00482
1.16026	0.000369881	1.16326	0.000298104	1.16619	0.00465
1.16126	0.000378196	1.16429	0.000296102	1.16723	0.00472
1.16228	0.000337038	1.16528	0.0003489	1.16825	0.00494
1.16326	0.000278862	1.16626	0.000381361	1.16931	0.00501
1.16425	0.000326343	1.16728	0.000333587	1.17025	0.00486
1.16527	0.000375676	1.16827	0.000282573	1.17121	0.00473
1.16627	0.00037233	1.1693	0.000309475	1.17221	0.00483
1.16727	0.000326227	1.17029	0.000361455	1.17323	0.00506
1.16826	0.000279835	1.17129	0.000381722	1.17427	0.00511
1.16927	0.000333713	1.17232	0.000318961	1.17524	0.00494
1.17027	0.000384101	1.17331	0.000278541	1.17616	0.0048
1.17131	0.000356421	1.1743	0.000321324	1.17714	0.00494
1.17228	0.00031508	1.17528	0.000374419	1.1781	0.00515
1.17327	0.000290358	1.17629	0.000366545	1.17918	0.0052
1.17428	0.000333571	1.17728	0.000316983	1.18029	0.00498
1.17531	0.000391094	1.17825	0.000285014	1.1812	0.0049
1.17628	0.000360702	1.17931	0.000328829	1.18227	0.00505
1.17729	0.000298693	1.1803	0.000375321	1.18323	0.00524
1.17824	0.000285787	1.18131	0.000365358	1.18423	0.00524
1.1793	0.000346421	1.18231	0.000310183	1.18524	0.00502
1.18031	0.000389412	1.18332	0.000288685	1.18625	0.00495
1.18129	0.000342633	1.1843	0.000343103	1.18715	0.00512
1.18229	0.000296931	1.18531	0.000398393	1.18813	0.00532
1.18331	0.00029926	1.18633	0.000348797	1.18921	0.00527
1.18427	0.000354236	1.18732	0.000305542	1.19021	0.00505
1.18529	0.000379726	1.18831	0.000293096	1.19123	0.005
1.1863	0.000339071	1.1893	0.000346775	1.19221	0.00519
1.1873	0.000290359	1.19031	0.000380126	1.1932	0.0054
1.18828	0.000313546	1.19132	0.000338083	1.1942	0.00531
1.1893	0.000359313	1.19232	0.000289981	1.19524	0.00511
1.1903	0.000384439	1.1933	0.000306889	1.19619	0.0051
1.19127	0.000325995	1.19428	0.000349399	1.19721	0.00537
1.19229	0.000283063	1.19534	0.00037954	1.19815	0.00553
1.19324	0.000314628	1.19627	0.000332528	1.19919	0.00541
1.19431	0.000371074	1.19733	0.000281336	1.20024	0.00521
1.19523	0.000368044	1.19828	0.000311502	1.20124	0.00519
1.19628	0.000313264	1.19927	0.000360493	1.20221	0.00545
1.19729	0.000287171	1.2003	0.000377419	1.20322	0.00561
1.19828	0.00033181	1.2013	0.000316761	1.20423	0.00545
1.19924	0.000386492	1.20228	0.000272298	1.20519	0.00525
1.20029	0.000354724	1.2033	0.000319797	1.2062	0.00528
1.20127	0.000310363	1.20426	0.000363217	1.20725	0.00552
1.20229	0.000287724	1.2053	0.000360363	1.20819	0.00564
1.20325	0.000334078	1.2063	0.000300364	1.20919	0.00547
1.20424	0.000383234	1.2073	0.000270044	1.21027	0.00525
1.20525	0.000340895	1.20826	0.00032368	1.21121	0.00534
1.20626	0.000296661	1.20932	0.000366774	1.21214	0.00563
1.20733	0.000288336	1.21028	0.000339603	1.21324	0.00569
1.20829	0.000344754	1.21127	0.000298752	1.21421	0.0055
1.20931	0.000390123	1.21226	0.00027861	1.21515	0.00529
1.21025	0.00034667	1.21327	0.000316379	1.21619	0.00542
1.21129	0.000294219	1.21425	0.000376065	1.21716	0.00568
1.21225	0.000303361	1.21525	0.000337079	1.2182	0.00572
1.21327	0.000355208	1.21627	0.000284688	1.21926	0.00551
1.21429	0.000383101	1.21728	0.000276639	1.2202	0.00534
1.21526	0.000327951	1.21832	0.000332616	1.22119	0.00555
1.21626	0.000282023	1.2192	0.000370422	1.22214	0.00581
1.21727	0.000310231	1.22026	0.00033272	1.22319	0.00587
1.21828	0.000363171	1.22125	0.000277237	1.22421	0.00562
1.2193	0.000375711	1.22229	0.000291397	1.2252	0.00553
1.22027	0.000327269	1.22329	0.000340477	1.22624	0.00576
1.22128	0.000281356	1.22427	0.000358266	1.22721	0.00605
1.22228	0.000319429	1.22527	0.000308892	1.2282	0.00604
1.22325	0.000374923	1.22633	0.000256986	1.22921	0.00581
1.22427	0.000366915	1.22728	0.000298968	1.23016	0.00575
1.22527	0.000317686	1.22823	0.000352151	1.23126	0.00597
1.22627	0.000278589	1.22929	0.00035583	1.23225	0.00622
1.22725	0.000324501	1.23028	0.000302371	1.23322	0.00611
1.22832	0.000379511	1.23128	0.000254472	1.23421	0.00583
1.22928	0.000362874	1.23231	0.000315571	1.23519	0.00581
1.23029	0.000321711	1.23327	0.000354545	1.23621	0.00607
1.23129	0.000282865	1.2343	0.000339362	1.23717	0.00631
1.23228	0.000338508	1.23526	0.000291633	1.23821	0.00618
1.23328	0.000397988	1.23626	0.000260018	1.23924	0.00596
1.23431	0.000344347	1.23722	0.000309151	1.24023	0.00593
1.23528	0.000303391	1.23823	0.00036155	1.24118	0.00627
1.23629	0.000294737	1.23928	0.000320314	1.24224	0.00648
1.23723	0.000347407	1.24022	0.000275132	1.24322	0.00631
1.23826	0.000388026	1.24122	0.000268412	1.2442	0.00604
1.2393	0.000335462	1.24228	0.000316112	1.24517	0.00605
1.24026	0.000301095	1.24326	0.00035864	1.2462	0.00637
1.24126	0.000303943	1.24427	0.000309172	1.24719	0.00648
1.24224	0.000359031	1.24526	0.00026623	1.24817	0.00629
1.24324	0.00038018	1.24629	0.000274311	1.24919	0.00601
1.24426	0.000335886	1.24724	0.000327512	1.2502	0.00608
1.24524	0.000277182	1.24824	0.00035064	1.25118	0.0064
1.24622	0.00031606	1.24926	0.000304478	1.25214	0.00649
1.24725	0.000354604	1.25023	0.000252936	1.25319	0.00628
1.24823	0.000377584	1.25126	0.000287984	1.25422	0.00603
1.24924	0.00032653	1.25225	0.000341058	1.25521	0.00612
1.25027	0.000284756	1.25327	0.000353779	1.25618	0.00646
1.25123	0.00031833	1.25425	0.000292915	1.25725	0.00655
1.25225	0.000369287	1.25527	0.000251553	1.25825	0.00628
1.25327	0.00037015	1.25632	0.000300817	1.2592	0.00606
1.25426	0.00032666	1.25726	0.000352211	1.26013	0.00625
1.25527	0.0002838	1.25825	0.00033835	1.2612	0.00658
1.25627	0.000326454	1.25927	0.000281063	1.2622	0.00661
1.25726	0.000371215	1.26025	0.000256051	1.26317	0.0063
1.25828	0.000363059	1.26124	0.000314653	1.26419	0.00612
1.25928	0.000308582	1.26231	0.000356721	1.26516	0.00638
1.26026	0.000276096	1.26326	0.000320784	1.2662	0.00669
1.26126	0.000331387	1.26426	0.000277937	1.26714	0.00671
1.26224	0.000379761	1.26525	0.000262969	1.2682	0.0064
1.2632	0.000341929	1.26624	0.000312666	1.26917	0.00626
1.26426	0.000293361	1.26729	0.000359868	1.2702	0.00656
1.26524	0.00028652	1.26827	0.000311031	1.27117	0.00687
1.26624	0.000337836	1.26928	0.000262082	1.27223	0.00686
1.2673	0.00038469	1.27028	0.000269355	1.27318	0.00656
1.26825	0.000339015	1.27128	0.000322427	1.27414	0.00652
1.26927	0.000295631	1.27227	0.000358181	1.27518	0.00682
1.27024	0.000296225	1.27327	0.000309492	1.27618	0.00716
1.27126	0.00034427	1.27426	0.000261032	1.27723	0.00707
1.27228	0.000381421	1.27525	0.00027626	1.27821	0.00675
1.27328	0.000320947	1.27626	0.000331191	1.27923	0.00673
1.27422	0.000278401	1.27724	0.00034947	1.28017	0.0071
1.27524	0.000304566	1.27823	0.000306852	1.2812	0.00735
1.27628	0.000353066	1.27927	0.000256495	1.28219	0.00722
1.27726	0.000371287	1.28026	0.000298445	1.28324	0.00692
1.27827	0.000328659	1.28126	0.00033497	1.2842	0.00689
1.27924	0.000279741	1.28222	0.000330875	1.28515	0.00727
1.2803	0.000318205	1.28326	0.000288915	1.2862	0.00751
1.28123	0.00036515	1.28426	0.000247282	1.28721	0.00733
1.28227	0.000370017	1.28526	0.000293652	1.28818	0.00698
1.28326	0.00032829	1.28626	0.000348757	1.28918	0.00699
1.28421	0.000280084	1.28728	0.000329674	1.29021	0.00742
1.28522	0.000323158	1.28825	0.000275954	1.2912	0.0076
1.28628	0.000366593	1.28925	0.000257321	1.29216	0.00741
1.28725	0.000369596	1.2903	0.000308905	1.29321	0.00711
1.28827	0.00031717	1.2913	0.000352649	1.29421	0.00715
1.28926	0.000289339	1.29226	0.000320108	1.29523	0.00763
1.29029	0.000331642	1.29326	0.000267335	1.29623	0.00777
1.29123	0.000379545	1.29428	0.000258833	1.29714	0.00751
1.29226	0.000349363	1.29525	0.00031378	1.29817	0.00722
1.29323	0.000302669	1.29622	0.000353584	1.29919	0.00736
1.29425	0.000284375	1.29725	0.00030088	1.30018	0.00781
1.29527	0.000329906	1.29819	0.000267068	1.30119	0.00792
1.2963	0.000384438	1.29925	0.000276325	1.3021	0.00766
1.29725	0.000338973	1.30026	0.000322801	1.30319	0.00732
1.29826	0.000291196	1.30126	0.000336251	1.3042	0.00755
1.29926	0.000287215	1.30225	0.000303672	1.30517	0.00799
1.30022	0.000338899	1.30324	0.000252391	1.3062	0.00809
1.30125	0.000381656	1.30425	0.000289136	1.30721	0.00776
1.30227	0.000334748	1.30525	0.000330058	1.3082	0.00748
1.3033	0.000287526	1.30625	0.000342691	1.3092	0.00777
1.30418	0.000301734	1.30727	0.000291043	1.31012	0.0082
1.30527	0.000354911	1.30829	0.000253979	1.31116	0.00827
1.30625	0.00037326	1.30924	0.000289468	1.31218	0.00787
1.30724	0.000319051	1.31024	0.000339789	1.31319	0.00765
1.30826	0.000276995	1.31121	0.000331705	1.31413	0.008
1.30924	0.000314756	1.31222	0.000286318	1.3152	0.00838
1.31025	0.000362242	1.31325	0.000254094	1.31616	0.00841
1.31122	0.000374651	1.31425	0.000307675	1.31714	0.008
1.31219	0.00032544	1.31521	0.000346383	1.31816	0.00789
1.31318	0.000279645	1.31626	0.00031755	1.31922	0.00826
1.31421	0.000323607	1.31724	0.00027109	1.32018	0.00869
1.31522	0.000368879	1.31825	0.000258363	1.32115	0.00862
1.31622	0.000365083	1.31922	0.000312976	1.32216	0.00819
1.31726	0.000315421	1.32028	0.000354801	1.32317	0.00814
1.31821	0.000281905	1.32123	0.000313168	1.32416	0.00852
1.31925	0.000332397	1.32224	0.000269118	1.32518	0.00898
1.32026	0.000384729	1.32321	0.000270024	1.32704	0.00866
1.32129	0.000344798	1.32421	0.00031925	1.32868	0.00819
1.32224	0.000301664	1.32524	0.000345245	1.32974	0.00869
1.3232	0.000290598	1.32623	0.000297307	1.33072	0.00886
1.32425	0.000340721	1.32727	0.000257153	1.33169	0.00847
1.32524	0.000382707	1.32829	0.000283176	1.33268	0.00823
1.3262	0.000348873	1.32925	0.000329088	1.33366	0.0085
1.32723	0.000301982	1.33024	0.000344708	1.33471	0.00904
1.32822	0.000302722	1.33126	0.000297003	1.33568	0.00905
1.32923	0.000357109	1.33225	0.00025504	1.33665	0.00854
1.33023	0.000392711	1.33325	0.000290167	1.33765	0.00834
1.33122	0.000349093	1.33425	0.000336632	1.33872	0.00869
1.33225	0.000300012	1.33524	0.000331801	1.33974	0.00919
1.33323	0.00031738	1.33624	0.000290242	1.3407	0.00911
1.33424	0.000366491	1.33722	0.000260866	1.3417	0.00869
1.33525	0.000388237	1.33828	0.000300896	1.3427	0.00851
1.33623	0.00035109	1.33924	0.000350968	1.34366	0.00892
1.33721	0.000297912	1.34021	0.000327319	1.34472	0.00944
1.3383	0.000331977	1.3413	0.000283252	1.34567	0.00934
1.33923	0.000388151	1.34224	0.000261523	1.34667	0.00881
1.34022	0.000385739	1.34325	0.000305921	1.34779	0.00881
1.34124	0.00034501	1.34425	0.000361301	1.34869	0.00921
1.34222	0.000299358	1.34526	0.000315135	1.34969	0.00978
1.34328	0.000345477	1.34625	0.000273845	1.35066	0.00957
1.34422	0.000400134	1.34726	0.000270679	1.35168	0.00905
1.34525	0.000382542	1.34826	0.0003262	1.35269	0.00905
1.34626	0.000331505	1.34927	0.000362499	1.35368	0.00955
1.34723	0.000301109	1.35025	0.000318416	1.35468	0.01002
1.34823	0.000347878	1.35125	0.000273171	1.3557	0.00982
1.34924	0.000399861	1.35226	0.000284676	1.35672	0.00936
1.35023	0.000369861	1.35323	0.000337079	1.35772	0.00939
1.35124	0.000324259	1.35425	0.000357646	1.35867	0.01006
1.35226	0.00031062	1.35524	0.000308634	1.35967	0.0104
1.35322	0.000357063	1.35625	0.000255608	1.36067	0.0101
1.35425	0.000402175	1.35725	0.00029584	1.36171	0.00959
1.35525	0.000352177	1.35823	0.000347298	1.36266	0.00972
1.35625	0.000315358	1.35925	0.000347881	1.36372	0.01038
1.35722	0.000314955	1.36023	0.000301761	1.36466	0.01069
1.35827	0.000366946	1.36126	0.000258217	1.36567	0.01035
1.35926	0.000396735	1.3623	0.000303924	1.36666	0.00984
1.36027	0.000358109	1.36317	0.000351241	1.36775	0.01001
1.36127	0.000304955	1.36424	0.00034245	1.36868	0.01071
1.36224	0.000331834	1.36524	0.000291389	1.36968	0.01102
1.36324	0.000373907	1.36626	0.000273475	1.37071	0.01055
1.3643	0.000394376	1.36722	0.000313111	1.37171	0.01009
1.36524	0.000350512	1.36819	0.00035871	1.37265	0.01034
1.36624	0.000305108	1.36926	0.000335144	1.37369	0.01107
1.36725	0.000345889	1.37027	0.000286628	1.37472	0.01116
1.36823	0.000394356	1.37125	0.000271672	1.37568	0.01059
1.36925	0.000394294	1.37225	0.000324644	1.37667	0.01021
1.37022	0.000346738	1.37324	0.000357128	1.37769	0.01057
1.37124	0.000306036	1.37425	0.000323844	1.37871	0.01125
1.37219	0.000348787	1.37523	0.000274438	1.37969	0.01134
1.37324	0.000395155	1.37626	0.000284477	1.38068	0.01076
1.37426	0.000384351	1.37726	0.000334895	1.38173	0.01035
1.37523	0.000339489	1.37828	0.000366395	1.38266	0.0109
1.37621	0.000319033	1.37921	0.000318642	1.3837	0.01164
1.37724	0.000363593	1.38021	0.000269207	1.38465	0.0116
1.37827	0.000424899	1.38123	0.000295751	1.38568	0.01103
1.37923	0.000387394	1.38226	0.000343106	1.38668	0.01069
1.38026	0.000340468	1.38323	0.000360944	1.38771	0.01131
1.38123	0.000326756	1.38424	0.000303842	1.38867	0.01195
1.38225	0.000376724	1.38525	0.000261533	1.38967	0.01189
1.38325	0.000413419	1.38627	0.000312207	1.39064	0.01119
1.38429	0.000377502	1.3872	0.000353931	1.3917	0.01109
1.38522	0.000328195	1.38823	0.000345899	1.39269	0.01168
1.3863	0.000326506	1.38919	0.000305734	1.39367	0.01225
1.38723	0.000382843	1.39021	0.000266892	1.3947	0.01214
1.38826	0.000413355	1.39123	0.000304851	1.39567	0.01146
1.38924	0.000364801	1.39221	0.000355019	1.39664	0.01141
1.39023	0.000337842	1.39328	0.000344334	1.39769	0.01203
1.39123	0.000350064	1.39423	0.000292222	1.39868	0.01271
1.39225	0.000392916	1.39522	0.000274801	1.39964	0.01244
1.39324	0.000425026	1.39622	0.000322574	1.40066	0.01176
1.39424	0.000376947	1.39722	0.000360914	1.40172	0.01172
1.39524	0.000329822	1.39822	0.000327048	1.40273	0.01251
1.39624	0.000358677	1.39923	0.000274141	1.4037	0.01309
1.39722	0.00041221	1.40023	0.000276977	1.4047	0.0128
1.3982	0.000419241	1.40126	0.000330453	1.40569	0.01214
1.39921	0.000363093	1.40222	0.000355972	1.40666	0.0122
1.40028	0.000321669	1.40319	0.000325022	1.40768	0.01316
1.40125	0.000372693	1.40418	0.000282499	1.40864	0.01371
1.40225	0.000413475	1.40526	0.000292026	1.40967	0.01327
1.40325	0.000405922	1.40622	0.000331958	1.41069	0.01266
1.4042	0.000354971	1.40725	0.000362146	1.41167	0.01291
1.40521	0.000332083	1.40819	0.000320235	1.41265	0.01376
1.40623	0.000375052	1.40921	0.000274235	1.41367	0.0143
1.40722	0.000414966	1.41024	0.000302235	1.41467	0.01386
1.40821	0.00039922	1.41118	0.000338006	1.41568	0.01324
1.4092	0.000353164	1.41222	0.000353335	1.41666	0.01352
1.41023	0.000341219	1.41329	0.000307883	1.41769	0.0144
1.41126	0.000385832	1.41422	0.000265566	1.4187	0.01475
1.41224	0.000420404	1.41524	0.000311739	1.41965	0.01421
1.41324	0.000382982	1.41624	0.000362151	1.42066	0.01353
1.41422	0.000343373	1.41724	0.000355512	1.42164	0.01395
1.41522	0.00034618	1.41823	0.000308386	1.4227	0.01482
1.41623	0.00039304	1.41923	0.000272277	1.42371	0.01502
1.41719	0.000429136	1.42021	0.000316705	1.42466	0.01433
1.41819	0.000378019	1.42116	0.000362182	1.42559	0.01371
1.41923	0.000337112	1.4222	0.00033969	1.42669	0.01417
1.42025	0.000349795	1.42322	0.000297954	1.42769	0.01503
1.42123	0.000399637	1.42425	0.000280195	1.42866	0.01523
1.4222	0.000420552	1.42522	0.000324918	1.4297	0.01435
1.42323	0.000365924	1.42625	0.000372636	1.43067	0.01391
1.42424	0.000330573	1.42724	0.000335703	1.43166	0.01451
1.42524	0.000358825	1.42822	0.000295591	1.43268	0.01541
1.42621	0.000397618	1.42922	0.000288508	1.43364	0.01533
1.42721	0.000416481	1.43029	0.000347693	1.4347	0.0145
1.42823	0.000371175	1.43124	0.000383017	1.43565	0.01412
1.42923	0.000329749	1.43223	0.000331669	1.43666	0.01483
1.43024	0.000365395	1.43318	0.00029215	1.43765	0.01573
1.43123	0.000407097	1.4342	0.000315538	1.43867	0.01551
1.43219	0.000407508	1.43521	0.000366072	1.43969	0.01457
1.43318	0.000360157	1.43622	0.000391033	1.44069	0.01439
1.43423	0.00032976	1.43723	0.00035865	1.44173	0.01509
1.43522	0.000378186	1.43824	0.000315141	1.44264	0.01595
1.43619	0.000422081	1.43922	0.000355185	1.44366	0.01565
1.43721	0.000409501	1.44022	0.000405179	1.44466	0.01463
1.43824	0.00036723	1.4412	0.000423835	1.44567	0.01449
1.43919	0.000340978	1.44222	0.000400227	1.44669	0.0154
1.44021	0.000383653	1.44324	0.000364871	1.44769	0.01618
1.44121	0.000425219	1.44422	0.000432369	1.44867	0.01574
1.44225	0.000395978	1.4452	0.000492302	1.44967	0.01481
1.44324	0.000356631	1.4462	0.000503018	1.45065	0.0147
1.44422	0.000345978	1.44721	0.000465424	1.45173	0.01565
1.44522	0.00038777	1.44822	0.00045132	1.45265	0.01636
1.4462	0.00043183	1.44921	0.000493404	1.45366	0.01583
1.44724	0.000385185	1.45025	0.00054424	1.45468	0.01488
1.44825	0.000347869	1.45121	0.000499854	1.45564	0.01489
1.44918	0.000351337	1.45225	0.000437245	1.45665	0.01595
1.45025	0.000401683	1.45324	0.000416014	1.45768	0.01655
1.45123	0.000434228	1.45423	0.000446083	1.45864	0.01603
1.45221	0.000387552	1.45521	0.000473904	1.45967	0.01507
1.45323	0.000337335	1.4562	0.000420365	1.46066	0.01527
1.4542	0.000358406	1.45722	0.000371627	1.4617	0.01634
1.45521	0.000416405	1.45819	0.00037082	1.46268	0.01681
1.45622	0.000427825	1.45921	0.000407075	1.46366	0.01623
1.45722	0.000386002	1.46021	0.000429632	1.46465	0.01543
1.45823	0.000346946	1.46127	0.000377076	1.46566	0.01567
1.45923	0.000382249	1.46219	0.000327419	1.4667	0.01684
1.46023	0.000432458	1.46325	0.000350272	1.46767	0.01733
1.46122	0.00043059	1.46426	0.000392424	1.46863	0.0165
1.46222	0.000384322	1.4652	0.000403947	1.46959	0.01574
1.4632	0.000355077	1.46624	0.000353384	1.47063	0.01623
1.46421	0.000399579	1.46725	0.000306896	1.47167	0.0174
1.46521	0.000446278	1.46826	0.000352748	1.47265	0.01776
1.46624	0.000436069	1.46919	0.000392518	1.47363	0.01683
1.4672	0.000390397	1.47024	0.000381813	1.47467	0.01617
1.46822	0.000371158	1.47118	0.000336228	1.47561	0.01681
1.4692	0.000408774	1.4722	0.000306358	1.47665	0.01805
1.47019	0.00046244	1.4732	0.000347352	1.47764	0.0183
1.47116	0.000431586	1.47421	0.000394023	1.47865	0.01746
1.47218	0.000392516	1.47521	0.000369742	1.47968	0.01698
1.4732	0.000374299	1.47627	0.00032723	1.48068	0.01767
1.47417	0.000424309	1.47722	0.000317097	1.48167	0.01891
1.47518	0.000456342	1.4782	0.000354628	1.48267	0.01896
1.47623	0.000418913	1.47924	0.000398045	1.48365	0.018
1.4772	0.000373474	1.48025	0.000361821	1.48463	0.01751
1.47823	0.000375718	1.48123	0.000321053	1.48569	0.01838
1.47918	0.000420284	1.48219	0.000316816	1.48668	0.01962
1.48023	0.000455008	1.48316	0.000363945	1.48759	0.01942
1.48121	0.000411113	1.48421	0.000402887	1.48867	0.01836
1.48218	0.000366236	1.48527	0.000358815	1.48965	0.01807
1.48324	0.000384594	1.48627	0.000315868	1.49068	0.01908
1.48422	0.000427978	1.4872	0.000332892	1.49168	0.02031
1.48524	0.000447497	1.4882	0.000373505	1.49267	0.02005
1.48622	0.000401073	1.4892	0.000394152	1.49364	0.01913
1.48725	0.000370471	1.49019	0.00035144	1.49468	0.01897
1.4882	0.000403677	1.4912	0.000314203	1.49564	0.02027
1.48925	0.000440734	1.49222	0.000337593	1.49664	0.02144
1.49022	0.000452	1.49321	0.000388317	1.49771	0.02108
1.49119	0.000404255	1.49424	0.000398382	1.4987	0.02021
1.4922	0.000360982	1.49521	0.000353327	1.49965	0.02032
1.49319	0.00041008	1.49623	0.000309832	1.50065	0.02183
1.49418	0.000460195	1.49722	0.000352831	1.50166	0.0229
1.4952	0.000440323	1.49818	0.000406324	1.50267	0.02263
1.49622	0.000392626	1.49925	0.000396393	1.50366	0.02184
1.4972	0.000370844	1.50029	0.000354859	1.50465	0.0221
1.49823	0.000414777	1.50122	0.000331609	1.50563	0.0238
1.49921	0.000458834	1.50218	0.000377863	1.5066	0.02487
1.50021	0.000434266	1.50323	0.000425365	1.50765	0.02462
1.50121	0.00038937	1.50421	0.000397329	1.50866	0.02394
1.5022	0.000377553	1.50519	0.000356595	1.50963	0.0245
1.50321	0.000424828	1.50622	0.000350513	1.51059	0.0265
1.5042	0.000463722	1.50726	0.000400229	1.51146	0.02809
1.50518	0.000428167	1.50822	0.000447762	1.51191	0.0273
1.50621	0.000381343	1.50925	0.000412643	1.51235	0.02784
1.50718	0.000378336	1.51019	0.000376196	1.51335	0.02715
1.50821	0.000436855	1.5112	0.000373766	1.51433	0.02754
1.50922	0.000462286	1.51186	0.000859994	1.51532	0.02966
1.5102	0.000421146	1.5119	6.09851e-05	1.51642	0.03145
1.51118	0.000387463	1.51241	0.000456692	1.5173	0.03186
1.51157	-6.93875e-06	1.51341	0.000470742	1.51834	0.0317
1.51189	0.00095929	1.51444	0.0004354	1.51933	0.03242
1.51241	0.000374253	1.51542	0.000389443	1.52032	0.03508
1.51337	0.000420902	1.51642	0.000437755	1.52136	0.0372
1.5144	0.000420653	1.51745	0.00048421	1.52241	0.03783
1.51539	0.000381837	1.51843	0.000494604	1.52332	0.03793
1.51639	0.000345284	1.5194	0.00045759	1.52432	0.03957
1.5174	0.000394502	1.52042	0.000431451	1.52532	0.04256
1.51836	0.000437262	1.52139	0.000478211	1.52633	0.04523
1.51937	0.000418905	1.5224	0.000530575	1.52732	0.04635
1.52036	0.000382203	1.52338	0.000523249	1.52829	0.04716
1.52138	0.000354662	1.52439	0.00049357	1.5293	0.04952
1.52237	0.000407505	1.52538	0.000476878	1.53034	0.05352
1.52337	0.000454901	1.52645	0.000535568	1.53136	0.0569
1.52439	0.000420632	1.52744	0.000589253	1.53235	0.05873
1.52541	0.000381685	1.52842	0.0005721	1.53327	0.06043
1.52641	0.000367722	1.52944	0.000542679	1.53432	0.06401
1.52741	0.00040678	1.53042	0.000546056	1.53528	0.0689
1.5284	0.000451361	1.53142	0.000612811	1.5363	0.07331
1.52936	0.000415059	1.53239	0.000660746	1.53733	0.07624
1.53039	0.000376013	1.53342	0.000635656	1.53835	0.07911
1.5314	0.000378234	1.53444	0.000609296	1.53931	0.08384
1.53241	0.000430434	1.53539	0.000649231	1.54032	0.09022
1.53341	0.000458237	1.53642	0.000714801	1.54286	0.10054
1.53441	0.000412583	1.53741	0.000759534	1.54388	0.10591
1.53541	0.000371278	1.53845	0.000746197	1.54483	0.11358
1.5364	0.000386768	1.53946	0.000720004	1.54582	0.1218
1.53742	0.000440849	1.54039	0.000764528	1.5468	0.12899
1.53839	0.000456989	1.54143	0.000841957	1.54783	0.13478
1.53941	0.000407372	1.5424	0.000886058	1.54878	0.14229
1.54038	0.000367223	1.54343	0.000879991	1.54979	0.15199
1.54141	0.000404225	1.54441	0.00086966	1.55077	0.16287
1.54241	0.000456314	1.54537	0.000937615	1.5518	0.17259
1.54341	0.000458889	1.54639	0.00102	1.5528	0.18072
1.5444	0.000412851	1.54742	0.00107	1.55381	0.1905
1.5454	0.000382105	1.54838	0.00106	1.55479	0.2032
1.54641	0.000420951	1.54939	0.00107	1.5558	0.21735
1.54734	0.000463332	1.55038	0.00115	1.55682	0.2296
1.54837	0.000456658	1.55142	0.00126	1.55781	0.24065
1.54938	0.000413005	1.5524	0.00129	1.55882	0.25333
1.55037	0.000394935	1.55341	0.00132	1.55981	0.26996
1.55138	0.000436586	1.5544	0.00135	1.56077	0.28761
1.55234	0.000484869	1.5554	0.00146	1.56175	0.30345
1.55333	0.000470385	1.55643	0.00157	1.56276	0.31769
1.55439	0.0004293	1.55738	0.00161	1.56377	0.33469
1.55539	0.000427299	1.55842	0.00164	1.5648	0.35481
1.5564	0.000465817	1.5594	0.00171	1.56577	0.37721
1.5574	0.000515509	1.56042	0.00184	1.56677	0.39669
1.55836	0.000492457	1.56139	0.00197	1.56776	0.41501
1.55937	0.000447296	1.56238	0.00203	1.56877	0.43561
1.56037	0.000467053	1.56338	0.00208	1.56979	0.46128
1.5614	0.000518904	1.56437	0.00218	1.57079	0.48837
1.56236	0.00055899	1.56541	0.00233	1.57179	0.51269
1.56338	0.000524825	1.5664	0.00248	1.57278	0.53495
1.56434	0.000486253	1.56741	0.00256	1.57378	0.56038
1.56537	0.000518015	1.56838	0.00263	1.57477	0.59184
1.56635	0.000566421	1.56939	0.00278	1.57578	0.62462
1.56735	0.000590928	1.57039	0.00295	1.57681	0.65389
1.56838	0.000557445	1.57141	0.00313	1.57781	0.68054
1.56933	0.000517567	1.57239	0.00324	1.57874	0.71162
1.57042	0.000572023	1.57341	0.00334	1.57976	0.74894
1.57138	0.00061935	1.57441	0.00352	1.58073	0.78768
1.57237	0.00063938	1.57539	0.00375	1.58174	0.82195
1.5734	0.000607914	1.57642	0.00393	1.58273	0.85366
1.57438	0.000577627	1.57736	0.00407	1.58376	0.89058
1.57536	0.000641418	1.5784	0.00421	1.58561	0.97402
1.57637	0.000699979	1.57937	0.00445	1.58732	1.04985
1.57738	0.000710576	1.58042	0.00471	1.5883	1.08917
1.57837	0.000685923	1.58141	0.00492	1.58932	1.13752
1.5794	0.000684227	1.58236	0.00509	1.59032	1.18997
1.58038	0.000744467	1.58339	0.00529	1.59132	1.23708
1.58139	0.000808198	1.58434	0.00555	1.59233	1.27892
1.58241	0.000805901	1.58543	0.00587	1.59327	1.32468
1.58336	0.000783324	1.58639	0.00611	1.59432	1.37965
1.58442	0.000795028	1.58739	0.00633	1.59531	1.43819
1.58537	0.000858862	1.58837	0.00656	1.59631	1.49072
1.5864	0.000921261	1.58932	0.00689	1.59734	1.53748
1.58738	0.000918806	1.59039	0.00725	1.59831	1.58927
1.58841	0.00090573	1.59133	0.00754	1.59929	1.65155
1.58939	0.000931718	1.59235	0.00778	1.60032	1.71717
1.59037	0.001	1.59337	0.00809	1.60132	1.77489
1.59139	0.00106	1.59433	0.00846	1.60233	1.82637
1.59238	0.00105	1.59609	0.00899	1.6033	1.88416
1.59341	0.00104	1.59788	0.00982	1.60432	1.95312
1.59438	0.00109	1.59887	0.01015	1.60531	2.02442
1.59535	0.00117	1.59983	0.01064	1.6063	2.08704
1.59641	0.00122	1.60084	0.01104	1.60729	2.14304
1.59743	0.00121	1.60185	0.01145	1.60834	2.20625
1.59841	0.00121	1.60289	0.01178	1.60929	2.28263
1.59939	0.00128	1.60383	0.01226	1.61031	2.36008
1.60036	0.00137	1.60485	0.0128	1.61128	2.42575
1.60135	0.00143	1.60584	0.01324	1.61229	2.48752
1.60237	0.00142	1.60685	0.01362	1.6133	2.55694
1.60339	0.00143	1.60782	0.01409	1.6143	2.63887
1.60437	0.00152	1.60884	0.01463	1.61532	2.72258
1.60542	0.00161	1.60983	0.01529	1.6163	2.79215
1.6064	0.00167	1.6109	0.01569	1.6173	2.85792
1.60739	0.00168	1.61185	0.01622	1.61831	2.93287
1.60836	0.00172	1.61283	0.01673	1.61932	3.02117
1.6094	0.00181	1.61383	0.01737	1.6203	3.10778
1.61037	0.00193	1.61485	0.01803	1.62133	3.18081
1.61134	0.00198	1.61588	0.01858	1.62231	3.25051
1.61234	0.002	1.61688	0.01912	1.62331	3.33212
1.61337	0.00206	1.61785	0.01969	1.62429	3.42689
1.61434	0.00218	1.61884	0.02035	1.62528	3.51698
1.61539	0.00229	1.61984	0.02117	1.62631	3.59345
1.61636	0.00235	1.62083	0.02169	1.62731	3.66781
1.61737	0.0024	1.62189	0.02231	1.6283	3.7555
1.6184	0.00247	1.62286	0.02291	1.62927	3.85591
1.6194	0.0026	1.62384	0.02375	1.6303	3.9492
1.62038	0.00273	1.62485	0.02456	1.6313	4.0281
1.62142	0.00279	1.62586	0.02517	1.63228	4.10685
1.62234	0.00283	1.62682	0.02575	1.6333	4.19957
1.62337	0.00293	1.62784	0.02655	1.6343	4.30499
1.6243	0.00306	1.62884	0.02744	1.63529	4.401
1.62538	0.0032	1.62982	0.02819	1.6363	4.48325
1.62634	0.00327	1.63083	0.02882	1.63731	4.56694
1.62734	0.00332	1.63184	0.02949	1.63827	4.66624
1.62835	0.00345	1.6328	0.03036	1.6393	4.77716
1.6293	0.00361	1.63383	0.03135	1.64028	4.87415
1.63031	0.00374	1.63482	0.03211	1.64131	4.95783
1.63136	0.00382	1.63582	0.03294	1.6423	5.04645
1.63234	0.0039	1.63683	0.03378	1.64329	5.15054
1.63337	0.00406	1.63783	0.03463	1.64427	5.26544
1.6344	0.00423	1.63886	0.0357	1.64526	5.36348
1.63536	0.00437	1.63985	0.03678	1.64628	5.45039
1.63631	0.00448	1.64086	0.03763	1.64729	5.54263
1.63735	0.00458	1.64187	0.03844	1.64834	5.65051
1.63834	0.00475	1.64286	0.03923	1.64928	5.76666
1.63937	0.00495	1.64383	0.04051	1.65029	5.86741
1.64038	0.00509	1.64486	0.0416	1.65131	5.95685
1.64134	0.00521	1.64586	0.0424	1.65229	6.05292
1.64233	0.00532	1.64683	0.04336	1.65331	6.16835
1.64338	0.00553	1.64783	0.04462	1.65429	6.28777
1.64435	0.00575	1.64886	0.04582	1.65526	6.3888
1.64533	0.0059	1.64981	0.04682	1.65632	6.4803
1.64634	0.00604	1.65084	0.04769	1.65729	6.57784
1.64734	0.00619	1.65181	0.04849	1.65829	6.69514
1.64831	0.00641	1.65283	0.04993	1.65931	6.81764
1.64935	0.00665	1.65389	0.05102	1.66028	6.91781
1.65031	0.00682	1.65484	0.05207	1.6613	7.01051
1.65131	0.00695	1.65578	0.05307	1.66227	7.11464
1.65233	0.00714	1.6568	0.0544	1.66326	7.23772
1.65334	0.00739	1.65777	0.05574	1.66427	7.36277
1.65433	0.00764	1.65882	0.05675	1.66529	7.46524
1.65533	0.00781	1.65983	0.0584	1.66627	7.56118
1.65632	0.00796	1.66082	0.05942	1.66725	7.66786
1.65732	0.00819	1.66183	0.06076	1.66826	7.79524
1.65832	0.00846	1.6628	0.06191	1.66926	7.91817
1.6593	0.00871	1.66378	0.06305	1.67028	8.02002
1.66099	0.00901	1.66479	0.06453	1.67127	8.11852
1.66283	0.00969	1.6658	0.06547	1.67228	8.22876
1.66383	0.00997	1.66682	0.06668	1.67327	8.35967
1.66483	0.01016	1.6678	0.06867	1.67429	8.4837
1.66582	0.01043	1.66879	0.06989	1.67527	8.58614
1.66683	0.01062	1.66978	0.07052	1.67625	8.68895
1.66779	0.01095	1.67085	0.07208	1.67727	8.80435
1.66883	0.01119	1.67175	0.0737	1.67825	8.9402
1.66982	0.01141	1.67275	0.0753	1.67928	9.06443
1.67082	0.01177	1.67381	0.07696	1.68025	9.16766
1.67181	0.01205	1.67476	0.07821	1.68129	9.27128
1.67282	0.01242	1.67579	0.07963	1.68302	9.53866
1.6738	0.01267	1.67678	0.08074	1.6848	9.79622
1.67485	0.01286	1.6778	0.08207	1.68583	9.90007
1.6758	0.0131	1.6788	0.08269	1.68683	10.0143
1.67681	0.01345	1.67977	0.08343	1.6878	10.1492
1.6778	0.01375	1.6808	0.08486	1.68882	10.284
1.67881	0.01409	1.68183	0.08734	1.68982	10.3941
1.67983	0.0144	1.68282	0.08958	1.69081	10.4991
1.68081	0.01473	1.68377	0.0915	1.69181	10.6125
1.68182	0.01498	1.68552	0.09477	1.69284	10.7507
1.68283	0.01537	1.68736	0.09738	1.69383	10.8861
1.68382	0.01574	1.68834	0.09844	1.69483	10.9952
1.68479	0.01594	1.68932	0.10075	1.69583	11.103
1.6858	0.01619	1.69033	0.10287	1.69683	11.2216
1.6868	0.01659	1.69132	0.10566	1.69778	11.3628
1.68779	0.01703	1.69234	0.10726	1.69882	11.4919
1.6888	0.01739	1.69335	0.10896	1.69979	11.5989
1.68978	0.01773	1.69431	0.10949	1.7008	11.7061
1.69081	0.01806	1.69538	0.1121	1.70179	11.8271
1.69184	0.01843	1.69632	0.11279	1.70281	11.9731
1.69282	0.01887	1.6973	0.11328	1.70379	12.1027
1.69387	0.01923	1.69829	0.1147	1.70479	12.2102
1.69482	0.01956	1.69932	0.11556	1.70578	12.3229
1.69579	0.0199	1.7003	0.11717	1.70681	12.4468
1.69683	0.02032	1.70127	0.11819	1.70779	12.592
1.69781	0.02078	1.70233	0.11964	1.70881	12.7179
1.69879	0.02119	1.70327	0.12152	1.7098	12.8282
1.6998	0.02146	1.7043	0.12569	1.7108	12.9407
1.70079	0.02185	1.7053	0.12886	1.71145	13.0186
1.70183	0.02233	1.70632	0.12993	1.71155	13.0418
1.70278	0.0228	1.70731	0.13197	1.71108	12.9862
1.70376	0.02316	1.70828	0.13501	1.71011	12.8784
1.70479	0.0236	1.70931	0.13779	1.70909	12.7383
1.7058	0.02403	1.71029	0.13888	1.70809	12.5972
1.70679	0.02454	1.71123	0.14027	1.70707	12.4667
1.70778	0.025	1.71162	0.14154	1.70611	12.3583
1.70879	0.02534	1.71111	0.14013	1.70514	12.249
1.7098	0.02575	1.71015	0.13909	1.70412	12.1139
1.71084	0.02621	1.70909	0.13644	1.70308	11.975
1.71144	0.0267	1.70804	0.13446	1.70211	11.8471
1.71168	0.02645	1.70708	0.1319	1.70113	11.7417
1.71111	0.02597	1.70614	0.13137	1.70011	11.6263
1.71012	0.02566	1.70513	0.12784	1.69912	11.49
1.70911	0.02511	1.7041	0.12625	1.69811	11.3528
1.70806	0.02468	1.7031	0.12744	1.69712	11.2251
1.70705	0.02442	1.70211	0.12486	1.69612	11.1252
1.70605	0.02405	1.7011	0.12312	1.69511	11.0106
1.70509	0.02361	1.70011	0.11885	1.69412	10.8729
1.70411	0.02323	1.69914	0.11651	1.69314	10.7398
1.70307	0.02277	1.69813	0.1179	1.6921	10.6189
1.70209	0.02245	1.69712	0.11701	1.69113	10.5171
1.70112	0.02217	1.69614	0.11531	1.69013	10.4014
1.70008	0.02173	1.69513	0.11317	1.6891	10.2658
1.69909	0.02131	1.69411	0.11045	1.68812	10.1319
1.69811	0.02094	1.69312	0.10789	1.68712	10.0151
1.69708	0.02062	1.69212	0.10577	1.68613	9.91895
1.6961	0.02034	1.6911	0.1034	1.68512	9.80294
1.69513	0.01989	1.69016	0.10126	1.6841	9.67161
1.69409	0.01953	1.68916	0.10096	1.68312	9.54285
1.69312	0.01924	1.68815	0.09998	1.68212	9.43035
1.69211	0.01898	1.68714	0.09872	1.68111	9.33468
1.69115	0.01865	1.68615	0.09659	1.68011	9.21737
1.69009	0.0183	1.68515	0.09496	1.67911	9.08358
1.6891	0.01789	1.68415	0.0948	1.67813	8.95698
1.68807	0.01755	1.68312	0.09351	1.67711	8.84912
1.68711	0.01735	1.68215	0.09127	1.67612	8.75274
1.68607	0.01705	1.68116	0.08933	1.67512	8.63498
1.6851	0.01667	1.68011	0.08832	1.67411	8.50402
1.68412	0.01631	1.67912	0.08863	1.67311	8.38266
1.6831	0.01611	1.67811	0.08674	1.6721	8.27702
1.68208	0.01576	1.67714	0.08444	1.67113	8.18083
1.68109	0.01556	1.67616	0.08309	1.67014	8.06329
1.68011	0.01516	1.67513	0.08075	1.66912	7.93707
1.6791	0.01488	1.67412	0.07962	1.66812	7.82026
1.6781	0.01461	1.6731	0.07972	1.66713	7.72099
1.67711	0.01439	1.67215	0.07835	1.66615	7.62555
1.6761	0.01408	1.67114	0.07596	1.66514	7.51014
1.6751	0.01374	1.67012	0.07426	1.66412	7.38644
1.67408	0.01343	1.66914	0.07354	1.66311	7.26914
1.67306	0.0132	1.66816	0.0722	1.66215	7.17411
1.67211	0.01301	1.66708	0.07028	1.66113	7.07881
1.67107	0.01265	1.66614	0.06858	1.66015	6.96322
1.6701	0.01241	1.66515	0.06733	1.65915	6.84126
1.66909	0.01208	1.66413	0.06612	1.65811	6.73127
1.66814	0.01194	1.66312	0.06457	1.65713	6.64004
1.66712	0.01172	1.66212	0.06296	1.65613	6.54588
1.66612	0.01146	1.66111	0.06142	1.65514	6.43109
1.66511	0.01118	1.66018	0.06181	1.65413	6.31312
1.66415	0.01099	1.65914	0.06102	1.65312	6.20849
1.6631	0.01078	1.65814	0.0595	1.65213	6.12237
1.66213	0.01052	1.65713	0.05823	1.65115	6.02863
1.66111	0.01023	1.65618	0.05695	1.65015	5.9165
1.66008	0.00986	1.65512	0.05618	1.64912	5.80333
1.65913	0.00972	1.65417	0.05519	1.64812	5.70194
1.65814	0.00963	1.65315	0.05407	1.64712	5.61826
1.65712	0.0094	1.65216	0.05293	1.64611	5.52635
1.65607	0.00905	1.65112	0.05166	1.64513	5.41843
1.65509	0.00891	1.65013	0.05062	1.64414	5.30881
1.65412	0.0087	1.64917	0.04953	1.64311	5.21373
1.65311	0.00855	1.64813	0.04851	1.64214	5.13197
1.65213	0.0083	1.64714	0.04734	1.64112	5.04187
1.6511	0.00801	1.64615	0.04614	1.64011	4.93629
1.65011	0.00788	1.64514	0.04531	1.63912	4.83309
1.64908	0.00768	1.64414	0.04412	1.63813	4.74299
1.64812	0.00757	1.64315	0.04324	1.63712	4.66515
1.64715	0.00735	1.64135	0.04077	1.63611	4.57581
1.64609	0.0071	1.6396	0.03837	1.63511	4.47206
1.6451	0.00692	1.63864	0.03724	1.6341	4.37382
1.64409	0.00678	1.6376	0.03604	1.63313	4.29048
1.64312	0.0066	1.63659	0.03539	1.63211	4.21587
1.64211	0.0064	1.63561	0.03504	1.6311	4.12932
1.64109	0.00621	1.63461	0.03427	1.63011	4.02983
1.6401	0.00612	1.63361	0.03336	1.62836	3.82808
1.63912	0.0059	1.63258	0.03223	1.6266	3.65321
1.63811	0.00577	1.63161	0.03153	1.6256	3.56117
1.63713	0.00558	1.63059	0.03085	1.62457	3.4681
1.63609	0.00533	1.62965	0.03004	1.62362	3.38805
1.6351	0.0052	1.62862	0.02906	1.62258	3.3196
1.63409	0.00518	1.62762	0.02818	1.6216	3.24498
1.6331	0.00494	1.62661	0.02745	1.62059	3.15744
1.6321	0.0048	1.62562	0.0267	1.6196	3.0704
1.63108	0.00462	1.6246	0.02594	1.6186	2.99611
1.6301	0.00461	1.62364	0.0252	1.61761	2.93176
1.62906	0.00446	1.62261	0.02435	1.61664	2.85962
1.62814	0.00434	1.62159	0.02382	1.61562	2.77747
1.62709	0.00409	1.62061	0.0231	1.61461	2.69663
1.62532	0.00399	1.61958	0.0224	1.6136	2.6281
1.62358	0.00365	1.61861	0.02157	1.6126	2.56861
1.62257	0.00348	1.61763	0.02098	1.61162	2.49976
1.62159	0.00335	1.61663	0.02047	1.61063	2.42219
1.6206	0.00327	1.61562	0.0198	1.60962	2.34805
1.61957	0.0032	1.6146	0.01913	1.6086	2.28587
1.61854	0.00306	1.61362	0.01838	1.60764	2.22941
1.61756	0.00291	1.61261	0.01784	1.6066	2.16546
1.6166	0.0028	1.61161	0.01735	1.60559	2.09299
1.61556	0.00274	1.61065	0.01677	1.60463	2.02532
1.61458	0.00268	1.6096	0.01612	1.60359	1.96869
1.61356	0.00254	1.60864	0.01544	1.60263	1.91721
1.61259	0.0024	1.60765	0.015	1.60163	1.85727
1.6116	0.00231	1.60662	0.01458	1.60062	1.79076
1.6106	0.00226	1.60559	0.01409	1.59964	1.72934
1.60955	0.0022	1.60464	0.01355	1.59866	1.67899
1.60859	0.00208	1.60359	0.01302	1.59764	1.63209
1.60759	0.00195	1.60266	0.01253	1.59663	1.57641
1.6066	0.0019	1.6016	0.01222	1.59563	1.51588
1.60559	0.00186	1.60066	0.01164	1.59462	1.46142
1.60456	0.00179	1.59966	0.01115	1.59361	1.41698
1.6036	0.00167	1.59863	0.01075	1.59262	1.37414
1.60256	0.00157	1.59761	0.01038	1.59162	1.32293
1.60161	0.00153	1.59663	0.01013	1.59061	1.26907
1.6006	0.00152	1.59563	0.00961	1.58964	1.22125
1.59957	0.00144	1.59462	0.00914	1.58863	1.18261
1.5986	0.00133	1.59364	0.00884	1.58762	1.14367
1.59759	0.00125	1.59261	0.0085	1.58662	1.0973
1.59657	0.00123	1.59163	0.00818	1.58561	1.04953
1.5956	0.00122	1.59059	0.00779	1.58463	1.009
1.59459	0.00114	1.58967	0.00744	1.58362	0.97559
1.59359	0.00104	1.58864	0.00714	1.58264	0.94062
1.5926	0.000980931	1.5876	0.00694	1.58162	0.9001
1.59155	0.000972458	1.58663	0.00662	1.58062	0.85894
1.59057	0.000957841	1.5856	0.00625	1.5796	0.82495
1.58957	0.000883959	1.58463	0.00594	1.57866	0.79582
1.58856	0.000785668	1.58366	0.00572	1.57765	0.76516
1.58758	0.000747709	1.58262	0.0055	1.57664	0.72947
1.58656	0.000748332	1.58165	0.00525	1.57566	0.69443
1.58559	0.000745888	1.58066	0.00495	1.57463	0.66615
1.58459	0.000653675	1.57969	0.00472	1.57364	0.64181
1.58363	0.000575058	1.57862	0.00452	1.57262	0.61512
1.58263	0.000560191	1.57763	0.00434	1.57164	0.5848
1.58158	0.000568213	1.57663	0.00412	1.57063	0.5561
1.58062	0.000545773	1.57564	0.00385	1.56964	0.53327
1.57963	0.000474245	1.57463	0.00364	1.56864	0.5125
1.57859	0.000400404	1.57363	0.00361	1.5676	0.48992
1.57758	0.000406397	1.57263	0.00338	1.56663	0.46414
1.57659	0.000415557	1.57163	0.00318	1.56562	0.44047
1.57562	0.000396369	1.56981	0.00261	1.56464	0.42212
1.57458	0.000327498	1.56811	0.00265	1.56363	0.40523
1.57357	0.000260888	1.56712	0.00248	1.56189	0.36479
1.5726	0.000292663	1.56607	0.00229	1.56007	0.32723
1.57162	0.000304137	1.5651	0.00217	1.5591	0.31356
1.57059	0.000273195	1.56408	0.00209	1.55807	0.29892
1.56957	0.000197274	1.56305	0.002	1.55708	0.28186
1.56863	0.000156497	1.56209	0.00186	1.55609	0.26546
1.56759	0.000186247	1.56109	0.0017	1.55512	0.25285
1.56664	0.000203543	1.56005	0.00162	1.55415	0.2423
1.56558	0.000155346	1.55913	0.00157	1.55306	0.22981
1.56466	0.000104853	1.55814	0.00149	1.5521	0.21561
1.56359	7.77368e-05	1.5571	0.00135	1.55112	0.20282
1.56259	0.000112592	1.55614	0.00123	1.55011	0.19332
1.56159	0.000139185	1.55509	0.00118	1.54912	0.18483
1.5606	7.50174e-05	1.55409	0.00116	1.54812	0.17462
1.5596	1.96568e-05	1.55313	0.00108	1.54707	0.1635
1.55859	2.30549e-05	1.5521	0.000967597	1.5461	0.15381
1.5576	5.25824e-05	1.55109	0.000869124	1.54508	0.1468
1.5566	5.97193e-05	1.55013	0.000851903	1.54409	0.14045
1.55564	1.39177e-05	1.54914	0.000841444	1.54311	0.13178
1.55459	-4.02278e-05	1.54808	0.000760874	1.54213	0.12263
1.55367	-1.96331e-05	1.54711	0.000660845	1.5411	0.11565
1.55263	1.35586e-05	1.54612	0.000601875	1.54016	0.11046
1.55158	2.06517e-05	1.54512	0.000596984	1.53911	0.10545
1.55063	-3.3154e-05	1.54413	0.000590232	1.5381	0.09848
1.54959	-8.53638e-05	1.54314	0.000512836	1.53712	0.09103
1.54856	-4.38702e-05	1.5421	0.000420632	1.53611	0.08598
1.54757	-5.46336e-06	1.54116	0.000394207	1.53512	0.08276
1.54662	-1.19264e-05	1.54014	0.00040649	1.53413	0.07889
1.54562	-6.00759e-05	1.53914	0.000401914	1.53311	0.07301
1.54462	-0.000102054	1.53807	0.000325294	1.53217	0.06721
1.54363	-5.69709e-05	1.53716	0.000248257	1.53111	0.06387
1.54261	-2.79692e-05	1.53614	0.000245583	1.5301	0.06138
1.54163	-4.74987e-05	1.53516	0.000270454	1.52913	0.05856
1.54063	-0.000102859	1.53412	0.000249442	1.52812	0.05356
1.53961	-0.000122563	1.53312	0.000180653	1.52704	0.04906
1.53866	-8.12509e-05	1.53216	0.000122224	1.52536	0.04323
1.53761	-4.00649e-05	1.53113	0.000142078	1.52357	0.03695
1.53665	-8.33274e-05	1.53013	0.00016496	1.52255	0.03286
1.53564	-0.000127829	1.52914	0.000143037	1.52155	0.03088
1.5346	-0.000132653	1.52814	7.32904e-05	1.5206	0.03021
1.53364	-8.9856e-05	1.52713	3.16142e-05	1.51959	0.02876
1.53261	-5.62927e-05	1.52613	6.10535e-05	1.51858	0.02552
1.53159	-0.000109513	1.52517	9.22642e-05	1.51757	0.02238
1.53059	-0.000154994	1.52414	4.57935e-05	1.51654	0.02112
1.52967	-0.000142986	1.52313	-4.9698e-06	1.51556	0.02106
1.52861	-9.01823e-05	1.52213	-2.7466e-05	1.51458	0.01994
1.52758	-7.30671e-05	1.52112	3.23329e-06	1.5136	0.01703
1.52662	-0.000125317	1.52018	3.14416e-05	1.51258	0.01447
1.52561	-0.000173524	1.51908	-1.55641e-05	1.51157	0.01397
1.52459	-0.000133015	1.51815	-6.22217e-05	1.51061	0.01412
1.52365	-9.92602e-05	1.51714	-6.7182e-05	1.50955	0.01322
1.5226	-9.74725e-05	1.51609	-2.92508e-05	1.50857	0.01059
1.52159	-0.00014925	1.5151	-1.04207e-05	1.50759	0.00859
1.52061	-0.000193796	1.51416	-6.2376e-05	1.50666	0.00868
1.5196	-0.000151273	1.51314	-0.000108537	1.50564	0.0091
1.5186	-0.000108902	1.51214	-9.63813e-05	1.50459	0.00829
1.5176	-0.000125987	1.51114	-5.44317e-05	1.50356	0.00585
1.51656	-0.000172514	1.51016	-4.15576e-05	1.50257	0.00436
1.51562	-0.000198963	1.50911	-9.37905e-05	1.50158	0.00467
1.51458	-0.000154626	1.50812	-0.000147699	1.50064	0.00533
1.51357	-0.000109965	1.50715	-0.000100676	1.49958	0.00452
1.51262	-0.000150242	1.50616	-7.13522e-05	1.49859	0.00236
1.51162	-0.000181067	1.50515	-7.86318e-05	1.49759	0.00109
1.51058	-0.00020406	1.50418	-0.000122099	1.49659	0.00173
1.50961	-0.000148833	1.50316	-0.000159391	1.49562	0.00258
1.5086	-0.000105081	1.50215	-0.000116277	1.49455	0.00159
1.5076	-0.00014757	1.50118	-6.77541e-05	1.49358	-0.000363823
1.50662	-0.00018692	1.50021	-9.45825e-05	1.49263	-0.00102
1.50563	-0.000188678	1.49917	-0.000143373	1.49161	-0.000106031
1.50461	-0.000143297	1.49817	-0.000170469	1.49061	0.000719903
1.50363	-0.000112824	1.49714	-0.000124402	1.48964	-0.000472997
1.50265	-0.000161523	1.49615	-8.29437e-05	1.48861	-0.00234
1.50166	-0.000205635	1.49509	-0.000116576	1.48763	-0.00277
1.50057	-0.000191647	1.49412	-0.000164647	1.48663	-0.00171
1.49963	-0.000141609	1.49315	-0.000171353	1.48562	-0.00101
1.49859	-0.000123788	1.49214	-0.00012166	1.48462	-0.00222
1.49764	-0.000174109	1.49115	-9.06499e-05	1.48366	-0.00378
1.49661	-0.000223519	1.49013	-0.000142989	1.48265	-0.00404
1.49562	-0.000183731	1.48911	-0.000185648	1.48158	-0.00256
1.49462	-0.000144509	1.48811	-0.00017109	1.48062	-0.00217
1.49361	-0.00013819	1.48712	-0.000127992	1.47964	-0.00323
1.49263	-0.000191513	1.48614	-0.000109477	1.47863	-0.00492
1.49158	-0.00022822	1.48513	-0.000148961	1.47765	-0.00484
1.49064	-0.000186177	1.48414	-0.000200092	1.4766	-0.00342
1.48961	-0.000135048	1.48314	-0.000166232	1.47562	-0.003
1.48864	-0.000148536	1.48215	-0.000124829	1.47459	-0.00442
1.48762	-0.000196976	1.48113	-0.000123095	1.47354	-0.00592
1.48659	-0.000222527	1.48013	-0.000166686	1.47259	-0.00542
1.48563	-0.000177601	1.47915	-0.000200672	1.47162	-0.00411
1.48464	-0.000130086	1.47815	-0.000164334	1.47059	-0.00387
1.48363	-0.000160825	1.4771	-0.000118519	1.46958	-0.00522
1.4826	-0.000211883	1.47614	-0.000139795	1.46859	-0.0065
1.48163	-0.000213095	1.47513	-0.00018494	1.46757	-0.00569
1.4806	-0.000167185	1.47416	-0.000201416	1.4666	-0.00441
1.4796	-0.000128523	1.47312	-0.000164443	1.46565	-0.0043
1.4786	-0.000167447	1.47213	-0.000118817	1.46464	-0.00569
1.4776	-0.000211677	1.47118	-0.000156421	1.4636	-0.00674
1.4766	-0.000201202	1.47014	-0.00019265	1.46265	-0.00581
1.47563	-0.000159256	1.46913	-0.000199435	1.46167	-0.00448
1.4746	-0.000133075	1.46813	-0.000148887	1.46063	-0.00453
1.47364	-0.000169914	1.46718	-0.000117012	1.45964	-0.00595
1.47259	-0.000223984	1.46615	-0.000166	1.45861	-0.00686
1.47163	-0.000202281	1.46514	-0.000203542	1.45759	-0.00582
1.47057	-0.000159748	1.46417	-0.000197815	1.45668	-0.0045
1.46958	-0.000136969	1.46319	-0.000156385	1.45559	-0.00478
1.4686	-0.000186258	1.46223	-0.000127299	1.45466	-0.00636
1.46763	-0.0002315	1.46117	-0.000169611	1.45359	-0.00698
1.46663	-0.000189392	1.46017	-0.000218883	1.4526	-0.00597
1.46564	-0.00014045	1.45923	-0.000189838	1.45162	-0.0047
1.46464	-0.000148835	1.45813	-0.000144704	1.45064	-0.00513
1.46366	-0.000188395	1.45717	-0.000132749	1.44963	-0.00668
1.46261	-0.000234788	1.45615	-0.000187119	1.44864	-0.00707
1.46163	-0.000186113	1.45517	-0.000221156	1.44766	-0.00598
1.46062	-0.000147152	1.45416	-0.000176209	1.44664	-0.00487
1.45962	-0.000156347	1.45315	-0.000141536	1.44562	-0.00547
1.45861	-0.000204233	1.45216	-0.000144802	1.44461	-0.00687
1.45761	-0.000233282	1.45112	-0.00019451	1.44363	-0.00711
1.45662	-0.000186423	1.45014	-0.000228479	1.44266	-0.00587
1.45563	-0.000145838	1.44913	-0.000173719	1.44165	-0.00482
1.45459	-0.000179482	1.44811	-0.000129814	1.44066	-0.00562
1.45361	-0.000224624	1.44718	-0.00015933	1.43962	-0.00699
1.45263	-0.00023838	1.44615	-0.000208047	1.43865	-0.00713
1.45164	-0.000177133	1.44512	-0.00021967	1.43764	-0.00567
1.45064	-0.000142432	1.44414	-0.000176482	1.43667	-0.00476
1.44967	-0.000187244	1.4432	-0.000134515	1.43566	-0.0058
1.44858	-0.000232002	1.44215	-0.000177704	1.43459	-0.00709
1.44761	-0.00021624	1.44116	-0.000224706	1.43361	-0.007
1.44663	-0.000173339	1.44019	-0.000224049	1.4326	-0.00547
1.44562	-0.000143242	1.43918	-0.000170079	1.43159	-0.00486
1.44465	-0.000191344	1.43815	-0.000143653	1.43062	-0.00586
1.44362	-0.0002415	1.43713	-0.000184334	1.42965	-0.00714
1.44263	-0.000208596	1.43616	-0.000237378	1.42865	-0.00683
1.44167	-0.000170736	1.43512	-0.000216961	1.42761	-0.00546
1.44061	-0.000152283	1.43413	-0.00016742	1.42662	-0.00498
1.43968	-0.000195147	1.43318	-0.000155165	1.42562	-0.00611
1.43867	-0.000248773	1.43213	-0.000204151	1.42462	-0.00737
1.43765	-0.000203328	1.43113	-0.00024417	1.42364	-0.00682
1.43667	-0.000162568	1.4301	-0.000201872	1.42267	-0.0054
1.43564	-0.000160358	1.42912	-0.000159293	1.42166	-0.00522
1.43458	-0.000218494	1.42809	-0.000164731	1.42065	-0.00626
1.43361	-0.000252768	1.42715	-0.000213302	1.41964	-0.00732
1.43264	-0.000206634	1.42614	-0.000246027	1.41867	-0.00651
1.43164	-0.000163684	1.42514	-0.000203696	1.41761	-0.00524
1.43063	-0.000187077	1.42417	-0.000159648	1.41662	-0.00515
1.42958	-0.000224415	1.42315	-0.00018266	1.41563	-0.00645
1.42862	-0.000256306	1.42212	-0.000224455	1.41467	-0.00739
1.4276	-0.000206764	1.42113	-0.000248567	1.41361	-0.00654
1.42663	-0.000162963	1.42014	-0.000204062	1.41265	-0.00524
1.42563	-0.0002014	1.41912	-0.000161451	1.41167	-0.00529
1.42463	-0.000241653	1.4182	-0.000194439	1.4106	-0.00678
1.42363	-0.000246475	1.41714	-0.000244076	1.40965	-0.0073
1.42262	-0.000200585	1.41615	-0.000251296	1.40864	-0.00639
1.42164	-0.000144996	1.41514	-0.000198222	1.40764	-0.00529
1.42063	-0.00019785	1.41412	-0.000165476	1.40665	-0.00531
1.41964	-0.000240497	1.4131	-0.000210587	1.40561	-0.00679
1.41866	-0.000233668	1.41214	-0.000249671	1.40468	-0.00717
1.41761	-0.00018084	1.41118	-0.000241394	1.40363	-0.00621
1.41665	-0.000169141	1.41013	-0.000189814	1.40261	-0.00507
1.41563	-0.00020815	1.40919	-0.00016842	1.40162	-0.00538
1.4146	-0.000254017	1.40815	-0.000222386	1.40064	-0.00674
1.41365	-0.000226543	1.40713	-0.000269248	1.39963	-0.00711
1.41262	-0.000182954	1.40616	-0.000237635	1.39867	-0.00608
1.41165	-0.000168769	1.40514	-0.000189091	1.39766	-0.00501
1.41061	-0.000217966	1.40417	-0.000188778	1.39662	-0.00558
1.40963	-0.000249275	1.40318	-0.000235278	1.39559	-0.00692
1.40862	-0.000215635	1.40213	-0.000284002	1.39465	-0.00718
1.40762	-0.000169327	1.40117	-0.000230555	1.39363	-0.00601
1.40664	-0.000180402	1.40015	-0.000188116	1.39264	-0.00507
1.40564	-0.000230128	1.39916	-0.000195819	1.39162	-0.00583
1.40464	-0.000266278	1.3982	-0.00024687	1.39065	-0.007
1.40366	-0.000213573	1.39717	-0.000273231	1.38964	-0.00701
1.40266	-0.000165927	1.39615	-0.000231925	1.38868	-0.00582
1.40165	-0.000194106	1.39515	-0.000182366	1.38768	-0.00502
1.40067	-0.000249621	1.39415	-0.000218983	1.38665	-0.00584
1.39959	-0.000259165	1.39316	-0.000267453	1.38567	-0.00712
1.39863	-0.00021111	1.39213	-0.000276177	1.38462	-0.00686
1.39766	-0.000176347	1.39116	-0.000219025	1.38366	-0.00563
1.39661	-0.000213713	1.39016	-0.000182793	1.38262	-0.00515
1.39566	-0.000260322	1.38915	-0.000236719	1.38162	-0.00609
1.39462	-0.000255122	1.3882	-0.000282275	1.38064	-0.00711
1.39363	-0.00020831	1.38717	-0.000276303	1.37966	-0.0068
1.39266	-0.000178214	1.38613	-0.00022869	1.37862	-0.00542
1.39162	-0.000225989	1.38515	-0.0002028	1.37768	-0.00506
1.39064	-0.000277952	1.38419	-0.000251642	1.37662	-0.00622
1.38963	-0.000250737	1.38319	-0.000294271	1.37563	-0.00708
1.38863	-0.000205398	1.38215	-0.000264131	1.37466	-0.00648
1.38769	-0.000189626	1.38117	-0.000218636	1.37365	-0.00533
1.38667	-0.000236756	1.38015	-0.000211447	1.37258	-0.00503
1.38566	-0.000281081	1.37917	-0.000260187	1.3716	-0.00609
1.3847	-0.000238862	1.37819	-0.000308886	1.37065	-0.00688
1.38364	-0.000189435	1.37718	-0.000264386	1.36966	-0.00631
1.38266	-0.000192201	1.37618	-0.00022745	1.36864	-0.0051
1.38164	-0.00024453	1.37518	-0.000237622	1.36764	-0.00501
1.38062	-0.000276468	1.37417	-0.000279236	1.36664	-0.00629
1.37967	-0.000228452	1.37315	-0.000320561	1.36561	-0.00687
1.37869	-0.000187253	1.37218	-0.000275266	1.36467	-0.00618
1.37765	-0.000208587	1.37114	-0.000231053	1.36364	-0.00515
1.37666	-0.000248363	1.37013	-0.000258293	1.36264	-0.00522
1.37567	-0.0002664	1.36916	-0.000311976	1.36165	-0.00632
1.37465	-0.000223608	1.36818	-0.000326448	1.36065	-0.00698
1.37364	-0.000180681	1.36714	-0.000284223	1.35964	-0.00612
1.37266	-0.000218024	1.36613	-0.000235279	1.3587	-0.00518
1.37163	-0.000263602	1.36516	-0.000287209	1.35771	-0.00533
1.37066	-0.000271352	1.36416	-0.000328408	1.35669	-0.00648
1.36962	-0.000226716	1.36317	-0.000329664	1.35564	-0.00674
1.36867	-0.000184601	1.36214	-0.000289181	1.35456	-0.00592
1.36765	-0.000234562	1.36119	-0.000259888	1.35368	-0.00496
1.36665	-0.000278654	1.36016	-0.000307859	1.35269	-0.00543
1.36569	-0.000263027	1.35914	-0.000361176	1.35162	-0.00654
1.36471	-0.000221812	1.35818	-0.000338809	1.3506	-0.00687
1.36365	-0.000199719	1.35716	-0.000305377	1.34963	-0.00599
1.3627	-0.000248868	1.35612	-0.000285895	1.34866	-0.00518
1.36168	-0.00029367	1.35516	-0.00033881	1.34766	-0.00582
1.36065	-0.000262449	1.35417	-0.000390125	1.3467	-0.00675
1.35965	-0.000216221	1.35318	-0.000361776	1.34565	-0.00701
1.35865	-0.000202324	1.35217	-0.000306539	1.34466	-0.00604
1.35764	-0.000258998	1.35118	-0.000306291	1.34366	-0.00537
1.35661	-0.000305489	1.35014	-0.000355502	1.34266	-0.00593
1.35566	-0.000260703	1.34918	-0.000390883	1.34164	-0.00694
1.35468	-0.000208562	1.34816	-0.000345594	1.34065	-0.00699
1.35366	-0.000220068	1.34717	-0.000300011	1.33967	-0.00594
1.35267	-0.000268314	1.34617	-0.00031232	1.33868	-0.00542
1.35166	-0.000305925	1.34519	-0.000365133	1.33762	-0.00603
1.35063	-0.000251411	1.34417	-0.000386334	1.33667	-0.00694
1.34965	-0.000209511	1.34314	-0.000329085	1.33569	-0.00684
1.34866	-0.000229446	1.34218	-0.000273062	1.33468	-0.00581
1.34768	-0.000275448	1.34119	-0.00030638	1.33366	-0.00543
1.34667	-0.000286693	1.34013	-0.00035358	1.33267	-0.00614
1.34568	-0.000249283	1.33922	-0.000355775	1.33172	-0.00716
1.34467	-0.000198158	1.33813	-0.000309426	1.33061	-0.00686
1.34365	-0.000242524	1.33715	-0.000268612	1.32967	-0.00585
1.34264	-0.000285368	1.33618	-0.000310838	1.32869	-0.00555
1.34167	-0.000294457	1.33514	-0.000360683	1.32768	-0.00641
1.34068	-0.000241873	1.33418	-0.00034129	1.3267	-0.00726
1.33965	-0.000201685	1.33319	-0.000298351	1.32565	-0.00684
1.33863	-0.000251602	1.33217	-0.000261832	1.32467	-0.00589
1.33767	-0.000299043	1.33115	-0.000318967	1.32373	-0.00567
1.33667	-0.000282198	1.33014	-0.000363116	1.3227	-0.00664
1.33563	-0.000228936	1.32917	-0.000330343	1.32165	-0.00744
1.33463	-0.000217642	1.32817	-0.000286658	1.32059	-0.00692
1.33366	-0.000263838	1.32718	-0.000274989	1.31966	-0.00596
1.33259	-0.000310188	1.32616	-0.000322193	1.31863	-0.00594
1.33165	-0.000274702	1.32518	-0.000369296	1.31761	-0.00693
1.33066	-0.000222981	1.32419	-0.000317117	1.3167	-0.00747
1.32964	-0.00021986	1.32322	-0.000271672	1.31564	-0.00689
1.32862	-0.000272505	1.32219	-0.000290747	1.31458	-0.00597
1.32765	-0.000316819	1.32116	-0.000334437	1.31367	-0.00602
1.32663	-0.000264491	1.32014	-0.000361271	1.31267	-0.00705
1.32564	-0.000208223	1.31915	-0.00031082	1.31165	-0.00754
1.32465	-0.000224169	1.31817	-0.000259332	1.31066	-0.00683
1.32363	-0.000270859	1.31715	-0.000293409	1.3097	-0.00597
1.32268	-0.000302361	1.31614	-0.000347462	1.30867	-0.00616
1.32163	-0.000253745	1.31516	-0.000351868	1.30769	-0.00716
1.32065	-0.000213271	1.31414	-0.000306512	1.30664	-0.00744
1.31966	-0.000241675	1.31316	-0.000261956	1.3057	-0.00676
1.31868	-0.000294902	1.31215	-0.000308717	1.30465	-0.00601
1.31766	-0.000299121	1.31119	-0.000352088	1.30365	-0.00621
1.31664	-0.000257286	1.3102	-0.000356706	1.30266	-0.00713
1.31565	-0.000206934	1.30923	-0.000294897	1.30169	-0.00743
1.3146	-0.000257287	1.30819	-0.000269951	1.30063	-0.00669
1.3136	-0.000298773	1.30714	-0.000309696	1.29973	-0.00597
1.31257	-0.000301621	1.30621	-0.000364879	1.29867	-0.00628
1.31168	-0.00025102	1.30518	-0.000334354	1.29766	-0.00722
1.31069	-0.000218381	1.3042	-0.000289482	1.29669	-0.00749
1.30967	-0.000271279	1.30318	-0.000274247	1.29567	-0.00662
1.30865	-0.000327885	1.30215	-0.000324655	1.29469	-0.00605
1.30768	-0.000289147	1.30122	-0.000369476	1.29369	-0.0066
1.30665	-0.000243519	1.30014	-0.000331687	1.29269	-0.00757
1.30569	-0.000231205	1.29919	-0.000279062	1.29166	-0.00762
1.30469	-0.000282721	1.29819	-0.000285966	1.29065	-0.00668
1.3037	-0.000333471	1.29718	-0.00033109	1.2897	-0.00622
1.30266	-0.000282487	1.29616	-0.000370773	1.28866	-0.00678
1.30166	-0.000246273	1.29517	-0.000315313	1.28769	-0.00768
1.30068	-0.000244681	1.29421	-0.000271339	1.28671	-0.00772
1.29967	-0.000293798	1.29319	-0.000289702	1.28569	-0.0066
1.29867	-0.000324199	1.29219	-0.000351228	1.28466	-0.00638
1.29765	-0.000280628	1.29118	-0.000355022	1.28367	-0.0069
1.29669	-0.000242149	1.29014	-0.000314438	1.28271	-0.00787
1.29565	-0.000255022	1.28916	-0.000251769	1.28164	-0.00754
1.29465	-0.000308443	1.28824	-0.000306894	1.28068	-0.00661
1.29365	-0.000327602	1.2872	-0.000362072	1.2797	-0.0065
1.29266	-0.000278159	1.28622	-0.000348077	1.27866	-0.0072
1.29163	-0.000233418	1.28518	-0.00030152	1.27764	-0.00792
1.29069	-0.000265187	1.2842	-0.000260257	1.27666	-0.00763
1.28968	-0.000312363	1.28315	-0.000311461	1.27567	-0.00673
1.28866	-0.00032184	1.28223	-0.000359807	1.27469	-0.00651
1.28768	-0.000269167	1.28119	-0.000332216	1.27368	-0.00736
1.28665	-0.00022906	1.28021	-0.000282696	1.27266	-0.00808
1.2857	-0.000273719	1.27918	-0.000267351	1.27167	-0.0076
1.28468	-0.000326083	1.27819	-0.000312252	1.27068	-0.00673
1.28364	-0.000310843	1.27717	-0.000359895	1.26968	-0.00662
1.28271	-0.000258817	1.2762	-0.000309431	1.26866	-0.00763
1.28167	-0.000231799	1.27519	-0.000274814	1.26767	-0.00819
1.28069	-0.000278952	1.27416	-0.000270787	1.26667	-0.00766
1.27965	-0.000335458	1.27318	-0.000314466	1.26566	-0.00675
1.27866	-0.000297552	1.27223	-0.000363897	1.2647	-0.00694
1.27769	-0.000256908	1.27121	-0.000308291	1.26366	-0.00788
1.27665	-0.00024015	1.27022	-0.000261288	1.26267	-0.00839
1.27564	-0.000283864	1.26921	-0.000281354	1.26169	-0.0077
1.27467	-0.000333525	1.26819	-0.000324378	1.26061	-0.00691
1.27368	-0.000293096	1.26724	-0.00034567	1.25966	-0.00718
1.27263	-0.000236122	1.26624	-0.000300011	1.25869	-0.00815
1.27168	-0.000248235	1.2652	-0.000245734	1.25766	-0.00854
1.2707	-0.000299799	1.26424	-0.000283838	1.2567	-0.00788
1.26968	-0.00033112	1.26322	-0.000330694	1.25567	-0.00715
1.26862	-0.000279986	1.26218	-0.000340243	1.25466	-0.00754
1.26766	-0.000237923	1.26119	-0.000285476	1.25366	-0.00845
1.26667	-0.000265784	1.2602	-0.000241185	1.25264	-0.00878
1.26569	-0.000309327	1.25921	-0.000289236	1.25168	-0.00803
1.26467	-0.000322395	1.25818	-0.000347154	1.25065	-0.00731
1.26369	-0.000279792	1.25723	-0.000337386	1.24969	-0.00783
1.26267	-0.000233319	1.25622	-0.000280597	1.24867	-0.00883
1.26167	-0.00027586	1.2552	-0.000258491	1.24766	-0.00891
1.26065	-0.000316905	1.25423	-0.000299226	1.24671	-0.00821
1.25965	-0.000327906	1.25318	-0.000355557	1.24567	-0.00751
1.25867	-0.000276459	1.25219	-0.000325376	1.24469	-0.00812
1.25767	-0.000233129	1.25121	-0.000266204	1.24366	-0.00902
1.25667	-0.000287075	1.25024	-0.000255967	1.24266	-0.00916
1.2557	-0.000342134	1.24921	-0.000311652	1.2417	-0.00835
1.25466	-0.00031727	1.2482	-0.000346488	1.24069	-0.00775
1.25363	-0.000267545	1.24721	-0.0003028	1.23971	-0.00833
1.25267	-0.000244027	1.2462	-0.000251018	1.2386	-0.00935
1.25163	-0.000290269	1.24524	-0.000265723	1.2377	-0.00919
1.25069	-0.000334585	1.24421	-0.00031408	1.23663	-0.00827
1.24966	-0.000302582	1.24324	-0.000353622	1.23569	-0.00786
1.24867	-0.000251888	1.24219	-0.000290513	1.23463	-0.00854
1.24764	-0.000244666	1.24121	-0.000241474	1.23371	-0.00955
1.24669	-0.000299405	1.24019	-0.000276806	1.23266	-0.00914
1.24565	-0.000336915	1.23919	-0.000323268	1.23167	-0.00822
1.2447	-0.000300351	1.2382	-0.000340189	1.23072	-0.00785
1.24367	-0.000242647	1.2372	-0.000278167	1.22966	-0.00875
1.24265	-0.000266082	1.23618	-0.000230529	1.2287	-0.00956
1.24166	-0.000312428	1.23518	-0.00027693	1.22766	-0.00916
1.24068	-0.00033194	1.23419	-0.000328663	1.22664	-0.00819
1.23966	-0.000290658	1.23324	-0.000320228	1.22567	-0.00801
1.23867	-0.000241229	1.23222	-0.00028486	1.2247	-0.00882
1.23767	-0.000267286	1.2312	-0.000242952	1.22373	-0.0096
1.23668	-0.00032108	1.23021	-0.000291269	1.22264	-0.00904
1.23567	-0.000339904	1.22918	-0.000342172	1.22166	-0.00812
1.23466	-0.000280799	1.22821	-0.000313305	1.22068	-0.00811
1.23369	-0.000234564	1.2272	-0.000259778	1.21964	-0.00897
1.23268	-0.000294722	1.22623	-0.000251855	1.21866	-0.0095
1.23169	-0.000336099	1.22522	-0.000296959	1.21762	-0.00894
1.23067	-0.000330888	1.22419	-0.00034488	1.21664	-0.00804
1.22969	-0.000272913	1.22318	-0.000299403	1.21568	-0.0081
1.22866	-0.00024599	1.22221	-0.000252584	1.21465	-0.00902
1.22774	-0.000296476	1.2212	-0.000256619	1.21366	-0.00942
1.22673	-0.000346901	1.22017	-0.000305043	1.21269	-0.00872
1.22565	-0.000325332	1.2192	-0.00033815	1.21168	-0.00791
1.2247	-0.000265493	1.21821	-0.000296823	1.21069	-0.00805
1.22369	-0.000252325	1.2172	-0.00023766	1.2097	-0.00897
1.22268	-0.000298639	1.21618	-0.000263029	1.20871	-0.00932
1.22168	-0.000351415	1.21519	-0.000321135	1.20763	-0.00856
1.22069	-0.000302402	1.2142	-0.000338658	1.20668	-0.0078
1.21963	-0.00025128	1.21317	-0.000281472	1.20569	-0.0081
1.21866	-0.00026098	1.21222	-0.000226905	1.20466	-0.00899
1.21767	-0.000305134	1.21121	-0.000280407	1.20368	-0.00917
1.21662	-0.00035037	1.21024	-0.000323085	1.20267	-0.00836
1.21567	-0.000299861	1.20919	-0.000326565	1.20171	-0.00756
1.21464	-0.000250781	1.20821	-0.000272336	1.20068	-0.00796
1.21365	-0.000277258	1.20722	-0.000235699	1.19967	-0.00879
1.21271	-0.000323366	1.20621	-0.000275695	1.19869	-0.00893
1.21168	-0.000346078	1.2052	-0.000332676	1.19767	-0.00802
1.21065	-0.000295848	1.20422	-0.000319351	1.19662	-0.00749
1.20969	-0.000243122	1.20324	-0.000264261	1.19569	-0.00786
1.20867	-0.00028505	1.20219	-0.000244759	1.19469	-0.00878
1.20768	-0.000335658	1.20118	-0.000290439	1.19366	-0.00877
1.20669	-0.000332063	1.2002	-0.000341356	1.19272	-0.00782
1.20568	-0.000282027	1.19923	-0.000306183	1.19167	-0.00727
1.20468	-0.000236398	1.19826	-0.000252624	1.1907	-0.00777
1.20367	-0.000296753	1.19719	-0.000251779	1.1897	-0.00855
1.20265	-0.000345285	1.19621	-0.000302943	1.18868	-0.00847
1.20165	-0.000329456	1.19522	-0.000344068	1.18769	-0.00751
1.20068	-0.000275734	1.19415	-0.000299851	1.18673	-0.00707
1.19971	-0.000246985	1.19314	-0.000240924	1.18572	-0.00765
1.19869	-0.000290486	1.1922	-0.000261727	1.18466	-0.00836
1.19769	-0.000340851	1.1912	-0.000309808	1.18367	-0.00809
1.19666	-0.000309176	1.19016	-0.000336107	1.1827	-0.00718
1.19567	-0.00025825	1.18924	-0.000279496	1.1817	-0.00677
1.19469	-0.000243346	1.18823	-0.000233951	1.18072	-0.00743
1.1937	-0.000297866	1.18721	-0.000261552	1.1796	-0.00805
1.19268	-0.000348276	1.1862	-0.000310175	1.1787	-0.00764
1.19165	-0.000302454	1.18519	-0.000322177	1.1777	-0.0068
1.19068	-0.00025272	1.18423	-0.000280305	1.17667	-0.00648
1.18967	-0.000267261	1.18319	-0.000233886	1.17571	-0.00731
1.1887	-0.000319939	1.18222	-0.000278661	1.17467	-0.00779
1.18767	-0.000346764	1.18119	-0.000328814	1.17368	-0.00726
1.18666	-0.000292455	1.1802	-0.000313488	1.17267	-0.0064
1.18568	-0.000247252	1.17923	-0.000262348	1.17163	-0.00628
1.18467	-0.000275133	1.17824	-0.000236495	1.17069	-0.00694
1.18368	-0.000327841	1.1772	-0.000285152	1.16963	-0.00743
1.18267	-0.000336985	1.17616	-0.000337661	1.16876	-0.00682
1.18167	-0.000289839	1.17519	-0.000299444	1.16771	-0.00602
1.18068	-0.000248051	1.1742	-0.000259799	1.16672	-0.006
1.17967	-0.000281367	1.17319	-0.000241992	1.16565	-0.00669
1.17867	-0.000332479	1.17222	-0.000292033	1.16468	-0.00705
1.17768	-0.000332218	1.17117	-0.000341989	1.16365	-0.00648
1.1767	-0.000279124	1.17023	-0.000300284	1.16272	-0.00563
1.17568	-0.000245956	1.16922	-0.00024486	1.16166	-0.00579
1.17461	-0.000291663	1.16818	-0.000255209	1.16068	-0.00647
1.17366	-0.000343624	1.16721	-0.000299476	1.1597	-0.00669
1.1727	-0.00032705	1.16622	-0.00033271	1.15874	-0.00614
1.17166	-0.000271452	1.16519	-0.00028887	1.15768	-0.00536
1.17063	-0.000249888	1.1642	-0.000234292	1.15667	-0.00548
1.16964	-0.000296311	1.16316	-0.00025873	1.15569	-0.00623
1.16871	-0.000361816	1.16221	-0.000308688	1.15468	-0.00635
1.16765	-0.000311952	1.1612	-0.000331414	1.15369	-0.00575
1.16665	-0.000255627	1.16021	-0.000280647	1.15267	-0.00507
1.16567	-0.000260354	1.15921	-0.000228106	1.1517	-0.00537
1.16469	-0.000308622	1.15821	-0.000266115	1.15066	-0.00592
1.16364	-0.000340372	1.15723	-0.000322558	1.14965	-0.00602
1.16264	-0.000305615	1.1562	-0.000323039	1.14865	-0.00533
1.16166	-0.00024178	1.1552	-0.000265493	1.14774	-0.00482
1.16065	-0.000260574	1.15422	-0.000226656	1.14668	-0.005
1.15962	-0.000314258	1.15322	-0.000278002	1.1457	-0.00559
1.15868	-0.000350137	1.15219	-0.000331411	1.14473	-0.00569
1.15769	-0.000283839	1.15123	-0.000311083	1.14368	-0.00495
1.15665	-0.000226181	1.1502	-0.000260767	1.14265	-0.00458
1.15568	-0.000279255	1.14925	-0.000244199	1.1417	-0.0049
1.15467	-0.000322606	1.14822	-0.000287044	1.14066	-0.00542
1.15367	-0.000323033	1.14717	-0.000343615	1.13968	-0.0055
1.15264	-0.000268172	1.14623	-0.000296852	1.13867	-0.00478
1.15166	-0.000240905	1.14523	-0.000253533	1.13768	-0.00435
1.15067	-0.000289559	1.14421	-0.000236333	1.1367	-0.00476
1.14963	-0.000335628	1.1432	-0.000291325	1.13566	-0.00525
1.14867	-0.000317065	1.14223	-0.000337003	1.13464	-0.00515
1.1477	-0.000268107	1.1412	-0.000288859	1.13368	-0.00443
1.14667	-0.000238864	1.14021	-0.000236197	1.13266	-0.00412
1.14568	-0.000287879	1.13923	-0.000261849	1.13169	-0.0045
1.1447	-0.000333347	1.13822	-0.000306137	1.13073	-0.00493
1.14368	-0.000294346	1.13721	-0.000332421	1.12972	-0.00473
1.14266	-0.000253937	1.13619	-0.000287955	1.1287	-0.00402
1.14164	-0.000242817	1.13522	-0.000238398	1.1277	-0.00384
1.14069	-0.000287693	1.13419	-0.000269886	1.12665	-0.0043
1.13967	-0.000339937	1.13321	-0.000315539	1.12567	-0.0048
1.13865	-0.000291775	1.13219	-0.000329242	1.12465	-0.00446
1.13768	-0.000241897	1.13124	-0.000278508	1.12291	-0.00388
1.13665	-0.000252271	1.13022	-0.000233517	1.12122	-0.0049
1.13567	-0.000302587	1.12923	-0.000277607	1.12014	-0.00493
1.13463	-0.000331682	1.12821	-0.000326513	1.11921	-0.00436
1.13368	-0.000289798	1.12721	-0.000321583	1.11823	-0.00393
1.13268	-0.000231316	1.1262	-0.000269199	1.11715	-0.00425
1.13169	-0.000269852	1.12519	-0.000234395	1.11617	-0.00475
1.13067	-0.000314641	1.12422	-0.00028248	1.11516	-0.00477
1.12968	-0.000323511	1.1232	-0.000340288	1.1142	-0.00415
1.1287	-0.000270309	1.12226	-0.000307267	1.11319	-0.00385
1.1277	-0.000229289	1.1212	-0.00026614	1.1122	-0.00419
1.12669	-0.000277108	1.12024	-0.000241141	1.11126	-0.00467
1.12569	-0.000319653	1.11919	-0.000295953	1.11025	-0.0046
1.12467	-0.000304148	1.11821	-0.00034423	1.1092	-0.00401
1.12367	-0.000267246	1.11719	-0.000299887	1.10817	-0.00379
1.12267	-0.000224173	1.1162	-0.000251417	1.10719	-0.00414
1.12166	-0.000275051	1.11519	-0.000255859	1.10621	-0.00455
1.12068	-0.000331112	1.11422	-0.000310613	1.10517	-0.0044
1.11966	-0.000302529	1.1132	-0.000342989	1.10416	-0.00382
1.11867	-0.000252778	1.11219	-0.000295107	1.10324	-0.00364
1.11768	-0.000239643	1.11122	-0.000242847	1.10216	-0.004
1.11664	-0.000295893	1.11023	-0.000268772	1.10118	-0.00441
1.11564	-0.000345617	1.10923	-0.000315271	1.10017	-0.00421
[truncated: 38,870 more rows]

## Sheet: Figure 2c
1st		2nd		3rd
Time (h)	Potential (V vs. RHE)	Time (h)	Potential (V vs. RHE)	Time (h)	Potential (V vs. RHE)
0	1.41866	0	1.16769	0	1.19903
0.000833333	1.69121	0.000833333	1.69714	0.000833333	1.69498
0.00167	1.68938	0.00167	1.69752	0.00167	1.69695
0.0025	1.68814	0.0025	1.69767	0.0025	1.69805
0.00333	1.68733	0.00333	1.69786	0.00333	1.69908
0.00417	1.68669	0.00417	1.69748	0.00417	1.69966
0.005	1.68642	0.005	1.69746	0.005	1.70012
0.00583	1.68596	0.00583	1.6976	0.00583	1.70055
0.00667	1.68564	0.00667	1.69754	0.00667	1.70111
0.0075	1.6855	0.0075	1.69741	0.0075	1.70158
0.00833	1.68522	0.00833	1.69741	0.00833	1.70187
0.00917	1.68504	0.00917	1.69731	0.00917	1.70231
0.01	1.68514	0.01	1.69727	0.01	1.70262
0.01083	1.68451	0.01083	1.69748	0.01083	1.70263
0.01167	1.6844	0.01167	1.69765	0.01167	1.70323
0.0125	1.6844	0.0125	1.69727	0.0125	1.70351
0.01333	1.68424	0.01333	1.6975	0.01333	1.70344
0.01417	1.68413	0.01417	1.69788	0.01417	1.70384
0.015	1.68399	0.015	1.69769	0.015	1.70395
0.01583	1.68392	0.01583	1.69765	0.01583	1.70422
0.01667	1.68398	0.01667	1.69767	0.01667	1.70468
0.0175	1.68377	0.0175	1.69779	0.0175	1.70471
0.01833	1.6838	0.01833	1.69767	0.01833	1.70485
0.01917	1.68392	0.01917	1.698	0.01917	1.70502
0.02	1.6838	0.02	1.69798	0.02	1.70523
0.02083	1.68356	0.02083	1.69792	0.02083	1.70544
0.02167	1.68363	0.02167	1.698	0.02167	1.70552
0.0225	1.68344	0.0225	1.698	0.0225	1.70561
0.02333	1.68317	0.02333	1.698	0.02333	1.70552
0.02417	1.68338	0.02417	1.69813	0.02417	1.70607
0.025	1.68338	0.025	1.69821	0.025	1.70594
0.02583	1.68323	0.02583	1.69838	0.02583	1.70628
0.02667	1.68329	0.02667	1.69847	0.02667	1.70636
0.0275	1.68304	0.0275	1.69855	0.0275	1.70643
0.02833	1.68264	0.02833	1.69847	0.02833	1.7067
0.02917	1.68251	0.02917	1.69863	0.02917	1.70668
0.03	1.68258	0.03	1.69844	0.03	1.70687
0.03083	1.68253	0.03083	1.69866	0.03083	1.70706
0.03167	1.68251	0.03167	1.69874	0.03167	1.70731
0.0325	1.68245	0.0325	1.69886	0.0325	1.70731
0.03333	1.68256	0.03333	1.69895	0.03333	1.70733
0.03417	1.68254	0.03417	1.69908	0.03417	1.70729
0.035	1.68264	0.035	1.69926	0.035	1.70784
0.03583	1.68249	0.03583	1.69924	0.03583	1.70802
0.03667	1.68254	0.03667	1.69928	0.03667	1.70815
0.0375	1.68251	0.0375	1.69912	0.0375	1.708
0.03833	1.68258	0.03833	1.69949	0.03833	1.70813
0.03917	1.68262	0.03917	1.69954	0.03917	1.70826
0.04	1.68235	0.04	1.69956	0.04	1.70855
0.04083	1.68254	0.04083	1.6997	0.04083	1.70855
0.04167	1.68266	0.04167	1.69964	0.04167	1.70851
0.0425	1.68268	0.0425	1.69968	0.0425	1.7087
0.04333	1.68258	0.04333	1.69975	0.04333	1.70884
0.04417	1.68272	0.04417	1.69998	0.04417	1.70905
0.045	1.68258	0.045	1.70006	0.045	1.70903
0.04583	1.6827	0.04583	1.69991	0.04583	1.70928
0.04667	1.68272	0.04667	1.70004	0.04667	1.70935
0.0475	1.68289	0.0475	1.70029	0.0475	1.70952
0.04833	1.68279	0.04833	1.70019	0.04833	1.70971
0.04917	1.68273	0.04917	1.70048	0.04917	1.70981
0.05	1.68277	0.05	1.70042	0.05	1.70998
0.05083	1.68281	0.05083	1.70057	0.05083	1.71011
0.05167	1.68268	0.05167	1.70034	0.05167	1.71019
0.0525	1.68266	0.0525	1.70065	0.0525	1.71046
0.05333	1.68287	0.05333	1.70074	0.05333	1.7105
0.05417	1.68283	0.05417	1.70065	0.05417	1.71055
0.055	1.68268	0.055	1.70095	0.055	1.7108
0.05583	1.68289	0.05583	1.70094	0.05583	1.71103
0.05667	1.68285	0.05667	1.70099	0.05667	1.71088
0.0575	1.68293	0.0575	1.70088	0.0575	1.71107
0.05833	1.68298	0.05833	1.70111	0.05833	1.71126
0.05917	1.68306	0.05917	1.70137	0.05917	1.71118
0.06	1.6831	0.06	1.70134	0.06	1.71124
0.06083	1.68291	0.06083	1.70139	0.06083	1.71178
0.06167	1.68327	0.06167	1.70143	0.06167	1.71178
0.0625	1.68317	0.0625	1.70149	0.0625	1.71193
0.06333	1.68317	0.06333	1.70176	0.06333	1.71204
0.06417	1.68294	0.06417	1.70158	0.06417	1.71221
0.065	1.6831	0.065	1.70176	0.065	1.71235
0.06583	1.68308	0.06583	1.70168	0.06583	1.71248
0.06667	1.6831	0.06667	1.70178	0.06667	1.71237
0.0675	1.68348	0.0675	1.70199	0.0675	1.71265
0.06833	1.68331	0.06833	1.70208	0.06833	1.71275
0.06917	1.68335	0.06917	1.70229	0.06917	1.71277
0.07	1.68346	0.07	1.70227	0.07	1.71307
0.07083	1.68357	0.07083	1.70242	0.07083	1.7133
0.07167	1.68352	0.07167	1.70254	0.07167	1.71336
0.0725	1.6835	0.0725	1.70254	0.0725	1.71351
0.07333	1.68361	0.07333	1.70252	0.07333	1.71349
0.07417	1.68356	0.07417	1.70258	0.07417	1.71345
0.075	1.68354	0.075	1.70294	0.075	1.71269
0.07583	1.68378	0.07583	1.70267	0.07583	1.71298
0.07667	1.68375	0.07667	1.70292	0.07667	1.71309
0.0775	1.6838	0.0775	1.70321	0.0775	1.71344
0.07833	1.68365	0.07833	1.70292	0.07833	1.71347
0.07917	1.6838	0.07917	1.70303	0.07917	1.7133
0.08	1.68384	0.08	1.70321	0.08	1.71334
0.08083	1.68413	0.08083	1.70351	0.08083	1.71344
0.08167	1.68373	0.08167	1.70349	0.08167	1.71366
0.0825	1.68394	0.0825	1.70355	0.0825	1.71355
0.08333	1.68424	0.08333	1.70347	0.08333	1.71387
0.08417	1.68424	0.08417	1.70363	0.08417	1.71408
0.085	1.68426	0.085	1.7037	0.085	1.71405
0.08583	1.68422	0.08583	1.70372	0.08583	1.71395
0.08667	1.68443	0.08667	1.70395	0.08667	1.7142
0.0875	1.68434	0.0875	1.70399	0.0875	1.7145
0.08833	1.68453	0.08833	1.70395	0.08833	1.71458
0.08917	1.68461	0.08917	1.70382	0.08917	1.71303
0.09	1.68464	0.09	1.70393	0.09	1.71324
0.09083	1.6848	0.09083	1.70403	0.09083	1.71321
0.09167	1.68472	0.09167	1.70376	0.09167	1.71344
0.0925	1.68474	0.0925	1.70395	0.0925	1.71334
0.09333	1.68489	0.09333	1.70393	0.09333	1.71361
0.09417	1.68504	0.09417	1.70418	0.09417	1.71384
0.095	1.68491	0.095	1.70416	0.095	1.71366
0.09583	1.6851	0.09583	1.70429	0.09583	1.71395
0.09667	1.68495	0.09667	1.7045	0.09667	1.71403
0.0975	1.68518	0.0975	1.70445	0.0975	1.71395
0.09833	1.6852	0.09833	1.70468	0.09833	1.71428
0.09917	1.68546	0.09917	1.70464	0.09917	1.71445
0.1	1.68533	0.1	1.70487	0.1	1.71441
0.10083	1.68493	0.10083	1.70498	0.10083	1.71468
0.10167	1.6852	0.10167	1.70487	0.10167	1.71481
0.1025	1.68518	0.1025	1.70506	0.1025	1.71481
0.10333	1.68525	0.10333	1.70498	0.10333	1.715
0.10417	1.68529	0.10417	1.70525	0.10417	1.71519
0.105	1.68546	0.105	1.70532	0.105	1.71508
0.10583	1.68546	0.10583	1.70534	0.10583	1.71506
0.10667	1.68531	0.10667	1.7055	0.10667	1.71487
0.1075	1.68552	0.1075	1.70502	0.1075	1.71471
0.10833	1.68544	0.10833	1.70498	0.10833	1.71483
0.10917	1.68564	0.10917	1.70517	0.10917	1.715
0.11	1.68554	0.11	1.70532	0.11	1.71527
0.11083	1.68552	0.11083	1.70529	0.11083	1.71525
0.11167	1.68516	0.11167	1.70536	0.11167	1.71544
0.1125	1.68533	0.1125	1.70544	0.1125	1.71553
0.11333	1.68541	0.11333	1.70548	0.11333	1.71569
0.11417	1.68541	0.11417	1.70559	0.11417	1.71588
0.115	1.68543	0.115	1.7058	0.115	1.71594
0.11583	1.68556	0.11583	1.7058	0.11583	1.7162
0.11667	1.68544	0.11667	1.70603	0.11667	1.71611
0.1175	1.68562	0.1175	1.70605	0.1175	1.7163
0.11833	1.68503	0.11833	1.70611	0.11833	1.71636
0.11917	1.6848	0.11917	1.70624	0.11917	1.71637
0.12	1.68401	0.12	1.70615	0.12	1.71641
0.12083	1.68396	0.12083	1.70641	0.12083	1.71653
0.12167	1.68409	0.12167	1.70643	0.12167	1.71668
0.1225	1.68403	0.1225	1.70658	0.1225	1.71691
0.12333	1.68403	0.12333	1.70674	0.12333	1.71687
0.12417	1.68411	0.12417	1.70697	0.12417	1.71712
0.125	1.68411	0.125	1.70693	0.125	1.7171
0.12583	1.68434	0.12583	1.70699	0.12583	1.71746
0.12667	1.68428	0.12667	1.70708	0.12667	1.71742
0.1275	1.6844	0.1275	1.7071	0.1275	1.71748
0.12833	1.68432	0.12833	1.70739	0.12833	1.71754
0.12917	1.68445	0.12917	1.70729	0.12917	1.71769
0.13	1.68455	0.13	1.70739	0.13	1.71765
0.13083	1.68459	0.13083	1.7075	0.13083	1.71758
0.13167	1.68459	0.13167	1.70773	0.13167	1.71765
0.1325	1.68478	0.1325	1.70769	0.1325	1.71782
0.13333	1.68472	0.13333	1.70775	0.13333	1.71796
0.13417	1.68478	0.13417	1.70788	0.13417	1.7179
0.135	1.68497	0.135	1.70798	0.135	1.71815
0.13583	1.68474	0.13583	1.70819	0.13583	1.71826
0.13667	1.68497	0.13667	1.70811	0.13667	1.71845
0.1375	1.68491	0.1375	1.70819	0.1375	1.71845
0.13833	1.68518	0.13833	1.70836	0.13833	1.71855
0.13917	1.6851	0.13917	1.7084	0.13917	1.71865
0.14	1.68531	0.14	1.70863	0.14	1.71891
0.14083	1.68533	0.14083	1.70863	0.14083	1.71891
0.14167	1.68504	0.14167	1.70865	0.14167	1.71895
0.1425	1.68506	0.1425	1.70868	0.1425	1.71907
0.14333	1.68522	0.14333	1.70899	0.14333	1.71905
0.14417	1.68537	0.14417	1.70901	0.14417	1.71947
0.145	1.68527	0.145	1.70914	0.145	1.71949
0.14583	1.68527	0.14583	1.70905	0.14583	1.71968
0.14667	1.68533	0.14667	1.70922	0.14667	1.71954
0.1475	1.68548	0.1475	1.70922	0.1475	1.71979
0.14833	1.68543	0.14833	1.70931	0.14833	1.71983
0.14917	1.68548	0.14917	1.70949	0.14917	1.7199
0.15	1.68558	0.15	1.7095	0.15	1.72002
0.15083	1.68571	0.15083	1.70954	0.15083	1.72
0.15167	1.68567	0.15167	1.70952	0.15167	1.72015
0.1525	1.68586	0.1525	1.70958	0.1525	1.72032
0.15333	1.68581	0.15333	1.70987	0.15333	1.72038
0.15417	1.68609	0.15417	1.70992	0.15417	1.72046
0.155	1.68615	0.155	1.70987	0.155	1.72036
0.15583	1.68619	0.15583	1.71008	0.15583	1.72071
0.15667	1.68625	0.15667	1.71021	0.15667	1.7208
0.1575	1.68627	0.1575	1.71023	0.1575	1.72078
0.15833	1.68642	0.15833	1.71042	0.15833	1.72109
0.15917	1.68651	0.15917	1.71061	0.15917	1.72111
0.16	1.68646	0.16	1.71044	0.16	1.7212
0.16083	1.68659	0.16083	1.71052	0.16083	1.72134
0.16167	1.68667	0.16167	1.7108	0.16167	1.72132
0.1625	1.68665	0.1625	1.71069	0.1625	1.72158
0.16333	1.68686	0.16333	1.71099	0.16333	1.7217
0.16417	1.68674	0.16417	1.71092	0.16417	1.72174
0.165	1.68669	0.165	1.71095	0.165	1.72206
0.16583	1.6867	0.16583	1.71113	0.16583	1.72197
0.16667	1.68699	0.16667	1.71137	0.16667	1.72198
0.1675	1.68703	0.1675	1.71116	0.1675	1.7221
0.16833	1.68726	0.16833	1.71136	0.16833	1.72239
0.16917	1.68728	0.16917	1.71136	0.16917	1.7225
0.17	1.68733	0.17	1.71166	0.17	1.72263
0.17083	1.68711	0.17083	1.71185	0.17083	1.72252
0.17167	1.68724	0.17167	1.71187	0.17167	1.72206
0.1725	1.68737	0.1725	1.71193	0.1725	1.72219
0.17333	1.68722	0.17333	1.71193	0.17333	1.72216
0.17417	1.68739	0.17417	1.712	0.17417	1.72223
0.175	1.68745	0.175	1.71218	0.175	1.72231
0.17583	1.68754	0.17583	1.71233	0.17583	1.72256
0.17667	1.68693	0.17667	1.71242	0.17667	1.72263
0.1775	1.6869	0.1775	1.71231	0.1775	1.72263
0.17833	1.68695	0.17833	1.71263	0.17833	1.72275
0.17917	1.68691	0.17917	1.71263	0.17917	1.72294
0.18	1.68728	0.18	1.71275	0.18	1.72319
0.18083	1.68705	0.18083	1.71277	0.18083	1.72309
0.18167	1.68722	0.18167	1.7129	0.18167	1.72334
0.1825	1.68722	0.1825	1.71282	0.1825	1.7233
0.18333	1.6872	0.18333	1.71309	0.18333	1.72361
0.18417	1.68751	0.18417	1.7133	0.18417	1.7234
0.185	1.68752	0.185	1.71307	0.185	1.72382
0.18583	1.68739	0.18583	1.71319	0.18583	1.72386
0.18667	1.68762	0.18667	1.71334	0.18667	1.72376
0.1875	1.6877	0.1875	1.71345	0.1875	1.72384
0.18833	1.68762	0.18833	1.71351	0.18833	1.72395
0.18917	1.688	0.18917	1.71353	0.18917	1.72387
0.19	1.68793	0.19	1.71382	0.19	1.72422
0.19083	1.68787	0.19083	1.71374	0.19083	1.72397
0.19167	1.68781	0.19167	1.71386	0.19167	1.72397
0.1925	1.68772	0.1925	1.71393	0.1925	1.72431
0.19333	1.68785	0.19333	1.71395	0.19333	1.72447
0.19417	1.68798	0.19417	1.71403	0.19417	1.7246
0.195	1.68798	0.195	1.71397	0.195	1.72456
0.19583	1.68796	0.19583	1.71431	0.19583	1.72441
0.19667	1.68817	0.19667	1.71441	0.19667	1.72447
0.1975	1.68827	0.1975	1.71441	0.1975	1.72477
0.19833	1.68817	0.19833	1.71464	0.19833	1.72473
0.19917	1.68846	0.19917	1.71456	0.19917	1.72506
0.2	1.68831	0.2	1.71456	0.2	1.72513
0.20083	1.68856	0.20083	1.7145	0.20083	1.72511
0.20167	1.68856	0.20167	1.71466	0.20167	1.72519
0.2025	1.68869	0.2025	1.71485	0.2025	1.72527
0.20333	1.68873	0.20333	1.71471	0.20333	1.72534
0.20417	1.68877	0.20417	1.71494	0.20417	1.72538
0.205	1.68886	0.205	1.71523	0.205	1.72565
0.20583	1.68898	0.20583	1.71529	0.20583	1.72573
0.20667	1.6889	0.20667	1.71519	0.20667	1.72592
0.2075	1.68903	0.2075	1.71531	0.2075	1.7259
0.20833	1.6892	0.20833	1.71538	0.20833	1.72588
0.20917	1.68934	0.20917	1.71559	0.20917	1.72561
0.21	1.68922	0.21	1.71576	0.21	1.72599
0.21083	1.68936	0.21083	1.71563	0.21083	1.72599
0.21167	1.68953	0.21167	1.71573	0.21167	1.72582
0.2125	1.68945	0.2125	1.71559	0.2125	1.72618
0.21333	1.68968	0.21333	1.71597	0.21333	1.7263
0.21417	1.68957	0.21417	1.71592	0.21417	1.72626
0.215	1.68972	0.215	1.71605	0.215	1.72647
0.21583	1.68972	0.21583	1.7162	0.21583	1.72655
0.21667	1.68968	0.21667	1.71632	0.21667	1.72372
0.2175	1.68972	0.2175	1.71636	0.2175	1.72393
0.21833	1.69006	0.21833	1.71632	0.21833	1.72405
0.21917	1.68997	0.21917	1.71641	0.21917	1.72412
0.22	1.69012	0.22	1.71641	0.22	1.72403
0.22083	1.69006	0.22083	1.71672	0.22083	1.72428
0.22167	1.68964	0.22167	1.7167	0.22167	1.7241
0.2225	1.68917	0.2225	1.71681	0.2225	1.72447
0.22333	1.68922	0.22333	1.71666	0.22333	1.72441
0.22417	1.68936	0.22417	1.71672	0.22417	1.72433
0.225	1.6893	0.225	1.71697	0.225	1.72483
0.22583	1.6894	0.22583	1.71697	0.22583	1.72466
0.22667	1.6894	0.22667	1.71689	0.22667	1.72489
0.2275	1.68959	0.2275	1.71708	0.2275	1.72494
0.22833	1.68949	0.22833	1.71714	0.22833	1.72492
0.22917	1.68945	0.22917	1.71723	0.22917	1.72494
0.23	1.68966	0.23	1.7174	0.23	1.72525
0.23083	1.68961	0.23083	1.71725	0.23083	1.72508
0.23167	1.68974	0.23167	1.71725	0.23167	1.72517
0.2325	1.68989	0.2325	1.7174	0.2325	1.72513
0.23333	1.68976	0.23333	1.71773	0.23333	1.72555
0.23417	1.68993	0.23417	1.71769	0.23417	1.72544
0.235	1.68982	0.235	1.71784	0.235	1.72555
0.23583	1.68993	0.23583	1.71769	0.23583	1.72573
0.23667	1.69008	0.23667	1.71803	0.23667	1.72565
0.2375	1.69033	0.2375	1.71802	0.2375	1.72555
0.23833	1.69046	0.23833	1.7179	0.23833	1.72584
0.23917	1.69029	0.23917	1.71815	0.23917	1.72611
0.24	1.69037	0.24	1.71811	0.24	1.72618
0.24083	1.69046	0.24083	1.71828	0.24083	1.72601
0.24167	1.69064	0.24167	1.71857	0.24167	1.72641
0.2425	1.69083	0.2425	1.71849	0.2425	1.72639
0.24333	1.69064	0.24333	1.71851	0.24333	1.72641
0.24417	1.69077	0.24417	1.71849	0.24417	1.72649
0.245	1.69075	0.245	1.71866	0.245	1.72677
0.24583	1.691	0.24583	1.71891	0.24583	1.7266
0.24667	1.69096	0.24667	1.71884	0.24667	1.72687
0.2475	1.691	0.2475	1.71889	0.2475	1.72698
0.24833	1.69138	0.24833	1.71907	0.24833	1.72698
0.24917	1.69138	0.24917	1.71903	0.24917	1.72708
0.25	1.69121	0.25	1.71912	0.25	1.72737
0.25083	1.69144	0.25083	1.71918	0.25083	1.7274
0.25167	1.69155	0.25167	1.71887	0.25167	1.72737
0.2525	1.69132	0.2525	1.71939	0.2525	1.72737
0.25333	1.69169	0.25333	1.7192	0.25333	1.72763
0.25417	1.69165	0.25417	1.71952	0.25417	1.72771
0.255	1.69151	0.255	1.71943	0.255	1.72784
0.25583	1.69096	0.25583	1.71949	0.25583	1.72769
0.25667	1.69109	0.25667	1.71971	0.25667	1.72779
0.2575	1.69127	0.2575	1.71966	0.2575	1.72777
0.25833	1.69113	0.25833	1.71983	0.25833	1.72805
0.25917	1.69123	0.25917	1.71989	0.25917	1.72836
0.26	1.69125	0.26	1.71981	0.26	1.72817
0.26083	1.69117	0.26083	1.72	0.26083	1.7284
0.26167	1.69142	0.26167	1.72011	0.26167	1.72847
0.2625	1.6914	0.2625	1.71998	0.2625	1.72886
0.26333	1.69146	0.26333	1.72021	0.26333	1.72853
0.26417	1.69165	0.26417	1.72023	0.26417	1.72727
0.265	1.69151	0.265	1.72031	0.265	1.7275
0.26583	1.6913	0.26583	1.72023	0.26583	1.72739
0.26667	1.69136	0.26667	1.72038	0.26667	1.72729
0.2675	1.69148	0.2675	1.72061	0.2675	1.72752
0.26833	1.69149	0.26833	1.72061	0.26833	1.72765
0.26917	1.69153	0.26917	1.72067	0.26917	1.72767
0.27	1.69165	0.27	1.72069	0.27	1.72784
0.27083	1.6917	0.27083	1.72084	0.27083	1.72777
0.27167	1.69182	0.27167	1.72084	0.27167	1.72805
0.2725	1.69193	0.2725	1.72094	0.2725	1.72798
0.27333	1.69182	0.27333	1.72115	0.27333	1.72813
0.27417	1.69212	0.27417	1.72124	0.27417	1.72823
0.275	1.69199	0.275	1.72143	0.275	1.72851
0.27583	1.69199	0.27583	1.72105	0.27583	1.72847
0.27667	1.69203	0.27667	1.72101	0.27667	1.72865
0.2775	1.6923	0.2775	1.72116	0.2775	1.72855
0.27833	1.69239	0.27833	1.72113	0.27833	1.72878
0.27917	1.69243	0.27917	1.72109	0.27917	1.72893
0.28	1.69233	0.28	1.72118	0.28	1.72914
0.28083	1.69256	0.28083	1.72143	0.28083	1.72891
0.28167	1.69254	0.28167	1.72139	0.28167	1.7291
0.2825	1.69264	0.2825	1.72162	0.2825	1.72937
0.28333	1.69249	0.28333	1.72157	0.28333	1.72916
0.28417	1.69289	0.28417	1.72176	0.28417	1.72929
0.285	1.69262	0.285	1.72176	0.285	1.72943
0.28583	1.69251	0.28583	1.72187	0.28583	1.72947
0.28667	1.69293	0.28667	1.72183	0.28667	1.72975
0.2875	1.693	0.2875	1.72181	0.2875	1.72987
0.28833	1.69285	0.28833	1.72187	0.28833	1.72992
0.28917	1.6931	0.28917	1.72221	0.28917	1.7301
0.29	1.69315	0.29	1.72221	0.29	1.73011
0.29083	1.69333	0.29083	1.72237	0.29083	1.73029
0.29167	1.69331	0.29167	1.72219	0.29167	1.73027
0.2925	1.69333	0.2925	1.72233	0.2925	1.72943
0.29333	1.69338	0.29333	1.72239	0.29333	1.72948
0.29417	1.69338	0.29417	1.7225	0.29417	1.72954
0.295	1.69369	0.295	1.7224	0.295	1.72962
0.29583	1.69344	0.29583	1.72263	0.29583	1.72977
0.29667	1.69365	0.29667	1.72271	0.29667	1.72994
0.2975	1.69356	0.2975	1.72263	0.2975	1.73015
0.29833	1.69415	0.29833	1.72288	0.29833	1.73015
0.29917	1.69304	0.29917	1.72302	0.29917	1.73011
0.3	1.69304	0.3	1.72309	0.3	1.73013
0.30083	1.69321	0.30083	1.72303	0.30083	1.73029
0.30167	1.69317	0.30167	1.72302	0.30167	1.73069
0.3025	1.69335	0.3025	1.72332	0.3025	1.7305
0.30333	1.69329	0.30333	1.72336	0.30333	1.73048
0.30417	1.69342	0.30417	1.72359	0.30417	1.73067
0.305	1.69365	0.305	1.72324	0.305	1.7309
0.30583	1.69359	0.30583	1.72349	0.30583	1.73097
0.30667	1.69363	0.30667	1.72344	0.30667	1.73109
0.3075	1.69336	0.3075	1.72355	0.3075	1.73116
0.30833	1.69356	0.30833	1.72349	0.30833	1.73111
0.30917	1.69359	0.30917	1.72384	0.30917	1.73126
0.31	1.69365	0.31	1.72365	0.31	1.73132
0.31083	1.69367	0.31083	1.72382	0.31083	1.73126
0.31167	1.69371	0.31167	1.72391	0.31167	1.7316
0.3125	1.69392	0.3125	1.7238	0.3125	1.7316
0.31333	1.6939	0.31333	1.72418	0.31333	1.73151
0.31417	1.69392	0.31417	1.72403	0.31417	1.73137
0.315	1.69403	0.315	1.72399	0.315	1.73164
0.31583	1.69413	0.31583	1.72424	0.31583	1.73136
0.31667	1.69415	0.31667	1.72435	0.31667	1.73143
0.3175	1.69415	0.3175	1.72437	0.3175	1.73046
0.31833	1.69436	0.31833	1.72443	0.31833	1.73057
0.31917	1.69459	0.31917	1.72462	0.31917	1.73055
0.32	1.69453	0.32	1.72469	0.32	1.73071
0.32083	1.69474	0.32083	1.72466	0.32083	1.73063
0.32167	1.69466	0.32167	1.72477	0.32167	1.73099
0.3225	1.69476	0.3225	1.72485	0.3225	1.7309
0.32333	1.69478	0.32333	1.725	0.32333	1.73105
0.32417	1.6947	0.32417	1.725	0.32417	1.73113
0.325	1.69501	0.325	1.72508	0.325	1.73122
0.32583	1.69501	0.32583	1.72504	0.32583	1.73145
0.32667	1.69514	0.32667	1.72504	0.32667	1.7316
0.3275	1.69491	0.3275	1.7254	0.3275	1.73137
0.32833	1.69502	0.32833	1.72546	0.32833	1.73155
0.32917	1.69506	0.32917	1.72519	0.32917	1.73166
0.33	1.69497	0.33	1.7254	0.33	1.73174
0.33083	1.69512	0.33083	1.72561	0.33083	1.73183
0.33167	1.69531	0.33167	1.72555	0.33167	1.73177
0.3325	1.69529	0.3325	1.72553	0.3325	1.73197
0.33333	1.69527	0.33333	1.72576	0.33333	1.73197
0.33417	1.69478	0.33417	1.72574	0.33417	1.73235
0.335	1.69491	0.335	1.72605	0.335	1.73225
0.33583	1.69497	0.33583	1.72594	0.33583	1.73219
0.33667	1.69504	0.33667	1.72599	0.33667	1.73244
0.3375	1.69525	0.3375	1.72578	0.3375	1.73252
0.33833	1.6952	0.33833	1.72618	0.33833	1.73187
0.33917	1.69512	0.33917	1.72636	0.33917	1.73166
0.34	1.69527	0.34	1.72613	0.34	1.73149
0.34083	1.69527	0.34083	1.72616	0.34083	1.73164
0.34167	1.69548	0.34167	1.72628	0.34167	1.73172
0.3425	1.69564	0.3425	1.72634	0.3425	1.73155
0.34333	1.6955	0.34333	1.72641	0.34333	1.73187
0.34417	1.69562	0.34417	1.7266	0.34417	1.73174
0.345	1.69577	0.345	1.72649	0.345	1.73193
0.34583	1.69592	0.34583	1.72653	0.34583	1.73202
0.34667	1.69581	0.34667	1.72653	0.34667	1.73206
0.3475	1.69586	0.3475	1.72664	0.3475	1.73225
0.34833	1.69596	0.34833	1.72681	0.34833	1.73239
0.34917	1.69588	0.34917	1.7271	0.34917	1.7324
0.35	1.69615	0.35	1.72691	0.35	1.7325
0.35083	1.69623	0.35083	1.72706	0.35083	1.73246
0.35167	1.69627	0.35167	1.72716	0.35167	1.73277
0.3525	1.69649	0.3525	1.72719	0.3525	1.73277
0.35333	1.69623	0.35333	1.72651	0.35333	1.73265
0.35417	1.69623	0.35417	1.72653	0.35417	1.73296
0.355	1.69642	0.355	1.72657	0.355	1.73305
0.35583	1.69651	0.35583	1.7267	0.35583	1.73292
0.35667	1.69638	0.35667	1.72693	0.35667	1.7333
0.3575	1.69627	0.3575	1.72685	0.3575	1.73298
0.35833	1.69634	0.35833	1.72687	0.35833	1.73319
0.35917	1.69649	0.35917	1.72691	0.35917	1.73319
0.36	1.6967	0.36	1.72697	0.36	1.73317
0.36083	1.69659	0.36083	1.72697	0.36083	1.73363
0.36167	1.69684	0.36167	1.72706	0.36167	1.73338
0.3625	1.69674	0.3625	1.72737	0.3625	1.7337
0.36333	1.69701	0.36333	1.72719	0.36333	1.73365
0.36417	1.69682	0.36417	1.72695	0.36417	1.73384
0.365	1.69699	0.365	1.72735	0.365	1.73397
0.36583	1.69674	0.36583	1.7274	0.36583	1.73387
0.36667	1.69672	0.36667	1.72775	0.36667	1.73397
0.3675	1.69691	0.3675	1.7275	0.3675	1.73399
0.36833	1.69693	0.36833	1.72746	0.36833	1.73399
0.36917	1.69703	0.36917	1.72735	0.36917	1.7342
0.37	1.69691	0.37	1.72739	0.37	1.7342
0.37083	1.69707	0.37083	1.72769	0.37083	1.73437
0.37167	1.69709	0.37167	1.72779	0.37167	1.73426
0.3725	1.69726	0.3725	1.72742	0.3725	1.73437
0.37333	1.69714	0.37333	1.72761	0.37333	1.7346
0.37417	1.69718	0.37417	1.72731	0.37417	1.73471
0.375	1.69733	0.375	1.72714	0.375	1.7345
0.37583	1.69752	0.37583	1.72725	0.37583	1.7349
0.37667	1.69749	0.37667	1.72727	0.37667	1.73479
0.3775	1.6973	0.3775	1.72739	0.3775	1.73496
0.37833	1.6976	0.37833	1.72731	0.37833	1.73508
0.37917	1.6976	0.37917	1.7274	0.37917	1.73494
0.38	1.69762	0.38	1.72767	0.38	1.73515
0.38083	1.69787	0.38083	1.72771	0.38083	1.73538
0.38167	1.69785	0.38167	1.72761	0.38167	1.7351
0.3825	1.698	0.3825	1.72771	0.3825	1.73527
0.38333	1.69794	0.38333	1.72803	0.38333	1.73536
0.38417	1.69798	0.38417	1.728	0.38417	1.73573
0.385	1.69783	0.385	1.72817	0.385	1.73574
0.38583	1.69823	0.38583	1.72792	0.38583	1.73552
0.38667	1.69819	0.38667	1.72803	0.38667	1.73553
0.3875	1.69852	0.3875	1.72802	0.3875	1.73594
0.38833	1.69842	0.38833	1.72824	0.38833	1.73588
0.38917	1.69856	0.38917	1.72821	0.38917	1.73605
0.39	1.69854	0.39	1.72855	0.39	1.73634
0.39083	1.69875	0.39083	1.7283	0.39083	1.73607
0.39167	1.69877	0.39167	1.72863	0.39167	1.73628
0.3925	1.6989	0.3925	1.72844	0.3925	1.73607
0.39333	1.69901	0.39333	1.72849	0.39333	1.73647
0.39417	1.69901	0.39417	1.72851	0.39417	1.73649
0.395	1.69907	0.395	1.72878	0.395	1.73658
0.39583	1.69928	0.39583	1.72882	0.39583	1.73548
0.39667	1.69917	0.39667	1.7288	0.39667	1.73574
0.3975	1.69922	0.3975	1.72899	0.3975	1.73594
0.39833	1.69928	0.39833	1.72887	0.39833	1.7359
0.39917	1.69936	0.39917	1.72903	0.39917	1.73594
0.4	1.69943	0.4	1.72914	0.4	1.73594
0.40083	1.6994	0.40083	1.72933	0.40083	1.73626
0.40167	1.69932	0.40167	1.72914	0.40167	1.73592
0.4025	1.69951	0.4025	1.72922	0.4025	1.73613
0.40333	1.69896	0.40333	1.72918	0.40333	1.73605
0.40417	1.69875	0.40417	1.72933	0.40417	1.73473
0.405	1.69873	0.405	1.72924	0.405	1.73479
0.40583	1.69884	0.40583	1.72945	0.40583	1.73502
0.40667	1.69901	0.40667	1.72952	0.40667	1.73498
0.4075	1.69932	0.4075	1.72971	0.4075	1.73489
0.40833	1.6993	0.40833	1.72943	0.40833	1.73468
0.40917	1.69922	0.40917	1.72975	0.40917	1.73426
0.41	1.69922	0.41	1.72975	0.41	1.7345
0.41083	1.69938	0.41083	1.72973	0.41083	1.73439
0.41167	1.69949	0.41167	1.72992	0.41167	1.7346
0.4125	1.69941	0.4125	1.72985	0.4125	1.73447
0.41333	1.69951	0.41333	1.73034	0.41333	1.73468
0.41417	1.69949	0.41417	1.73019	0.41417	1.73487
0.415	1.69966	0.415	1.73015	0.415	1.73469
0.41583	1.69955	0.41583	1.73034	0.41583	1.73473
0.41667	1.69966	0.41667	1.73027	0.41667	1.73492
0.4175	1.6997	0.4175	1.73031	0.4175	1.73496
0.41833	1.6998	0.41833	1.73059	0.41833	1.73502
0.41917	1.69947	0.41917	1.73055	0.41917	1.73527
0.42	1.69966	0.42	1.73059	0.42	1.73525
0.42083	1.69972	0.42083	1.73052	0.42083	1.7354
0.42167	1.69932	0.42167	1.73067	0.42167	1.73529
0.4225	1.69926	0.4225	1.73071	0.4225	1.73523
0.42333	1.69936	0.42333	1.73094	0.42333	1.73534
0.42417	1.69926	0.42417	1.73071	0.42417	1.73567
0.425	1.69936	0.425	1.7309	0.425	1.73571
0.42583	1.69919	0.42583	1.7309	0.42583	1.73563
0.42667	1.69915	0.42667	1.73107	0.42667	1.7358
0.4275	1.69947	0.4275	1.73118	0.4275	1.7359
0.42833	1.69949	0.42833	1.73109	0.42833	1.73592
0.42917	1.69962	0.42917	1.73124	0.42917	1.73601
0.43	1.69951	0.43	1.73116	0.43	1.73613
0.43083	1.69968	0.43083	1.73113	0.43083	1.73632
0.43167	1.69978	0.43167	1.73126	0.43167	1.73632
0.4325	1.69987	0.4325	1.73136	0.4325	1.73647
0.43333	1.69961	0.43333	1.73145	0.43333	1.73624
0.43417	1.69997	0.43417	1.73151	0.43417	1.73632
0.435	1.69993	0.435	1.7316	0.435	1.73637
0.43583	1.69993	0.43583	1.7316	0.43583	1.73668
0.43667	1.70022	0.43667	1.73147	0.43667	1.7367
0.4375	1.70014	0.4375	1.73166	0.4375	1.73689
0.43833	1.70025	0.43833	1.73181	0.43833	1.73679
0.43917	1.70039	0.43917	1.73195	0.43917	1.73714
0.44	1.70025	0.44	1.73221	0.44	1.73718
0.44083	1.70048	0.44083	1.732	0.44083	1.73723
0.44167	1.70064	0.44167	1.73208	0.44167	1.73729
0.4425	1.70052	0.4425	1.73223	0.4425	1.73723
0.44333	1.70052	0.44333	1.73218	0.44333	1.73737
0.44417	1.70069	0.44417	1.73219	0.44417	1.73746
0.445	1.70062	0.445	1.73233	0.445	1.73744
0.44583	1.70092	0.44583	1.73229	0.44583	1.73746
0.44667	1.7009	0.44667	1.73231	0.44667	1.73739
0.4475	1.70092	0.4475	1.73246	0.4475	1.73761
0.44833	1.701	0.44833	1.73248	0.44833	1.73752
0.44917	1.70109	0.44917	1.73261	0.44917	1.73767
0.45	1.70132	0.45	1.73261	0.45	1.73773
0.45083	1.70138	0.45083	1.73273	0.45083	1.73782
0.45167	1.70136	0.45167	1.73263	0.45167	1.73756
0.4525	1.70148	0.4525	1.73282	0.4525	1.738
0.45333	1.70149	0.45333	1.73292	0.45333	1.73777
0.45417	1.70155	0.45417	1.73275	0.45417	1.73803
0.455	1.70172	0.455	1.73294	0.455	1.73817
0.45583	1.70172	0.45583	1.7329	0.45583	1.73676
0.45667	1.70184	0.45667	1.733	0.45667	1.73687
0.4575	1.70205	0.4575	1.73315	0.4575	1.73716
0.45833	1.70201	0.45833	1.73307	0.45833	1.73691
0.45917	1.70216	0.45917	1.73328	0.45917	1.73729
0.46	1.7021	0.46	1.73324	0.46	1.7371
0.46083	1.70214	0.46083	1.73328	0.46083	1.73719
0.46167	1.70222	0.46167	1.73345	0.46167	1.73731
0.4625	1.70235	0.4625	1.73345	0.4625	1.73729
0.46333	1.70226	0.46333	1.73338	0.46333	1.73763
0.46417	1.70237	0.46417	1.73359	0.46417	1.73746
0.465	1.70174	0.465	1.73361	0.465	1.73769
0.46583	1.70184	0.46583	1.73376	0.46583	1.73763
0.46667	1.70184	0.46667	1.73376	0.46667	1.73775
0.4675	1.70207	0.4675	1.73361	0.4675	1.73794
0.46833	1.7019	0.46833	1.73368	0.46833	1.73798
0.46917	1.70216	0.46917	1.7338	0.46917	1.73805
0.47	1.7021	0.47	1.73384	0.47	1.73782
0.47083	1.70218	0.47083	1.73378	0.47083	1.73836
0.47167	1.70231	0.47167	1.7337	0.47167	1.73828
0.4725	1.70249	0.4725	1.73389	0.4725	1.73847
0.47333	1.70249	0.47333	1.73405	0.47333	1.73859
0.47417	1.70264	0.47417	1.73405	0.47417	1.73838
0.475	1.70262	0.475	1.73399	0.475	1.73868
0.47583	1.70273	0.47583	1.7341	0.47583	1.73874
0.47667	1.7026	0.47667	1.73408	0.47667	1.73895
0.4775	1.70268	0.4775	1.7342	0.4775	1.73889
0.47833	1.70291	0.47833	1.73439	0.47833	1.73876
0.47917	1.70285	0.47917	1.73422	0.47917	1.73887
0.48	1.7031	0.48	1.73431	0.48	1.73908
0.48083	1.70327	0.48083	1.73447	0.48083	1.7392
0.48167	1.70304	0.48167	1.7345	0.48167	1.73914
0.4825	1.70308	0.4825	1.7346	0.4825	1.73952
0.48333	1.70329	0.48333	1.73462	0.48333	1.73927
0.48417	1.70342	0.48417	1.73489	0.48417	1.73948
0.485	1.70319	0.485	1.73481	0.485	1.73939
0.48583	1.70314	0.48583	1.73489	0.48583	1.7387
0.48667	1.70335	0.48667	1.73489	0.48667	1.73895
0.4875	1.70352	0.4875	1.7349	0.4875	1.73895
0.48833	1.70306	0.48833	1.73506	0.48833	1.73903
0.48917	1.70256	0.48917	1.73502	0.48917	1.73922
0.49	1.70251	0.49	1.73508	0.49	1.73922
0.49083	1.70285	0.49083	1.73502	0.49083	1.73939
0.49167	1.70293	0.49167	1.73508	0.49167	1.73912
0.4925	1.70281	0.4925	1.73511	0.4925	1.73968
0.49333	1.70293	0.49333	1.73531	0.49333	1.73989
0.49417	1.703	0.49417	1.73529	0.49417	1.73815
0.495	1.70296	0.495	1.73532	0.495	1.73796
0.49583	1.703	0.49583	1.73555	0.49583	1.73823
0.49667	1.70308	0.49667	1.73567	0.49667	1.73807
0.4975	1.70323	0.4975	1.73574	0.4975	1.73824
0.49833	1.70327	0.49833	1.73548	0.49833	1.73832
0.49917	1.7034	0.49917	1.73573	0.49917	1.73847
0.5	1.70344	0.5	1.73563	0.5	1.73845
0.50083	1.70348	0.50083	1.7358	0.50083	1.73851
0.50167	1.70352	0.50167	1.73508	0.50167	1.73876
0.5025	1.70367	0.5025	1.73529	0.5025	1.7388
0.50333	1.70361	0.50333	1.73523	0.50333	1.7388
0.50417	1.70373	0.50417	1.73531	0.50417	1.73893
0.505	1.70367	0.505	1.73531	0.505	1.73897
0.50583	1.70375	0.50583	1.73538	0.50583	1.73878
0.50667	1.70371	0.50667	1.73544	0.50667	1.73891
0.5075	1.70384	0.5075	1.73553	0.5075	1.73884
0.50833	1.70398	0.50833	1.73546	0.50833	1.73882
0.50917	1.70407	0.50917	1.73559	0.50917	1.73903
0.51	1.70407	0.51	1.73559	0.51	1.73897
0.51083	1.70417	0.51083	1.73561	0.51083	1.73899
0.51167	1.70432	0.51167	1.73571	0.51167	1.73927
0.5125	1.70426	0.5125	1.73582	0.5125	1.73931
0.51333	1.70422	0.51333	1.73595	0.51333	1.73945
0.51417	1.70447	0.51417	1.73595	0.51417	1.7392
0.515	1.70459	0.515	1.73605	0.515	1.73945
0.51583	1.70449	0.51583	1.73595	0.51583	1.73966
0.51667	1.70472	0.51667	1.73607	0.51667	1.73975
0.5175	1.70457	0.5175	1.73615	0.5175	1.73973
0.51833	1.7047	0.51833	1.73618	0.51833	1.73985
0.51917	1.70489	0.51917	1.73641	0.51917	1.73985
0.52	1.70481	0.52	1.73628	0.52	1.74008
0.52083	1.70491	0.52083	1.73626	0.52083	1.73987
0.52167	1.70506	0.52167	1.73634	0.52167	1.74002
0.5225	1.70501	0.5225	1.73651	0.5225	1.74017
0.52333	1.7051	0.52333	1.73639	0.52333	1.74015
0.52417	1.70508	0.52417	1.73662	0.52417	1.74019
0.525	1.70512	0.525	1.73676	0.525	1.74034
0.52583	1.70516	0.52583	1.73679	0.52583	1.74027
0.52667	1.70552	0.52667	1.73664	0.52667	1.74055
0.5275	1.70548	0.5275	1.73689	0.5275	1.74063
0.52833	1.70548	0.52833	1.73691	0.52833	1.7409
0.52917	1.7055	0.52917	1.73698	0.52917	1.74084
0.53	1.70575	0.53	1.73698	0.53	1.74094
0.53083	1.70581	0.53083	1.737	0.53083	1.73962
0.53167	1.70583	0.53167	1.73706	0.53167	1.73968
0.5325	1.70575	0.5325	1.73706	0.5325	1.73985
0.53333	1.70529	0.53333	1.7371	0.53333	1.73975
0.53417	1.70535	0.53417	1.73704	0.53417	1.73977
0.535	1.70529	0.535	1.73737	0.535	1.73989
0.53583	1.70535	0.53583	1.73725	0.53583	1.74008
0.53667	1.70548	0.53667	1.73716	0.53667	1.7401
0.5375	1.70548	0.5375	1.73742	0.5375	1.74006
0.53833	1.70554	0.53833	1.73752	0.53833	1.73998
0.53917	1.70569	0.53917	1.73742	0.53917	1.74025
0.54	1.70585	0.54	1.73754	0.54	1.74002
0.54083	1.70569	0.54083	1.73758	0.54083	1.74057
0.54167	1.70583	0.54167	1.7376	0.54167	1.7404
0.5425	1.70619	0.5425	1.73775	0.5425	1.7405
0.54333	1.70617	0.54333	1.73782	0.54333	1.74055
0.54417	1.70606	0.54417	1.73769	0.54417	1.74067
0.545	1.70609	0.545	1.73775	0.545	1.7409
0.54583	1.70623	0.54583	1.73788	0.54583	1.7409
0.54667	1.70642	0.54667	1.73775	0.54667	1.74094
0.5475	1.70644	0.5475	1.73779	0.5475	1.74099
0.54833	1.70644	0.54833	1.73796	0.54833	1.74132
0.54917	1.70648	0.54917	1.73817	0.54917	1.7412
0.55	1.70655	0.55	1.73824	0.55	1.7412
0.55083	1.70659	0.55083	1.73826	0.55083	1.74137
0.55167	1.70659	0.55167	1.73826	0.55167	1.74149
0.5525	1.70657	0.5525	1.7383	0.5525	1.74166
0.55333	1.70684	0.55333	1.73828	0.55333	1.74179
0.55417	1.70678	0.55417	1.73844	0.55417	1.74158
0.555	1.70676	0.555	1.73842	0.555	1.74181
0.55583	1.70684	0.55583	1.73847	0.55583	1.74221
0.55667	1.70691	0.55667	1.73855	0.55667	1.74202
0.5575	1.70678	0.5575	1.73853	0.5575	1.74221
0.55833	1.70691	0.55833	1.73859	0.55833	1.74225
0.55917	1.70705	0.55917	1.73847	0.55917	1.74202
0.56	1.70638	0.56	1.73868	0.56	1.74208
0.56083	1.7067	0.56083	1.73857	0.56083	1.74198
0.56167	1.70651	0.56167	1.73882	0.56167	1.74214
0.5625	1.70676	0.5625	1.73882	0.5625	1.74233
0.56333	1.70657	0.56333	1.73887	0.56333	1.74252
0.56417	1.70682	0.56417	1.73866	0.56417	1.74265
0.565	1.70688	0.565	1.73857	0.565	1.74265
0.56583	1.70695	0.56583	1.73857	0.56583	1.7426
0.56667	1.70693	0.56667	1.73836	0.56667	1.74277
0.5675	1.70707	0.5675	1.73849	0.5675	1.74302
0.56833	1.70695	0.56833	1.73851	0.56833	1.7433
0.56917	1.7071	0.56917	1.73868	0.56917	1.74311
0.57	1.70705	0.57	1.7388	0.57	1.74321
0.57083	1.70722	0.57083	1.73876	0.57083	1.74294
0.57167	1.7072	0.57167	1.73868	0.57167	1.74124
0.5725	1.70749	0.5725	1.73884	0.5725	1.74132
0.57333	1.70743	0.57333	1.73884	0.57333	1.74141
0.57417	1.70762	0.57417	1.7391	0.57417	1.74137
0.575	1.70756	0.575	1.73897	0.575	1.74151
0.57583	1.70754	0.57583	1.73899	0.57583	1.74164
0.57667	1.70777	0.57667	1.73899	0.57667	1.74166
0.5775	1.70783	0.5775	1.73901	0.5775	1.74158
0.57833	1.70787	0.57833	1.7391	0.57833	1.74179
0.57917	1.70794	0.57917	1.73931	0.57917	1.74193
0.58	1.70806	0.58	1.7392	0.58	1.74212
0.58083	1.70823	0.58083	1.73945	0.58083	1.74193
0.58167	1.70812	0.58167	1.73926	0.58167	1.74204
0.5825	1.70833	0.5825	1.73962	0.5825	1.74216
0.58333	1.70836	0.58333	1.73943	0.58333	1.74227
0.58417	1.70854	0.58417	1.7395	0.58417	1.74219
0.585	1.70846	0.585	1.73943	0.585	1.7421
0.58583	1.70857	0.58583	1.7396	0.58583	1.74231
0.58667	1.70863	0.58667	1.73948	0.58667	1.74227
0.5875	1.70873	0.5875	1.73918	0.5875	1.74233
0.58833	1.70875	0.58833	1.73914	0.58833	1.74248
0.58917	1.70867	0.58917	1.73914	0.58917	1.74242
0.59	1.7088	0.59	1.73918	0.59	1.74176
0.59083	1.7088	0.59083	1.73945	0.59083	1.74139
0.59167	1.708	0.59167	1.73935	0.59167	1.74147
0.5925	1.70814	0.5925	1.73956	0.5925	1.74162
0.59333	1.70808	0.59333	1.73952	0.59333	1.74156
0.59417	1.70827	0.59417	1.73943	0.59417	1.74153
0.595	1.70848	0.595	1.73968	0.595	1.74164
0.59583	1.70852	0.59583	1.73971	0.59583	1.74185
0.59667	1.70846	0.59667	1.73979	0.59667	1.74177
0.5975	1.70867	0.5975	1.73971	0.5975	1.742
0.59833	1.70871	0.59833	1.73981	0.59833	1.74206
0.59917	1.70873	0.59917	1.73992	0.59917	1.74214
0.6	1.70869	0.6	1.73994	0.6	1.74235
0.60083	1.7088	0.60083	1.7399	0.60083	1.74237
0.60167	1.70898	0.60167	1.74015	0.60167	1.74223
0.6025	1.70886	0.6025	1.74032	0.6025	1.74235
0.60333	1.70905	0.60333	1.74013	0.60333	1.74237
0.60417	1.7092	0.60417	1.74021	0.60417	1.7426
0.605	1.70903	0.605	1.74025	0.605	1.74273
0.60583	1.70915	0.60583	1.74036	0.60583	1.74279
0.60667	1.70915	0.60667	1.74023	0.60667	1.74284
0.6075	1.70926	0.6075	1.74032	0.6075	1.74281
0.60833	1.70941	0.60833	1.74042	0.60833	1.74298
0.60917	1.70943	0.60917	1.74048	0.60917	1.74309
0.61	1.70943	0.61	1.74052	0.61	1.7433
0.61083	1.70972	0.61083	1.74065	0.61083	1.74355
0.61167	1.7096	0.61167	1.74074	0.61167	1.7434
0.6125	1.70983	0.6125	1.74074	0.6125	1.74324
0.61333	1.70974	0.61333	1.74082	0.61333	1.74368
0.61417	1.70993	0.61417	1.74086	0.61417	1.74338
0.615	1.71004	0.615	1.74073	0.615	1.74387
0.61583	1.70974	0.61583	1.7408	0.61583	1.74372
0.61667	1.71022	0.61667	1.74092	0.61667	1.74403
0.6175	1.71025	0.6175	1.74092	0.6175	1.74385
0.61833	1.71039	0.61833	1.74092	0.61833	1.74378
0.61917	1.71043	0.61917	1.74107	0.61917	1.7438
0.62	1.70972	0.62	1.74097	0.62	1.74412
0.62083	1.70964	0.62083	1.7413	0.62083	1.74416
0.62167	1.70976	0.62167	1.74113	0.62167	1.74406
0.6225	1.70947	0.6225	1.74149	0.6225	1.74416
0.62333	1.70955	0.62333	1.74111	0.62333	1.74443
0.62417	1.70957	0.62417	1.74126	0.62417	1.74468
0.625	1.70951	0.625	1.74155	0.625	1.74464
0.62583	1.70978	0.62583	1.74158	0.62583	1.74458
0.62667	1.70983	0.62667	1.74141	0.62667	1.74506
0.6275	1.70966	0.6275	1.74149	0.6275	1.74515
0.62833	1.70985	0.62833	1.74156	0.62833	1.74523
0.62917	1.70995	0.62917	1.74166	0.62917	1.74242
0.63	1.71014	0.63	1.74158	0.63	1.74279
0.63083	1.70999	0.63083	1.74183	0.63083	1.74277
0.63167	1.71014	0.63167	1.74158	0.63167	1.74281
0.6325	1.71002	0.6325	1.74193	0.6325	1.74298
0.63333	1.71001	0.63333	1.74195	0.63333	1.743
0.63417	1.71022	0.63417	1.74197	0.63417	1.74305
0.635	1.71029	0.635	1.74198	0.635	1.74321
0.63583	1.71033	0.63583	1.74193	0.63583	1.74313
0.63667	1.71029	0.63667	1.74204	0.63667	1.74323
0.6375	1.7105	0.6375	1.74212	0.6375	1.74334
0.63833	1.71048	0.63833	1.74218	0.63833	1.74344
0.63917	1.7106	0.63917	1.74212	0.63917	1.74359
0.64	1.71069	0.64	1.74229	0.64	1.74365
0.64083	1.71083	0.64083	1.74244	0.64083	1.74372
0.64167	1.71075	0.64167	1.74231	0.64167	1.74376
0.6425	1.71092	0.6425	1.74235	0.6425	1.74389
0.64333	1.71094	0.64333	1.74254	0.64333	1.74376
0.64417	1.71088	0.64417	1.7424	0.64417	1.74385
0.645	1.71102	0.645	1.74271	0.645	1.74395
0.64583	1.71123	0.64583	1.74273	0.64583	1.74401
0.64667	1.71125	0.64667	1.74252	0.64667	1.74405
0.6475	1.71119	0.6475	1.74261	0.6475	1.74416
0.64833	1.71132	0.64833	1.74269	0.64833	1.74414
0.64917	1.71134	0.64917	1.74271	0.64917	1.74401
0.65	1.7114	0.65	1.74286	0.65	1.74418
0.65083	1.71161	0.65083	1.74281	0.65083	1.74418
0.65167	1.71128	0.65167	1.74284	0.65167	1.74441
0.6525	1.71136	0.6525	1.74273	0.6525	1.74424
0.65333	1.71142	0.65333	1.74284	0.65333	1.74433
0.65417	1.71153	0.65417	1.74303	0.65417	1.74452
0.655	1.71159	0.655	1.74309	0.655	1.74445
0.65583	1.71165	0.65583	1.74313	0.65583	1.74469
0.65667	1.71174	0.65667	1.74317	0.65667	1.74496
0.6575	1.71182	0.6575	1.74324	0.6575	1.74496
0.65833	1.71176	0.65833	1.74332	0.65833	1.74504
0.65917	1.71189	0.65917	1.7433	0.65917	1.74496
0.66	1.71199	0.66	1.74345	0.66	1.7449
0.66083	1.71203	0.66083	1.74347	0.66083	1.74506
0.66167	1.71197	0.66167	1.74347	0.66167	1.74496
0.6625	1.71214	0.6625	1.74366	0.6625	1.74519
0.66333	1.7122	0.66333	1.74359	0.66333	1.74531
0.66417	1.71218	0.66417	1.74372	0.66417	1.74544
0.665	1.71226	0.665	1.7437	0.665	1.74544
0.66583	1.71231	0.66583	1.74395	0.66583	1.74536
0.66667	1.71239	0.66667	1.74389	0.66667	1.74553
0.6675	1.71264	0.6675	1.74395	0.6675	1.74557
0.66833	1.71275	0.66833	1.74387	0.66833	1.74567
0.66917	1.71277	0.66917	1.74387	0.66917	1.74414
0.67	1.7127	0.67	1.74405	0.67	1.74397
0.67083	1.71283	0.67083	1.74399	0.67083	1.74431
0.67167	1.713	0.67167	1.74435	0.67167	1.74422
0.6725	1.71294	0.6725	1.74405	0.6725	1.74447
0.67333	1.7131	0.67333	1.74416	0.67333	1.7446
0.67417	1.71281	0.67417	1.74418	0.67417	1.74475
0.675	1.7131	0.675	1.74416	0.675	1.74464
0.67583	1.71308	0.67583	1.74422	0.67583	1.74485
0.67667	1.71336	0.67667	1.74429	0.67667	1.74492
0.6775	1.71346	0.6775	1.74445	0.6775	1.74517
0.67833	1.71346	0.67833	1.7445	0.67833	1.74513
0.67917	1.71335	0.67917	1.74448	0.67917	1.74527
0.68	1.71283	0.68	1.74445	0.68	1.74523
0.68083	1.71306	0.68083	1.74448	0.68083	1.74517
0.68167	1.71319	0.68167	1.74464	0.68167	1.74523
0.6825	1.71312	0.6825	1.74477	0.6825	1.74538
0.68333	1.71335	0.68333	1.7449	0.68333	1.74527
0.68417	1.71346	0.68417	1.74483	0.68417	1.74534
0.685	1.71331	0.685	1.74475	0.685	1.74336
0.68583	1.71354	0.68583	1.74477	0.68583	1.74366
0.68667	1.71357	0.68667	1.74498	0.68667	1.74374
0.6875	1.71359	0.6875	1.74523	0.6875	1.7437
0.68833	1.71377	0.68833	1.74496	0.68833	1.74378
0.68917	1.71377	0.68917	1.7451	0.68917	1.74378
0.69	1.71382	0.69	1.74506	0.69	1.74403
0.69083	1.71407	0.69083	1.74504	0.69083	1.74403
0.69167	1.71394	0.69167	1.74502	0.69167	1.7438
0.6925	1.7142	0.6925	1.74534	0.6925	1.7442
0.69333	1.7142	0.69333	1.74544	0.69333	1.7441
0.69417	1.71418	0.69417	1.74531	0.69417	1.74414
0.695	1.71432	0.695	1.74538	0.695	1.74405
0.69583	1.71432	0.69583	1.74531	0.69583	1.74414
0.69667	1.71321	0.69667	1.74544	0.69667	1.74431
0.6975	1.71338	0.6975	1.74553	0.6975	1.74447
0.69833	1.71325	0.69833	1.74553	0.69833	1.74458
0.69917	1.71346	0.69917	1.74544	0.69917	1.74448
0.7	1.71344	0.7	1.74563	0.7	1.74448
0.70083	1.71338	0.70083	1.7455	0.70083	1.74473
0.70167	1.71357	0.70167	1.74576	0.70167	1.74469
0.7025	1.71363	0.7025	1.7458	0.7025	1.74492
0.70333	1.71363	0.70333	1.7458	0.70333	1.74477
0.70417	1.71367	0.70417	1.74586	0.70417	1.74492
0.705	1.7139	0.705	1.74592	0.705	1.7451
0.70583	1.71386	0.70583	1.74565	0.70583	1.745
0.70667	1.71386	0.70667	1.74592	0.70667	1.74517
0.7075	1.7139	0.7075	1.74588	0.7075	1.74534
0.70833	1.71398	0.70833	1.74607	0.70833	1.74544
0.70917	1.71417	0.70917	1.74609	0.70917	1.7454
0.71	1.71418	0.71	1.74592	0.71	1.74536
0.71083	1.71422	0.71083	1.74616	0.71083	1.74561
0.71167	1.71434	0.71167	1.74605	0.71167	1.74542
0.7125	1.71439	0.7125	1.74645	0.7125	1.74532
0.71333	1.71445	0.71333	1.74624	0.71333	1.7454
0.71417	1.71462	0.71417	1.74632	0.71417	1.7455
0.715	1.71468	0.715	1.74658	0.715	1.74559
0.71583	1.7146	0.71583	1.74632	0.71583	1.74563
0.71667	1.71472	0.71667	1.74609	0.71667	1.7458
0.7175	1.71483	0.7175	1.74553	0.7175	1.74569
0.71833	1.71478	0.71833	1.74571	0.71833	1.7459
0.71917	1.71493	0.71917	1.74576	0.71917	1.74594
0.72	1.71487	0.72	1.74561	0.72	1.74595
0.72083	1.71506	0.72083	1.74567	0.72083	1.74616
0.72167	1.71512	0.72167	1.74592	0.72167	1.74614
0.7225	1.71527	0.7225	1.74611	0.7225	1.74626
0.72333	1.71516	0.72333	1.74594	0.72333	1.74624
0.72417	1.71523	0.72417	1.7459	0.72417	1.74658
0.725	1.7155	0.725	1.74578	0.725	1.74628
0.72583	1.71533	0.72583	1.74607	0.72583	1.74674
0.72667	1.71552	0.72667	1.74616	0.72667	1.74677
0.7275	1.7156	0.7275	1.74584	0.7275	1.74677
0.72833	1.716	0.72833	1.74548	0.72833	1.7466
0.72917	1.7159	0.72917	1.7455	0.72917	1.74656
0.73	1.71592	0.73	1.74544	0.73	1.74634
0.73083	1.71594	0.73083	1.74546	0.73083	1.74632
0.73167	1.71581	0.73167	1.74559	0.73167	1.74641
0.7325	1.71583	0.7325	1.74569	0.7325	1.74647
0.73333	1.71588	0.73333	1.74552	0.73333	1.74664
0.73417	1.71546	0.73417	1.74586	0.73417	1.74655
0.735	1.71546	0.735	1.74569	0.735	1.74666
0.73583	1.71569	0.73583	1.7458	0.73583	1.74645
0.73667	1.7159	0.73667	1.7459	0.73667	1.7467
0.7375	1.71588	0.7375	1.74571	0.7375	1.74677
0.73833	1.71585	0.73833	1.74599	0.73833	1.74685
0.73917	1.7159	0.73917	1.74586	0.73917	1.74716
0.74	1.71611	0.74	1.74618	0.74	1.74702
0.74083	1.71615	0.74083	1.74622	0.74083	1.74718
0.74167	1.71621	0.74167	1.7462	0.74167	1.74723
0.7425	1.71602	0.7425	1.74613	0.7425	1.74716
0.74333	1.71585	0.74333	1.74611	0.74333	1.74731
0.74417	1.71562	0.74417	1.74622	0.74417	1.7475
0.745	1.71565	0.745	1.74614	0.745	1.74763
0.74583	1.71583	0.74583	1.74613	0.74583	1.74754
0.74667	1.71579	0.74667	1.74628	0.74667	1.74742
0.7475	1.71575	0.7475	1.74626	0.7475	1.74771
0.74833	1.71607	0.74833	1.74628	0.74833	1.74784
0.74917	1.7159	0.74917	1.74656	0.74917	1.74719
0.75	1.71602	0.75	1.74647	0.75	1.74731
0.75083	1.71617	0.75083	1.74658	0.75083	1.74727
0.75167	1.71617	0.75167	1.74664	0.75167	1.74746
0.7525	1.71634	0.7525	1.74643	0.7525	1.74754
0.75333	1.71632	0.75333	1.74655	0.75333	1.74746
0.75417	1.71648	0.75417	1.74649	0.75417	1.74775
0.755	1.71657	0.755	1.74668	0.755	1.74769
0.75583	1.7167	0.75583	1.74666	0.75583	1.74802
0.75667	1.71651	0.75667	1.74689	0.75667	1.74781
0.7575	1.71659	0.7575	1.74697	0.7575	1.74821
0.75833	1.71676	0.75833	1.74679	0.75833	1.74798
0.75917	1.71688	0.75917	1.74677	0.75917	1.74819
0.76	1.71689	0.76	1.747	0.76	1.74805
0.76083	1.71668	0.76083	1.74697	0.76083	1.74824
0.76167	1.71699	0.76167	1.74702	0.76167	1.74821
0.7625	1.71684	0.7625	1.747	0.7625	1.74832
0.76333	1.71695	0.76333	1.74693	0.76333	1.7483
0.76417	1.71697	0.76417	1.74704	0.76417	1.74838
0.765	1.71718	0.765	1.74706	0.765	1.74857
0.76583	1.71726	0.76583	1.74718	0.76583	1.74845
0.76667	1.7172	0.76667	1.74731	0.76667	1.74832
0.7675	1.71737	0.7675	1.74729	0.7675	1.74834
0.76833	1.71745	0.76833	1.74725	0.76833	1.74838
0.76917	1.71756	0.76917	1.74718	0.76917	1.74857
0.77	1.71741	0.77	1.74737	0.77	1.74851
0.77083	1.71754	0.77083	1.74706	0.77083	1.74815
0.77167	1.71781	0.77167	1.74695	0.77167	1.74823
0.7725	1.71775	0.7725	1.74691	0.7725	1.74845
0.77333	1.71791	0.77333	1.74687	0.77333	1.74845
0.77417	1.71781	0.77417	1.74693	0.77417	1.74838
0.775	1.71796	0.775	1.74706	0.775	1.74672
0.77583	1.71802	0.77583	1.747	0.77583	1.74693
0.77667	1.71814	0.77667	1.7471	0.77667	1.74689
0.7775	1.71794	0.7775	1.74712	0.7775	1.74697
0.77833	1.71829	0.77833	1.74714	0.77833	1.74712
0.77917	1.71846	0.77917	1.74733	0.77917	1.74697
0.78	1.71835	0.78	1.74737	0.78	1.74708
0.78083	1.7184	0.78083	1.7474	0.78083	1.74719
0.78167	1.71859	0.78167	1.74727	0.78167	1.74723
0.7825	1.71869	0.7825	1.74737	0.7825	1.74746
0.78333	1.71882	0.78333	1.7474	0.78333	1.74744
0.78417	1.71886	0.78417	1.74737	0.78417	1.74746
0.785	1.7188	0.785	1.74754	0.785	1.74756
0.78583	1.71877	0.78583	1.74767	0.78583	1.74765
0.78667	1.71903	0.78667	1.74761	0.78667	1.74666
0.7875	1.71844	0.7875	1.7476	0.7875	1.74662
0.78833	1.71873	0.78833	1.74771	0.78833	1.74662
0.78917	1.71873	0.78917	1.74782	0.78917	1.74691
0.79	1.71884	0.79	1.74767	0.79	1.74691
0.79083	1.71899	0.79083	1.74794	0.79083	1.74691
0.79167	1.71878	0.79167	1.74784	0.79167	1.747
0.7925	1.71915	0.7925	1.74792	0.7925	1.7471
0.79333	1.71903	0.79333	1.74786	0.79333	1.7471
0.79417	1.71924	0.79417	1.74788	0.79417	1.74719
0.795	1.71909	0.795	1.74809	0.795	1.74737
0.79583	1.71918	0.79583	1.74796	0.79583	1.74725
0.79667	1.71917	0.79667	1.74819	0.79667	1.74748
0.7975	1.71918	0.7975	1.74798	0.7975	1.74781
0.79833	1.7193	0.79833	1.74811	0.79833	1.7476
0.79917	1.71939	0.79917	1.74826	0.79917	1.74765
0.8	1.71955	0.8	1.7483	0.8	1.74771
0.80083	1.71957	0.80083	1.74828	0.80083	1.74779
0.80167	1.71968	0.80167	1.74838	0.80167	1.74777
0.8025	1.71966	0.8025	1.74842	0.8025	1.74805
0.80333	1.71978	0.80333	1.74847	0.80333	1.74807
0.80417	1.71976	0.80417	1.74834	0.80417	1.74786
0.805	1.71981	0.805	1.74844	0.805	1.74809
0.80583	1.71987	0.80583	1.7487	0.80583	1.74828
0.80667	1.72008	0.80667	1.74868	0.80667	1.74836
0.8075	1.72002	0.8075	1.74863	0.8075	1.74855
0.80833	1.72006	0.80833	1.74876	0.80833	1.7483
0.80917	1.72008	0.80917	1.74861	0.80917	1.74845
0.81	1.72027	0.81	1.74897	0.81	1.74861
0.81083	1.72029	0.81083	1.74882	0.81083	1.74845
0.81167	1.72006	0.81167	1.74882	0.81167	1.74842
0.8125	1.72029	0.8125	1.74889	0.8125	1.74866
0.81333	1.72041	0.81333	1.74887	0.81333	1.74857
0.81417	1.7192	0.81417	1.74897	0.81417	1.74857
0.815	1.71934	0.815	1.74927	0.815	1.74872
0.81583	1.7193	0.81583	1.74912	0.81583	1.74868
0.81667	1.71936	0.81667	1.74903	0.81667	1.74882
0.8175	1.71945	0.8175	1.7492	0.8175	1.74901
0.81833	1.71938	0.81833	1.74918	0.81833	1.74912
0.81917	1.71947	0.81917	1.74916	0.81917	1.7491
0.82	1.71953	0.82	1.74941	0.82	1.74935
0.82083	1.71957	0.82083	1.74943	0.82083	1.74929
0.82167	1.7196	0.82167	1.74937	0.82167	1.74947
0.8225	1.7198	0.8225	1.74931	0.8225	1.74931
0.82333	1.71978	0.82333	1.74956	0.82333	1.74971
0.82417	1.7197	0.82417	1.74952	0.82417	1.7496
0.825	1.71993	0.825	1.74948	0.825	1.74954
0.82583	1.71991	0.82583	1.74943	0.82583	1.74969
0.82667	1.72012	0.82667	1.7495	0.82667	1.74954
0.8275	1.72001	0.8275	1.74977	0.8275	1.74945
0.82833	1.71991	0.82833	1.74987	0.82833	1.74977
0.82917	1.72008	0.82917	1.74975	0.82917	1.7495
0.83	1.7201	0.83	1.74985	0.83	1.75006
0.83083	1.72023	0.83083	1.74985	0.83083	1.75002
0.83167	1.72025	0.83167	1.74981	0.83167	1.75017
0.8325	1.72029	0.8325	1.74994	0.8325	1.75015
0.83333	1.72044	0.83333	1.7499	0.83333	1.75038
0.83417	1.72056	0.83417	1.75002	0.83417	1.74992
0.835	1.72054	0.835	1.75004	0.835	1.75023
0.83583	1.72056	0.83583	1.75027	0.83583	1.75029
0.83667	1.7206	0.83667	1.75023	0.83667	1.75065
0.8375	1.72085	0.8375	1.75015	0.8375	1.7504
0.83833	1.72092	0.83833	1.75021	0.83833	1.7505
0.83917	1.72096	0.83917	1.75027	0.83917	1.75084
0.84	1.72104	0.84	1.75027	0.84	1.75076
0.84083	1.72098	0.84083	1.75038	0.84083	1.75111
0.84167	1.72096	0.84167	1.75048	0.84167	1.75118
0.8425	1.72098	0.8425	1.75044	0.8425	1.75092
0.84333	1.72119	0.84333	1.7504	0.84333	1.75109
0.84417	1.72127	0.84417	1.75059	0.84417	1.75107
0.845	1.72134	0.845	1.75063	0.845	1.75095
0.84583	1.72119	0.84583	1.7505	0.84583	1.74901
0.84667	1.72147	0.84667	1.75082	0.84667	1.74895
0.8475	1.72142	0.8475	1.75052	0.8475	1.74889
0.84833	1.72153	0.84833	1.75017	0.84833	1.74924
0.84917	1.72172	0.84917	1.75004	0.84917	1.74916
0.85	1.72174	0.85	1.75015	0.85	1.74939
0.85083	1.72188	0.85083	1.75013	0.85083	1.7491
0.85167	1.72189	0.85167	1.75032	0.85167	1.74945
0.8525	1.72189	0.8525	1.75023	0.8525	1.74941
0.85333	1.72197	0.85333	1.75048	0.85333	1.74945
0.85417	1.72205	0.85417	1.75031	0.85417	1.7496
0.855	1.72214	0.855	1.75034	0.855	1.74979
0.85583	1.72157	0.85583	1.75046	0.85583	1.74964
0.85667	1.72147	0.85667	1.7504	0.85667	1.74983
0.8575	1.72159	0.8575	1.75063	0.8575	1.74956
0.85833	1.72155	0.85833	1.75065	0.85833	1.74964
0.85917	1.72182	0.85917	1.75078	0.85917	1.74985
0.86	1.72165	0.86	1.75071	0.86	1.74983
0.86083	1.72155	0.86083	1.75082	0.86083	1.74952
0.86167	1.72161	0.86167	1.7508	0.86167	1.74983
0.8625	1.72186	0.8625	1.75082	0.8625	1.74992
0.86333	1.72168	0.86333	1.75086	0.86333	1.75015
0.86417	1.72178	0.86417	1.75086	0.86417	1.74931
0.865	1.72193	0.865	1.75099	0.865	1.74903
0.86583	1.72201	0.86583	1.75095	0.86583	1.7491
0.86667	1.72207	0.86667	1.75103	0.86667	1.74908
0.8675	1.72209	0.8675	1.75118	0.8675	1.74906
0.86833	1.72218	0.86833	1.75103	0.86833	1.74897
0.86917	1.72214	0.86917	1.75124	0.86917	1.74908
0.87	1.72231	0.87	1.75147	0.87	1.74897
0.87083	1.72235	0.87083	1.75137	0.87083	1.74937
0.87167	1.72245	0.87167	1.75114	0.87167	1.74933
0.8725	1.72258	0.8725	1.75118	0.8725	1.74948
0.87333	1.72247	0.87333	1.75141	0.87333	1.74945
0.87417	1.7226	0.87417	1.75145	0.87417	1.74948
0.875	1.7226	0.875	1.75135	0.875	1.74952
0.87583	1.72218	0.87583	1.75155	0.87583	1.74952
0.87667	1.7223	0.87667	1.75132	0.87667	1.74977
0.8775	1.72264	0.8775	1.75034	0.8775	1.75
0.87833	1.72249	0.87833	1.75059	0.87833	1.74992
0.87917	1.72262	0.87917	1.75052	0.87917	1.74979
0.88	1.72268	0.88	1.75057	0.88	1.75002
0.88083	1.72249	0.88083	1.75052	0.88083	1.7499
0.88167	1.72262	0.88167	1.75067	0.88167	1.75019
0.8825	1.72266	0.8825	1.7505	0.8825	1.75008
0.88333	1.72285	0.88333	1.75061	0.88333	1.75036
0.88417	1.72277	0.88417	1.75059	0.88417	1.75038
0.885	1.7231	0.885	1.75076	0.885	1.75025
0.88583	1.72306	0.88583	1.75073	0.88583	1.75055
0.88667	1.72293	0.88667	1.75063	0.88667	1.75052
0.8875	1.72289	0.8875	1.7505	0.8875	1.75073
0.88833	1.72304	0.88833	1.75097	0.88833	1.75073
0.88917	1.72317	0.88917	1.75082	0.88917	1.75109
0.89	1.72331	0.89	1.75099	0.89	1.75107
0.89083	1.7234	0.89083	1.75092	0.89083	1.7512
0.89167	1.72333	0.89167	1.75092	0.89167	1.75124
0.8925	1.72335	0.8925	1.75082	0.8925	1.75132
0.89333	1.72356	0.89333	1.75113	0.89333	1.75135
0.89417	1.72367	0.89417	1.75114	0.89417	1.75153
0.895	1.7234	0.895	1.75114	0.895	1.75149
0.89583	1.72357	0.89583	1.75128	0.89583	1.75153
0.89667	1.72352	0.89667	1.75103	0.89667	1.7516
0.8975	1.72369	0.8975	1.75128	0.8975	1.75162
0.89833	1.72382	0.89833	1.7512	0.89833	1.75166
0.89917	1.72397	0.89917	1.75114	0.89917	1.75179
0.9	1.72382	0.9	1.75134	0.9	1.75197
0.90083	1.72399	0.90083	1.75137	0.90083	1.75137
0.90167	1.72394	0.90167	1.75143	0.90167	1.75162
0.9025	1.7239	0.9025	1.7516	0.9025	1.75147
0.90333	1.72397	0.90333	1.75153	0.90333	1.7517
0.90417	1.72409	0.90417	1.7516	0.90417	1.75189
0.905	1.72426	0.905	1.75166	0.905	1.752
0.90583	1.72428	0.90583	1.75145	0.90583	1.75202
0.90667	1.72434	0.90667	1.7516	0.90667	1.75225
0.9075	1.72434	0.9075	1.75147	0.9075	1.75216
0.90833	1.7243	0.90833	1.7517	0.90833	1.75244
0.90917	1.72449	0.90917	1.75176	0.90917	1.75263
0.91	1.72449	0.91	1.75189	0.91	1.75246
0.91083	1.72445	0.91083	1.75185	0.91083	1.75254
0.91167	1.72441	0.91167	1.75187	0.91167	1.75235
0.9125	1.72441	0.9125	1.75166	0.9125	1.75265
0.91333	1.72443	0.91333	1.75179	0.91333	1.75258
0.91417	1.72455	0.91417	1.75193	0.91417	1.75254
0.915	1.72455	0.915	1.75197	0.915	1.75256
0.91583	1.72466	0.91583	1.75193	0.91583	1.75258
0.91667	1.72468	0.91667	1.75198	0.91667	1.7525
0.9175	1.72457	0.9175	1.75202	0.9175	1.75273
0.91833	1.72487	0.91833	1.7521	0.91833	1.75279
0.91917	1.7248	0.91917	1.75223	0.91917	1.75302
0.92	1.7248	0.92	1.75239	0.92	1.75298
0.92083	1.72495	0.92083	1.75237	0.92083	1.75168
0.92167	1.72493	0.92167	1.75223	0.92167	1.7517
0.9225	1.72495	0.9225	1.75252	0.9225	1.75198
0.92333	1.7252	0.92333	1.75233	0.92333	1.75139
0.92417	1.7251	0.92417	1.75242	0.92417	1.75101
0.925	1.72531	0.925	1.75254	0.925	1.75122
0.92583	1.72537	0.92583	1.75244	0.92583	1.75132
0.92667	1.72522	0.92667	1.75273	0.92667	1.75132
0.9275	1.72533	0.9275	1.75252	0.9275	1.75149
0.92833	1.72529	0.92833	1.75246	0.92833	1.75149
0.92917	1.72554	0.92917	1.75281	0.92917	1.75155
0.93	1.72554	0.93	1.75258	0.93	1.75172
0.93083	1.72573	0.93083	1.75273	0.93083	1.75198
0.93167	1.72579	0.93167	1.75275	0.93167	1.75179
0.9325	1.72575	0.9325	1.75279	0.9325	1.75189
0.93333	1.72567	0.93333	1.75267	0.93333	1.75036
0.93417	1.72598	0.93417	1.75279	0.93417	1.75059
0.935	1.72626	0.935	1.75281	0.935	1.75061
0.93583	1.72611	0.93583	1.75288	0.93583	1.75053
0.93667	1.72613	0.93667	1.75279	0.93667	1.75063
0.9375	1.72613	0.9375	1.75279	0.9375	1.75076
0.93833	1.72609	0.93833	1.75288	0.93833	1.75107
0.93917	1.72626	0.93917	1.75282	0.93917	1.75084
0.94	1.72632	0.94	1.75296	0.94	1.75097
0.94083	1.72625	0.94083	1.75309	0.94083	1.75111
0.94167	1.72638	0.94167	1.75307	0.94167	1.75103
0.9425	1.72611	0.9425	1.75315	0.9425	1.75097
0.94333	1.72611	0.94333	1.75319	0.94333	1.75114
0.94417	1.72586	0.94417	1.75317	0.94417	1.75128
0.945	1.72606	0.945	1.75313	0.945	1.75126
0.94583	1.7263	0.94583	1.75323	0.94583	1.75143
0.94667	1.72606	0.94667	1.75321	0.94667	1.75141
0.9475	1.72636	0.9475	1.75311	0.9475	1.75156
0.94833	1.72647	0.94833	1.75324	0.94833	1.75166
0.94917	1.72636	0.94917	1.7534	0.94917	1.75174
0.95	1.72649	0.95	1.75343	0.95	1.7517
0.95083	1.7264	0.95083	1.75338	0.95083	1.75183
0.95167	1.72659	0.95167	1.75345	0.95167	1.75187
0.9525	1.72655	0.9525	1.75324	0.9525	1.75216
0.95333	1.72682	0.95333	1.75349	0.95333	1.75206
0.95417	1.72665	0.95417	1.75349	0.95417	1.75219
0.955	1.72668	0.955	1.75364	0.955	1.7524
0.95583	1.72672	0.95583	1.75378	0.95583	1.75261
0.95667	1.72699	0.95667	1.7537	0.95667	1.75248
0.9575	1.7272	0.9575	1.75368	0.9575	1.75296
0.95833	1.72737	0.95833	1.75378	0.95833	1.75267
0.95917	1.72703	0.95917	1.75372	0.95917	1.75284
0.96	1.72707	0.96	1.7538	0.96	1.75269
0.96083	1.72651	0.96083	1.75359	0.96083	1.75254
0.96167	1.72649	0.96167	1.7538	0.96167	1.7529
0.9625	1.72642	0.9625	1.75351	0.9625	1.75296
0.96333	1.72646	0.96333	1.75384	0.96333	1.753
0.96417	1.72676	0.96417	1.75361	0.96417	1.75294
0.965	1.72688	0.965	1.75309	0.965	1.7533
0.96583	1.72676	0.96583	1.75311	0.96583	1.75319
0.96667	1.72688	0.96667	1.75321	0.96667	1.7533
0.9675	1.72672	0.9675	1.75309	0.9675	1.75359
0.96833	1.7268	0.96833	1.75309	0.96833	1.75359
0.96917	1.72705	0.96917	1.75323	0.96917	1.75382
0.97	1.72701	0.97	1.75323	0.97	1.75385
0.97083	1.72691	0.97083	1.75326	0.97083	1.75408
0.97167	1.72705	0.97167	1.75342	0.97167	1.75408
0.9725	1.72718	0.9725	1.75342	0.9725	1.75441
0.97333	1.72731	0.97333	1.75342	0.97333	1.75443
0.97417	1.72728	0.97417	1.75357	0.97417	1.75427
0.975	1.72693	0.975	1.7534	0.975	1.75418
0.97583	1.72709	0.97583	1.75349	0.97583	1.75416
0.97667	1.72726	0.97667	1.75355	0.97667	1.7545
0.9775	1.7272	0.9775	1.75361	0.9775	1.7545
0.97833	1.72718	0.97833	1.75361	0.97833	1.75452
0.97917	1.72733	0.97917	1.75368	0.97917	1.75452
0.98	1.72751	0.98	1.75366	0.98	1.75452
0.98083	1.72751	0.98083	1.75387	0.98083	1.75477
0.98167	1.72773	0.98167	1.75384	0.98167	1.755
0.9825	1.72751	0.9825	1.75378	0.9825	1.7549
0.98333	1.72766	0.98333	1.75391	0.98333	1.75517
0.98417	1.72789	0.98417	1.75405	0.98417	1.75317
0.985	1.72773	0.985	1.75391	0.985	1.75195
0.98583	1.72766	0.98583	1.75395	0.98583	1.75212
0.98667	1.72794	0.98667	1.75416	0.98667	1.75221
0.9875	1.72806	0.9875	1.7541	0.9875	1.75244
0.98833	1.72827	0.98833	1.75412	0.98833	1.75237
0.98917	1.72808	0.98917	1.75393	0.98917	1.75252
0.99	1.72823	0.99	1.75418	0.99	1.7525
0.99083	1.72833	0.99083	1.75426	0.99083	1.7526
0.99167	1.72836	0.99167	1.75426	0.99167	1.7526
0.9925	1.72835	0.9925	1.7541	0.9925	1.75282
0.99333	1.72842	0.99333	1.75443	0.99333	1.75275
0.99417	1.72829	0.99417	1.7545	0.99417	1.75271
0.995	1.72798	0.995	1.75426	0.995	1.75284
0.99583	1.72812	0.99583	1.75424	0.99583	1.75298
0.99667	1.72808	0.99667	1.75437	0.99667	1.75317
0.9975	1.72831	0.9975	1.75448	0.9975	1.75313
0.99833	1.72821	0.99833	1.7545	0.99833	1.75313
0.99917	1.72838	0.99917	1.7545	0.99917	1.75326
1	1.7285	1	1.7546	1	1.75332
1.00083	1.72838	1.00083	1.75468	1.00083	1.75321
1.00167	1.72848	1.00167	1.75462	1.00167	1.7534
1.0025	1.72842	1.0025	1.75477	1.0025	1.75323
1.00333	1.72867	1.00333	1.75489	1.00333	1.75334
1.00417	1.7288	1.00417	1.75479	1.00417	1.7533
1.005	1.72867	1.005	1.75487	1.005	1.7537
1.00583	1.72873	1.00583	1.75481	1.00583	1.7538
1.00667	1.72882	1.00667	1.75506	1.00667	1.75359
1.0075	1.72901	1.0075	1.75498	1.0075	1.75393
1.00833	1.7289	1.00833	1.75489	1.00833	1.75353
1.00917	1.72865	1.00917	1.75517	1.00917	1.75361
1.01	1.72871	1.01	1.75498	1.01	1.75393
1.01083	1.72865	1.01083	1.75527	1.01083	1.7537
1.01167	1.72875	1.01167	1.75538	1.01167	1.75385
1.0125	1.72876	1.0125	1.75513	1.0125	1.75412
1.01333	1.72888	1.01333	1.75542	1.01333	1.75364
1.01417	1.72926	1.01417	1.75527	1.01417	1.75399
1.015	1.72907	1.015	1.75519	1.015	1.75416
1.01583	1.72909	1.01583	1.7551	1.01583	1.75435
1.01667	1.72938	1.01667	1.75519	1.01667	1.75414
1.0175	1.7293	1.0175	1.75532	1.0175	1.75435
1.01833	1.72955	1.01833	1.75531	1.01833	1.75452
1.01917	1.72955	1.01917	1.75529	1.01917	1.75441
1.02	1.72926	1.02	1.75544	1.02	1.75462
1.02083	1.72943	1.02083	1.75546	1.02083	1.75462
1.02167	1.72943	1.02167	1.75544	1.02167	1.75475
1.0225	1.72962	1.0225	1.75561	1.0225	1.75511
1.02333	1.72962	1.02333	1.75565	1.02333	1.75489
1.02417	1.72964	1.02417	1.75555	1.02417	1.75521
1.025	1.72978	1.025	1.75563	1.025	1.7554
1.02583	1.73006	1.02583	1.75565	1.02583	1.75506
1.02667	1.72995	1.02667	1.75569	1.02667	1.7551
1.0275	1.72981	1.0275	1.75569	1.0275	1.75508
1.02833	1.72991	1.02833	1.7558	1.02833	1.75531
1.02917	1.72985	1.02917	1.75569	1.02917	1.75519
1.03	1.72968	1.03	1.75574	1.03	1.75538
1.03083	1.73008	1.03083	1.75593	1.03083	1.75555
1.03167	1.73022	1.03167	1.75588	1.03167	1.75555
1.0325	1.73025	1.0325	1.7559	1.0325	1.75548
1.03333	1.73029	1.03333	1.75599	1.03333	1.7554
1.03417	1.73033	1.03417	1.75595	1.03417	1.75569
1.035	1.73044	1.035	1.75593	1.035	1.75475
1.03583	1.73044	1.03583	1.75622	1.03583	1.75473
1.03667	1.73054	1.03667	1.75614	1.03667	1.7545
1.0375	1.73065	1.0375	1.75622	1.0375	1.75473
1.03833	1.7306	1.03833	1.75618	1.03833	1.7549
1.03917	1.7309	1.03917	1.75609	1.03917	1.75477
1.04	1.73085	1.04	1.75632	1.04	1.7549
1.04083	1.73096	1.04083	1.75645	1.04083	1.75475
1.04167	1.731	1.04167	1.75643	1.04167	1.7551
1.0425	1.73083	1.0425	1.75626	1.0425	1.75511
1.04333	1.73107	1.04333	1.7566	1.04333	1.75536
1.04417	1.73111	1.04417	1.75634	1.04417	1.75544
1.045	1.73109	1.045	1.75658	1.045	1.75553
1.04583	1.73132	1.04583	1.75653	1.04583	1.75529
1.04667	1.73125	1.04667	1.7566	1.04667	1.75561
1.0475	1.73117	1.0475	1.75666	1.0475	1.7558
1.04833	1.73119	1.04833	1.75662	1.04833	1.75561
1.04917	1.73113	1.04917	1.75672	1.04917	1.75576
1.05	1.73125	1.05	1.75651	1.05	1.75584
1.05083	1.73123	1.05083	1.75676	1.05083	1.75334
1.05167	1.73147	1.05167	1.75668	1.05167	1.75349
1.0525	1.73144	1.0525	1.75676	1.0525	1.75355
1.05333	1.73163	1.05333	1.75662	1.05333	1.75382
1.05417	1.73157	1.05417	1.75691	1.05417	1.75368
1.055	1.73146	1.055	1.75672	1.055	1.75399
1.05583	1.73174	1.05583	1.75689	1.05583	1.75382
1.05667	1.73184	1.05667	1.75689	1.05667	1.75389
1.0575	1.73176	1.0575	1.75697	1.0575	1.75393
1.05833	1.73205	1.05833	1.757	1.05833	1.7541
1.05917	1.73214	1.05917	1.7571	1.05917	1.75414
1.06	1.73199	1.06	1.75716	1.06	1.75412
1.06083	1.73209	1.06083	1.75712	1.06083	1.75433
1.06167	1.7318	1.06167	1.75712	1.06167	1.75429
1.0625	1.7321	1.0625	1.75708	1.0625	1.7542
1.06333	1.73218	1.06333	1.75723	1.06333	1.75454
1.06417	1.7323	1.06417	1.75704	1.06417	1.75447
1.065	1.73245	1.065	1.75731	1.065	1.75405
1.06583	1.73218	1.06583	1.75744	1.06583	1.75429
1.06667	1.73239	1.06667	1.75727	1.06667	1.75458
1.0675	1.73268	1.0675	1.75756	1.0675	1.75443
1.06833	1.73241	1.06833	1.75735	1.06833	1.7546
1.06917	1.73258	1.06917	1.75733	1.06917	1.75471
1.07	1.73273	1.07	1.7574	1.07	1.75475
1.07083	1.73273	1.07083	1.75754	1.07083	1.75489
1.07167	1.73266	1.07167	1.75744	1.07167	1.75483
1.0725	1.73249	1.0725	1.75739	1.0725	1.75485
1.07333	1.73239	1.07333	1.75742	1.07333	1.75487
1.07417	1.73272	1.07417	1.75756	1.07417	1.75506
1.075	1.73243	1.075	1.7576	1.075	1.7551
1.07583	1.73287	1.07583	1.75779	1.07583	1.75511
1.07667	1.73256	1.07667	1.75775	1.07667	1.75544
1.0775	1.7317	1.0775	1.75782	1.0775	1.75544
1.07833	1.73205	1.07833	1.7576	1.07833	1.7555
1.07917	1.73199	1.07917	1.75786	1.07917	1.75557
1.08	1.73191	1.08	1.75771	1.08	1.75569
1.08083	1.73193	1.08083	1.75771	1.08083	1.75571
1.08167	1.73205	1.08167	1.75775	1.08167	1.75563
1.0825	1.73237	1.0825	1.75761	1.0825	1.75569
1.08333	1.73216	1.08333	1.75777	1.08333	1.75576
1.08417	1.73245	1.08417	1.75792	1.08417	1.75569
1.085	1.73228	1.085	1.758	1.085	1.75567
1.08583	1.73237	1.08583	1.75725	1.08583	1.75572
1.08667	1.73258	1.08667	1.75731	1.08667	1.75576
1.0875	1.73249	1.0875	1.75737	1.0875	1.75576
1.08833	1.73266	1.08833	1.75748	1.08833	1.75603
1.08917	1.7327	1.08917	1.75719	1.08917	1.75618
1.09	1.73287	1.09	1.75725	1.09	1.75607
1.09083	1.73266	1.09083	1.7574	1.09083	1.75628
1.09167	1.73279	1.09167	1.75727	1.09167	1.75655
1.0925	1.73285	1.0925	1.75714	1.0925	1.7566
1.09333	1.73281	1.09333	1.75712	1.09333	1.75643
1.09417	1.73289	1.09417	1.75706	1.09417	1.75691
1.095	1.7331	1.095	1.75725	1.095	1.75655
1.09583	1.73314	1.09583	1.75706	1.09583	1.75668
1.09667	1.7331	1.09667	1.75712	1.09667	1.75677
1.0975	1.73317	1.0975	1.75712	1.0975	1.75698
1.09833	1.73323	1.09833	1.75712	1.09833	1.757
1.09917	1.73323	1.09917	1.75725	1.09917	1.75716
1.1	1.73346	1.1	1.75725	1.1	1.75718
1.10083	1.73352	1.10083	1.75739	1.10083	1.75727
1.10167	1.73333	1.10167	1.75744	1.10167	1.75697
1.1025	1.73329	1.1025	1.75729	1.1025	1.75662
1.10333	1.73333	1.10333	1.75756	1.10333	1.75676
1.10417	1.7334	1.10417	1.75746	1.10417	1.75687
1.105	1.73348	1.105	1.75748	1.105	1.75691
1.10583	1.73367	1.10583	1.75748	1.10583	1.75695
1.10667	1.73369	1.10667	1.75765	1.10667	1.75676
1.1075	1.73361	1.1075	1.75769	1.1075	1.75569
1.10833	1.73396	1.10833	1.75761	1.10833	1.75582
1.10917	1.73399	1.10917	1.7576	1.10917	1.75588
1.11	1.73394	1.11	1.75763	1.11	1.75576
1.11083	1.73396	1.11083	1.75773	1.11083	1.75607
1.11167	1.73399	1.11167	1.75786	1.11167	1.75588
1.1125	1.73308	1.1125	1.75765	1.1125	1.75614
1.11333	1.73321	1.11333	1.75784	1.11333	1.7562
1.11417	1.73304	1.11417	1.75788	1.11417	1.75628
1.115	1.73327	1.115	1.75775	1.115	1.75639
1.11583	1.73336	1.11583	1.75775	1.11583	1.75506
1.11667	1.73348	1.11667	1.75767	1.11667	1.755
1.1175	1.73336	1.1175	1.75769	1.1175	1.75519
1.11833	1.73342	1.11833	1.75811	1.11833	1.75536
1.11917	1.73338	1.11917	1.75794	1.11917	1.75515
1.12	1.73348	1.12	1.75779	1.12	1.75534
1.12083	1.73333	1.12083	1.758	1.12083	1.75563
1.12167	1.73333	1.12167	1.75807	1.12167	1.75553
1.1225	1.73323	1.1225	1.75819	1.1225	1.75538
1.12333	1.7335	1.12333	1.75803	1.12333	1.7554
1.12417	1.73336	1.12417	1.75826	1.12417	1.75548
1.125	1.73365	1.125	1.7583	1.125	1.7555
1.12583	1.73361	1.12583	1.75819	1.12583	1.75553
1.12667	1.73352	1.12667	1.75822	1.12667	1.75567
1.1275	1.73348	1.1275	1.75828	1.1275	1.75555
1.12833	1.73378	1.12833	1.75843	1.12833	1.75559
1.12917	1.73386	1.12917	1.75863	1.12917	1.75588
1.13	1.73384	1.13	1.75851	1.13	1.75584
1.13083	1.73378	1.13083	1.75824	1.13083	1.75572
1.13167	1.73361	1.13167	1.75861	1.13167	1.75588
1.1325	1.73382	1.1325	1.75842	1.1325	1.75635
1.13333	1.73375	1.13333	1.75855	1.13333	1.75622
1.13417	1.73386	1.13417	1.75857	1.13417	1.75626
1.135	1.7338	1.135	1.75859	1.135	1.75635
1.13583	1.73405	1.13583	1.75849	1.13583	1.75618
1.13667	1.73407	1.13667	1.75887	1.13667	1.75603
1.1375	1.73426	1.1375	1.7587	1.1375	1.75632
1.13833	1.73413	1.13833	1.75868	1.13833	1.75634
1.13917	1.73424	1.13917	1.75882	1.13917	1.75668
1.14	1.73449	1.14	1.75866	1.14	1.75651
1.14083	1.73441	1.14083	1.75882	1.14083	1.75666
1.14167	1.7343	1.14167	1.7587	1.14167	1.75691
1.1425	1.73449	1.1425	1.75887	1.1425	1.75674
1.14333	1.73451	1.14333	1.75885	1.14333	1.75664
1.14417	1.73438	1.14417	1.75903	1.14417	1.75674
1.145	1.73457	1.145	1.75884	1.145	1.75674
1.14583	1.73453	1.14583	1.75903	1.14583	1.757
1.14667	1.73464	1.14667	1.75885	1.14667	1.75706
1.1475	1.73478	1.1475	1.75887	1.1475	1.757
1.14833	1.73476	1.14833	1.75887	1.14833	1.75721
1.14917	1.73502	1.14917	1.75901	1.14917	1.75716
1.15	1.73495	1.15	1.75893	1.15	1.75731
1.15083	1.73499	1.15083	1.75903	1.15083	1.7574
1.15167	1.73502	1.15167	1.75889	1.15167	1.75698
1.1525	1.73523	1.1525	1.75905	1.1525	1.75716
1.15333	1.73529	1.15333	1.75906	1.15333	1.75737
1.15417	1.73529	1.15417	1.75929	1.15417	1.75748
1.155	1.73525	1.155	1.75901	1.155	1.75758
1.15583	1.73552	1.15583	1.75929	1.15583	1.75761
1.15667	1.73529	1.15667	1.75924	1.15667	1.75786
1.1575	1.73556	1.1575	1.75935	1.1575	1.75769
1.15833	1.73564	1.15833	1.75929	1.15833	1.75786
1.15917	1.73565	1.15917	1.75926	1.15917	1.75792
1.16	1.7359	1.16	1.75927	1.16	1.75773
1.16083	1.73583	1.16083	1.75912	1.16083	1.75824
1.16167	1.73594	1.16167	1.75933	1.16167	1.75803
1.1625	1.73579	1.1625	1.75895	1.1625	1.75788
1.16333	1.73592	1.16333	1.75891	1.16333	1.75832
1.16417	1.73598	1.16417	1.75885	1.16417	1.75781
1.165	1.73605	1.165	1.75905	1.165	1.75836
1.16583	1.73619	1.16583	1.75895	1.16583	1.75697
1.16667	1.73619	1.16667	1.75901	1.16667	1.75704
1.1675	1.73646	1.1675	1.75924	1.1675	1.75697
1.16833	1.73626	1.16833	1.7591	1.16833	1.75698
1.16917	1.73638	1.16917	1.75926	1.16917	1.757
1.17	1.73653	1.17	1.75941	1.17	1.75698
1.17083	1.73623	1.17083	1.75929	1.17083	1.757
1.17167	1.73655	1.17167	1.75914	1.17167	1.75708
1.1725	1.73653	1.1725	1.75933	1.1725	1.75716
1.17333	1.73667	1.17333	1.75937	1.17333	1.75735
1.17417	1.73676	1.17417	1.75948	1.17417	1.75737
1.175	1.73688	1.175	1.7596	1.175	1.75744
1.17583	1.73697	1.17583	1.75952	1.17583	1.75727
1.17667	1.73663	1.17667	1.7596	1.17667	1.75742
1.1775	1.73621	1.1775	1.75962	1.1775	1.75735
1.17833	1.73623	1.17833	1.7595	1.17833	1.75763
1.17917	1.7364	1.17917	1.7596	1.17917	1.75761
1.18	1.7364	1.18	1.75968	1.18	1.75777
1.18083	1.73663	1.18083	1.75968	1.18083	1.75779
1.18167	1.73661	1.18167	1.75952	1.18167	1.75796
1.1825	1.73676	1.1825	1.75973	1.1825	1.75781
1.18333	1.73663	1.18333	1.75977	1.18333	1.75836
1.18417	1.73661	1.18417	1.75981	1.18417	1.75794
1.185	1.73644	1.185	1.75975	1.185	1.75794
1.18583	1.73668	1.18583	1.75998	1.18583	1.75803
1.18667	1.73686	1.18667	1.75973	1.18667	1.75832
1.1875	1.73615	1.1875	1.75983	1.1875	1.75805
1.18833	1.73613	1.18833	1.75981	1.18833	1.75811
1.18917	1.73615	1.18917	1.75983	1.18917	1.75849
1.19	1.73623	1.19	1.75985	1.19	1.75819
1.19083	1.73619	1.19083	1.7599	1.19083	1.75828
1.19167	1.7363	1.19167	1.76	1.19167	1.75853
1.1925	1.73634	1.1925	1.76	1.1925	1.75847
1.19333	1.73636	1.19333	1.75992	1.19333	1.75884
1.19417	1.73659	1.19417	1.76002	1.19417	1.75866
1.195	1.73649	1.195	1.75994	1.195	1.75901
1.19583	1.7367	1.19583	1.76013	1.19583	1.75901
1.19667	1.73659	1.19667	1.76023	1.19667	1.75899
1.1975	1.73668	1.1975	1.76019	1.1975	1.75731
1.19833	1.73701	1.19833	1.76023	1.19833	1.75775
1.19917	1.73682	1.19917	1.76032	1.19917	1.75769
1.2	1.73689	1.2	1.76021	1.2	1.75773
1.20083	1.73688	1.20083	1.76044	1.20083	1.75779
1.20167	1.73701	1.20167	1.76036	1.20167	1.7579
1.2025	1.73722	1.2025	1.76048	1.2025	1.75794
1.20333	1.7373	1.20333	1.76063	1.20333	1.75822
1.20417	1.73703	1.20417	1.76059	1.20417	1.758
1.205	1.7372	1.205	1.76061	1.205	1.75803
1.20583	1.73731	1.20583	1.76055	1.20583	1.75813
1.20667	1.73741	1.20667	1.76032	1.20667	1.75813
1.2075	1.73737	1.2075	1.76067	1.2075	1.75802
1.20833	1.73745	1.20833	1.7605	1.20833	1.75813
1.20917	1.73749	1.20917	1.76055	1.20917	1.75802
1.21	1.73745	1.21	1.76046	1.21	1.75817
1.21083	1.7377	1.21083	1.76059	1.21083	1.75824
1.21167	1.7377	1.21167	1.76071	1.21167	1.75843
1.2125	1.7377	1.2125	1.76013	1.2125	1.75838
1.21333	1.73789	1.21333	1.75992	1.21333	1.75845
1.21417	1.73794	1.21417	1.76013	1.21417	1.75878
1.215	1.73802	1.215	1.76017	1.215	1.7587
1.21583	1.73779	1.21583	1.76017	1.21583	1.75878
1.21667	1.73802	1.21667	1.76004	1.21667	1.75863
1.2175	1.73802	1.2175	1.76031	1.2175	1.75876
1.21833	1.73813	1.21833	1.76031	1.21833	1.75908
1.21917	1.73812	1.21917	1.76015	1.21917	1.75876
1.22	1.73834	1.22	1.76029	1.22	1.75916
1.22083	1.73842	1.22083	1.76042	1.22083	1.75912
1.22167	1.73827	1.22167	1.76021	1.22167	1.7591
1.2225	1.73827	1.2225	1.76038	1.2225	1.75918
1.22333	1.73859	1.22333	1.76044	1.22333	1.7592
1.22417	1.73878	1.22417	1.76038	1.22417	1.75958
1.225	1.73875	1.225	1.76055	1.225	1.75943
1.22583	1.73884	1.22583	1.7604	1.22583	1.75941
1.22667	1.73871	1.22667	1.76044	1.22667	1.75758
1.2275	1.73886	1.2275	1.76057	1.2275	1.7574
1.22833	1.73882	1.22833	1.76088	1.22833	1.75748
1.22917	1.73863	1.22917	1.76044	1.22917	1.75744
1.23	1.73867	1.23	1.76061	1.23	1.75771
1.23083	1.73869	1.23083	1.76065	1.23083	1.75666
1.23167	1.73896	1.23167	1.76072	1.23167	1.75668
1.2325	1.73882	1.2325	1.76069	1.2325	1.75668
1.23333	1.73878	1.23333	1.76074	1.23333	1.75691
1.23417	1.73892	1.23417	1.7609	1.23417	1.757
1.235	1.7393	1.235	1.76088	1.235	1.75693
1.23583	1.73896	1.23583	1.76093	1.23583	1.75716
1.23667	1.73915	1.23667	1.76092	1.23667	1.75727
1.2375	1.7393	1.2375	1.76093	1.2375	1.7574
1.23833	1.73907	1.23833	1.76095	1.23833	1.75723
1.23917	1.73953	1.23917	1.76095	1.23917	1.75708
1.24	1.73938	1.24	1.76097	1.24	1.75742
1.24083	1.73947	1.24083	1.76111	1.24083	1.75735
1.24167	1.73936	1.24167	1.76107	1.24167	1.7576
1.2425	1.73943	1.2425	1.76101	1.2425	1.7576
1.24333	1.73949	1.24333	1.7612	1.24333	1.75773
1.24417	1.73983	1.24417	1.76111	1.24417	1.75784
1.245	1.73993	1.245	1.76122	1.245	1.7575
1.24583	1.73983	1.24583	1.76122	1.24583	1.75784
1.24667	1.73985	1.24667	1.76128	1.24667	1.75784
1.2475	1.74016	1.2475	1.76135	1.2475	1.75781
1.24833	1.74012	1.24833	1.76137	1.24833	1.75796
1.24917	1.7402	1.24917	1.76143	1.24917	1.75811
1.25	1.74008	1.25	1.76145	1.25	1.75794
1.25083	1.74004	1.25083	1.7617	1.25083	1.75819
1.25167	1.74037	1.25167	1.76156	1.25167	1.75849
1.2525	1.73945	1.2525	1.76166	1.2525	1.75832
1.25333	1.73962	1.25333	1.76162	1.25333	1.75849
1.25417	1.73964	1.25417	1.76153	1.25417	1.7583
1.255	1.73957	1.255	1.76172	1.255	1.75861
1.25583	1.73917	1.25583	1.76181	1.25583	1.75882
1.25667	1.73915	1.25667	1.76174	1.25667	1.75847
1.2575	1.73905	1.2575	1.76189	1.2575	1.75882
1.25833	1.7392	1.25833	1.76187	1.25833	1.75906
1.25917	1.7393	1.25917	1.76189	1.25917	1.75927
1.26	1.73915	1.26	1.76187	1.26	1.7591
1.26083	1.73953	1.26083	1.76181	1.26083	1.75905
1.26167	1.73909	1.26167	1.76202	1.26167	1.75899
1.2625	1.73936	1.2625	1.76189	1.2625	1.7591
1.26333	1.73951	1.26333	1.76191	1.26333	1.75912
1.26417	1.73939	1.26417	1.76177	1.26417	1.75929
1.265	1.73949	1.265	1.76193	1.265	1.75922
1.26583	1.73955	1.26583	1.76197	1.26583	1.75899
1.26667	1.73953	1.26667	1.76212	1.26667	1.75958
1.2675	1.73968	1.2675	1.76216	1.2675	1.75947
1.26833	1.7397	1.26833	1.76214	1.26833	1.75969
1.26917	1.73972	1.26917	1.76202	1.26917	1.75985
1.27	1.73981	1.27	1.76218	1.27	1.75992
1.27083	1.74001	1.27083	1.76212	1.27083	1.7601
1.27167	1.73987	1.27167	1.76216	1.27167	1.76004
1.2725	1.73989	1.2725	1.76214	1.2725	1.76036
1.27333	1.73987	1.27333	1.76218	1.27333	1.76036
1.27417	1.73997	1.27417	1.76218	1.27417	1.76034
1.275	1.74023	1.275	1.76231	1.275	1.76029
1.27583	1.73999	1.27583	1.76221	1.27583	1.76036
1.27667	1.74022	1.27667	1.76227	1.27667	1.76053
1.2775	1.74012	1.2775	1.76225	1.2775	1.76055
1.27833	1.74031	1.27833	1.76208	1.27833	1.76076
1.27917	1.74027	1.27917	1.7624	1.27917	1.76067
1.28	1.74039	1.28	1.76221	1.28	1.76095
1.28083	1.7401	1.28083	1.76235	1.28083	1.76093
1.28167	1.74023	1.28167	1.76237	1.28167	1.76095
1.2825	1.74025	1.2825	1.76252	1.2825	1.76128
1.28333	1.74029	1.28333	1.76275	1.28333	1.76145
1.28417	1.74046	1.28417	1.76246	1.28417	1.76086
1.285	1.7406	1.285	1.76256	1.285	1.76155
1.28583	1.74044	1.28583	1.76281	1.28583	1.76107
1.28667	1.74033	1.28667	1.76275	1.28667	1.76092
1.2875	1.74056	1.2875	1.76286	1.2875	1.76118
1.28833	1.74062	1.28833	1.76256	1.28833	1.75891
1.28917	1.74062	1.28917	1.76187	1.28917	1.75933
1.29	1.74073	1.29	1.76216	1.29	1.75937
1.29083	1.74069	1.29083	1.76191	1.29083	1.7591
1.29167	1.7409	1.29167	1.76223	1.29167	1.75929
1.2925	1.74062	1.2925	1.76198	1.2925	1.75958
1.29333	1.74069	1.29333	1.76219	1.29333	1.75899
1.29417	1.74088	1.29417	1.76216	1.29417	1.75765
1.295	1.74083	1.295	1.76231	1.295	1.7576
1.29583	1.74088	1.29583	1.76231	1.29583	1.75771
1.29667	1.7409	1.29667	1.76233	1.29667	1.75781
1.2975	1.74088	1.2975	1.76231	1.2975	1.75777
1.29833	1.741	1.29833	1.76229	1.29833	1.75784
1.29917	1.74104	1.29917	1.76235	1.29917	1.758
1.3	1.74117	1.3	1.76225	1.3	1.75788
1.30083	1.74111	1.30083	1.7625	1.30083	1.75805
1.30167	1.74136	1.30167	1.76242	1.30167	1.75843
1.3025	1.7413	1.3025	1.76239	1.3025	1.75838
1.30333	1.74157	1.30333	1.76252	1.30333	1.75857
1.30417	1.74126	1.30417	1.7625	1.30417	1.75863
1.305	1.74151	1.305	1.76261	1.305	1.75845
1.30583	1.74149	1.30583	1.76263	1.30583	1.75861
1.30667	1.74167	1.30667	1.76256	1.30667	1.7588
1.3075	1.74182	1.3075	1.76273	1.3075	1.75885
1.30833	1.74184	1.30833	1.7626	1.30833	1.75889
1.30917	1.74178	1.30917	1.76271	1.30917	1.75859
1.31	1.74195	1.31	1.76271	1.31	1.75887
1.31083	1.74203	1.31083	1.76277	1.31083	1.75874
1.31167	1.74207	1.31167	1.76288	1.31167	1.75864
1.3125	1.74205	1.3125	1.76271	1.3125	1.75885
1.31333	1.74222	1.31333	1.76271	1.31333	1.75887
1.31417	1.74231	1.31417	1.76288	1.31417	1.75916
1.315	1.74228	1.315	1.76284	1.315	1.75916
1.31583	1.74228	1.31583	1.76286	1.31583	1.75914
1.31667	1.74212	1.31667	1.763	1.31667	1.75931
1.3175	1.74243	1.3175	1.76294	1.3175	1.75916
1.31833	1.74251	1.31833	1.76305	1.31833	1.75964
1.31917	1.74256	1.31917	1.763	1.31917	1.75954
1.32	1.74268	1.32	1.76309	1.32	1.75954
1.32083	1.74281	1.32083	1.76296	1.32083	1.75973
1.32167	1.74275	1.32167	1.76284	1.32167	1.75977
1.3225	1.74277	1.3225	1.76317	1.3225	1.75998
1.32333	1.74285	1.32333	1.76326	1.32333	1.75992
1.32417	1.74275	1.32417	1.76319	1.32417	1.7599
1.325	1.74306	1.325	1.76317	1.325	1.76004
1.32583	1.74313	1.32583	1.7633	1.32583	1.75996
1.32667	1.74327	1.32667	1.76336	1.32667	1.7604
1.3275	1.74325	1.3275	1.76324	1.3275	1.76025
1.32833	1.74342	1.32833	1.76326	1.32833	1.76006
1.32917	1.74315	1.32917	1.76342	1.32917	1.76006
1.33	1.74313	1.33	1.76324	1.33	1.76023
1.33083	1.74327	1.33083	1.76349	1.33083	1.7604
1.33167	1.74329	1.33167	1.76334	1.33167	1.76046
1.3325	1.74352	1.3325	1.76338	1.3325	1.76044
1.33333	1.74344	1.33333	1.76357	1.33333	1.76072
1.33417	1.74346	1.33417	1.76355	1.33417	1.76044
1.335	1.74352	1.335	1.76372	1.335	1.76069
1.33583	1.74373	1.33583	1.76372	1.33583	1.76099
1.33667	1.7438	1.33667	1.76364	1.33667	1.76097
1.3375	1.74367	1.3375	1.76384	1.3375	1.76118
1.33833	1.74344	1.33833	1.76372	1.33833	1.7612
1.33917	1.74354	1.33917	1.76384	1.33917	1.76126
1.34	1.74375	1.34	1.76361	1.34	1.76134
1.34083	1.74361	1.34083	1.76361	1.34083	1.76015
1.34167	1.74384	1.34167	1.76387	1.34167	1.75994
1.3425	1.7438	1.3425	1.76393	1.3425	1.7601
1.34333	1.74376	1.34333	1.76368	1.34333	1.76006
1.34417	1.74371	1.34417	1.76418	1.34417	1.76013
1.345	1.74375	1.345	1.76424	1.345	1.76015
1.34583	1.7439	1.34583	1.76361	1.34583	1.76046
1.34667	1.74409	1.34667	1.76343	1.34667	1.76048
1.3475	1.74394	1.3475	1.76328	1.3475	1.76065
1.34833	1.74409	1.34833	1.76345	1.34833	1.76057
1.34917	1.74405	1.34917	1.76332	1.34917	1.76057
1.35	1.74313	1.35	1.76296	1.35	1.76093
1.35083	1.74317	1.35083	1.76307	1.35083	1.76072
1.35167	1.74306	1.35167	1.76321	1.35167	1.76105
1.3525	1.74321	1.3525	1.76305	1.3525	1.76113
1.35333	1.74321	1.35333	1.76303	1.35333	1.76088
1.35417	1.74342	1.35417	1.76313	1.35417	1.76103
1.355	1.74336	1.355	1.76324	1.355	1.76074
1.35583	1.74334	1.35583	1.76317	1.35583	1.76114
1.35667	1.74357	1.35667	1.76319	1.35667	1.76122
1.3575	1.74352	1.3575	1.76345	1.3575	1.76101
1.35833	1.74363	1.35833	1.76342	1.35833	1.76099
1.35917	1.74355	1.35917	1.76345	1.35917	1.76134
1.36	1.74375	1.36	1.76343	1.36	1.76164
1.36083	1.74365	1.36083	1.76351	1.36083	1.76135
1.36167	1.74388	1.36167	1.76351	1.36167	1.76166
1.3625	1.74405	1.3625	1.76359	1.3625	1.76162
1.36333	1.74394	1.36333	1.76345	1.36333	1.76141
1.36417	1.74409	1.36417	1.76361	1.36417	1.76113
1.365	1.74394	1.365	1.76347	1.365	1.76042
1.36583	1.74399	1.36583	1.76359	1.36583	1.7592
1.36667	1.74418	1.36667	1.76376	1.36667	1.75937
1.3675	1.74426	1.3675	1.76376	1.3675	1.7584
1.36833	1.74415	1.36833	1.76384	1.36833	1.75843
1.36917	1.74424	1.36917	1.76397	1.36917	1.75855
1.37	1.74436	1.37	1.76387	1.37	1.75859
1.37083	1.74439	1.37083	1.7637	1.37083	1.75872
1.37167	1.74455	1.37167	1.76391	1.37167	1.75884
1.3725	1.74464	1.3725	1.76408	1.3725	1.75891
1.37333	1.74462	1.37333	1.76406	1.37333	1.75905
1.37417	1.74472	1.37417	1.76406	1.37417	1.75908
1.375	1.74457	1.375	1.76405	1.375	1.75905
1.37583	1.74466	1.37583	1.76408	1.37583	1.7592
1.37667	1.74478	1.37667	1.76397	1.37667	1.75948
1.3775	1.74487	1.3775	1.7642	1.3775	1.75918
1.37833	1.7448	1.37833	1.7641	1.37833	1.75937
1.37917	1.74493	1.37917	1.76422	1.37917	1.75948
1.38	1.74407	1.38	1.76424	1.38	1.75952
1.38083	1.74399	1.38083	1.76439	1.38083	1.75962
1.38167	1.74411	1.38167	1.76427	1.38167	1.75975
1.3825	1.74413	1.3825	1.76448	1.3825	1.75975
1.38333	1.74424	1.38333	1.76427	1.38333	1.75969
1.38417	1.74409	1.38417	1.76433	1.38417	1.75973
1.385	1.74439	1.385	1.76427	1.385	1.76008
1.38583	1.74438	1.38583	1.76437	1.38583	1.76023
1.38667	1.74453	1.38667	1.76477	1.38667	1.76008
1.3875	1.74407	1.3875	1.76464	1.3875	1.76015
1.38833	1.74436	1.38833	1.76475	1.38833	1.76023
1.38917	1.74455	1.38917	1.7646	1.38917	1.76048
1.39	1.74445	1.39	1.76469	1.39	1.76042
1.39083	1.74466	1.39083	1.76485	1.39083	1.76053
1.39167	1.7446	1.39167	1.76481	1.39167	1.76053
1.3925	1.74476	1.3925	1.76475	1.3925	1.76061
1.39333	1.74466	1.39333	1.76477	1.39333	1.76053
1.39417	1.74478	1.39417	1.76468	1.39417	1.76063
1.395	1.74485	1.395	1.76492	1.395	1.76059
1.39583	1.74483	1.39583	1.76485	1.39583	1.7609
1.39667	1.74491	1.39667	1.765	1.39667	1.76093
1.3975	1.74502	1.3975	1.76492	1.3975	1.76084
1.39833	1.74464	1.39833	1.76508	1.39833	1.76116
1.39917	1.74491	1.39917	1.76498	1.39917	1.76099
1.4	1.74489	1.4	1.76513	1.4	1.76128
1.40083	1.74501	1.40083	1.76529	1.40083	1.7613
1.40167	1.74497	1.40167	1.76487	1.40167	1.76153
1.4025	1.74516	1.4025	1.76464	1.4025	1.76151
1.40333	1.7451	1.40333	1.76462	1.40333	1.76141
1.40417	1.74533	1.40417	1.76464	1.40417	1.7612
1.405	1.74522	1.405	1.76454	1.405	1.76093
1.40583	1.74531	1.40583	1.76494	1.40583	1.76099
1.40667	1.7452	1.40667	1.76487	1.40667	1.76093
1.4075	1.74516	1.4075	1.76475	1.4075	1.76105
1.40833	1.74552	1.40833	1.76477	1.40833	1.76137
1.40917	1.7455	1.40917	1.765	1.40917	1.76141
1.41	1.74548	1.41	1.76477	1.41	1.76114
1.41083	1.74579	1.41083	1.765	1.41083	1.76139
1.41167	1.74565	1.41167	1.7649	1.41167	1.76139
1.4125	1.74563	1.4125	1.765	1.4125	1.7616
1.41333	1.74565	1.41333	1.76506	1.41333	1.76176
1.41417	1.74579	1.41417	1.76502	1.41417	1.7617
1.415	1.74581	1.415	1.7651	1.415	1.76177
1.41583	1.74569	1.41583	1.7649	1.41583	1.76179
1.41667	1.7459	1.41667	1.76536	1.41667	1.76191
1.4175	1.74579	1.4175	1.76515	1.4175	1.76187
1.41833	1.74579	1.41833	1.7651	1.41833	1.76183
1.41917	1.74605	1.41917	1.76534	1.41917	1.76223
1.42	1.74596	1.42	1.76525	1.42	1.7621
1.42083	1.74623	1.42083	1.76521	1.42083	1.7624
1.42167	1.7463	1.42167	1.7654	1.42167	1.7624
1.4225	1.74605	1.4225	1.76538	1.4225	1.76235
1.42333	1.74628	1.42333	1.76559	1.42333	1.76231
1.42417	1.74619	1.42417	1.76546	1.42417	1.76261
1.425	1.74649	1.425	1.76527	1.425	1.76252
1.42583	1.74646	1.42583	1.76538	1.42583	1.76244
1.42667	1.74634	1.42667	1.76551	1.42667	1.76254
1.4275	1.74642	1.4275	1.7655	1.4275	1.76252
1.42833	1.74661	1.42833	1.76569	1.42833	1.76237
1.42917	1.74653	1.42917	1.76548	1.42917	1.76239
1.43	1.74667	1.43	1.76576	1.43	1.76252
1.43083	1.74672	1.43083	1.76551	1.43083	1.76292
1.43167	1.74674	1.43167	1.76572	1.43167	1.76277
1.4325	1.74686	1.4325	1.76588	1.4325	1.763
1.43333	1.74697	1.43333	1.7659	1.43333	1.76309
1.43417	1.74714	1.43417	1.76578	1.43417	1.76265
1.435	1.74712	1.435	1.76572	1.435	1.76286
1.43583	1.7471	1.43583	1.76599	1.43583	1.76288
1.43667	1.7472	1.43667	1.76582	1.43667	1.76307
1.4375	1.74743	1.4375	1.76611	1.4375	1.76328
1.43833	1.74722	1.43833	1.76592	1.43833	1.7633
1.43917	1.7472	1.43917	1.7659	1.43917	1.76364
1.44	1.74741	1.44	1.76628	1.44	1.76374
1.44083	1.74752	1.44083	1.76613	1.44083	1.76368
1.44167	1.74751	1.44167	1.76599	1.44167	1.76134
1.4425	1.74773	1.4425	1.76603	1.4425	1.7612
1.44333	1.74779	1.44333	1.76607	1.44333	1.76135
1.44417	1.74772	1.44417	1.76649	1.44417	1.76134
1.445	1.74783	1.445	1.76643	1.445	1.76111
1.44583	1.74798	1.44583	1.76628	1.44583	1.76151
1.44667	1.7473	1.44667	1.76643	1.44667	1.76141
1.4475	1.74716	1.4475	1.76634	1.4475	1.76155
1.44833	1.74733	1.44833	1.76645	1.44833	1.76147
1.44917	1.74747	1.44917	1.76651	1.44917	1.76141
1.45	1.74724	1.45	1.76656	1.45	1.76164
1.45083	1.74752	1.45083	1.76649	1.45083	1.76176
1.45167	1.74751	1.45167	1.76649	1.45167	1.76198
1.4525	1.74737	1.4525	1.76651	1.4525	1.76187
1.45333	1.7476	1.45333	1.76676	1.45333	1.76214
1.45417	1.74762	1.45417	1.76685	1.45417	1.76225
1.455	1.74682	1.455	1.76674	1.455	1.76235
1.45583	1.7468	1.45583	1.76668	1.45583	1.7608
1.45667	1.74686	1.45667	1.76695	1.45667	1.76086
1.4575	1.74686	1.4575	1.76691	1.4575	1.76097
1.45833	1.74689	1.45833	1.76698	1.45833	1.76105
1.45917	1.74709	1.45917	1.76685	1.45917	1.76111
1.46	1.74705	1.46	1.76674	1.46	1.76101
1.46083	1.74714	1.46083	1.76681	1.46083	1.76116
1.46167	1.74718	1.46167	1.76708	1.46167	1.76118
1.4625	1.74726	1.4625	1.76656	1.4625	1.76113
1.46333	1.7473	1.46333	1.76674	1.46333	1.76139
1.46417	1.7471	1.46417	1.76647	1.46417	1.7613
1.465	1.74733	1.465	1.76653	1.465	1.76156
1.46583	1.74737	1.46583	1.76607	1.46583	1.76147
1.46667	1.74745	1.46667	1.76605	1.46667	1.76183
1.4675	1.7473	1.4675	1.76613	1.4675	1.76183
1.46833	1.74749	1.46833	1.76609	1.46833	1.76189
1.46917	1.74754	1.46917	1.76618	1.46917	1.76197
1.47	1.74749	1.47	1.76626	1.47	1.76195
1.47083	1.74768	1.47083	1.76609	1.47083	1.76197
1.47167	1.74754	1.47167	1.7662	1.47167	1.7621
1.4725	1.7476	1.4725	1.76639	1.4725	1.76218
1.47333	1.74777	1.47333	1.76632	1.47333	1.76225
1.47417	1.74758	1.47417	1.76622	1.47417	1.7624
1.475	1.74766	1.475	1.76622	1.475	1.7624
1.47583	1.74792	1.47583	1.76632	1.47583	1.76277
1.47667	1.74773	1.47667	1.76634	1.47667	1.76248
1.4775	1.74791	1.4775	1.76614	1.4775	1.76273
1.47833	1.74785	1.47833	1.76618	1.47833	1.76311
1.47917	1.74798	1.47917	1.76622	1.47917	1.763
1.48	1.74796	1.48	1.76628	1.48	1.76319
1.48083	1.74796	1.48083	1.76611	1.48083	1.76342
1.48167	1.74796	1.48167	1.76597	1.48167	1.76313
1.4825	1.74802	1.4825	1.7659	1.4825	1.76284
1.48333	1.74806	1.48333	1.76609	1.48333	1.76183
1.48417	1.74819	1.48417	1.76601	1.48417	1.76208
1.485	1.74821	1.485	1.76618	1.485	1.76214
1.48583	1.74831	1.48583	1.76605	1.48583	1.76227
1.48667	1.74838	1.48667	1.76607	1.48667	1.76219
1.4875	1.74846	1.4875	1.76618	1.4875	1.76221
1.48833	1.74854	1.48833	1.76626	1.48833	1.76227
1.48917	1.74863	1.48917	1.76637	1.48917	1.76219
1.49	1.74869	1.49	1.76637	1.49	1.76229
1.49083	1.74865	1.49083	1.76626	1.49083	1.76258
1.49167	1.74865	1.49167	1.76643	1.49167	1.76269
1.4925	1.74848	1.4925	1.76645	1.4925	1.7626
1.49333	1.74867	1.49333	1.76634	1.49333	1.76269
1.49417	1.74878	1.49417	1.76656	1.49417	1.76254
1.495	1.74894	1.495	1.76647	1.495	1.76286
1.49583	1.7489	1.49583	1.76651	1.49583	1.76286
1.49667	1.74875	1.49667	1.76647	1.49667	1.76288
1.4975	1.74892	1.4975	1.76662	1.4975	1.763
1.49833	1.74899	1.49833	1.76662	1.49833	1.76294
1.49917	1.74909	1.49917	1.76658	1.49917	1.76298
1.5	1.74918	1.5	1.76677	1.5	1.76301
1.50083	1.74907	1.50083	1.76662	1.50083	1.76294
1.50167	1.74932	1.50167	1.76662	1.50167	1.76315
1.5025	1.74934	1.5025	1.76687	1.5025	1.76313
1.50333	1.74934	1.50333	1.76677	1.50333	1.76363
1.50417	1.74941	1.50417	1.76685	1.50417	1.76359
1.505	1.7493	1.505	1.76677	1.505	1.76368
1.50583	1.74953	1.50583	1.76687	1.50583	1.76372
1.50667	1.74955	1.50667	1.76676	1.50667	1.76357
1.5075	1.74962	1.5075	1.767	1.5075	1.76382
1.50833	1.7498	1.50833	1.76677	1.50833	1.7637
1.50917	1.74972	1.50917	1.76679	1.50917	1.76382
1.51	1.74978	1.51	1.767	1.51	1.76408
1.51083	1.74983	1.51083	1.76687	1.51083	1.7624
1.51167	1.74987	1.51167	1.76704	1.51167	1.76256
1.5125	1.74997	1.5125	1.76698	1.5125	1.76275
1.51333	1.74983	1.51333	1.76698	1.51333	1.76273
1.51417	1.75002	1.51417	1.7671	1.51417	1.76279
1.515	1.75018	1.515	1.7671	1.515	1.76281
1.51583	1.75022	1.51583	1.7671	1.51583	1.76275
1.51667	1.75025	1.51667	1.76716	1.51667	1.76273
1.5175	1.75037	1.5175	1.76735	1.5175	1.76288
1.51833	1.74968	1.51833	1.76725	1.51833	1.76284
1.51917	1.74972	1.51917	1.76708	1.51917	1.76292
1.52	1.74949	1.52	1.76731	1.52	1.76321
1.52083	1.74941	1.52083	1.76739	1.52083	1.76319
1.52167	1.74955	1.52167	1.76748	1.52167	1.76321
1.5225	1.74957	1.5225	1.7674	1.5225	1.76324
1.52333	1.74968	1.52333	1.76737	1.52333	1.76326
1.52417	1.74951	1.52417	1.76758	1.52417	1.76364
1.525	1.74989	1.525	1.76756	1.525	1.76342
1.52583	1.74989	1.52583	1.76742	1.52583	1.76343
1.52667	1.74985	1.52667	1.76754	1.52667	1.76361
1.5275	1.74974	1.5275	1.76756	1.5275	1.7637
1.52833	1.75008	1.52833	1.76752	1.52833	1.76368
1.52917	1.74993	1.52917	1.76735	1.52917	1.76401
1.53	1.75004	1.53	1.76786	1.53	1.76372
1.53083	1.75018	1.53083	1.76765	1.53083	1.76389
1.53167	1.7502	1.53167	1.76771	1.53167	1.76391
1.5325	1.75031	1.5325	1.7679	1.5325	1.76307
1.53333	1.75031	1.53333	1.76756	1.53333	1.76242
1.53417	1.75016	1.53417	1.76786	1.53417	1.76267
1.535	1.75033	1.535	1.76777	1.535	1.76269
1.53583	1.75037	1.53583	1.76784	1.53583	1.76286
1.53667	1.75041	1.53667	1.76811	1.53667	1.76315
1.5375	1.75046	1.5375	1.768	1.5375	1.76298
1.53833	1.75058	1.53833	1.76813	1.53833	1.76317
1.53917	1.75042	1.53917	1.76815	1.53917	1.76282
1.54	1.7506	1.54	1.76813	1.54	1.76298
1.54083	1.75067	1.54083	1.76803	1.54083	1.76317
1.54167	1.75067	1.54167	1.76803	1.54167	1.76343
1.5425	1.7509	1.5425	1.76809	1.5425	1.76261
1.54333	1.75081	1.54333	1.76805	1.54333	1.76286
1.54417	1.751	1.54417	1.76821	1.54417	1.76273
1.545	1.75104	1.545	1.76821	1.545	1.76309
1.54583	1.75094	1.54583	1.76811	1.54583	1.76292
1.54667	1.75109	1.54667	1.76845	1.54667	1.76286
1.5475	1.75107	1.5475	1.76838	1.5475	1.76298
1.54833	1.75119	1.54833	1.76819	1.54833	1.76324
1.54917	1.75121	1.54917	1.7684	1.54917	1.76332
1.55	1.751	1.55	1.76855	1.55	1.7634
1.55083	1.75123	1.55083	1.76845	1.55083	1.76334
1.55167	1.7513	1.55167	1.76845	1.55167	1.76378
1.5525	1.75138	1.5525	1.7688	1.5525	1.76353
1.55333	1.75132	1.55333	1.76863	1.55333	1.76349
1.55417	1.75134	1.55417	1.76859	1.55417	1.76359
1.555	1.75147	1.555	1.76857	1.555	1.76363
1.55583	1.75142	1.55583	1.76861	1.55583	1.7637
1.55667	1.75167	1.55667	1.76847	1.55667	1.76366
1.5575	1.75144	1.5575	1.76857	1.5575	1.76359
1.55833	1.75165	1.55833	1.76853	1.55833	1.76395
1.55917	1.75157	1.55917	1.76859	1.55917	1.76414
1.56	1.75174	1.56	1.76885	1.56	1.76387
1.56083	1.75189	1.56083	1.76882	1.56083	1.76426
1.56167	1.75193	1.56167	1.76878	1.56167	1.76405
1.5625	1.75186	1.5625	1.76895	1.5625	1.76433
1.56333	1.75172	1.56333	1.76893	1.56333	1.76296
1.56417	1.75125	1.56417	1.76901	1.56417	1.76301
1.565	1.75104	1.565	1.76882	1.565	1.76294
1.56583	1.75121	1.56583	1.76889	1.56583	1.76319
1.56667	1.75125	1.56667	1.76872	1.56667	1.76324
1.5675	1.75121	1.5675	1.76861	1.5675	1.76351
1.56833	1.75134	1.56833	1.7687	1.56833	1.76345
1.56917	1.75155	1.56917	1.76861	1.56917	1.76364
1.57	1.75144	1.57	1.76872	1.57	1.76368
1.57083	1.75155	1.57083	1.76857	1.57083	1.76334
1.57167	1.75146	1.57167	1.7688	1.57167	1.76376
1.5725	1.75149	1.5725	1.76863	1.5725	1.76376
1.57333	1.75178	1.57333	1.76872	1.57333	1.76395
1.57417	1.75168	1.57417	1.76878	1.57417	1.76372
1.575	1.75186	1.575	1.76884	1.575	1.76391
1.57583	1.75184	1.57583	1.76903	1.57583	1.76427
1.57667	1.7518	1.57667	1.76878	1.57667	1.76399
1.5775	1.7518	1.5775	1.76889	1.5775	1.76414
1.57833	1.75188	1.57833	1.7688	1.57833	1.76401
1.57917	1.75193	1.57917	1.76897	1.57917	1.76429
1.58	1.75201	1.58	1.76897	1.58	1.76439
1.58083	1.7521	1.58083	1.76895	1.58083	1.76437
1.58167	1.75207	1.58167	1.76905	1.58167	1.76443
1.5825	1.75203	1.5825	1.7691	1.5825	1.76311
1.58333	1.75209	1.58333	1.76906	1.58333	1.76305
1.58417	1.75233	1.58417	1.76912	1.58417	1.76315
1.585	1.75132	1.585	1.76905	1.585	1.76303
1.58583	1.75151	1.58583	1.76912	1.58583	1.76336
1.58667	1.75161	1.58667	1.76899	1.58667	1.76332
1.5875	1.75157	1.5875	1.7692	1.5875	1.76334
1.58833	1.75174	1.58833	1.7691	1.58833	1.76345
1.58917	1.75168	1.58917	1.7692	1.58917	1.76353
1.59	1.75167	1.59	1.76952	1.59	1.76347
1.59083	1.75165	1.59083	1.76939	1.59083	1.7637
1.59167	1.75178	1.59167	1.76922	1.59167	1.76376
1.5925	1.75182	1.5925	1.76935	1.5925	1.76366
1.59333	1.75176	1.59333	1.76966	1.59333	1.76385
1.59417	1.75201	1.59417	1.76941	1.59417	1.7637
1.595	1.75191	1.595	1.76947	1.595	1.76368
1.59583	1.75214	1.59583	1.76952	1.59583	1.76385
1.59667	1.75216	1.59667	1.76943	1.59667	1.76387
1.5975	1.75224	1.5975	1.76947	1.5975	1.76395
1.59833	1.75226	1.59833	1.76962	1.59833	1.76391
1.59917	1.75226	1.59917	1.76966	1.59917	1.76391
1.6	1.75245	1.6	1.76956	1.6	1.76406
1.60083	1.75241	1.60083	1.76966	1.60083	1.76414
1.60167	1.75241	1.60167	1.76943	1.60167	1.76414
1.6025	1.75226	1.6025	1.76975	1.6025	1.76435
1.60333	1.75235	1.60333	1.76975	1.60333	1.76414
1.60417	1.75239	1.60417	1.76977	1.60417	1.76448
1.605	1.75258	1.605	1.76987	1.605	1.76468
1.60583	1.75252	1.60583	1.76948	1.60583	1.76466
1.60667	1.75264	1.60667	1.76822	1.60667	1.76487
1.6075	1.75262	1.6075	1.76845	1.6075	1.76477
1.60833	1.75262	1.60833	1.76843	1.60833	1.76481
1.60917	1.75254	1.60917	1.76845	1.60917	1.76475
1.61	1.75281	1.61	1.76845	1.61	1.76483
1.61083	1.75281	1.61083	1.76845	1.61083	1.76494
1.61167	1.7526	1.61167	1.76872	1.61167	1.76513
1.6125	1.75273	1.6125	1.76863	1.6125	1.7649
1.61333	1.7527	1.61333	1.7687	1.61333	1.76523
1.61417	1.75291	1.61417	1.76863	1.61417	1.76515
1.615	1.75308	1.615	1.76866	1.615	1.76531
1.61583	1.75285	1.61583	1.76853	1.61583	1.76542
1.61667	1.75315	1.61667	1.76866	1.61667	1.7655
1.6175	1.75312	1.6175	1.76863	1.6175	1.76536
1.61833	1.75296	1.61833	1.76882	1.61833	1.76557
1.61917	1.75333	1.61917	1.7688	1.61917	1.76548
1.62	1.75338	1.62	1.76889	1.62	1.76572
1.62083	1.7534	1.62083	1.76866	1.62083	1.76582
1.62167	1.75346	1.62167	1.76872	1.62167	1.76578
1.6225	1.75357	1.6225	1.76893	1.6225	1.76601
1.62333	1.75334	1.62333	1.76899	1.62333	1.76616
1.62417	1.75359	1.62417	1.76884	1.62417	1.76611
1.625	1.75361	1.625	1.76899	1.625	1.76605
1.62583	1.7539	1.62583	1.76893	1.62583	1.76639
1.62667	1.75378	1.62667	1.76903	1.62667	1.76651
1.6275	1.75378	1.6275	1.76906	1.6275	1.76662
1.62833	1.7539	1.62833	1.76901	1.62833	1.76668
1.62917	1.75399	1.62917	1.7692	1.62917	1.76664
1.63	1.7539	1.63	1.76899	1.63	1.76635
1.63083	1.75396	1.63083	1.76922	1.63083	1.7667
1.63167	1.75407	1.63167	1.76906	1.63167	1.76712
1.6325	1.75411	1.6325	1.76931	1.6325	1.76725
1.63333	1.75396	1.63333	1.76933	1.63333	1.7655
1.63417	1.75417	1.63417	1.76922	1.63417	1.7655
1.635	1.75396	1.635	1.76941	1.635	1.7654
1.63583	1.75382	1.63583	1.76922	1.63583	1.76548
1.63667	1.75409	1.63667	1.76952	1.63667	1.76548
1.6375	1.75394	1.6375	1.76916	1.6375	1.76567
1.63833	1.75415	1.63833	1.76897	1.63833	1.7655
1.63917	1.75396	1.63917	1.76868	1.63917	1.76561
1.64	1.75434	1.64	1.76918	1.64	1.76571
1.64083	1.75426	1.64083	1.76903	1.64083	1.76601
1.64167	1.75445	1.64167	1.76906	1.64167	1.76601
1.6425	1.75451	1.6425	1.76933	1.6425	1.7659
1.64333	1.75441	1.64333	1.7691	1.64333	1.76599
1.64417	1.75455	1.64417	1.76931	1.64417	1.76626
1.645	1.75462	1.645	1.76935	1.645	1.76613
1.64583	1.75455	1.64583	1.76929	1.64583	1.76626
1.64667	1.7546	1.64667	1.76926	1.64667	1.76614
1.6475	1.75491	1.6475	1.76931	1.6475	1.76626
1.64833	1.75462	1.64833	1.7691	1.64833	1.76635
1.64917	1.75483	1.64917	1.76947	1.64917	1.76632
1.65	1.75495	1.65	1.76954	1.65	1.76635
1.65083	1.75447	1.65083	1.76939	1.65083	1.76542
1.65167	1.75418	1.65167	1.76954	1.65167	1.76557
1.6525	1.75424	1.6525	1.76939	1.6525	1.76572
1.65333	1.75386	1.65333	1.76943	1.65333	1.76557
1.65417	1.75396	1.65417	1.76956	1.65417	1.76578
1.655	1.75384	1.655	1.7695	1.655	1.76597
1.65583	1.75409	1.65583	1.76947	1.65583	1.76588
1.65667	1.75407	1.65667	1.76966	1.65667	1.7658
1.6575	1.7543	1.6575	1.7696	1.6575	1.76609
1.65833	1.7542	1.65833	1.76977	1.65833	1.76605
1.65917	1.75413	1.65917	1.76975	1.65917	1.7662
1.66	1.75424	1.66	1.7695	1.66	1.76605
1.66083	1.75424	1.66083	1.76981	1.66083	1.7663
1.66167	1.75426	1.66167	1.76981	1.66167	1.76635
1.6625	1.75438	1.6625	1.76992	1.6625	1.76666
1.66333	1.75432	1.66333	1.76985	1.66333	1.76437
1.66417	1.75441	1.66417	1.76979	1.66417	1.76431
[truncated: 84,447 more rows]

## Sheet: Figure 2d
without Fe(II)		with 50 mM Fe(II)
Time (h)	Potential (V vs. RHE)	Time (h)	Potential (V vs. RHE)
0	1.41866	0.000833333	1.59655
0.000833333	1.69121	0.00167	1.59631
0.00167	1.68938	0.0025	1.59531
0.0025	1.68814	0.00333	1.59473
0.00333	1.68733	0.00417	1.59435
0.00417	1.68669	0.005	1.59403
0.005	1.68642	0.00583	1.59381
0.00583	1.68596	0.00667	1.59363
0.00667	1.68564	0.0075	1.59354
0.0075	1.6855	0.00833	1.59345
0.00833	1.68522	0.00917	1.59336
0.00917	1.68504	0.01	1.5933
0.01	1.68514	0.01083	1.59327
0.01083	1.68451	0.01167	1.59326
0.01167	1.6844	0.0125	1.59322
0.0125	1.6844	0.01333	1.59321
0.01333	1.68424	0.01417	1.59319
0.01417	1.68413	0.015	1.59315
0.015	1.68399	0.01583	1.59311
0.01583	1.68392	0.01667	1.59314
0.01667	1.68398	0.0175	1.59313
0.0175	1.68377	0.01833	1.59314
0.01833	1.6838	0.01917	1.59317
0.01917	1.68392	0.02	1.59303
0.02	1.6838	0.02083	1.59286
0.02083	1.68356	0.02167	1.59286
0.02167	1.68363	0.0225	1.5921
0.0225	1.68344	0.02333	1.59206
0.02333	1.68317	0.02417	1.59216
0.02417	1.68338	0.025	1.59223
0.025	1.68338	0.02583	1.59227
0.02583	1.68323	0.02667	1.59235
0.02667	1.68329	0.0275	1.59212
0.0275	1.68304	0.02833	1.59194
0.02833	1.68264	0.02917	1.59187
0.02917	1.68251	0.03	1.59187
0.03	1.68258	0.03083	1.59149
0.03083	1.68253	0.03167	1.59126
0.03167	1.68251	0.0325	1.59072
0.0325	1.68245	0.03333	1.59067
0.03333	1.68256	0.03417	1.59076
0.03417	1.68254	0.035	1.59082
0.035	1.68264	0.03583	1.59089
0.03583	1.68249	0.03667	1.59095
0.03667	1.68254	0.0375	1.59105
0.0375	1.68251	0.03833	1.59111
0.03833	1.68258	0.03917	1.59109
0.03917	1.68262	0.04	1.5912
0.04	1.68235	0.04083	1.59128
0.04083	1.68254	0.04167	1.59134
0.04167	1.68266	0.0425	1.59141
0.0425	1.68268	0.04333	1.59149
0.04333	1.68258	0.04417	1.59156
0.04417	1.68272	0.045	1.59167
0.045	1.68258	0.04583	1.59166
0.04583	1.6827	0.04667	1.59166
0.04667	1.68272	0.0475	1.5917
0.0475	1.68289	0.04833	1.59176
0.04833	1.68279	0.04917	1.59183
0.04917	1.68273	0.05	1.59187
0.05	1.68277	0.05083	1.5919
0.05083	1.68281	0.05167	1.59196
0.05167	1.68268	0.0525	1.59203
0.0525	1.68266	0.05333	1.5921
0.05333	1.68287	0.05417	1.59207
0.05417	1.68283	0.055	1.59208
0.055	1.68268	0.05583	1.59211
0.05583	1.68289	0.05667	1.59214
0.05667	1.68285	0.0575	1.59228
0.0575	1.68293	0.05833	1.5923
0.05833	1.68298	0.05917	1.59239
0.05917	1.68306	0.06	1.59227
0.06	1.6831	0.06083	1.592
0.06083	1.68291	0.06167	1.59193
0.06167	1.68327	0.0625	1.592
0.0625	1.68317	0.06333	1.59199
0.06333	1.68317	0.06417	1.59202
0.06417	1.68294	0.065	1.59202
0.065	1.6831	0.06583	1.59214
0.06583	1.68308	0.06667	1.59217
0.06667	1.6831	0.0675	1.5917
0.0675	1.68348	0.06833	1.59136
0.06833	1.68331	0.06917	1.59144
0.06917	1.68335	0.07	1.59147
0.07	1.68346	0.07083	1.59148
0.07083	1.68357	0.07167	1.59156
0.07167	1.68352	0.0725	1.59166
0.0725	1.6835	0.07333	1.59167
0.07333	1.68361	0.07417	1.59177
0.07417	1.68356	0.075	1.59177
0.075	1.68354	0.07583	1.59186
0.07583	1.68378	0.07667	1.59198
0.07667	1.68375	0.0775	1.59201
0.0775	1.6838	0.07833	1.59204
0.07833	1.68365	0.07917	1.59211
0.07917	1.6838	0.08	1.59216
0.08	1.68384	0.08083	1.5922
0.08083	1.68413	0.08167	1.5922
0.08167	1.68373	0.0825	1.59222
0.0825	1.68394	0.08333	1.59217
0.08333	1.68424	0.08417	1.59214
0.08417	1.68424	0.085	1.59217
0.085	1.68426	0.08583	1.59225
0.08583	1.68422	0.08667	1.59218
0.08667	1.68443	0.0875	1.59198
0.0875	1.68434	0.08833	1.592
0.08833	1.68453	0.08917	1.59205
0.08917	1.68461	0.09	1.59214
0.09	1.68464	0.09083	1.59211
0.09083	1.6848	0.09167	1.59213
0.09167	1.68472	0.0925	1.591
0.0925	1.68474	0.09333	1.59051
0.09333	1.68489	0.09417	1.59061
0.09417	1.68504	0.095	1.59067
0.095	1.68491	0.09583	1.59071
0.09583	1.6851	0.09667	1.59084
0.09667	1.68495	0.0975	1.59092
0.0975	1.68518	0.09833	1.591
0.09833	1.6852	0.09917	1.59114
0.09917	1.68546	0.1	1.59121
0.1	1.68533	0.10083	1.59121
0.10083	1.68493	0.10167	1.59128
0.10167	1.6852	0.1025	1.59138
0.1025	1.68518	0.10333	1.59119
0.10333	1.68525	0.10417	1.59062
0.10417	1.68529	0.105	1.59068
0.105	1.68546	0.10583	1.59069
0.10583	1.68546	0.10667	1.59077
0.10667	1.68531	0.1075	1.59081
0.1075	1.68552	0.10833	1.59095
0.10833	1.68544	0.10917	1.59103
0.10917	1.68564	0.11	1.59108
0.11	1.68554	0.11083	1.59106
0.11083	1.68552	0.11167	1.59111
0.11167	1.68516	0.1125	1.59114
0.1125	1.68533	0.11333	1.59123
0.11333	1.68541	0.11417	1.59137
0.11417	1.68541	0.115	1.59146
0.115	1.68543	0.11583	1.59154
0.11583	1.68556	0.11667	1.59164
0.11667	1.68544	0.1175	1.59175
0.1175	1.68562	0.11833	1.59185
0.11833	1.68503	0.11917	1.59194
0.11917	1.6848	0.12	1.59204
0.12	1.68401	0.12083	1.59186
0.12083	1.68396	0.12167	1.59173
0.12167	1.68409	0.1225	1.59182
0.1225	1.68403	0.12333	1.59188
0.12333	1.68403	0.12417	1.59195
0.12417	1.68411	0.125	1.59196
0.125	1.68411	0.12583	1.59204
0.12583	1.68434	0.12667	1.59214
0.12667	1.68428	0.1275	1.59206
0.1275	1.6844	0.12833	1.5918
0.12833	1.68432	0.12917	1.59148
0.12917	1.68445	0.13	1.59156
0.13	1.68455	0.13083	1.59152
0.13083	1.68459	0.13167	1.59139
0.13167	1.68459	0.1325	1.59119
0.1325	1.68478	0.13333	1.59124
0.13333	1.68472	0.13417	1.59137
0.13417	1.68478	0.135	1.59148
0.135	1.68497	0.13583	1.59155
0.13583	1.68474	0.13667	1.59168
0.13667	1.68497	0.1375	1.59161
0.1375	1.68491	0.13833	1.5916
0.13833	1.68518	0.13917	1.59171
0.13917	1.6851	0.14	1.59171
0.14	1.68531	0.14083	1.5917
0.14083	1.68533	0.14167	1.59176
0.14167	1.68504	0.1425	1.59169
0.1425	1.68506	0.14333	1.59181
0.14333	1.68522	0.14417	1.59184
0.14417	1.68537	0.145	1.59141
0.145	1.68527	0.14583	1.59099
0.14583	1.68527	0.14667	1.59105
0.14667	1.68533	0.1475	1.59115
0.1475	1.68548	0.14833	1.59126
0.14833	1.68543	0.14917	1.59135
0.14917	1.68548	0.15	1.59145
0.15	1.68558	0.15083	1.59151
0.15083	1.68571	0.15167	1.59157
0.15167	1.68567	0.1525	1.59164
0.1525	1.68586	0.15333	1.59166
0.15333	1.68581	0.15417	1.59172
0.15417	1.68609	0.155	1.59175
0.155	1.68615	0.15583	1.5919
0.15583	1.68619	0.15667	1.59193
0.15667	1.68625	0.1575	1.59194
0.1575	1.68627	0.15833	1.59195
0.15833	1.68642	0.15917	1.59198
0.15917	1.68651	0.16	1.592
0.16	1.68646	0.16083	1.59211
0.16083	1.68659	0.16167	1.59217
0.16167	1.68667	0.1625	1.59219
0.1625	1.68665	0.16333	1.59181
0.16333	1.68686	0.16417	1.59099
0.16417	1.68674	0.165	1.5907
0.165	1.68669	0.16583	1.59076
0.16583	1.6867	0.16667	1.59081
0.16667	1.68699	0.1675	1.59087
0.1675	1.68703	0.16833	1.59093
0.16833	1.68726	0.16917	1.59097
0.16917	1.68728	0.17	1.59102
0.17	1.68733	0.17083	1.59109
0.17083	1.68711	0.17167	1.59115
0.17167	1.68724	0.1725	1.59123
0.1725	1.68737	0.17333	1.59134
0.17333	1.68722	0.17417	1.59138
0.17417	1.68739	0.175	1.59142
0.175	1.68745	0.17583	1.59123
0.17583	1.68754	0.17667	1.59108
0.17667	1.68693	0.1775	1.59113
0.1775	1.6869	0.17833	1.59104
0.17833	1.68695	0.17917	1.59065
0.17917	1.68691	0.18	1.59074
0.18	1.68728	0.18083	1.59084
0.18083	1.68705	0.18167	1.59089
0.18167	1.68722	0.1825	1.59101
0.1825	1.68722	0.18333	1.59111
0.18333	1.6872	0.18417	1.5911
0.18417	1.68751	0.185	1.59115
0.185	1.68752	0.18583	1.59126
0.18583	1.68739	0.18667	1.59134
0.18667	1.68762	0.1875	1.59138
0.1875	1.6877	0.18833	1.59111
0.18833	1.68762	0.18917	1.59093
0.18917	1.688	0.19	1.59097
0.19	1.68793	0.19083	1.59106
0.19083	1.68787	0.19167	1.59117
0.19167	1.68781	0.1925	1.59123
0.1925	1.68772	0.19333	1.59125
0.19333	1.68785	0.19417	1.5913
0.19417	1.68798	0.195	1.59137
0.195	1.68798	0.19583	1.59141
0.19583	1.68796	0.19667	1.59157
0.19667	1.68817	0.1975	1.59166
0.1975	1.68827	0.19833	1.59166
0.19833	1.68817	0.19917	1.5917
0.19917	1.68846	0.2	1.59167
0.2	1.68831	0.20083	1.59164
0.20083	1.68856	0.20167	1.59179
0.20167	1.68856	0.2025	1.59187
0.2025	1.68869	0.20333	1.59188
0.20333	1.68873	0.20417	1.59198
0.20417	1.68877	0.205	1.59199
0.205	1.68886	0.20583	1.59209
0.20583	1.68898	0.20667	1.59214
0.20667	1.6889	0.2075	1.59213
0.2075	1.68903	0.20833	1.59217
0.20833	1.6892	0.20917	1.59219
0.20917	1.68934	0.21	1.59211
0.21	1.68922	0.21083	1.59219
0.21083	1.68936	0.21167	1.59208
0.21167	1.68953	0.2125	1.59138
0.2125	1.68945	0.21333	1.5914
0.21333	1.68968	0.21417	1.59149
0.21417	1.68957	0.215	1.59148
0.215	1.68972	0.21583	1.59155
0.21583	1.68972	0.21667	1.59165
0.21667	1.68968	0.2175	1.59173
0.2175	1.68972	0.21833	1.59175
0.21833	1.69006	0.21917	1.59179
0.21917	1.68997	0.22	1.59186
0.22	1.69012	0.22083	1.59194
0.22083	1.69006	0.22167	1.59196
0.22167	1.68964	0.2225	1.59193
0.2225	1.68917	0.22333	1.59197
0.22333	1.68922	0.22417	1.59198
0.22417	1.68936	0.225	1.59199
0.225	1.6893	0.22583	1.59202
0.22583	1.6894	0.22667	1.59204
0.22667	1.6894	0.2275	1.59214
0.2275	1.68959	0.22833	1.59199
0.22833	1.68949	0.22917	1.59069
0.22917	1.68945	0.23	1.58973
0.23	1.68966	0.23083	1.58978
0.23083	1.68961	0.23167	1.58988
0.23167	1.68974	0.2325	1.58994
0.2325	1.68989	0.23333	1.59002
0.23333	1.68976	0.23417	1.59014
0.23417	1.68993	0.235	1.59021
0.235	1.68982	0.23583	1.5903
0.23583	1.68993	0.23667	1.59026
0.23667	1.69008	0.2375	1.59035
0.2375	1.69033	0.23833	1.59048
0.23833	1.69046	0.23917	1.59058
0.23917	1.69029	0.24	1.59066
0.24	1.69037	0.24083	1.5907
0.24083	1.69046	0.24167	1.59076
0.24167	1.69064	0.2425	1.5909
0.2425	1.69083	0.24333	1.59094
0.24333	1.69064	0.24417	1.59105
0.24417	1.69077	0.245	1.59107
0.245	1.69075	0.24583	1.59104
0.24583	1.691	0.24667	1.5911
0.24667	1.69096	0.2475	1.59122
0.2475	1.691	0.24833	1.59132
0.24833	1.69138	0.24917	1.59132
0.24917	1.69138	0.25	1.59129
0.25	1.69121	0.25083	1.59126
0.25083	1.69144	0.25167	1.59133
0.25167	1.69155	0.2525	1.5912
0.2525	1.69132	0.25333	1.59085
0.25333	1.69169	0.25417	1.591
0.25417	1.69165	0.255	1.59107
0.255	1.69151	0.25583	1.59119
0.25583	1.69096	0.25667	1.59125
0.25667	1.69109	0.2575	1.59129
0.2575	1.69127	0.25833	1.59141
0.25833	1.69113	0.25917	1.59147
0.25917	1.69123	0.26	1.59148
0.26	1.69125	0.26083	1.59151
0.26083	1.69117	0.26167	1.59149
0.26167	1.69142	0.2625	1.59158
0.2625	1.6914	0.26333	1.59168
0.26333	1.69146	0.26417	1.59177
0.26417	1.69165	0.265	1.59128
0.265	1.69151	0.26583	1.59076
0.26583	1.6913	0.26667	1.59081
0.26667	1.69136	0.2675	1.5909
0.2675	1.69148	0.26833	1.59099
0.26833	1.69149	0.26917	1.59108
0.26917	1.69153	0.27	1.59118
0.27	1.69165	0.27083	1.59122
0.27083	1.6917	0.27167	1.59129
0.27167	1.69182	0.2725	1.59133
0.2725	1.69193	0.27333	1.59104
0.27333	1.69182	0.27417	1.59091
0.27417	1.69212	0.275	1.59106
0.275	1.69199	0.27583	1.59113
0.27583	1.69199	0.27667	1.59127
0.27667	1.69203	0.2775	1.59137
0.2775	1.6923	0.27833	1.59141
0.27833	1.69239	0.27917	1.59148
0.27917	1.69243	0.28	1.59148
0.28	1.69233	0.28083	1.59146
0.28083	1.69256	0.28167	1.59145
0.28167	1.69254	0.2825	1.59158
0.2825	1.69264	0.28333	1.59167
0.28333	1.69249	0.28417	1.59104
0.28417	1.69289	0.285	1.59119
0.285	1.69262	0.28583	1.59123
0.28583	1.69251	0.28667	1.59131
0.28667	1.69293	0.2875	1.59076
0.2875	1.693	0.28833	1.59051
0.28833	1.69285	0.28917	1.59044
0.28917	1.6931	0.29	1.59052
0.29	1.69315	0.29083	1.59065
0.29083	1.69333	0.29167	1.59074
0.29167	1.69331	0.2925	1.59079
0.2925	1.69333	0.29333	1.59058
0.29333	1.69338	0.29417	1.59031
0.29417	1.69338	0.295	1.59032
0.295	1.69369	0.29583	1.58995
0.29583	1.69344	0.29667	1.59003
0.29667	1.69365	0.2975	1.59013
0.2975	1.69356	0.29833	1.59023
0.29833	1.69415	0.29917	1.59035
0.29917	1.69304	0.3	1.59046
0.3	1.69304	0.30083	1.59058
0.30083	1.69321	0.30167	1.5907
0.30167	1.69317	0.3025	1.59078
0.3025	1.69335	0.30333	1.59075
0.30333	1.69329	0.30417	1.59082
0.30417	1.69342	0.305	1.5909
0.305	1.69365	0.30583	1.59096
0.30583	1.69359	0.30667	1.59103
0.30667	1.69363	0.3075	1.59111
0.3075	1.69336	0.30833	1.59119
0.30833	1.69356	0.30917	1.59125
0.30917	1.69359	0.31	1.59129
0.31	1.69365	0.31083	1.59142
0.31083	1.69367	0.31167	1.59129
0.31167	1.69371	0.3125	1.59139
0.3125	1.69392	0.31333	1.59144
0.31333	1.6939	0.31417	1.59143
0.31417	1.69392	0.315	1.5916
0.315	1.69403	0.31583	1.59168
0.31583	1.69413	0.31667	1.59176
0.31667	1.69415	0.3175	1.59122
0.3175	1.69415	0.31833	1.59008
0.31833	1.69436	0.31917	1.59003
0.31917	1.69459	0.32	1.59008
0.32	1.69453	0.32083	1.59018
0.32083	1.69474	0.32167	1.59029
0.32167	1.69466	0.3225	1.59035
0.3225	1.69476	0.32333	1.59046
0.32333	1.69478	0.32417	1.59051
0.32417	1.6947	0.325	1.59065
0.325	1.69501	0.32583	1.59065
0.32583	1.69501	0.32667	1.59057
0.32667	1.69514	0.3275	1.5906
0.3275	1.69491	0.32833	1.59071
0.32833	1.69502	0.32917	1.59081
0.32917	1.69506	0.33	1.59087
0.33	1.69497	0.33083	1.59098
0.33083	1.69512	0.33167	1.5911
0.33167	1.69531	0.3325	1.59088
0.3325	1.69529	0.33333	1.59054
0.33333	1.69527	0.33417	1.5906
0.33417	1.69478	0.335	1.59063
0.335	1.69491	0.33583	1.59072
0.33583	1.69497	0.33667	1.59075
0.33667	1.69504	0.3375	1.59072
0.3375	1.69525	0.33833	1.59026
0.33833	1.6952	0.33917	1.59036
0.33917	1.69512	0.34	1.59051
0.34	1.69527	0.34083	1.59054
0.34083	1.69527	0.34167	1.59063
0.34167	1.69548	0.3425	1.59073
0.3425	1.69564	0.34333	1.59085
0.34333	1.6955	0.34417	1.59085
0.34417	1.69562	0.345	1.59093
0.345	1.69577	0.34583	1.59092
0.34583	1.69592	0.34667	1.59094
0.34667	1.69581	0.3475	1.59083
0.3475	1.69586	0.34833	1.5903
0.34833	1.69596	0.34917	1.59037
0.34917	1.69588	0.35	1.59048
0.35	1.69615	0.35083	1.59058
0.35083	1.69623	0.35167	1.59032
0.35167	1.69627	0.3525	1.59024
0.3525	1.69649	0.35333	1.59037
0.35333	1.69623	0.35417	1.59043
0.35417	1.69623	0.355	1.59053
0.355	1.69642	0.35583	1.59052
0.35583	1.69651	0.35667	1.59055
0.35667	1.69638	0.3575	1.59064
0.3575	1.69627	0.35833	1.59075
0.35833	1.69634	0.35917	1.59075
0.35917	1.69649	0.36	1.59087
0.36	1.6967	0.36083	1.59094
0.36083	1.69659	0.36167	1.59101
0.36167	1.69684	0.3625	1.59103
0.3625	1.69674	0.36333	1.59111
0.36333	1.69701	0.36417	1.59105
0.36417	1.69682	0.365	1.59111
0.365	1.69699	0.36583	1.59121
0.36583	1.69674	0.36667	1.59131
0.36667	1.69672	0.3675	1.59144
0.3675	1.69691	0.36833	1.59147
0.36833	1.69693	0.36917	1.59134
0.36917	1.69703	0.37	1.59136
0.37	1.69691	0.37083	1.59146
0.37083	1.69707	0.37167	1.5915
0.37167	1.69709	0.3725	1.59158
0.3725	1.69726	0.37333	1.59165
0.37333	1.69714	0.37417	1.59178
0.37417	1.69718	0.375	1.59188
0.375	1.69733	0.37583	1.59173
0.37583	1.69752	0.37667	1.59169
0.37667	1.69749	0.3775	1.59155
0.3775	1.6973	0.37833	1.59153
0.37833	1.6976	0.37917	1.59164
0.37917	1.6976	0.38	1.59143
0.38	1.69762	0.38083	1.59113
0.38083	1.69787	0.38167	1.59114
0.38167	1.69785	0.3825	1.59121
0.3825	1.698	0.38333	1.59131
0.38333	1.69794	0.38417	1.59139
0.38417	1.69798	0.385	1.59148
0.385	1.69783	0.38583	1.59156
0.38583	1.69823	0.38667	1.59167
0.38667	1.69819	0.3875	1.59174
0.3875	1.69852	0.38833	1.59176
0.38833	1.69842	0.38917	1.59171
0.38917	1.69856	0.39	1.59175
0.39	1.69854	0.39083	1.59109
0.39083	1.69875	0.39167	1.59037
0.39167	1.69877	0.3925	1.58955
0.3925	1.6989	0.39333	1.58966
0.39333	1.69901	0.39417	1.58979
0.39417	1.69901	0.395	1.58987
0.395	1.69907	0.39583	1.58991
0.39583	1.69928	0.39667	1.59
0.39667	1.69917	0.3975	1.59011
0.3975	1.69922	0.39833	1.59021
0.39833	1.69928	0.39917	1.59034
0.39917	1.69936	0.4	1.59042
0.4	1.69943	0.40083	1.59036
0.40083	1.6994	0.40167	1.59027
0.40167	1.69932	0.4025	1.59042
0.4025	1.69951	0.40333	1.59046
0.40333	1.69896	0.40417	1.58994
0.40417	1.69875	0.405	1.59006
0.405	1.69873	0.40583	1.59017
0.40583	1.69884	0.40667	1.59024
0.40667	1.69901	0.4075	1.59032
0.4075	1.69932	0.40833	1.59033
0.40833	1.6993	0.40917	1.59039
0.40917	1.69922	0.41	1.59052
0.41	1.69922	0.41083	1.59061
0.41083	1.69938	0.41167	1.59074
0.41167	1.69949	0.4125	1.59089
0.4125	1.69941	0.41333	1.59085
0.41333	1.69951	0.41417	1.59097
0.41417	1.69949	0.415	1.59103
0.415	1.69966	0.41583	1.59116
0.41583	1.69955	0.41667	1.59132
0.41667	1.69966	0.4175	1.59147
0.4175	1.6997	0.41833	1.59149
0.41833	1.6998	0.41917	1.59124
0.41917	1.69947	0.42	1.59115
0.42	1.69966	0.42083	1.59109
0.42083	1.69972	0.42167	1.59106
0.42167	1.69932	0.4225	1.59087
0.4225	1.69926	0.42333	1.59077
0.42333	1.69936	0.42417	1.59078
0.42417	1.69926	0.425	1.59093
0.425	1.69936	0.42583	1.59106
0.42583	1.69919	0.42667	1.59118
0.42667	1.69915	0.4275	1.59069
0.4275	1.69947	0.42833	1.59055
0.42833	1.69949	0.42917	1.59063
0.42917	1.69962	0.43	1.59066
0.43	1.69951	0.43083	1.59041
0.43083	1.69968	0.43167	1.59027
0.43167	1.69978	0.4325	1.59034
0.4325	1.69987	0.43333	1.59044
0.43333	1.69961	0.43417	1.59061
0.43417	1.69997	0.435	1.59072
0.435	1.69993	0.43583	1.59069
0.43583	1.69993	0.43667	1.59082
0.43667	1.70022	0.4375	1.59079
0.4375	1.70014	0.43833	1.59095
0.43833	1.70025	0.43917	1.59103
0.43917	1.70039	0.44	1.59113
0.44	1.70025	0.44083	1.59132
0.44083	1.70048	0.44167	1.59121
0.44167	1.70064	0.4425	1.59082
0.4425	1.70052	0.44333	1.59094
0.44333	1.70052	0.44417	1.59068
0.44417	1.70069	0.445	1.5903
0.445	1.70062	0.44583	1.5904
0.44583	1.70092	0.44667	1.59046
0.44667	1.7009	0.4475	1.59049
0.4475	1.70092	0.44833	1.59057
0.44833	1.701	0.44917	1.59063
0.44917	1.70109	0.45	1.59071
0.45	1.70132	0.45083	1.59078
0.45083	1.70138	0.45167	1.5908
0.45167	1.70136	0.4525	1.59091
0.4525	1.70148	0.45333	1.59092
0.45333	1.70149	0.45417	1.591
0.45417	1.70155	0.455	1.59096
0.455	1.70172	0.45583	1.59086
0.45583	1.70172	0.45667	1.59049
0.45667	1.70184	0.4575	1.59058
0.4575	1.70205	0.45833	1.59072
0.45833	1.70201	0.45917	1.59077
0.45917	1.70216	0.46	1.5909
0.46	1.7021	0.46083	1.59099
0.46083	1.70214	0.46167	1.59103
0.46167	1.70222	0.4625	1.59101
0.4625	1.70235	0.46333	1.59092
0.46333	1.70226	0.46417	1.59101
0.46417	1.70237	0.465	1.59107
0.465	1.70174	0.46583	1.59118
0.46583	1.70184	0.46667	1.59117
0.46667	1.70184	0.4675	1.59126
0.4675	1.70207	0.46833	1.59125
0.46833	1.7019	0.46917	1.59137
0.46917	1.70216	0.47	1.59141
0.47	1.7021	0.47083	1.59146
0.47083	1.70218	0.47167	1.59151
0.47167	1.70231	0.4725	1.59146
0.4725	1.70249	0.47333	1.59101
0.47333	1.70249	0.47417	1.58972
0.47417	1.70264	0.475	1.58974
0.475	1.70262	0.47583	1.58971
0.47583	1.70273	0.47667	1.58978
0.47667	1.7026	0.4775	1.58991
0.4775	1.70268	0.47833	1.59001
0.47833	1.70291	0.47917	1.59013
0.47917	1.70285	0.48	1.59025
0.48	1.7031	0.48083	1.59034
0.48083	1.70327	0.48167	1.5903
0.48167	1.70304	0.4825	1.59022
0.4825	1.70308	0.48333	1.58989
0.48333	1.70329	0.48417	1.58938
0.48417	1.70342	0.485	1.58942
0.485	1.70319	0.48583	1.58956
0.48583	1.70314	0.48667	1.58966
0.48667	1.70335	0.4875	1.58975
0.4875	1.70352	0.48833	1.58983
0.48833	1.70306	0.48917	1.58995
0.48917	1.70256	0.49	1.58998
0.49	1.70251	0.49083	1.59003
0.49083	1.70285	0.49167	1.59009
0.49167	1.70293	0.4925	1.5901
0.4925	1.70281	0.49333	1.59023
0.49333	1.70293	0.49417	1.59036
0.49417	1.703	0.495	1.59048
0.495	1.70296	0.49583	1.59051
0.49583	1.703	0.49667	1.59062
0.49667	1.70308	0.4975	1.59068
0.4975	1.70323	0.49833	1.59073
0.49833	1.70327	0.49917	1.59082
0.49917	1.7034	0.5	1.59082
0.5	1.70344	0.50083	1.59091
0.50083	1.70348	0.50167	1.59098
0.50167	1.70352	0.5025	1.59104
0.5025	1.70367	0.50333	1.59113
0.50333	1.70361	0.50417	1.59124
0.50417	1.70373	0.505	1.59122
0.505	1.70367	0.50583	1.59136
0.50583	1.70375	0.50667	1.59144
0.50667	1.70371	0.5075	1.59141
0.5075	1.70384	0.50833	1.59131
0.50833	1.70398	0.50917	1.59018
0.50917	1.70407	0.51	1.58981
0.51	1.70407	0.51083	1.58987
0.51083	1.70417	0.51167	1.58993
0.51167	1.70432	0.5125	1.59
0.5125	1.70426	0.51333	1.59001
0.51333	1.70422	0.51417	1.59008
0.51417	1.70447	0.515	1.59022
0.515	1.70459	0.51583	1.59028
0.51583	1.70449	0.51667	1.59036
0.51667	1.70472	0.5175	1.59046
0.5175	1.70457	0.51833	1.59025
0.51833	1.7047	0.51917	1.59026
0.51917	1.70489	0.52	1.59034
0.52	1.70481	0.52083	1.59043
0.52083	1.70491	0.52167	1.59052
0.52167	1.70506	0.5225	1.59011
0.5225	1.70501	0.52333	1.59019
0.52333	1.7051	0.52417	1.59026
0.52417	1.70508	0.525	1.59038
0.525	1.70512	0.52583	1.59046
0.52583	1.70516	0.52667	1.59051
0.52667	1.70552	0.5275	1.59064
0.5275	1.70548	0.52833	1.59073
0.52833	1.70548	0.52917	1.59077
0.52917	1.7055	0.53	1.5905
0.53	1.70575	0.53083	1.59019
0.53083	1.70581	0.53167	1.59032
0.53167	1.70583	0.5325	1.59041
0.5325	1.70575	0.53333	1.5905
0.53333	1.70529	0.53417	1.59052
0.53417	1.70535	0.535	1.59034
0.535	1.70529	0.53583	1.59041
0.53583	1.70535	0.53667	1.59048
0.53667	1.70548	0.5375	1.59045
0.5375	1.70548	0.53833	1.59053
0.53833	1.70554	0.53917	1.59057
0.53917	1.70569	0.54	1.59065
0.54	1.70585	0.54083	1.5907
0.54083	1.70569	0.54167	1.59078
0.54167	1.70583	0.5425	1.59082
0.5425	1.70619	0.54333	1.59085
0.54333	1.70617	0.54417	1.58982
0.54417	1.70606	0.545	1.58996
0.545	1.70609	0.54583	1.59001
0.54583	1.70623	0.54667	1.59007
0.54667	1.70642	0.5475	1.59017
0.5475	1.70644	0.54833	1.59026
0.54833	1.70644	0.54917	1.59038
0.54917	1.70648	0.55	1.5904
0.55	1.70655	0.55083	1.5904
0.55083	1.70659	0.55167	1.59031
0.55167	1.70659	0.5525	1.59034
0.5525	1.70657	0.55333	1.59043
0.55333	1.70684	0.55417	1.59052
0.55417	1.70678	0.555	1.59059
0.555	1.70676	0.55583	1.59064
0.55583	1.70684	0.55667	1.59066
0.55667	1.70691	0.5575	1.59071
0.5575	1.70678	0.55833	1.59078
0.55833	1.70691	0.55917	1.59096
0.55917	1.70705	0.56	1.59108
0.56	1.70638	0.56083	1.59118
0.56083	1.7067	0.56167	1.59121
0.56167	1.70651	0.5625	1.59125
0.5625	1.70676	0.56333	1.59136
0.56333	1.70657	0.56417	1.5913
0.56417	1.70682	0.565	1.59125
0.565	1.70688	0.56583	1.59134
0.56583	1.70695	0.56667	1.59012
0.56667	1.70693	0.5675	1.59012
0.5675	1.70707	0.56833	1.59027
0.56833	1.70695	0.56917	1.59032
0.56917	1.7071	0.57	1.59043
0.57	1.70705	0.57083	1.5905
0.57083	1.70722	0.57167	1.59061
0.57167	1.7072	0.5725	1.5907
0.5725	1.70749	0.57333	1.59078
0.57333	1.70743	0.57417	1.59084
0.57417	1.70762	0.575	1.59101
0.575	1.70756	0.57583	1.59104
0.57583	1.70754	0.57667	1.59118
0.57667	1.70777	0.5775	1.59128
0.5775	1.70783	0.57833	1.59131
0.57833	1.70787	0.57917	1.59119
0.57917	1.70794	0.58	1.59121
0.58	1.70806	0.58083	1.59131
0.58083	1.70823	0.58167	1.59129
0.58167	1.70812	0.5825	1.59135
0.5825	1.70833	0.58333	1.59129
0.58333	1.70836	0.58417	1.5913
0.58417	1.70854	0.585	1.59085
0.585	1.70846	0.58583	1.59068
0.58583	1.70857	0.58667	1.59069
0.58667	1.70863	0.5875	1.59042
0.5875	1.70873	0.58833	1.58974
0.58833	1.70875	0.58917	1.58984
0.58917	1.70867	0.59	1.58993
0.59	1.7088	0.59083	1.59002
0.59083	1.7088	0.59167	1.59011
0.59167	1.708	0.5925	1.5902
0.5925	1.70814	0.59333	1.5903
0.59333	1.70808	0.59417	1.59035
0.59417	1.70827	0.595	1.58984
0.595	1.70848	0.59583	1.58993
0.59583	1.70852	0.59667	1.59004
0.59667	1.70846	0.5975	1.59018
0.5975	1.70867	0.59833	1.59024
0.59833	1.70871	0.59917	1.59011
0.59917	1.70873	0.6	1.59019
0.6	1.70869	0.60083	1.59034
0.60083	1.7088	0.60167	1.59045
0.60167	1.70898	0.6025	1.59059
0.6025	1.70886	0.60333	1.59059
0.60333	1.70905	0.60417	1.59064
0.60417	1.7092	0.605	1.59068
0.605	1.70903	0.60583	1.59072
0.60583	1.70915	0.60667	1.59086
0.60667	1.70915	0.6075	1.59091
0.6075	1.70926	0.60833	1.59095
0.60833	1.70941	0.60917	1.59101
0.60917	1.70943	0.61	1.59107
0.61	1.70943	0.61083	1.59113
0.61083	1.70972	0.61167	1.59112
0.61167	1.7096	0.6125	1.59118
0.6125	1.70983	0.61333	1.59122
0.61333	1.70974	0.61417	1.59131
0.61417	1.70993	0.615	1.59127
0.615	1.71004	0.61583	1.59112
0.61583	1.70974	0.61667	1.59065
0.61667	1.71022	0.6175	1.59028
0.6175	1.71025	0.61833	1.59037
0.61833	1.71039	0.61917	1.59042
0.61917	1.71043	0.62	1.59046
0.62	1.70972	0.62083	1.59048
0.62083	1.70964	0.62167	1.59054
0.62167	1.70976	0.6225	1.59061
0.6225	1.70947	0.62333	1.59073
0.62333	1.70955	0.62417	1.59081
0.62417	1.70957	0.625	1.59086
0.625	1.70951	0.62583	1.59066
0.62583	1.70978	0.62667	1.5906
0.62667	1.70983	0.6275	1.59066
0.6275	1.70966	0.62833	1.59078
0.62833	1.70985	0.62917	1.59082
0.62917	1.70995	0.63	1.59069
0.63	1.71014	0.63083	1.59046
0.63083	1.70999	0.63167	1.59001
0.63167	1.71014	0.6325	1.59012
0.6325	1.71002	0.63333	1.59018
0.63333	1.71001	0.63417	1.59025
0.63417	1.71022	0.635	1.59011
0.635	1.71029	0.63583	1.58993
0.63583	1.71033	0.63667	1.59008
0.63667	1.71029	0.6375	1.59021
0.6375	1.7105	0.63833	1.59031
0.63833	1.71048	0.63917	1.59038
0.63917	1.7106	0.64	1.59049
0.64	1.71069	0.64083	1.59055
0.64083	1.71083	0.64167	1.59071
0.64167	1.71075	0.6425	1.59074
0.6425	1.71092	0.64333	1.59079
0.64333	1.71094	0.64417	1.59064
0.64417	1.71088	0.645	1.58992
0.645	1.71102	0.64583	1.58942
0.64583	1.71123	0.64667	1.58949
0.64667	1.71125	0.6475	1.58961
0.6475	1.71119	0.64833	1.58976
0.64833	1.71132	0.64917	1.58983
0.64917	1.71134	0.65	1.58989
0.65	1.7114	0.65083	1.59
0.65083	1.71161	0.65167	1.59011
0.65167	1.71128	0.6525	1.59016
0.6525	1.71136	0.65333	1.59032
0.65333	1.71142	0.65417	1.59045
0.65417	1.71153	0.655	1.59039
0.655	1.71159	0.65583	1.59042
0.65583	1.71165	0.65667	1.59051
0.65667	1.71174	0.6575	1.5906
0.6575	1.71182	0.65833	1.59073
0.65833	1.71176	0.65917	1.59084
0.65917	1.71189	0.66	1.59086
0.66	1.71199	0.66083	1.59089
0.66083	1.71203	0.66167	1.59093
0.66167	1.71197	0.6625	1.59102
0.6625	1.71214	0.66333	1.59109
0.66333	1.7122	0.66417	1.59115
0.66417	1.71218	0.665	1.59117
0.665	1.71226	0.66583	1.59125
0.66583	1.71231	0.66667	1.59129
0.66667	1.71239	0.6675	1.59075
0.6675	1.71264	0.66833	1.59079
0.66833	1.71275	0.66917	1.59088
0.66917	1.71277	0.67	1.59058
0.67	1.7127	0.67083	1.58994
0.67083	1.71283	0.67167	1.59006
0.67167	1.713	0.6725	1.59016
0.6725	1.71294	0.67333	1.59029
0.67333	1.7131	0.67417	1.59035
0.67417	1.71281	0.675	1.59045
0.675	1.7131	0.67583	1.59054
0.67583	1.71308	0.67667	1.59061
0.67667	1.71336	0.6775	1.59029
0.6775	1.71346	0.67833	1.59001
0.67833	1.71346	0.67917	1.58959
0.67917	1.71335	0.68	1.58966
0.68	1.71283	0.68083	1.58954
0.68083	1.71306	0.68167	1.58946
0.68167	1.71319	0.6825	1.58954
0.6825	1.71312	0.68333	1.58967
0.68333	1.71335	0.68417	1.58973
0.68417	1.71346	0.685	1.58986
0.685	1.71331	0.68583	1.58997
0.68583	1.71354	0.68667	1.59006
0.68667	1.71357	0.6875	1.59014
0.6875	1.71359	0.68833	1.59023
0.68833	1.71377	0.68917	1.59033
0.68917	1.71377	0.69	1.59046
0.69	1.71382	0.69083	1.59056
0.69083	1.71407	0.69167	1.5906
0.69167	1.71394	0.6925	1.59064
0.6925	1.7142	0.69333	1.5907
0.69333	1.7142	0.69417	1.5908
0.69417	1.71418	0.695	1.59093
0.695	1.71432	0.69583	1.59096
0.69583	1.71432	0.69667	1.5909
0.69667	1.71321	0.6975	1.59095
0.6975	1.71338	0.69833	1.59092
0.69833	1.71325	0.69917	1.59087
0.69917	1.71346	0.7	1.59097
0.7	1.71344	0.70083	1.59104
0.70083	1.71338	0.70167	1.59118
0.70167	1.71357	0.7025	1.59123
0.7025	1.71363	0.70333	1.59126
0.70333	1.71363	0.70417	1.59134
0.70417	1.71367	0.705	1.59137
0.705	1.7139	0.70583	1.59132
0.70583	1.71386	0.70667	1.59142
0.70667	1.71386	0.7075	1.59148
0.7075	1.7139	0.70833	1.59161
0.70833	1.71398	0.70917	1.59162
0.70917	1.71417	0.71	1.59174
0.71	1.71418	0.71083	1.59181
0.71083	1.71422	0.71167	1.59191
0.71167	1.71434	0.7125	1.59188
0.7125	1.71439	0.71333	1.59172
0.71333	1.71445	0.71417	1.59053
0.71417	1.71462	0.715	1.59063
0.715	1.71468	0.71583	1.59073
0.71583	1.7146	0.71667	1.59084
0.71667	1.71472	0.7175	1.59089
0.7175	1.71483	0.71833	1.59095
0.71833	1.71478	0.71917	1.59109
0.71917	1.71493	0.72	1.59116
0.72	1.71487	0.72083	1.59126
0.72083	1.71506	0.72167	1.59134
0.72167	1.71512	0.7225	1.5911
0.7225	1.71527	0.72333	1.591
0.72333	1.71516	0.72417	1.59087
0.72417	1.71523	0.725	1.59057
0.725	1.7155	0.72583	1.59062
0.72583	1.71533	0.72667	1.59002
0.72667	1.71552	0.7275	1.58939
0.7275	1.7156	0.72833	1.58915
0.72833	1.716	0.72917	1.58927
0.72917	1.7159	0.73	1.58937
0.73	1.71592	0.73083	1.58949
0.73083	1.71594	0.73167	1.58958
0.73167	1.71581	0.7325	1.58968
0.7325	1.71583	0.73333	1.58979
0.73333	1.71588	0.73417	1.58991
0.73417	1.71546	0.735	1.59003
0.735	1.71546	0.73583	1.59013
0.73583	1.71569	0.73667	1.59019
0.73667	1.7159	0.7375	1.59026
0.7375	1.71588	0.73833	1.59035
0.73833	1.71585	0.73917	1.59042
0.73917	1.7159	0.74	1.59047
0.74	1.71611	0.74083	1.59045
0.74083	1.71615	0.74167	1.59061
0.74167	1.71621	0.7425	1.5907
0.7425	1.71602	0.74333	1.59055
0.74333	1.71585	0.74417	1.59057
0.74417	1.71562	0.745	1.59066
0.745	1.71565	0.74583	1.5907
0.74583	1.71583	0.74667	1.59076
0.74667	1.71579	0.7475	1.59095
0.7475	1.71575	0.74833	1.59101
0.74833	1.71607	0.74917	1.59106
0.74917	1.7159	0.75	1.59106
0.75	1.71602	0.75083	1.59114
0.75083	1.71617	0.75167	1.59117
0.75167	1.71617	0.7525	1.59125
0.7525	1.71634	0.75333	1.59126
0.75333	1.71632	0.75417	1.59127
0.75417	1.71648	0.755	1.5914
0.755	1.71657	0.75583	1.59128
0.75583	1.7167	0.75667	1.59078
0.75667	1.71651	0.7575	1.59081
0.7575	1.71659	0.75833	1.59097
0.75833	1.71676	0.75917	1.59104
0.75917	1.71688	0.76	1.59105
0.76	1.71689	0.76083	1.59073
0.76083	1.71668	0.76167	1.59004
0.76167	1.71699	0.7625	1.58898
0.7625	1.71684	0.76333	1.58909
0.76333	1.71695	0.76417	1.58918
0.76417	1.71697	0.765	1.5893
0.765	1.71718	0.76583	1.58942
0.76583	1.71726	0.76667	1.58948
0.76667	1.7172	0.7675	1.58954
0.7675	1.71737	0.76833	1.58965
0.76833	1.71745	0.76917	1.58934
0.76917	1.71756	0.77	1.58944
0.77	1.71741	0.77083	1.58952
0.77083	1.71754	0.77167	1.58963
0.77167	1.71781	0.7725	1.58975
0.7725	1.71775	0.77333	1.58982
0.77333	1.71791	0.77417	1.58992
0.77417	1.71781	0.775	1.59002
0.775	1.71796	0.77583	1.59007
0.77583	1.71802	0.77667	1.59015
0.77667	1.71814	0.7775	1.59028
0.7775	1.71794	0.77833	1.59034
0.77833	1.71829	0.77917	1.59028
0.77917	1.71846	0.78	1.59028
0.78	1.71835	0.78083	1.59043
0.78083	1.7184	0.78167	1.59046
0.78167	1.71859	0.7825	1.5905
0.7825	1.71869	0.78333	1.5905
0.78333	1.71882	0.78417	1.59058
0.78417	1.71886	0.785	1.59066
0.785	1.7188	0.78583	1.59069
0.78583	1.71877	0.78667	1.59073
0.78667	1.71903	0.7875	1.59073
0.7875	1.71844	0.78833	1.59079
0.78833	1.71873	0.78917	1.5909
0.78917	1.71873	0.79	1.59092
0.79	1.71884	0.79083	1.59095
0.79083	1.71899	0.79167	1.59109
0.79167	1.71878	0.7925	1.59105
0.7925	1.71915	0.79333	1.59076
0.79333	1.71903	0.79417	1.59061
0.79417	1.71924	0.795	1.59068
0.795	1.71909	0.79583	1.59071
0.79583	1.71918	0.79667	1.59052
0.79667	1.71917	0.7975	1.59024
0.7975	1.71918	0.79833	1.59033
0.79833	1.7193	0.79917	1.5904
0.79917	1.71939	0.8	1.59047
0.8	1.71955	0.80083	1.59057
0.80083	1.71957	0.80167	1.59059
0.80167	1.71968	0.8025	1.59067
0.8025	1.71966	0.80333	1.59023
0.80333	1.71978	0.80417	1.58985
0.80417	1.71976	0.805	1.58993
0.805	1.71981	0.80583	1.58988
0.80583	1.71987	0.80667	1.58994
0.80667	1.72008	0.8075	1.58988
0.8075	1.72002	0.80833	1.58959
0.80833	1.72006	0.80917	1.58969
0.80917	1.72008	0.81	1.58979
0.81	1.72027	0.81083	1.58991
0.81083	1.72029	0.81167	1.58996
0.81167	1.72006	0.8125	1.59002
0.8125	1.72029	0.81333	1.59005
0.81333	1.72041	0.81417	1.59013
0.81417	1.7192	0.815	1.59024
0.815	1.71934	0.81583	1.59035
0.81583	1.7193	0.81667	1.59042
0.81667	1.71936	0.8175	1.59048
0.8175	1.71945	0.81833	1.5906
0.81833	1.71938	0.81917	1.59077
0.81917	1.71947	0.82	1.59086
0.82	1.71953	0.82083	1.59079
0.82083	1.71957	0.82167	1.59069
0.82167	1.7196	0.8225	1.59078
0.8225	1.7198	0.82333	1.59015
0.82333	1.71978	0.82417	1.58991
0.82417	1.7197	0.825	1.59005
0.825	1.71993	0.82583	1.59005
0.82583	1.71991	0.82667	1.59016
0.82667	1.72012	0.8275	1.59024
0.8275	1.72001	0.82833	1.59032
0.82833	1.71991	0.82917	1.5904
0.82917	1.72008	0.83	1.59045
0.83	1.7201	0.83083	1.59052
0.83083	1.72023	0.83167	1.59028
0.83167	1.72025	0.8325	1.58945
0.8325	1.72029	0.83333	1.58928
0.83333	1.72044	0.83417	1.58939
0.83417	1.72056	0.835	1.58954
0.835	1.72054	0.83583	1.58964
0.83583	1.72056	0.83667	1.58974
0.83667	1.7206	0.8375	1.58982
0.8375	1.72085	0.83833	1.58995
0.83833	1.72092	0.83917	1.5901
0.83917	1.72096	0.84	1.59019
0.84	1.72104	0.84083	1.59028
0.84083	1.72098	0.84167	1.59039
0.84167	1.72096	0.8425	1.59039
0.8425	1.72098	0.84333	1.59047
0.84333	1.72119	0.84417	1.59056
0.84417	1.72127	0.845	1.59
0.845	1.72134	0.84583	1.59011
0.84583	1.72119	0.84667	1.5902
0.84667	1.72147	0.8475	1.59031
0.8475	1.72142	0.84833	1.59041
0.84833	1.72153	0.84917	1.59048
0.84917	1.72172	0.85	1.59057
0.85	1.72174	0.85083	1.59066
0.85083	1.72188	0.85167	1.59049
0.85167	1.72189	0.8525	1.59038
0.8525	1.72189	0.85333	1.59046
0.85333	1.72197	0.85417	1.5905
0.85417	1.72205	0.855	1.59062
0.855	1.72214	0.85583	1.59073
0.85583	1.72157	0.85667	1.59078
0.85667	1.72147	0.8575	1.59089
0.8575	1.72159	0.85833	1.59089
0.85833	1.72155	0.85917	1.59097
0.85917	1.72182	0.86	1.59106
0.86	1.72165	0.86083	1.59112
0.86083	1.72155	0.86167	1.59107
0.86167	1.72161	0.8625	1.59101
0.8625	1.72186	0.86333	1.59078
0.86333	1.72168	0.86417	1.5906
0.86417	1.72178	0.865	1.59067
0.865	1.72193	0.86583	1.59073
0.86583	1.72201	0.86667	1.59079
0.86667	1.72207	0.8675	1.59069
0.8675	1.72209	0.86833	1.58961
0.86833	1.72218	0.86917	1.5894
0.86917	1.72214	0.87	1.58953
0.87	1.72231	0.87083	1.58962
0.87083	1.72235	0.87167	1.58968
0.87167	1.72245	0.8725	1.58971
0.8725	1.72258	0.87333	1.58981
0.87333	1.72247	0.87417	1.58988
0.87417	1.7226	0.875	1.58998
0.875	1.7226	0.87583	1.59003
0.87583	1.72218	0.87667	1.59009
0.87667	1.7223	0.8775	1.59022
0.8775	1.72264	0.87833	1.59028
0.87833	1.72249	0.87917	1.59035
0.87917	1.72262	0.88	1.59037
0.88	1.72268	0.88083	1.59048
0.88083	1.72249	0.88167	1.59053
0.88167	1.72262	0.8825	1.59059
0.8825	1.72266	0.88333	1.59064
0.88333	1.72285	0.88417	1.59075
0.88417	1.72277	0.885	1.59087
0.885	1.7231	0.88583	1.59094
0.88583	1.72306	0.88667	1.59102
0.88667	1.72293	0.8875	1.5911
0.8875	1.72289	0.88833	1.59109
0.88833	1.72304	0.88917	1.59065
0.88917	1.72317	0.89	1.59048
0.89	1.72331	0.89083	1.58997
0.89083	1.7234	0.89167	1.58985
0.89167	1.72333	0.8925	1.58957
0.8925	1.72335	0.89333	1.5897
0.89333	1.72356	0.89417	1.58977
0.89417	1.72367	0.895	1.58988
0.895	1.7234	0.89583	1.58998
0.89583	1.72357	0.89667	1.59005
0.89667	1.72352	0.8975	1.59013
0.8975	1.72369	0.89833	1.5902
0.89833	1.72382	0.89917	1.5903
0.89917	1.72397	0.9	1.58989
0.9	1.72382	0.90083	1.58974
0.90083	1.72399	0.90167	1.58984
0.90167	1.72394	0.9025	1.58993
0.9025	1.7239	0.90333	1.58998
0.90333	1.72397	0.90417	1.59008
0.90417	1.72409	0.905	1.59011
0.905	1.72426	0.90583	1.59015
0.90583	1.72428	0.90667	1.59012
0.90667	1.72434	0.9075	1.59013
0.9075	1.72434	0.90833	1.58957
0.90833	1.7243	0.90917	1.58927
0.90917	1.72449	0.91	1.58936
0.91	1.72449	0.91083	1.58943
0.91083	1.72445	0.91167	1.58947
0.91167	1.72441	0.9125	1.5896
0.9125	1.72441	0.91333	1.58965
0.91333	1.72443	0.91417	1.58975
0.91417	1.72455	0.915	1.58983
0.915	1.72455	0.91583	1.58994
0.91583	1.72466	0.91667	1.59001
0.91667	1.72468	0.9175	1.59008
0.9175	1.72457	0.91833	1.59024
0.91833	1.72487	0.91917	1.59029
0.91917	1.7248	0.92	1.59041
0.92	1.7248	0.92083	1.59041
0.92083	1.72495	0.92167	1.59041
0.92167	1.72493	0.9225	1.59051
0.9225	1.72495	0.92333	1.59045
0.92333	1.7252	0.92417	1.59024
0.92417	1.7251	0.925	1.58971
0.925	1.72531	0.92583	1.58978
0.92583	1.72537	0.92667	1.58987
0.92667	1.72522	0.9275	1.58995
0.9275	1.72533	0.92833	1.5901
0.92833	1.72529	0.92917	1.59017
0.92917	1.72554	0.93	1.5903
0.93	1.72554	0.93083	1.59039
0.93083	1.72573	0.93167	1.59045
0.93167	1.72579	0.9325	1.59038
0.9325	1.72575	0.93333	1.59042
0.93333	1.72567	0.93417	1.59056
0.93417	1.72598	0.935	1.59062
0.935	1.72626	0.93583	1.59064
0.93583	1.72611	0.93667	1.58996
0.93667	1.72613	0.9375	1.58994
0.9375	1.72613	0.93833	1.59002
0.93833	1.72609	0.93917	1.59004
0.93917	1.72626	0.94	1.59017
0.94	1.72632	0.94083	1.59022
0.94083	1.72625	0.94167	1.59032
0.94167	1.72638	0.9425	1.59039
0.9425	1.72611	0.94333	1.59008
0.94333	1.72611	0.94417	1.59009
0.94417	1.72586	0.945	1.59021
0.945	1.72606	0.94583	1.5903
0.94583	1.7263	0.94667	1.59031
0.94667	1.72606	0.9475	1.59033
0.9475	1.72636	0.94833	1.59037
0.94833	1.72647	0.94917	1.59022
0.94917	1.72636	0.95	1.59011
0.95	1.72649	0.95083	1.59009
0.95083	1.7264	0.95167	1.59025
0.95167	1.72659	0.9525	1.59022
0.9525	1.72655	0.95333	1.5902
0.95333	1.72682	0.95417	1.59025
0.95417	1.72665	0.955	1.5902
0.955	1.72668	0.95583	1.5899
0.95583	1.72672	0.95667	1.5892
0.95667	1.72699	0.9575	1.58926
0.9575	1.7272	0.95833	1.58932
0.95833	1.72737	0.95917	1.58933
0.95917	1.72703	0.96	1.58941
0.96	1.72707	0.96083	1.58951
0.96083	1.72651	0.96167	1.58951
0.96167	1.72649	0.9625	1.58961
0.9625	1.72642	0.96333	1.58967
0.96333	1.72646	0.96417	1.58982
0.96417	1.72676	0.965	1.58992
0.965	1.72688	0.96583	1.59005
0.96583	1.72676	0.96667	1.59012
0.96667	1.72688	0.9675	1.59013
0.9675	1.72672	0.96833	1.59025
0.96833	1.7268	0.96917	1.59019
0.96917	1.72705	0.97	1.59
0.97	1.72701	0.97083	1.58981
0.97083	1.72691	0.97167	1.58995
0.97167	1.72705	0.9725	1.58989
0.9725	1.72718	0.97333	1.58994
0.97333	1.72731	0.97417	1.58999
0.97417	1.72728	0.975	1.58996
0.975	1.72693	0.97583	1.59009
0.97583	1.72709	0.97667	1.59019
0.97667	1.72726	0.9775	1.59029
0.9775	1.7272	0.97833	1.59033
0.97833	1.72718	0.97917	1.59042
0.97917	1.72733	0.98	1.5905
0.98	1.72751	0.98083	1.59063
0.98083	1.72751	0.98167	1.59077
0.98167	1.72773	0.9825	1.5909
0.9825	1.72751	0.98333	1.59087
0.98333	1.72766	0.98417	1.59084
0.98417	1.72789	0.985	1.59093
0.985	1.72773	0.98583	1.59096
0.98583	1.72766	0.98667	1.59103
0.98667	1.72794	0.9875	1.59096
0.9875	1.72806	0.98833	1.59089
0.98833	1.72827	0.98917	1.59015
0.98917	1.72808	0.99	1.58955
0.99	1.72823	0.99083	1.5897
0.99083	1.72833	0.99167	1.58976
0.99167	1.72836	0.9925	1.58986
0.9925	1.72835	0.99333	1.58988
0.99333	1.72842	0.99417	1.58997
0.99417	1.72829	0.995	1.59006
0.995	1.72798	0.99583	1.59012
0.99583	1.72812	0.99667	1.59019
0.99667	1.72808	0.9975	1.59027
0.9975	1.72831	0.99833	1.59039
0.99833	1.72821	0.99917	1.5904
0.99917	1.72838	1	1.59047
1	1.7285	1.00083	1.59038
1.00083	1.72838	1.00167	1.59004
1.00167	1.72848	1.0025	1.59005
1.0025	1.72842	1.00333	1.59023
1.00333	1.72867	1.00417	1.59011
1.00417	1.7288	1.005	1.59008
1.005	1.72867	1.00583	1.59016
1.00583	1.72873	1.00667	1.59018
1.00667	1.72882	1.0075	1.59022
1.0075	1.72901	1.00833	1.59023
1.00833	1.7289	1.00917	1.59025
1.00917	1.72865	1.01	1.59012
1.01	1.72871	1.01083	1.58895
1.01083	1.72865	1.01167	1.58888
1.01167	1.72875	1.0125	1.58898
1.0125	1.72876	1.01333	1.58913
1.01333	1.72888	1.01417	1.58924
1.01417	1.72926	1.015	1.58936
1.015	1.72907	1.01583	1.5895
1.01583	1.72909	1.01667	1.58959
1.01667	1.72938	1.0175	1.58966
1.0175	1.7293	1.01833	1.58954
1.01833	1.72955	1.01917	1.58954
1.01917	1.72955	1.02	1.58961
1.02	1.72926	1.02083	1.58968
1.02083	1.72943	1.02167	1.58982
1.02167	1.72943	1.0225	1.58991
1.0225	1.72962	1.02333	1.58997
1.02333	1.72962	1.02417	1.59003
1.02417	1.72964	1.025	1.59001
1.025	1.72978	1.02583	1.5901
1.02583	1.73006	1.02667	1.59012
1.02667	1.72995	1.0275	1.59011
1.0275	1.72981	1.02833	1.59018
1.02833	1.72991	1.02917	1.59022
1.02917	1.72985	1.03	1.59037
1.03	1.72968	1.03083	1.59051
1.03083	1.73008	1.03167	1.59053
1.03167	1.73022	1.0325	1.59053
1.0325	1.73025	1.03333	1.59057
1.03333	1.73029	1.03417	1.5905
1.03417	1.73033	1.035	1.59059
1.035	1.73044	1.03583	1.59058
1.03583	1.73044	1.03667	1.59055
1.03667	1.73054	1.0375	1.59065
1.0375	1.73065	1.03833	1.59073
1.03833	1.7306	1.03917	1.59056
1.03917	1.7309	1.04	1.58958
1.04	1.73085	1.04083	1.58961
1.04083	1.73096	1.04167	1.58963
1.04167	1.731	1.0425	1.5897
1.0425	1.73083	1.04333	1.58978
1.04333	1.73107	1.04417	1.58972
1.04417	1.73111	1.045	1.58957
1.045	1.73109	1.04583	1.58966
1.04583	1.73132	1.04667	1.5897
1.04667	1.73125	1.0475	1.58978
1.0475	1.73117	1.04833	1.58988
1.04833	1.73119	1.04917	1.58987
1.04917	1.73113	1.05	1.58993
1.05	1.73125	1.05083	1.5898
1.05083	1.73123	1.05167	1.58969
1.05167	1.73147	1.0525	1.58987
1.0525	1.73144	1.05333	1.58997
1.05333	1.73163	1.05417	1.59003
1.05417	1.73157	1.055	1.59004
1.055	1.73146	1.05583	1.58995
1.05583	1.73174	1.05667	1.59003
1.05667	1.73184	1.0575	1.59009
1.0575	1.73176	1.05833	1.59017
1.05833	1.73205	1.05917	1.59019
1.05917	1.73214	1.06	1.59028
1.06	1.73199	1.06083	1.5904
1.06083	1.73209	1.06167	1.59041
1.06167	1.7318	1.0625	1.59051
1.0625	1.7321	1.06333	1.59047
1.06333	1.73218	1.06417	1.59048
1.06417	1.7323	1.065	1.58969
1.065	1.73245	1.06583	1.58929
1.06583	1.73218	1.06667	1.58935
1.06667	1.73239	1.0675	1.58949
1.0675	1.73268	1.06833	1.58956
1.06833	1.73241	1.06917	1.58961
1.06917	1.73258	1.07	1.58966
1.07	1.73273	1.07083	1.58956
1.07083	1.73273	1.07167	1.58937
1.07167	1.73266	1.0725	1.58945
1.0725	1.73249	1.07333	1.58945
1.07333	1.73239	1.07417	1.58956
1.07417	1.73272	1.075	1.58965
1.075	1.73243	1.07583	1.58968
1.07583	1.73287	1.07667	1.58972
1.07667	1.73256	1.0775	1.58987
1.0775	1.7317	1.07833	1.58995
1.07833	1.73205	1.07917	1.59006
1.07917	1.73199	1.08	1.59016
1.08	1.73191	1.08083	1.59019
1.08083	1.73193	1.08167	1.59025
1.08167	1.73205	1.0825	1.59031
1.0825	1.73237	1.08333	1.59029
1.08333	1.73216	1.08417	1.59034
1.08417	1.73245	1.085	1.59044
1.085	1.73228	1.08583	1.59046
1.08583	1.73237	1.08667	1.59043
1.08667	1.73258	1.0875	1.59056
1.0875	1.73249	1.08833	1.59054
1.08833	1.73266	1.08917	1.59063
1.08917	1.7327	1.09	1.59065
1.09	1.73287	1.09083	1.59064
1.09083	1.73266	1.09167	1.59066
1.09167	1.73279	1.0925	1.59065
1.0925	1.73285	1.09333	1.59025
1.09333	1.73281	1.09417	1.58972
1.09417	1.73289	1.095	1.58934
1.095	1.7331	1.09583	1.58875
1.09583	1.73314	1.09667	1.58886
1.09667	1.7331	1.0975	1.58894
1.0975	1.73317	1.09833	1.58907
1.09833	1.73323	1.09917	1.58916
1.09917	1.73323	1.1	1.58918
1.1	1.73346	1.10083	1.589
1.10083	1.73352	1.10167	1.58892
1.10167	1.73333	1.1025	1.58907
1.1025	1.73329	1.10333	1.58917
1.10333	1.73333	1.10417	1.58923
1.10417	1.7334	1.105	1.58936
1.105	1.73348	1.10583	1.58943
1.10583	1.73367	1.10667	1.58958
1.10667	1.73369	1.1075	1.58969
1.1075	1.73361	1.10833	1.58978
1.10833	1.73396	1.10917	1.58988
1.10917	1.73399	1.11	1.58987
1.11	1.73394	1.11083	1.58986
1.11083	1.73396	1.11167	1.58985
1.11167	1.73399	1.1125	1.58995
1.1125	1.73308	1.11333	1.59005
1.11333	1.73321	1.11417	1.58997
1.11417	1.73304	1.115	1.58995
1.115	1.73327	1.11583	1.5901
1.11583	1.73336	1.11667	1.59011
1.11667	1.73348	1.1175	1.59015
1.1175	1.73336	1.11833	1.59023
1.11833	1.73342	1.11917	1.59013
1.11917	1.73338	1.12	1.5899
1.12	1.73348	1.12083	1.59006
1.12083	1.73333	1.12167	1.58961
1.12167	1.73333	1.1225	1.58963
1.1225	1.73323	1.12333	1.58974
1.12333	1.7335	1.12417	1.58983
1.12417	1.73336	1.125	1.58991
1.125	1.73365	1.12583	1.59006
1.12583	1.73361	1.12667	1.59011
1.12667	1.73352	1.1275	1.59019
1.1275	1.73348	1.12833	1.59025
1.12833	1.73378	1.12917	1.58981
1.12917	1.73386	1.13	1.58973
1.13	1.73384	1.13083	1.58984
1.13083	1.73378	1.13167	1.58988
1.13167	1.73361	1.1325	1.58986
1.1325	1.73382	1.13333	1.58995
1.13333	1.73375	1.13417	1.59009
1.13417	1.73386	1.135	1.59013
1.135	1.7338	1.13583	1.5902
1.13583	1.73405	1.13667	1.59023
1.13667	1.73407	1.1375	1.5903
1.1375	1.73426	1.13833	1.59039
1.13833	1.73413	1.13917	1.59047
1.13917	1.73424	1.14	1.59057
1.14	1.73449	1.14083	1.59039
1.14083	1.73441	1.14167	1.59039
1.14167	1.7343	1.1425	1.5901
1.1425	1.73449	1.14333	1.58991
1.14333	1.73451	1.14417	1.58978
1.14417	1.73438	1.145	1.58993
1.145	1.73457	1.14583	1.58999
1.14583	1.73453	1.14667	1.59006
1.14667	1.73464	1.1475	1.59009
1.1475	1.73478	1.14833	1.59004
1.14833	1.73476	1.14917	1.5901
1.14917	1.73502	1.15	1.5902
1.15	1.73495	1.15083	1.59017
1.15083	1.73499	1.15167	1.59022
1.15167	1.73502	1.1525	1.59027
1.1525	1.73523	1.15333	1.5904
1.15333	1.73529	1.15417	1.59023
1.15417	1.73529	1.155	1.58971
1.155	1.73525	1.15583	1.58934
1.15583	1.73552	1.15667	1.5889
1.15667	1.73529	1.1575	1.58893
1.1575	1.73556	1.15833	1.58906
1.15833	1.73564	1.15917	1.58914
1.15917	1.73565	1.16	1.58913
1.16	1.7359	1.16083	1.58923
1.16083	1.73583	1.16167	1.58928
1.16167	1.73594	1.1625	1.58937
1.1625	1.73579	1.16333	1.58944
1.16333	1.73592	1.16417	1.58949
1.16417	1.73598	1.165	1.58959
1.165	1.73605	1.16583	1.58958
1.16583	1.73619	1.16667	1.58962
1.16667	1.73619	1.1675	1.58972
1.1675	1.73646	1.16833	1.58984
1.16833	1.73626	1.16917	1.58989
1.16917	1.73638	1.17	1.58993
1.17	1.73653	1.17083	1.59001
1.17083	1.73623	1.17167	1.59011
1.17167	1.73655	1.1725	1.59016
1.1725	1.73653	1.17333	1.59016
1.17333	1.73667	1.17417	1.5901
1.17417	1.73676	1.175	1.5902
1.175	1.73688	1.17583	1.59026
1.17583	1.73697	1.17667	1.59011
1.17667	1.73663	1.1775	1.59013
1.1775	1.73621	1.17833	1.59011
1.17833	1.73623	1.17917	1.58977
1.17917	1.7364	1.18	1.58902
1.18	1.7364	1.18083	1.58911
1.18083	1.73663	1.18167	1.58921
1.18167	1.73661	1.1825	1.58928
1.1825	1.73676	1.18333	1.58938
1.18333	1.73663	1.18417	1.58948
1.18417	1.73661	1.185	1.58959
1.185	1.73644	1.18583	1.58971
1.18583	1.73668	1.18667	1.58981
1.18667	1.73686	1.1875	1.5899
1.1875	1.73615	1.18833	1.59
1.18833	1.73613	1.18917	1.59002
1.18917	1.73615	1.19	1.59007
1.19	1.73623	1.19083	1.59
1.19083	1.73619	1.19167	1.58971
1.19167	1.7363	1.1925	1.58981
1.1925	1.73634	1.19333	1.5899
1.19333	1.73636	1.19417	1.58991
1.19417	1.73659	1.195	1.58997
1.195	1.73649	1.19583	1.58994
1.19583	1.7367	1.19667	1.59004
1.19667	1.73659	1.1975	1.59008
1.1975	1.73668	1.19833	1.59012
1.19833	1.73701	1.19917	1.59016
1.19917	1.73682	1.2	1.59026
1.2	1.73689	1.20083	1.59021
1.20083	1.73688	1.20167	1.58995
1.20167	1.73701	1.2025	1.58997
1.2025	1.73722	1.20333	1.59007
1.20333	1.7373	1.20417	1.59017
1.20417	1.73703	1.205	1.59025
1.205	1.7372	1.20583	1.59017
1.20583	1.73731	1.20667	1.59016
1.20667	1.73741	1.2075	1.59022
1.2075	1.73737	1.20833	1.59028
1.20833	1.73745	1.20917	1.59038
1.20917	1.73749	1.21	1.59039
1.21	1.73745	1.21083	1.59038
1.21083	1.7377	1.21167	1.59036
1.21167	1.7377	1.2125	1.59045
1.2125	1.7377	1.21333	1.5905
1.21333	1.73789	1.21417	1.59052
1.21417	1.73794	1.215	1.5906
1.215	1.73802	1.21583	1.59068
1.21583	1.73779	1.21667	1.59078
1.21667	1.73802	1.2175	1.59087
1.2175	1.73802	1.21833	1.59051
1.21833	1.73813	1.21917	1.59031
1.21917	1.73812	1.22	1.59036
1.22	1.73834	1.22083	1.59027
1.22083	1.73842	1.22167	1.59035
1.22167	1.73827	1.2225	1.59046
1.2225	1.73827	1.22333	1.5903
1.22333	1.73859	1.22417	1.58978
1.22417	1.73878	1.225	1.58929
1.225	1.73875	1.22583	1.58905
1.22583	1.73884	1.22667	1.58872
1.22667	1.73871	1.2275	1.58884
1.2275	1.73886	1.22833	1.58892
1.22833	1.73882	1.22917	1.589
1.22917	1.73863	1.23	1.58906
1.23	1.73867	1.23083	1.58914
1.23083	1.73869	1.23167	1.58925
1.23167	1.73896	1.2325	1.58932
1.2325	1.73882	1.23333	1.58944
1.23333	1.73878	1.23417	1.58955
1.23417	1.73892	1.235	1.58956
1.235	1.7393	1.23583	1.58961
1.23583	1.73896	1.23667	1.58974
1.23667	1.73915	1.2375	1.58982
1.2375	1.7393	1.23833	1.58987
1.23833	1.73907	1.23917	1.59
1.23917	1.73953	1.24	1.59008
1.24	1.73938	1.24083	1.59011
1.24083	1.73947	1.24167	1.59008
1.24167	1.73936	1.2425	1.59016
1.2425	1.73943	1.24333	1.59024
1.24333	1.73949	1.24417	1.59033
1.24417	1.73983	1.245	1.59038
1.245	1.73993	1.24583	1.59048
1.24583	1.73983	1.24667	1.59059
1.24667	1.73985	1.2475	1.59063
1.2475	1.74016	1.24833	1.59034
1.24833	1.74012	1.24917	1.59014
1.24917	1.7402	1.25	1.59014
1.25	1.74008	1.25083	1.59001
1.25083	1.74004	1.25167	1.58955
1.25167	1.74037	1.2525	1.58918
1.2525	1.73945	1.25333	1.58929
1.25333	1.73962	1.25417	1.58937
1.25417	1.73964	1.255	1.5894
1.255	1.73957	1.25583	1.5895
1.25583	1.73917	1.25667	1.58958
1.25667	1.73915	1.2575	1.58971
1.2575	1.73905	1.25833	1.58981
1.25833	1.7392	1.25917	1.5899
1.25917	1.7393	1.26	1.58995
1.26	1.73915	1.26083	1.58997
1.26083	1.73953	1.26167	1.59007
1.26167	1.73909	1.2625	1.59017
1.2625	1.73936	1.26333	1.59026
1.26333	1.73951	1.26417	1.59036
1.26417	1.73939	1.265	1.59039
1.265	1.73949	1.26583	1.59042
1.26583	1.73955	1.26667	1.59035
1.26667	1.73953	1.2675	1.59032
1.2675	1.73968	1.26833	1.59043
1.26833	1.7397	1.26917	1.59055
1.26917	1.73972	1.27	1.59044
1.27	1.73981	1.27083	1.5905
1.27083	1.74001	1.27167	1.59062
1.27167	1.73987	1.2725	1.59062
1.2725	1.73989	1.27333	1.59071
1.27333	1.73987	1.27417	1.59073
1.27417	1.73997	1.275	1.59079
1.275	1.74023	1.27583	1.59088
1.27583	1.73999	1.27667	1.59095
1.27667	1.74022	1.2775	1.59085
1.2775	1.74012	1.27833	1.58983
1.27833	1.74031	1.27917	1.58952
1.27917	1.74027	1.28	1.58943
1.28	1.74039	1.28083	1.58818
1.28083	1.7401	1.28167	1.58816
1.28167	1.74023	1.2825	1.58831
1.2825	1.74025	1.28333	1.58843
1.28333	1.74029	1.28417	1.58851
1.28417	1.74046	1.285	1.58862
1.285	1.7406	1.28583	1.5887
1.28583	1.74044	1.28667	1.58879
1.28667	1.74033	1.2875	1.58891
1.2875	1.74056	1.28833	1.58903
1.28833	1.74062	1.28917	1.58909
1.28917	1.74062	1.29	1.58915
1.29	1.74073	1.29083	1.58922
1.29083	1.74069	1.29167	1.58934
1.29167	1.7409	1.2925	1.58939
1.2925	1.74062	1.29333	1.58949
1.29333	1.74069	1.29417	1.58947
1.29417	1.74088	1.295	1.58959
1.295	1.74083	1.29583	1.58969
1.29583	1.74088	1.29667	1.58982
1.29667	1.7409	1.2975	1.58994
1.2975	1.74088	1.29833	1.59
1.29833	1.741	1.29917	1.59002
1.29917	1.74104	1.3	1.59009
1.3	1.74117	1.30083	1.5902
1.30083	1.74111	1.30167	1.59031
1.30167	1.74136	1.3025	1.59036
1.3025	1.7413	1.30333	1.5905
1.30333	1.74157	1.30417	1.59024
1.30417	1.74126	1.305	1.58935
1.305	1.74151	1.30583	1.58929
1.30583	1.74149	1.30667	1.58935
1.30667	1.74167	1.3075	1.58895
1.3075	1.74182	1.30833	1.58865
1.30833	1.74184	1.30917	1.58875
1.30917	1.74178	1.31	1.58887
1.31	1.74195	1.31083	1.58899
1.31083	1.74203	1.31167	1.58911
1.31167	1.74207	1.3125	1.5892
1.3125	1.74205	1.31333	1.58931
1.31333	1.74222	1.31417	1.58918
1.31417	1.74231	1.315	1.58893
1.315	1.74228	1.31583	1.58896
1.31583	1.74228	1.31667	1.58902
1.31667	1.74212	1.3175	1.58916
1.3175	1.74243	1.31833	1.58921
1.31833	1.74251	1.31917	1.58932
1.31917	1.74256	1.32	1.58939
1.32	1.74268	1.32083	1.58949
1.32083	1.74281	1.32167	1.5895
1.32167	1.74275	1.3225	1.58961
1.3225	1.74277	1.32333	1.58973
1.32333	1.74285	1.32417	1.58979
1.32417	1.74275	1.325	1.58961
1.325	1.74306	1.32583	1.58966
1.32583	1.74313	1.32667	1.58977
1.32667	1.74327	1.3275	1.58994
1.3275	1.74325	1.32833	1.59002
1.32833	1.74342	1.32917	1.59008
1.32917	1.74315	1.33	1.59011
1.33	1.74313	1.33083	1.59005
1.33083	1.74327	1.33167	1.58992
1.33167	1.74329	1.3325	1.5892
1.3325	1.74352	1.33333	1.589
1.33333	1.74344	1.33417	1.58911
1.33417	1.74346	1.335	1.58913
1.335	1.74352	1.33583	1.58915
1.33583	1.74373	1.33667	1.58926
1.33667	1.7438	1.3375	1.58931
1.3375	1.74367	1.33833	1.58939
1.33833	1.74344	1.33917	1.58946
1.33917	1.74354	1.34	1.58947
1.34	1.74375	1.34083	1.58926
1.34083	1.74361	1.34167	1.58928
1.34167	1.74384	1.3425	1.58943
1.3425	1.7438	1.34333	1.58951
1.34333	1.74376	1.34417	1.5896
1.34417	1.74371	1.345	1.58973
1.345	1.74375	1.34583	1.58978
1.34583	1.7439	1.34667	1.58985
1.34667	1.74409	1.3475	1.5899
1.3475	1.74394	1.34833	1.58993
1.34833	1.74409	1.34917	1.58998
1.34917	1.74405	1.35	1.59008
1.35	1.74313	1.35083	1.59015
1.35083	1.74317	1.35167	1.59021
1.35167	1.74306	1.3525	1.59034
1.3525	1.74321	1.35333	1.59041
1.35333	1.74321	1.35417	1.59052
1.35417	1.74342	1.355	1.59059
1.355	1.74336	1.35583	1.59065
1.35583	1.74334	1.35667	1.59075
1.35667	1.74357	1.3575	1.59078
1.3575	1.74352	1.35833	1.59085
1.35833	1.74363	1.35917	1.59085
1.35917	1.74355	1.36	1.59092
1.36	1.74375	1.36083	1.59096
1.36083	1.74365	1.36167	1.59099
1.36167	1.74388	1.3625	1.59111
1.3625	1.74405	1.36333	1.591
1.36333	1.74394	1.36417	1.59084
1.36417	1.74409	1.365	1.58993
1.365	1.74394	1.36583	1.58964
1.36583	1.74399	1.36667	1.58973
1.36667	1.74418	1.3675	1.58984
1.3675	1.74426	1.36833	1.58937
1.36833	1.74415	1.36917	1.5889
1.36917	1.74424	1.37	1.58837
1.37	1.74436	1.37083	1.58846
1.37083	1.74439	1.37167	1.58855
1.37167	1.74455	1.3725	1.58867
1.3725	1.74464	1.37333	1.58882
1.37333	1.74462	1.37417	1.58897
1.37417	1.74472	1.375	1.58903
1.375	1.74457	1.37583	1.5891
1.37583	1.74466	1.37667	1.58919
1.37667	1.74478	1.3775	1.58931
1.3775	1.74487	1.37833	1.58939
1.37833	1.7448	1.37917	1.58951
1.37917	1.74493	1.38	1.58957
1.38	1.74407	1.38083	1.5896
1.38083	1.74399	1.38167	1.58964
1.38167	1.74411	1.3825	1.5897
1.3825	1.74413	1.38333	1.58981
1.38333	1.74424	1.38417	1.5899
1.38417	1.74409	1.385	1.58999
1.385	1.74439	1.38583	1.59003
1.38583	1.74438	1.38667	1.58996
1.38667	1.74453	1.3875	1.58997
1.3875	1.74407	1.38833	1.59001
1.38833	1.74436	1.38917	1.59013
1.38917	1.74455	1.39	1.58943
1.39	1.74445	1.39083	1.58902
1.39083	1.74466	1.39167	1.58912
1.39167	1.7446	1.3925	1.58928
1.3925	1.74476	1.39333	1.58938
1.39333	1.74466	1.39417	1.5895
1.39417	1.74478	1.395	1.58962
1.395	1.74485	1.39583	1.58973
1.39583	1.74483	1.39667	1.58967
1.39667	1.74491	1.3975	1.58955
1.3975	1.74502	1.39833	1.58965
1.39833	1.74464	1.39917	1.58975
1.39917	1.74491	1.4	1.58986
1.4	1.74489	1.40083	1.58996
1.40083	1.74501	1.40167	1.59006
1.40167	1.74497	1.4025	1.59013
1.4025	1.74516	1.40333	1.59021
1.40333	1.7451	1.40417	1.59027
1.40417	1.74533	1.405	1.59036
1.405	1.74522	1.40583	1.59043
1.40583	1.74531	1.40667	1.5905
1.40667	1.7452	1.4075	1.59058
1.4075	1.74516	1.40833	1.59053
1.40833	1.74552	1.40917	1.59058
1.40917	1.7455	1.41	1.5906
1.41	1.74548	1.41083	1.59056
1.41083	1.74579	1.41167	1.59062
1.41167	1.74565	1.4125	1.59074
1.4125	1.74563	1.41333	1.59084
1.41333	1.74565	1.41417	1.59093
1.41417	1.74579	1.415	1.59093
1.415	1.74581	1.41583	1.59103
1.41583	1.74569	1.41667	1.5911
1.41667	1.7459	1.4175	1.59117
1.4175	1.74579	1.41833	1.59122
1.41833	1.74579	1.41917	1.59126
1.41917	1.74605	1.42	1.5913
1.42	1.74596	1.42083	1.59138
1.42083	1.74623	1.42167	1.59125
1.42167	1.7463	1.4225	1.59117
1.4225	1.74605	1.42333	1.59065
1.42333	1.74628	1.42417	1.59015
1.42417	1.74619	1.425	1.58998
1.425	1.74649	1.42583	1.59
1.42583	1.74646	1.42667	1.59008
1.42667	1.74634	1.4275	1.59025
1.4275	1.74642	1.42833	1.59034
1.42833	1.74661	1.42917	1.59047
1.42917	1.74653	1.43	1.5905
1.43	1.74667	1.43083	1.59057
1.43083	1.74672	1.43167	1.59072
1.43167	1.74674	1.4325	1.59008
1.4325	1.74686	1.43333	1.58998
1.43333	1.74697	1.43417	1.58995
1.43417	1.74714	1.435	1.58954
1.435	1.74712	1.43583	1.58872
1.43583	1.7471	1.43667	1.58884
1.43667	1.7472	1.4375	1.58896
1.4375	1.74743	1.43833	1.58904
1.43833	1.74722	1.43917	1.58907
1.43917	1.7472	1.44	1.58863
1.44	1.74741	1.44083	1.58863
1.44083	1.74752	1.44167	1.58875
1.44167	1.74751	1.4425	1.58886
1.4425	1.74773	1.44333	1.58895
1.44333	1.74779	1.44417	1.58903
1.44417	1.74772	1.445	1.58914
1.445	1.74783	1.44583	1.5893
1.44583	1.74798	1.44667	1.58937
1.44667	1.7473	1.4475	1.58946
1.4475	1.74716	1.44833	1.58955
1.44833	1.74733	1.44917	1.58968
1.44917	1.74747	1.45	1.58976
1.45	1.74724	1.45083	1.58977
1.45083	1.74752	1.45167	1.58987
1.45167	1.74751	1.4525	1.59001
1.4525	1.74737	1.45333	1.59007
1.45333	1.7476	1.45417	1.58978
1.45417	1.74762	1.455	1.58986
1.455	1.74682	1.45583	1.59
1.45583	1.7468	1.45667	1.59013
1.45667	1.74686	1.4575	1.59019
1.4575	1.74686	1.45833	1.59014
1.45833	1.74689	1.45917	1.59013
1.45917	1.74709	1.46	1.59004
1.46	1.74705	1.46083	1.58951
1.46083	1.74714	1.46167	1.58889
1.46167	1.74718	1.4625	1.58899
1.4625	1.74726	1.46333	1.58904
1.46333	1.7473	1.46417	1.58907
1.46417	1.7471	1.465	1.58923
1.465	1.74733	1.46583	1.58935
1.46583	1.74737	1.46667	1.58939
1.46667	1.74745	1.4675	1.58952
1.4675	1.7473	1.46833	1.58959
1.46833	1.74749	1.46917	1.58935
1.46917	1.74754	1.47	1.58928
1.47	1.74749	1.47083	1.58942
1.47083	1.74768	1.47167	1.58953
1.47167	1.74754	1.4725	1.58966
1.4725	1.7476	1.47333	1.58969
1.47333	1.74777	1.47417	1.58973
1.47417	1.74758	1.475	1.58946
1.475	1.74766	1.47583	1.58904
1.47583	1.74792	1.47667	1.58917
1.47667	1.74773	1.4775	1.58928
1.4775	1.74791	1.47833	1.58937
1.47833	1.74785	1.47917	1.58944
1.47917	1.74798	1.48	1.58957
1.48	1.74796	1.48083	1.58966
1.48083	1.74796	1.48167	1.58967
1.48167	1.74796	1.4825	1.58979
1.4825	1.74802	1.48333	1.58981
1.48333	1.74806	1.48417	1.58986
1.48417	1.74819	1.485	1.58997
1.485	1.74821	1.48583	1.59004
1.48583	1.74831	1.48667	1.59009
1.48667	1.74838	1.4875	1.59003
1.4875	1.74846	1.48833	1.58998
1.48833	1.74854	1.48917	1.58963
1.48917	1.74863	1.49	1.58939
1.49	1.74869	1.49083	1.58946
1.49083	1.74865	1.49167	1.58958
1.49167	1.74865	1.4925	1.58965
1.4925	1.74848	1.49333	1.58965
1.49333	1.74867	1.49417	1.58967
1.49417	1.74878	1.495	1.58969
1.495	1.74894	1.49583	1.58922
1.49583	1.7489	1.49667	1.58932
1.49667	1.74875	1.4975	1.58947
1.4975	1.74892	1.49833	1.58952
1.49833	1.74899	1.49917	1.58958
1.49917	1.74909	1.5	1.58972
1.5	1.74918	1.50083	1.58981
1.50083	1.74907	1.50167	1.58976
1.50167	1.74932	1.5025	1.58983
1.5025	1.74934	1.50333	1.5899
1.50333	1.74934	1.50417	1.58998
1.50417	1.74941	1.505	1.59005
1.505	1.7493	1.50583	1.59012
1.50583	1.74953	1.50667	1.5902
1.50667	1.74955	1.5075	1.59016
1.5075	1.74962	1.50833	1.59012
1.50833	1.7498	1.50917	1.5901
1.50917	1.74972	1.51	1.59018
1.51	1.74978	1.51083	1.59023
1.51083	1.74983	1.51167	1.59018
1.51167	1.74987	1.5125	1.58995
1.5125	1.74997	1.51333	1.59001
1.51333	1.74983	1.51417	1.59008
1.51417	1.75002	1.515	1.59015
1.515	1.75018	1.51583	1.59002
1.51583	1.75022	1.51667	1.59006
1.51667	1.75025	1.5175	1.59014
1.5175	1.75037	1.51833	1.5902
1.51833	1.74968	1.51917	1.5903
1.51917	1.74972	1.52	1.59043
1.52	1.74949	1.52083	1.59028
1.52083	1.74941	1.52167	1.58957
1.52167	1.74955	1.5225	1.58927
1.5225	1.74957	1.52333	1.58881
1.52333	1.74968	1.52417	1.58891
1.52417	1.74951	1.525	1.589
1.525	1.74989	1.52583	1.58912
1.52583	1.74989	1.52667	1.58917
1.52667	1.74985	1.5275	1.58919
1.5275	1.74974	1.52833	1.58931
1.52833	1.75008	1.52917	1.5894
1.52917	1.74993	1.53	1.58952
1.53	1.75004	1.53083	1.58959
1.53083	1.75018	1.53167	1.58963
1.53167	1.7502	1.5325	1.58968
1.5325	1.75031	1.53333	1.58977
1.53333	1.75031	1.53417	1.58987
1.53417	1.75016	1.535	1.5899
1.535	1.75033	1.53583	1.58994
1.53583	1.75037	1.53667	1.59003
1.53667	1.75041	1.5375	1.59009
1.5375	1.75046	1.53833	1.59013
1.53833	1.75058	1.53917	1.59027
1.53917	1.75042	1.54	1.59033
1.54	1.7506	1.54083	1.59037
1.54083	1.75067	1.54167	1.59048
1.54167	1.75067	1.5425	1.59037
1.5425	1.7509	1.54333	1.59034
1.54333	1.75081	1.54417	1.59014
1.54417	1.751	1.545	1.58969
1.545	1.75104	1.54583	1.5898
1.54583	1.75094	1.54667	1.58989
1.54667	1.75109	1.5475	1.58999
1.5475	1.75107	1.54833	1.59004
1.54833	1.75119	1.54917	1.59004
1.54917	1.75121	1.55	1.59013
1.55	1.751	1.55083	1.59023
1.55083	1.75123	1.55167	1.59033
1.55167	1.7513	1.5525	1.59041
1.5525	1.75138	1.55333	1.5904
1.55333	1.75132	1.55417	1.58992
1.55417	1.75134	1.555	1.58968
1.555	1.75147	1.55583	1.58977
1.55583	1.75142	1.55667	1.58966
1.55667	1.75167	1.5575	1.58914
1.5575	1.75144	1.55833	1.58909
1.55833	1.75165	1.55917	1.58915
1.55917	1.75157	1.56	1.58922
1.56	1.75174	1.56083	1.58935
1.56083	1.75189	1.56167	1.58943
1.56167	1.75193	1.5625	1.58957
1.5625	1.75186	1.56333	1.58966
1.56333	1.75172	1.56417	1.58978
1.56417	1.75125	1.565	1.58989
1.565	1.75104	1.56583	1.59001
1.56583	1.75121	1.56667	1.59004
1.56667	1.75125	1.5675	1.59011
1.5675	1.75121	1.56833	1.59007
1.56833	1.75134	1.56917	1.59007
1.56917	1.75155	1.57	1.59016
1.57	1.75144	1.57083	1.59022
1.57083	1.75155	1.57167	1.59035
1.57167	1.75146	1.5725	1.59039
1.5725	1.75149	1.57333	1.59037
1.57333	1.75178	1.57417	1.59008
1.57417	1.75168	1.575	1.59001
1.575	1.75186	1.57583	1.59007
1.57583	1.75184	1.57667	1.59009
1.57667	1.7518	1.5775	1.58998
1.5775	1.7518	1.57833	1.59002
1.57833	1.75188	1.57917	1.59018
1.57917	1.75193	1.58	1.58918
1.58	1.75201	1.58083	1.58896
1.58083	1.7521	1.58167	1.5891
1.58167	1.75207	1.5825	1.58922
1.5825	1.75203	1.58333	1.58927
1.58333	1.75209	1.58417	1.58923
1.58417	1.75233	1.585	1.58933
1.585	1.75132	1.58583	1.5894
1.58583	1.75151	1.58667	1.58951
1.58667	1.75161	1.5875	1.5896
1.5875	1.75157	1.58833	1.58954
1.58833	1.75174	1.58917	1.58955
1.58917	1.75168	1.59	1.58954
1.59	1.75167	1.59083	1.58908
1.59083	1.75165	1.59167	1.5892
1.59167	1.75178	1.5925	1.58928
1.5925	1.75182	1.59333	1.58935
1.59333	1.75176	1.59417	1.58943
1.59417	1.75201	1.595	1.58953
1.595	1.75191	1.59583	1.58966
1.59583	1.75214	1.59667	1.58973
1.59667	1.75216	1.5975	1.58967
1.5975	1.75224	1.59833	1.5897
1.59833	1.75226	1.59917	1.58953
1.59917	1.75226	1.6	1.58928
1.6	1.75245	1.60083	1.58937
1.60083	1.75241	1.60167	1.58949
1.60167	1.75241	1.6025	1.58965
1.6025	1.75226	1.60333	1.58938
1.60333	1.75235	1.60417	1.58919
1.60417	1.75239	1.605	1.58927
1.605	1.75258	1.60583	1.58934
1.60583	1.75252	1.60667	1.58946
1.60667	1.75264	1.6075	1.5896
1.6075	1.75262	1.60833	1.5897
1.60833	1.75262	1.60917	1.58979
1.60917	1.75254	1.61	1.58989
1.61	1.75281	1.61083	1.58945
1.61083	1.75281	1.61167	1.58917
1.61167	1.7526	1.6125	1.58887
1.6125	1.75273	1.61333	1.58872
1.61333	1.7527	1.61417	1.5888
1.61417	1.75291	1.615	1.58896
1.615	1.75308	1.61583	1.58906
1.61583	1.75285	1.61667	1.58911
1.61667	1.75315	1.6175	1.58923
1.6175	1.75312	1.61833	1.58931
1.61833	1.75296	1.61917	1.58946
1.61917	1.75333	1.62	1.58943
1.62	1.75338	1.62083	1.58953
1.62083	1.7534	1.62167	1.58964
1.62167	1.75346	1.6225	1.58973
1.6225	1.75357	1.62333	1.58988
1.62333	1.75334	1.62417	1.58995
1.62417	1.75359	1.625	1.59001
1.625	1.75361	1.62583	1.59012
1.62583	1.7539	1.62667	1.5902
1.62667	1.75378	1.6275	1.59027
1.6275	1.75378	1.62833	1.59037
1.62833	1.7539	1.62917	1.59042
1.62917	1.75399	1.63	1.58988
1.63	1.7539	1.63083	1.58855
1.63083	1.75396	1.63167	1.58865
1.63167	1.75407	1.6325	1.58878
1.6325	1.75411	1.63333	1.58886
1.63333	1.75396	1.63417	1.589
1.63417	1.75417	1.635	1.58909
1.635	1.75396	1.63583	1.58916
1.63583	1.75382	1.63667	1.58929
1.63667	1.75409	1.6375	1.58937
1.6375	1.75394	1.63833	1.58948
1.63833	1.75415	1.63917	1.58962
1.63917	1.75396	1.64	1.58971
1.64	1.75434	1.64083	1.58975
1.64083	1.75426	1.64167	1.58974
1.64167	1.75445	1.6425	1.58987
1.6425	1.75451	1.64333	1.58987
1.64333	1.75441	1.64417	1.58978
1.64417	1.75455	1.645	1.58983
1.645	1.75462	1.64583	1.58992
1.64583	1.75455	1.64667	1.58999
1.64667	1.7546	1.6475	1.59001
1.6475	1.75491	1.64833	1.59004
1.64833	1.75462	1.64917	1.58999
1.64917	1.75483	1.65	1.59006
1.65	1.75495	1.65083	1.59013
1.65083	1.75447	1.65167	1.59013
1.65167	1.75418	1.6525	1.59004
1.6525	1.75424	1.65333	1.59012
1.65333	1.75386	1.65417	1.59017
1.65417	1.75396	1.655	1.58953
1.655	1.75384	1.65583	1.58964
1.65583	1.75409	1.65667	1.58969
1.65667	1.75407	1.6575	1.58967
1.6575	1.7543	1.65833	1.58984
1.65833	1.7542	1.65917	1.5895
1.65917	1.75413	1.66	1.58928
1.66	1.75424	1.66083	1.58932
1.66083	1.75424	1.66167	1.58938
1.66167	1.75426	1.6625	1.58931
1.6625	1.75438	1.66333	1.58937
1.66333	1.75432	1.66417	1.58949
1.66417	1.75441	1.665	1.58952
[truncated: 118,000 more rows]

## Sheet: Figure 2e
Ni(II)		Co(II)		Fe(II)
Time (h)	Potential (V vs. RHE)	Time (h)	Potential (V vs. RHE)	Time (h)	Potential (V vs. RHE)
0.000277778	1.68759	0.000277778	1.6869	0.000277778	1.68991
0.000555556	1.68805	0.000555556	1.68695	0.000555556	1.6898
0.000833333	1.68878	0.000833333	1.68654	0.000833333	1.68941
0.00111	1.68856	0.00111	1.68719	0.00111	1.68885
0.00139	1.68831	0.00139	1.68661	0.00139	1.68871
0.00167	1.68782	0.00167	1.68627	0.00167	1.68833
0.00194	1.68818	0.00194	1.68574	0.00194	1.68793
0.00222	1.68892	0.00222	1.68654	0.00222	1.68756
0.0025	1.6885	0.0025	1.68542	0.0025	1.68731
0.00278	1.68848	0.00278	1.68577	0.00278	1.68707
0.00306	1.68856	0.00306	1.68595	0.00306	1.68694
0.00333	1.68844	0.00333	1.68478	0.00333	1.6868
0.00361	1.68864	0.00361	1.68503	0.00361	1.68659
0.00389	1.68814	0.00389	1.68502	0.00389	1.68643
0.00417	1.68818	0.00417	1.68473	0.00417	1.68592
0.00444	1.68873	0.00444	1.68539	0.00444	1.68584
0.00472	1.68864	0.00472	1.68466	0.00472	1.68581
0.005	1.68874	0.005	1.68401	0.005	1.6857
0.00528	1.68826	0.00528	1.685	0.00528	1.68546
0.00556	1.68773	0.00556	1.6844	0.00556	1.68541
0.00583	1.68839	0.00583	1.68406	0.00583	1.68535
0.00611	1.68882	0.00611	1.68472	0.00611	1.68524
0.00639	1.68795	0.00639	1.68437	0.00639	1.68504
0.00667	1.68801	0.00667	1.6842	0.00667	1.68495
0.00694	1.68881	0.00694	1.68465	0.00694	1.68486
0.00722	1.68742	0.00722	1.68366	0.00722	1.68483
0.0075	1.68804	0.0075	1.68345	0.0075	1.68484
0.00778	1.68768	0.00778	1.68364	0.00778	1.68472
0.00806	1.68803	0.00806	1.68385	0.00806	1.68459
0.00833	1.68828	0.00833	1.68397	0.00833	1.68451
0.00861	1.68902	0.00861	1.6838	0.00861	1.6845
0.00889	1.68849	0.00889	1.68458	0.00889	1.68439
0.00917	1.68892	0.00917	1.68383	0.00917	1.68449
0.00944	1.68868	0.00944	1.68392	0.00944	1.68443
0.00972	1.68848	0.00972	1.6838	0.00972	1.68426
0.01	1.68854	0.01	1.68296	0.01	1.68407
0.01028	1.68862	0.01028	1.68378	0.01028	1.68412
0.01056	1.68886	0.01056	1.68354	0.01056	1.68405
0.01083	1.68852	0.01083	1.68338	0.01083	1.6841
0.01111	1.68787	0.01111	1.68356	0.01111	1.68411
0.01139	1.68845	0.01139	1.68304	0.01139	1.68404
0.01167	1.68821	0.01167	1.68341	0.01167	1.68395
0.01194	1.68816	0.01194	1.68385	0.01194	1.68408
0.01222	1.68799	0.01222	1.68297	0.01222	1.68404
0.0125	1.68842	0.0125	1.68311	0.0125	1.68393
0.01278	1.68867	0.01278	1.68315	0.01278	1.68397
0.01306	1.68807	0.01306	1.6834	0.01306	1.68389
0.01333	1.68791	0.01333	1.68331	0.01333	1.68376
0.01361	1.68868	0.01361	1.68288	0.01361	1.68396
0.01389	1.68848	0.01389	1.68321	0.01389	1.68394
0.01417	1.68872	0.01417	1.68324	0.01417	1.68386
0.01444	1.68865	0.01444	1.68353	0.01444	1.68381
0.01472	1.68832	0.01472	1.68356	0.01472	1.68395
0.015	1.68856	0.015	1.6833	0.015	1.68398
0.01528	1.68759	0.01528	1.6833	0.01528	1.68395
0.01556	1.68805	0.01556	1.68357	0.01556	1.68371
0.01583	1.68822	0.01583	1.68295	0.01583	1.68376
0.01611	1.68832	0.01611	1.68279	0.01611	1.6838
0.01639	1.68874	0.01639	1.68321	0.01639	1.68369
0.01667	1.68835	0.01667	1.68291	0.01667	1.68374
0.01694	1.68825	0.01694	1.68372	0.01694	1.68389
0.01722	1.68864	0.01722	1.68312	0.01722	1.68373
0.0175	1.68836	0.0175	1.68309	0.0175	1.68369
0.01778	1.6885	0.01778	1.68326	0.01778	1.68361
0.01806	1.6885	0.01806	1.68304	0.01806	1.68364
0.01833	1.68823	0.01833	1.68353	0.01833	1.68372
0.01861	1.6889	0.01861	1.68335	0.01861	1.68371
0.01889	1.68867	0.01889	1.68314	0.01889	1.68359
0.01917	1.68841	0.01917	1.6825	0.01917	1.6836
0.01944	1.6885	0.01944	1.68291	0.01944	1.68365
0.01972	1.68811	0.01972	1.68266	0.01972	1.68364
0.02	1.68855	0.02	1.68283	0.02	1.6837
0.02028	1.68917	0.02028	1.68295	0.02028	1.68367
0.02056	1.68897	0.02056	1.68337	0.02056	1.68363
0.02083	1.68826	0.02083	1.68286	0.02083	1.68367
0.02111	1.68903	0.02111	1.68362	0.02111	1.68376
0.02139	1.68875	0.02139	1.68313	0.02139	1.68378
0.02167	1.68873	0.02167	1.6834	0.02167	1.68371
0.02194	1.68869	0.02194	1.68303	0.02194	1.68363
0.02222	1.68873	0.02222	1.68249	0.02222	1.68383
0.0225	1.68909	0.0225	1.68325	0.0225	1.6838
0.02278	1.68905	0.02278	1.68297	0.02278	1.68363
0.02306	1.68903	0.02306	1.68336	0.02306	1.68352
0.02333	1.6882	0.02333	1.68274	0.02333	1.68365
0.02361	1.68957	0.02361	1.68283	0.02361	1.68381
0.02389	1.68941	0.02389	1.68268	0.02389	1.68363
0.02417	1.68912	0.02417	1.6826	0.02417	1.68369
0.02444	1.68953	0.02444	1.6825	0.02444	1.68374
0.02472	1.68841	0.02472	1.68299	0.02472	1.68383
0.025	1.68898	0.025	1.68276	0.025	1.6837
0.02528	1.68884	0.02528	1.68339	0.02528	1.68352
0.02556	1.68875	0.02556	1.68332	0.02556	1.68358
0.02583	1.6892	0.02583	1.68278	0.02583	1.68367
0.02611	1.68868	0.02611	1.68337	0.02611	1.68356
0.02639	1.68886	0.02639	1.68301	0.02639	1.68368
0.02667	1.68922	0.02667	1.68271	0.02667	1.68368
0.02694	1.68911	0.02694	1.68301	0.02694	1.68383
0.02722	1.68875	0.02722	1.68254	0.02722	1.68375
0.0275	1.68888	0.0275	1.6827	0.0275	1.68367
0.02778	1.68912	0.02778	1.68245	0.02778	1.6836
0.02806	1.68898	0.02806	1.68339	0.02806	1.68363
0.02833	1.68893	0.02833	1.68313	0.02833	1.68368
0.02861	1.68976	0.02861	1.68266	0.02861	1.68376
0.02889	1.6892	0.02889	1.68321	0.02889	1.68367
0.02917	1.68907	0.02917	1.68312	0.02917	1.68376
0.02944	1.68902	0.02944	1.68347	0.02944	1.68373
0.02972	1.68961	0.02972	1.68326	0.02972	1.68385
0.03	1.68893	0.03	1.68342	0.03	1.68376
0.03028	1.68962	0.03028	1.6827	0.03028	1.68367
0.03056	1.68926	0.03056	1.68275	0.03056	1.68369
0.03083	1.68915	0.03083	1.68294	0.03083	1.68372
0.03111	1.68895	0.03111	1.68311	0.03111	1.6838
0.03139	1.68921	0.03139	1.68299	0.03139	1.68382
0.03167	1.68896	0.03167	1.68324	0.03167	1.68361
0.03194	1.68962	0.03194	1.68296	0.03194	1.6836
0.03222	1.68981	0.03222	1.68302	0.03222	1.68385
0.0325	1.6896	0.0325	1.68316	0.0325	1.68377
0.03278	1.68926	0.03278	1.68302	0.03278	1.68369
0.03306	1.68925	0.03306	1.68298	0.03306	1.68368
0.03333	1.6894	0.03333	1.68318	0.03333	1.68376
0.03361	1.6904	0.03361	1.68316	0.03361	1.68374
0.03389	1.6896	0.03389	1.68294	0.03389	1.68392
0.03417	1.68998	0.03417	1.68324	0.03417	1.68384
0.03444	1.68984	0.03444	1.68314	0.03444	1.68374
0.03472	1.68962	0.03472	1.68315	0.03472	1.68379
0.035	1.68949	0.035	1.6833	0.035	1.68385
0.03528	1.68944	0.03528	1.68329	0.03528	1.68373
0.03556	1.68936	0.03556	1.68314	0.03556	1.68385
0.03583	1.6895	0.03583	1.68325	0.03583	1.68389
0.03611	1.68972	0.03611	1.68316	0.03611	1.68375
0.03639	1.68959	0.03639	1.68326	0.03639	1.68377
0.03667	1.69052	0.03667	1.68319	0.03667	1.68381
0.03694	1.68887	0.03694	1.68311	0.03694	1.68375
0.03722	1.69002	0.03722	1.68307	0.03722	1.68378
0.0375	1.68961	0.0375	1.68294	0.0375	1.68385
0.03778	1.68989	0.03778	1.68297	0.03778	1.68388
0.03806	1.68999	0.03806	1.68315	0.03806	1.6838
0.03833	1.68958	0.03833	1.6831	0.03833	1.68385
0.03861	1.68975	0.03861	1.68309	0.03861	1.68378
0.03889	1.68995	0.03889	1.68314	0.03889	1.68382
0.03917	1.68975	0.03917	1.68321	0.03917	1.68389
0.03944	1.6902	0.03944	1.68317	0.03944	1.68377
0.03972	1.69028	0.03972	1.68315	0.03972	1.6836
0.04	1.68992	0.04	1.68317	0.04	1.68354
0.04028	1.68989	0.04028	1.68314	0.04028	1.68362
0.04056	1.68985	0.04056	1.68316	0.04056	1.68355
0.04083	1.68928	0.04083	1.68317	0.04083	1.68344
0.04111	1.69021	0.04111	1.68313	0.04111	1.68353
0.04139	1.69024	0.04139	1.68312	0.04139	1.68361
0.04167	1.69026	0.04167	1.68318	0.04167	1.68361
0.04194	1.69064	0.04194	1.68325	0.04194	1.68369
0.04222	1.68992	0.04222	1.68327	0.04222	1.68365
0.0425	1.69039	0.0425	1.6833	0.0425	1.68369
0.04278	1.68975	0.04278	1.68324	0.04278	1.68376
0.04306	1.68986	0.04306	1.68319	0.04306	1.68386
0.04333	1.69019	0.04333	1.6833	0.04333	1.68367
0.04361	1.69006	0.04361	1.68306	0.04361	1.68356
0.04389	1.69056	0.04389	1.68327	0.04389	1.68379
0.04417	1.6903	0.04417	1.68313	0.04417	1.68382
0.04444	1.69004	0.04444	1.68327	0.04444	1.68373
0.04472	1.69014	0.04472	1.68324	0.04472	1.68381
0.045	1.69062	0.045	1.68322	0.045	1.68361
0.04528	1.69065	0.04528	1.68326	0.04528	1.68381
0.04556	1.69032	0.04556	1.68331	0.04556	1.68383
0.04583	1.69015	0.04583	1.68327	0.04583	1.68383
0.04611	1.69049	0.04611	1.68318	0.04611	1.68381
0.04639	1.69027	0.04639	1.68325	0.04639	1.68376
0.04667	1.69065	0.04667	1.68325	0.04667	1.68384
0.04694	1.69009	0.04694	1.68306	0.04694	1.68384
0.04722	1.6902	0.04722	1.68315	0.04722	1.6839
0.0475	1.69051	0.0475	1.68322	0.0475	1.68388
0.04778	1.68996	0.04778	1.68328	0.04778	1.68401
0.04806	1.69023	0.04806	1.68332	0.04806	1.68379
0.04833	1.6909	0.04833	1.68327	0.04833	1.68387
0.04861	1.69033	0.04861	1.68339	0.04861	1.68391
0.04889	1.691	0.04889	1.68348	0.04889	1.68385
0.04917	1.69051	0.04917	1.68339	0.04917	1.68376
0.04944	1.69053	0.04944	1.68341	0.04944	1.68387
0.04972	1.69101	0.04972	1.68347	0.04972	1.68407
0.05	1.6914	0.05	1.68338	0.05	1.6839
0.05028	1.69037	0.05028	1.68339	0.05028	1.68394
0.05056	1.69039	0.05056	1.68343	0.05056	1.68394
0.05083	1.69083	0.05083	1.68334	0.05083	1.6839
0.05111	1.6909	0.05111	1.6833	0.05111	1.68392
0.05139	1.6906	0.05139	1.68321	0.05139	1.68397
0.05167	1.69119	0.05167	1.68332	0.05167	1.68402
0.05194	1.69099	0.05194	1.68332	0.05194	1.68408
0.05222	1.69022	0.05222	1.68329	0.05222	1.68397
0.0525	1.69022	0.0525	1.68338	0.0525	1.68408
0.05278	1.69081	0.05278	1.68364	0.05278	1.68424
0.05306	1.69113	0.05306	1.68337	0.05306	1.68395
0.05333	1.69111	0.05333	1.68339	0.05333	1.68409
0.05361	1.69096	0.05361	1.68335	0.05361	1.68401
0.05389	1.69036	0.05389	1.6833	0.05389	1.68407
0.05417	1.69131	0.05417	1.68335	0.05417	1.68415
0.05444	1.69097	0.05444	1.68333	0.05444	1.68422
0.05472	1.69045	0.05472	1.6833	0.05472	1.68416
0.055	1.69066	0.055	1.68311	0.055	1.68418
0.05528	1.69108	0.05528	1.68315	0.05528	1.68412
0.05556	1.69119	0.05556	1.68329	0.05556	1.68408
0.05583	1.69071	0.05583	1.68332	0.05583	1.68429
0.05611	1.69102	0.05611	1.68319	0.05611	1.68425
0.05639	1.69133	0.05639	1.68343	0.05639	1.68423
0.05667	1.69126	0.05667	1.68346	0.05667	1.68419
0.05694	1.69143	0.05694	1.68335	0.05694	1.68424
0.05722	1.69048	0.05722	1.68351	0.05722	1.68426
0.0575	1.69061	0.0575	1.68331	0.0575	1.68443
0.05778	1.69097	0.05778	1.68343	0.05778	1.68439
0.05806	1.69063	0.05806	1.68337	0.05806	1.68432
0.05833	1.69129	0.05833	1.68341	0.05833	1.68423
0.05861	1.69089	0.05861	1.68332	0.05861	1.68417
0.05889	1.69102	0.05889	1.68336	0.05889	1.68429
0.05917	1.69079	0.05917	1.68333	0.05917	1.68434
0.05944	1.69092	0.05944	1.68342	0.05944	1.68439
0.05972	1.69062	0.05972	1.68343	0.05972	1.68444
0.06	1.69117	0.06	1.68336	0.06	1.68431
0.06028	1.69157	0.06028	1.68321	0.06028	1.68427
0.06056	1.69079	0.06056	1.68341	0.06056	1.68417
0.06083	1.69101	0.06083	1.68341	0.06083	1.68442
0.06111	1.69138	0.06111	1.68334	0.06111	1.68447
0.06139	1.69158	0.06139	1.68355	0.06139	1.68445
0.06167	1.69121	0.06167	1.68364	0.06167	1.68428
0.06194	1.6906	0.06194	1.68348	0.06194	1.68434
0.06222	1.69109	0.06222	1.68346	0.06222	1.68446
0.0625	1.69112	0.0625	1.68348	0.0625	1.68444
0.06278	1.69119	0.06278	1.68324	0.06278	1.68447
0.06306	1.69128	0.06306	1.68341	0.06306	1.6845
0.06333	1.69123	0.06333	1.68356	0.06333	1.68444
0.06361	1.69099	0.06361	1.68357	0.06361	1.68457
0.06389	1.69138	0.06389	1.68352	0.06389	1.68463
0.06417	1.69149	0.06417	1.68351	0.06417	1.68462
0.06444	1.6908	0.06444	1.68344	0.06444	1.68451
0.06472	1.69131	0.06472	1.68361	0.06472	1.68459
0.065	1.69096	0.065	1.68353	0.065	1.68459
0.06528	1.69129	0.06528	1.68359	0.06528	1.68461
0.06556	1.69095	0.06556	1.68355	0.06556	1.68463
0.06583	1.69137	0.06583	1.68356	0.06583	1.68463
0.06611	1.69164	0.06611	1.68359	0.06611	1.6846
0.06639	1.6907	0.06639	1.68362	0.06639	1.68471
0.06667	1.69171	0.06667	1.68368	0.06667	1.68468
0.06694	1.69124	0.06694	1.68351	0.06694	1.68464
0.06722	1.69108	0.06722	1.68353	0.06722	1.68477
0.0675	1.69149	0.0675	1.68365	0.0675	1.68454
0.06778	1.69129	0.06778	1.68382	0.06778	1.68467
0.06806	1.69137	0.06806	1.68359	0.06806	1.68468
0.06833	1.69187	0.06833	1.68368	0.06833	1.68478
0.06861	1.69129	0.06861	1.68378	0.06861	1.68472
0.06889	1.69129	0.06889	1.68366	0.06889	1.68479
0.06917	1.69126	0.06917	1.68368	0.06917	1.68475
0.06944	1.69041	0.06944	1.68367	0.06944	1.68476
0.06972	1.69158	0.06972	1.68359	0.06972	1.68471
0.07	1.69192	0.07	1.6836	0.07	1.68492
0.07028	1.69079	0.07028	1.68376	0.07028	1.68482
0.07056	1.6917	0.07056	1.68389	0.07056	1.68487
0.07083	1.69162	0.07083	1.68376	0.07083	1.68482
0.07111	1.69123	0.07111	1.68382	0.07111	1.68483
0.07139	1.69122	0.07139	1.68368	0.07139	1.68488
0.07167	1.69162	0.07167	1.68385	0.07167	1.68487
0.07194	1.69124	0.07194	1.68375	0.07194	1.68483
0.07222	1.6911	0.07222	1.68375	0.07222	1.68489
0.0725	1.69136	0.0725	1.68372	0.0725	1.68488
0.07278	1.69095	0.07278	1.6839	0.07278	1.68507
0.07306	1.69142	0.07306	1.68385	0.07306	1.68497
0.07333	1.69124	0.07333	1.68375	0.07333	1.68494
0.07361	1.69156	0.07361	1.68387	0.07361	1.68495
0.07389	1.69157	0.07389	1.68373	0.07389	1.68497
0.07417	1.69173	0.07417	1.68376	0.07417	1.68497
0.07444	1.69222	0.07444	1.68387	0.07444	1.685
0.07472	1.6912	0.07472	1.68381	0.07472	1.685
0.075	1.69139	0.075	1.68379	0.075	1.68517
0.07528	1.69139	0.07528	1.68378	0.07528	1.68499
0.07556	1.69129	0.07556	1.68385	0.07556	1.68499
0.07583	1.6917	0.07583	1.68386	0.07583	1.68522
0.07611	1.69114	0.07611	1.68381	0.07611	1.68513
0.07639	1.69118	0.07639	1.68372	0.07639	1.68511
0.07667	1.69148	0.07667	1.68383	0.07667	1.68532
0.07694	1.69226	0.07694	1.6838	0.07694	1.68514
0.07722	1.6916	0.07722	1.68382	0.07722	1.6851
0.0775	1.69117	0.0775	1.68387	0.0775	1.68525
0.07778	1.69186	0.07778	1.68382	0.07778	1.68535
0.07806	1.69156	0.07806	1.68393	0.07806	1.68531
0.07833	1.69142	0.07833	1.6839	0.07833	1.68523
0.07861	1.69123	0.07861	1.68398	0.07861	1.68525
0.07889	1.69178	0.07889	1.684	0.07889	1.68524
0.07917	1.69136	0.07917	1.68397	0.07917	1.68544
0.07944	1.69128	0.07944	1.68395	0.07944	1.68536
0.07972	1.6919	0.07972	1.68397	0.07972	1.68534
0.08	1.6918	0.08	1.68412	0.08	1.68537
0.08028	1.69146	0.08028	1.68397	0.08028	1.68539
0.08056	1.69169	0.08056	1.68404	0.08056	1.68547
0.08083	1.69206	0.08083	1.68388	0.08083	1.68548
0.08111	1.69172	0.08111	1.68419	0.08111	1.68547
0.08139	1.69188	0.08139	1.68402	0.08139	1.68541
0.08167	1.69228	0.08167	1.68381	0.08167	1.68546
0.08194	1.69234	0.08194	1.684	0.08194	1.68533
0.08222	1.692	0.08222	1.68387	0.08222	1.68546
0.0825	1.69153	0.0825	1.684	0.0825	1.68552
0.08278	1.69227	0.08278	1.684	0.08278	1.68546
0.08306	1.69276	0.08306	1.68405	0.08306	1.68546
0.08333	1.69198	0.08333	1.68407	0.08333	1.68569
0.08361	1.69122	0.08361	1.68402	0.08361	1.68548
0.08389	1.69171	0.08389	1.68395	0.08389	1.68545
0.08417	1.69272	0.08417	1.684	0.08417	1.68564
0.08444	1.69211	0.08444	1.68395	0.08444	1.68575
0.08472	1.69224	0.08472	1.68408	0.08472	1.68565
0.085	1.69153	0.085	1.68402	0.085	1.68572
0.08528	1.69195	0.08528	1.68406	0.08528	1.68567
0.08556	1.69178	0.08556	1.68402	0.08556	1.6857
0.08583	1.69191	0.08583	1.68413	0.08583	1.68569
0.08611	1.69173	0.08611	1.68422	0.08611	1.68583
0.08639	1.6921	0.08639	1.68413	0.08639	1.68573
0.08667	1.6924	0.08667	1.68401	0.08667	1.68579
0.08694	1.69184	0.08694	1.68411	0.08694	1.6858
0.08722	1.69274	0.08722	1.68415	0.08722	1.68578
0.0875	1.69262	0.0875	1.68407	0.0875	1.68579
0.08778	1.69285	0.08778	1.68424	0.08778	1.68586
0.08806	1.69242	0.08806	1.68405	0.08806	1.68585
0.08833	1.69218	0.08833	1.68421	0.08833	1.68594
0.08861	1.69231	0.08861	1.68426	0.08861	1.6859
0.08889	1.69201	0.08889	1.68418	0.08889	1.68603
0.08917	1.69288	0.08917	1.68423	0.08917	1.68598
0.08944	1.6926	0.08944	1.68411	0.08944	1.68587
0.08972	1.69232	0.08972	1.6842	0.08972	1.68588
0.09	1.69169	0.09	1.68446	0.09	1.68593
0.09028	1.69233	0.09028	1.68431	0.09028	1.68585
0.09056	1.69271	0.09056	1.68426	0.09056	1.68592
0.09083	1.69234	0.09083	1.68421	0.09083	1.68597
0.09111	1.69261	0.09111	1.68433	0.09111	1.68597
0.09139	1.69254	0.09139	1.68422	0.09139	1.68613
0.09167	1.69236	0.09167	1.68427	0.09167	1.68612
0.09194	1.69257	0.09194	1.68425	0.09194	1.68605
0.09222	1.6921	0.09222	1.68441	0.09222	1.68614
0.0925	1.69213	0.0925	1.68419	0.0925	1.68607
0.09278	1.69207	0.09278	1.68427	0.09278	1.6862
0.09306	1.69232	0.09306	1.68431	0.09306	1.68614
0.09333	1.69238	0.09333	1.68426	0.09333	1.68611
0.09361	1.6926	0.09361	1.68429	0.09361	1.68615
0.09389	1.69264	0.09389	1.68452	0.09389	1.68619
0.09417	1.69309	0.09417	1.68458	0.09417	1.68614
0.09444	1.69247	0.09444	1.68437	0.09444	1.68622
0.09472	1.69223	0.09472	1.68419	0.09472	1.68629
0.095	1.69234	0.095	1.68443	0.095	1.68607
0.09528	1.69238	0.09528	1.68432	0.09528	1.68617
0.09556	1.69171	0.09556	1.68451	0.09556	1.68622
0.09583	1.69201	0.09583	1.6844	0.09583	1.68616
0.09611	1.69236	0.09611	1.68452	0.09611	1.68632
0.09639	1.69179	0.09639	1.68442	0.09639	1.68624
0.09667	1.69206	0.09667	1.68441	0.09667	1.68628
0.09694	1.69254	0.09694	1.68438	0.09694	1.68624
0.09722	1.69196	0.09722	1.68427	0.09722	1.68627
0.0975	1.69228	0.0975	1.68433	0.0975	1.68622
0.09778	1.69166	0.09778	1.68455	0.09778	1.68636
0.09806	1.69167	0.09806	1.68457	0.09806	1.6863
0.09833	1.6927	0.09833	1.68434	0.09833	1.6863
0.09861	1.6916	0.09861	1.68449	0.09861	1.68648
0.09889	1.69217	0.09889	1.68454	0.09889	1.68643
0.09917	1.69199	0.09917	1.68459	0.09917	1.68641
0.09944	1.69216	0.09944	1.68464	0.09944	1.68646
0.09972	1.69215	0.09972	1.68444	0.09972	1.68635
0.1	1.69178	0.1	1.68467	0.1	1.68651
0.10028	1.69244	0.10028	1.6846	0.10028	1.68671
0.10056	1.69205	0.10056	1.6845	0.10056	1.68655
0.10083	1.69223	0.10083	1.68459	0.10083	1.68651
0.10111	1.69229	0.10111	1.68447	0.10111	1.68662
0.10139	1.69261	0.10139	1.68457	0.10139	1.68655
0.10167	1.69249	0.10167	1.68463	0.10167	1.6867
0.10194	1.69209	0.10194	1.68472	0.10194	1.68661
0.10222	1.69206	0.10222	1.68464	0.10222	1.68667
0.1025	1.69253	0.1025	1.68467	0.1025	1.68647
0.10278	1.69177	0.10278	1.68463	0.10278	1.68655
0.10306	1.69215	0.10306	1.68469	0.10306	1.68666
0.10333	1.69233	0.10333	1.68472	0.10333	1.68681
0.10361	1.69208	0.10361	1.68472	0.10361	1.68684
0.10389	1.69241	0.10389	1.68465	0.10389	1.68675
0.10417	1.69237	0.10417	1.68463	0.10417	1.68678
0.10444	1.6928	0.10444	1.68489	0.10444	1.68675
0.10472	1.69277	0.10472	1.68474	0.10472	1.68683
0.105	1.69238	0.105	1.6847	0.105	1.68688
0.10528	1.6927	0.10528	1.6847	0.10528	1.68678
0.10556	1.69162	0.10556	1.68474	0.10556	1.68691
0.10583	1.69247	0.10583	1.68483	0.10583	1.68681
0.10611	1.69304	0.10611	1.68473	0.10611	1.68689
0.10639	1.69174	0.10639	1.68461	0.10639	1.68688
0.10667	1.69295	0.10667	1.68477	0.10667	1.68689
0.10694	1.693	0.10694	1.68482	0.10694	1.68686
0.10722	1.69248	0.10722	1.68488	0.10722	1.68687
0.1075	1.6928	0.1075	1.68504	0.1075	1.68706
0.10778	1.69217	0.10778	1.68489	0.10778	1.68694
0.10806	1.69241	0.10806	1.68474	0.10806	1.68688
0.10833	1.6929	0.10833	1.6848	0.10833	1.68698
0.10861	1.69267	0.10861	1.685	0.10861	1.68706
0.10889	1.69257	0.10889	1.68494	0.10889	1.68721
0.10917	1.69259	0.10917	1.68485	0.10917	1.68683
0.10944	1.69243	0.10944	1.68478	0.10944	1.68707
0.10972	1.69258	0.10972	1.68481	0.10972	1.68708
0.11	1.69338	0.11	1.68486	0.11	1.68701
0.11028	1.69278	0.11028	1.68498	0.11028	1.68703
0.11056	1.69252	0.11056	1.68514	0.11056	1.68701
0.11083	1.69263	0.11083	1.6852	0.11083	1.68703
0.11111	1.6928	0.11111	1.6851	0.11111	1.68696
0.11139	1.6927	0.11139	1.68511	0.11139	1.68701
0.11167	1.6929	0.11167	1.6851	0.11167	1.68704
0.11194	1.69252	0.11194	1.68495	0.11194	1.68698
0.11222	1.69255	0.11222	1.68491	0.11222	1.68719
0.1125	1.69291	0.1125	1.68488	0.1125	1.68716
0.11278	1.69323	0.11278	1.68502	0.11278	1.68695
0.11306	1.69287	0.11306	1.68496	0.11306	1.68736
0.11333	1.69364	0.11333	1.68486	0.11333	1.68732
0.11361	1.69298	0.11361	1.68518	0.11361	1.68726
0.11389	1.69349	0.11389	1.6851	0.11389	1.68722
0.11417	1.69265	0.11417	1.68506	0.11417	1.68723
0.11444	1.69281	0.11444	1.68497	0.11444	1.68717
0.11472	1.69341	0.11472	1.68522	0.11472	1.68738
0.115	1.69273	0.115	1.68516	0.115	1.68739
0.11528	1.69256	0.11528	1.68521	0.11528	1.68743
0.11556	1.69296	0.11556	1.6853	0.11556	1.68738
0.11583	1.69291	0.11583	1.68526	0.11583	1.68734
0.11611	1.6928	0.11611	1.68516	0.11611	1.68731
0.11639	1.6928	0.11639	1.6851	0.11639	1.68739
0.11667	1.69309	0.11667	1.68522	0.11667	1.68735
0.11694	1.69254	0.11694	1.68527	0.11694	1.6874
0.11722	1.69275	0.11722	1.68529	0.11722	1.68742
0.1175	1.6933	0.1175	1.68515	0.1175	1.68748
0.11778	1.69304	0.11778	1.68536	0.11778	1.68738
0.11806	1.69282	0.11806	1.6854	0.11806	1.68743
0.11833	1.69311	0.11833	1.68529	0.11833	1.68748
0.11861	1.69295	0.11861	1.68526	0.11861	1.68746
0.11889	1.69353	0.11889	1.68531	0.11889	1.68754
0.11917	1.69305	0.11917	1.68539	0.11917	1.68763
0.11944	1.69335	0.11944	1.68512	0.11944	1.68751
0.11972	1.69373	0.11972	1.68538	0.11972	1.68758
0.12	1.69371	0.12	1.68524	0.12	1.68751
0.12028	1.69393	0.12028	1.68544	0.12028	1.68764
0.12056	1.69338	0.12056	1.6854	0.12056	1.68763
0.12083	1.69379	0.12083	1.68541	0.12083	1.68766
0.12111	1.69328	0.12111	1.6855	0.12111	1.68766
0.12139	1.69354	0.12139	1.68527	0.12139	1.6877
0.12167	1.6936	0.12167	1.68531	0.12167	1.6877
0.12194	1.69354	0.12194	1.68531	0.12194	1.68781
0.12222	1.69409	0.12222	1.68521	0.12222	1.68781
0.1225	1.69381	0.1225	1.68549	0.1225	1.6878
0.12278	1.69339	0.12278	1.68547	0.12278	1.68778
0.12306	1.69361	0.12306	1.68524	0.12306	1.68781
0.12333	1.69351	0.12333	1.68528	0.12333	1.6878
0.12361	1.69353	0.12361	1.68534	0.12361	1.68777
0.12389	1.69313	0.12389	1.68527	0.12389	1.68798
0.12417	1.69339	0.12417	1.6853	0.12417	1.68779
0.12444	1.69408	0.12444	1.68538	0.12444	1.68793
0.12472	1.69428	0.12472	1.68544	0.12472	1.68783
0.125	1.69413	0.125	1.68541	0.125	1.68784
0.12528	1.69362	0.12528	1.6855	0.12528	1.6879
0.12556	1.69373	0.12556	1.68553	0.12556	1.68793
0.12583	1.69367	0.12583	1.68543	0.12583	1.68782
0.12611	1.69372	0.12611	1.68547	0.12611	1.68797
0.12639	1.69365	0.12639	1.68539	0.12639	1.68779
0.12667	1.69408	0.12667	1.68541	0.12667	1.68803
0.12694	1.69373	0.12694	1.68553	0.12694	1.688
0.12722	1.69384	0.12722	1.68559	0.12722	1.68798
0.1275	1.69402	0.1275	1.68552	0.1275	1.68809
0.12778	1.69386	0.12778	1.68546	0.12778	1.68804
0.12806	1.69396	0.12806	1.68549	0.12806	1.68816
0.12833	1.69356	0.12833	1.68551	0.12833	1.68816
0.12861	1.6939	0.12861	1.68555	0.12861	1.68809
0.12889	1.69361	0.12889	1.68559	0.12889	1.68815
0.12917	1.69335	0.12917	1.68565	0.12917	1.68811
0.12944	1.69388	0.12944	1.68559	0.12944	1.68817
0.12972	1.69413	0.12972	1.68557	0.12972	1.68814
0.13	1.69422	0.13	1.68562	0.13	1.68817
0.13028	1.69383	0.13028	1.68553	0.13028	1.68822
0.13056	1.69465	0.13056	1.68562	0.13056	1.68822
0.13083	1.69435	0.13083	1.68553	0.13083	1.68827
0.13111	1.69405	0.13111	1.68563	0.13111	1.68816
0.13139	1.69356	0.13139	1.68558	0.13139	1.68836
0.13167	1.69456	0.13167	1.68545	0.13167	1.68834
0.13194	1.69422	0.13194	1.68542	0.13194	1.68837
0.13222	1.69367	0.13222	1.68552	0.13222	1.68841
0.1325	1.69448	0.1325	1.68541	0.1325	1.68842
0.13278	1.69362	0.13278	1.68544	0.13278	1.68833
0.13306	1.69445	0.13306	1.68549	0.13306	1.68831
0.13333	1.69461	0.13333	1.6856	0.13333	1.68846
0.13361	1.69366	0.13361	1.68549	0.13361	1.68837
0.13389	1.69449	0.13389	1.68534	0.13389	1.68845
0.13417	1.69351	0.13417	1.68554	0.13417	1.68853
0.13444	1.69441	0.13444	1.68567	0.13444	1.6886
0.13472	1.69461	0.13472	1.68546	0.13472	1.68844
0.135	1.69386	0.135	1.68561	0.135	1.68851
0.13528	1.69441	0.13528	1.68579	0.13528	1.68853
0.13556	1.69466	0.13556	1.68561	0.13556	1.68861
0.13583	1.69479	0.13583	1.68571	0.13583	1.68863
0.13611	1.69469	0.13611	1.68555	0.13611	1.68856
0.13639	1.69448	0.13639	1.68565	0.13639	1.68862
0.13667	1.69486	0.13667	1.6856	0.13667	1.68862
0.13694	1.69427	0.13694	1.68557	0.13694	1.68877
0.13722	1.69343	0.13722	1.68571	0.13722	1.68876
0.1375	1.69483	0.1375	1.68576	0.1375	1.6885
0.13778	1.69417	0.13778	1.68552	0.13778	1.68886
0.13806	1.6946	0.13806	1.68575	0.13806	1.6888
0.13833	1.69429	0.13833	1.68574	0.13833	1.68885
0.13861	1.69405	0.13861	1.68579	0.13861	1.68892
0.13889	1.69455	0.13889	1.68573	0.13889	1.6887
0.13917	1.69512	0.13917	1.68561	0.13917	1.68871
0.13944	1.69463	0.13944	1.68571	0.13944	1.68878
0.13972	1.69451	0.13972	1.68557	0.13972	1.68893
0.14	1.69464	0.14	1.68576	0.14	1.68887
0.14028	1.69496	0.14028	1.68568	0.14028	1.68897
0.14056	1.69466	0.14056	1.68578	0.14056	1.68883
0.14083	1.6954	0.14083	1.68568	0.14083	1.68888
0.14111	1.69451	0.14111	1.6857	0.14111	1.689
0.14139	1.69467	0.14139	1.68565	0.14139	1.68888
0.14167	1.69397	0.14167	1.68588	0.14167	1.68902
0.14194	1.69471	0.14194	1.68583	0.14194	1.68904
0.14222	1.69456	0.14222	1.68582	0.14222	1.68895
0.1425	1.69447	0.1425	1.68593	0.1425	1.68902
0.14278	1.69441	0.14278	1.68583	0.14278	1.68908
0.14306	1.69456	0.14306	1.68574	0.14306	1.68901
0.14333	1.69456	0.14333	1.68591	0.14333	1.68929
0.14361	1.69472	0.14361	1.68593	0.14361	1.68897
0.14389	1.69499	0.14389	1.68615	0.14389	1.68928
0.14417	1.69482	0.14417	1.68603	0.14417	1.68916
0.14444	1.69431	0.14444	1.68594	0.14444	1.6891
0.14472	1.69437	0.14472	1.68597	0.14472	1.68906
0.145	1.69489	0.145	1.68597	0.145	1.68906
0.14528	1.69435	0.14528	1.68606	0.14528	1.6892
0.14556	1.69452	0.14556	1.68592	0.14556	1.68916
0.14583	1.69452	0.14583	1.68578	0.14583	1.68919
0.14611	1.69465	0.14611	1.68589	0.14611	1.6892
0.14639	1.69406	0.14639	1.68549	0.14639	1.68933
0.14667	1.69512	0.14667	1.68534	0.14667	1.6893
0.14694	1.69535	0.14694	1.68569	0.14694	1.68947
0.14722	1.69439	0.14722	1.68564	0.14722	1.6894
0.1475	1.69455	0.1475	1.68577	0.1475	1.68921
0.14778	1.69445	0.14778	1.68557	0.14778	1.6893
0.14806	1.69473	0.14806	1.68563	0.14806	1.68936
0.14833	1.69469	0.14833	1.6857	0.14833	1.68949
0.14861	1.69481	0.14861	1.68571	0.14861	1.68953
0.14889	1.69493	0.14889	1.68562	0.14889	1.68943
0.14917	1.69457	0.14917	1.6856	0.14917	1.68945
0.14944	1.69515	0.14944	1.68565	0.14944	1.68928
0.14972	1.69453	0.14972	1.68555	0.14972	1.68933
0.15	1.69463	0.15	1.68552	0.15	1.68957
0.15028	1.6953	0.15028	1.68574	0.15028	1.68952
0.15056	1.69486	0.15056	1.68555	0.15056	1.68951
0.15083	1.69493	0.15083	1.68563	0.15083	1.6896
0.15111	1.6946	0.15111	1.68566	0.15111	1.68965
0.15139	1.69424	0.15139	1.6856	0.15139	1.68957
0.15167	1.69496	0.15167	1.6856	0.15167	1.68957
0.15194	1.6945	0.15194	1.68559	0.15194	1.68973
0.15222	1.69547	0.15222	1.68569	0.15222	1.68973
0.1525	1.69463	0.1525	1.68567	0.1525	1.6896
0.15278	1.69524	0.15278	1.68583	0.15278	1.68975
0.15306	1.69528	0.15306	1.68567	0.15306	1.6897
0.15333	1.6955	0.15333	1.68567	0.15333	1.68976
0.15361	1.69497	0.15361	1.68583	0.15361	1.6897
0.15389	1.69493	0.15389	1.6858	0.15389	1.68976
0.15417	1.69535	0.15417	1.68566	0.15417	1.6897
0.15444	1.69575	0.15444	1.68568	0.15444	1.68971
0.15472	1.6948	0.15472	1.68574	0.15472	1.68969
0.155	1.69558	0.155	1.68575	0.155	1.6898
0.15528	1.69556	0.15528	1.6857	0.15528	1.68973
0.15556	1.69543	0.15556	1.68572	0.15556	1.68985
0.15583	1.69484	0.15583	1.6856	0.15583	1.68975
0.15611	1.69544	0.15611	1.68576	0.15611	1.68983
0.15639	1.69531	0.15639	1.68575	0.15639	1.68997
0.15667	1.69428	0.15667	1.68597	0.15667	1.68995
0.15694	1.69481	0.15694	1.68602	0.15694	1.68997
0.15722	1.69551	0.15722	1.6859	0.15722	1.6899
0.1575	1.69498	0.1575	1.68588	0.1575	1.68999
0.15778	1.69521	0.15778	1.68581	0.15778	1.69001
0.15806	1.69494	0.15806	1.68578	0.15806	1.69017
0.15833	1.69485	0.15833	1.68594	0.15833	1.69001
0.15861	1.69495	0.15861	1.68599	0.15861	1.69006
0.15889	1.69477	0.15889	1.68593	0.15889	1.69004
0.15917	1.69549	0.15917	1.68596	0.15917	1.69008
0.15944	1.69486	0.15944	1.68601	0.15944	1.69032
0.15972	1.69448	0.15972	1.68599	0.15972	1.69022
0.16	1.69502	0.16	1.68608	0.16	1.69015
0.16028	1.69502	0.16028	1.68601	0.16028	1.69018
0.16056	1.69576	0.16056	1.68593	0.16056	1.69012
0.16083	1.69605	0.16083	1.6859	0.16083	1.69035
0.16111	1.69523	0.16111	1.68603	0.16111	1.6902
0.16139	1.69603	0.16139	1.68586	0.16139	1.69024
0.16167	1.6949	0.16167	1.68598	0.16167	1.69022
0.16194	1.69524	0.16194	1.68609	0.16194	1.69022
0.16222	1.69518	0.16222	1.68605	0.16222	1.69028
0.1625	1.69531	0.1625	1.68605	0.1625	1.69037
0.16278	1.69527	0.16278	1.68611	0.16278	1.69022
0.16306	1.69533	0.16306	1.68599	0.16306	1.6902
0.16333	1.6947	0.16333	1.68597	0.16333	1.69033
0.16361	1.69516	0.16361	1.68597	0.16361	1.69033
0.16389	1.69453	0.16389	1.68621	0.16389	1.69048
0.16417	1.69541	0.16417	1.6862	0.16417	1.69046
0.16444	1.69523	0.16444	1.68623	0.16444	1.69047
0.16472	1.69616	0.16472	1.68611	0.16472	1.69039
0.165	1.69572	0.165	1.68627	0.165	1.69038
0.16528	1.69508	0.16528	1.68588	0.16528	1.6904
0.16556	1.6951	0.16556	1.68607	0.16556	1.69048
0.16583	1.69547	0.16583	1.68614	0.16583	1.69056
0.16611	1.69536	0.16611	1.68613	0.16611	1.69049
0.16639	1.69614	0.16639	1.68623	0.16639	1.69056
0.16667	1.69522	0.16667	1.68631	0.16667	1.69054
0.16694	1.69495	0.16694	1.68638	0.16694	1.69062
0.16722	1.69581	0.16722	1.6863	0.16722	1.69051
0.1675	1.69572	0.1675	1.68635	0.1675	1.69077
0.16778	1.69591	0.16778	1.68623	0.16778	1.69082
0.16806	1.69533	0.16806	1.68639	0.16806	1.69072
0.16833	1.69542	0.16833	1.68631	0.16833	1.6907
0.16861	1.69529	0.16861	1.68638	0.16861	1.69063
0.16889	1.69622	0.16889	1.68633	0.16889	1.69091
0.16917	1.69518	0.16917	1.68638	0.16917	1.69064
0.16944	1.69583	0.16944	1.68638	0.16944	1.69067
0.16972	1.69652	0.16972	1.68639	0.16972	1.6908
0.17	1.69532	0.17	1.68632	0.17	1.69084
0.17028	1.69609	0.17028	1.6863	0.17028	1.69099
0.17056	1.69626	0.17056	1.68641	0.17056	1.69094
0.17083	1.69586	0.17083	1.68644	0.17083	1.69095
0.17111	1.69572	0.17111	1.68664	0.17111	1.69091
0.17139	1.69569	0.17139	1.68648	0.17139	1.6909
0.17167	1.69591	0.17167	1.6863	0.17167	1.69091
0.17194	1.69627	0.17194	1.68655	0.17194	1.69102
0.17222	1.69571	0.17222	1.68638	0.17222	1.69106
0.1725	1.69626	0.1725	1.68646	0.1725	1.69099
0.17278	1.6961	0.17278	1.68652	0.17278	1.69102
0.17306	1.69595	0.17306	1.68641	0.17306	1.69098
0.17333	1.69575	0.17333	1.68639	0.17333	1.69094
0.17361	1.69592	0.17361	1.68649	0.17361	1.69106
0.17389	1.69587	0.17389	1.6864	0.17389	1.69109
0.17417	1.69625	0.17417	1.68644	0.17417	1.69111
0.17444	1.69618	0.17444	1.68646	0.17444	1.69118
0.17472	1.69548	0.17472	1.68656	0.17472	1.69117
0.175	1.69617	0.175	1.6867	0.175	1.69105
0.17528	1.69587	0.17528	1.68663	0.17528	1.69122
0.17556	1.69604	0.17556	1.6865	0.17556	1.69125
0.17583	1.69628	0.17583	1.68665	0.17583	1.69117
0.17611	1.69703	0.17611	1.68652	0.17611	1.69119
0.17639	1.69641	0.17639	1.68661	0.17639	1.69111
0.17667	1.69624	0.17667	1.6865	0.17667	1.69129
0.17694	1.69613	0.17694	1.68646	0.17694	1.6913
0.17722	1.69662	0.17722	1.68672	0.17722	1.69135
0.1775	1.69634	0.1775	1.68658	0.1775	1.69135
0.17778	1.69616	0.17778	1.6865	0.17778	1.69127
0.17806	1.69616	0.17806	1.68656	0.17806	1.69121
0.17833	1.69656	0.17833	1.68651	0.17833	1.69135
0.17861	1.6966	0.17861	1.68669	0.17861	1.69139
0.17889	1.69626	0.17889	1.68677	0.17889	1.69134
0.17917	1.69684	0.17917	1.6867	0.17917	1.69143
0.17944	1.69686	0.17944	1.68679	0.17944	1.69136
0.17972	1.69636	0.17972	1.68662	0.17972	1.69138
0.18	1.69684	0.18	1.68672	0.18	1.69152
0.18028	1.69675	0.18028	1.6867	0.18028	1.69156
0.18056	1.69646	0.18056	1.68675	0.18056	1.69131
0.18083	1.69675	0.18083	1.68669	0.18083	1.69136
0.18111	1.69571	0.18111	1.68667	0.18111	1.69148
0.18139	1.69658	0.18139	1.68667	0.18139	1.69161
0.18167	1.69663	0.18167	1.68682	0.18167	1.69169
0.18194	1.69677	0.18194	1.68683	0.18194	1.69154
0.18222	1.69689	0.18222	1.68685	0.18222	1.69149
0.1825	1.69609	0.1825	1.68705	0.1825	1.69153
0.18278	1.69692	0.18278	1.68698	0.18278	1.69161
0.18306	1.69606	0.18306	1.68681	0.18306	1.69168
0.18333	1.69671	0.18333	1.68686	0.18333	1.6918
0.18361	1.69695	0.18361	1.68691	0.18361	1.69171
0.18389	1.69709	0.18389	1.68688	0.18389	1.69176
0.18417	1.6966	0.18417	1.68703	0.18417	1.69167
0.18444	1.69625	0.18444	1.68694	0.18444	1.6916
0.18472	1.69607	0.18472	1.68676	0.18472	1.69182
0.185	1.69717	0.185	1.68691	0.185	1.69177
0.18528	1.6965	0.18528	1.68686	0.18528	1.6918
0.18556	1.69734	0.18556	1.68684	0.18556	1.69179
0.18583	1.69618	0.18583	1.68698	0.18583	1.69195
0.18611	1.69663	0.18611	1.68706	0.18611	1.69186
0.18639	1.69642	0.18639	1.68701	0.18639	1.69184
0.18667	1.69668	0.18667	1.68701	0.18667	1.69185
0.18694	1.69692	0.18694	1.68701	0.18694	1.69191
0.18722	1.69609	0.18722	1.68695	0.18722	1.69196
0.1875	1.69739	0.1875	1.68701	0.1875	1.69203
0.18778	1.69712	0.18778	1.68694	0.18778	1.69211
0.18806	1.69694	0.18806	1.68705	0.18806	1.69209
0.18833	1.69671	0.18833	1.68695	0.18833	1.69203
0.18861	1.69673	0.18861	1.68718	0.18861	1.69206
0.18889	1.69716	0.18889	1.68691	0.18889	1.69192
0.18917	1.69717	0.18917	1.68697	0.18917	1.69209
0.18944	1.69657	0.18944	1.68705	0.18944	1.69216
0.18972	1.6972	0.18972	1.6873	0.18972	1.69209
0.19	1.69673	0.19	1.68706	0.19	1.69201
0.19028	1.6967	0.19028	1.68714	0.19028	1.69218
0.19056	1.69636	0.19056	1.68713	0.19056	1.69214
0.19083	1.69638	0.19083	1.68711	0.19083	1.69214
0.19111	1.69656	0.19111	1.68701	0.19111	1.69209
0.19139	1.69634	0.19139	1.6871	0.19139	1.6921
0.19167	1.69646	0.19167	1.68704	0.19167	1.69228
0.19194	1.69662	0.19194	1.68698	0.19194	1.69233
0.19222	1.69707	0.19222	1.68719	0.19222	1.69219
0.1925	1.69709	0.1925	1.68717	0.1925	1.6923
0.19278	1.69671	0.19278	1.68704	0.19278	1.69223
0.19306	1.69702	0.19306	1.68706	0.19306	1.69228
0.19333	1.69688	0.19333	1.68712	0.19333	1.69241
0.19361	1.69716	0.19361	1.6871	0.19361	1.69236
0.19389	1.69705	0.19389	1.68713	0.19389	1.69232
0.19417	1.69626	0.19417	1.68725	0.19417	1.69237
0.19444	1.69667	0.19444	1.68719	0.19444	1.69245
0.19472	1.6966	0.19472	1.68714	0.19472	1.69243
0.195	1.6968	0.195	1.68729	0.195	1.69257
0.19528	1.69701	0.19528	1.68721	0.19528	1.6924
0.19556	1.69653	0.19556	1.68735	0.19556	1.69254
0.19583	1.69673	0.19583	1.68729	0.19583	1.69254
0.19611	1.6962	0.19611	1.68732	0.19611	1.69259
0.19639	1.69661	0.19639	1.6874	0.19639	1.69251
0.19667	1.69697	0.19667	1.68731	0.19667	1.69246
0.19694	1.69595	0.19694	1.68741	0.19694	1.69255
0.19722	1.69615	0.19722	1.68736	0.19722	1.69269
0.1975	1.69668	0.1975	1.68722	0.1975	1.69268
0.19778	1.69672	0.19778	1.68746	0.19778	1.69268
0.19806	1.69644	0.19806	1.68731	0.19806	1.69272
0.19833	1.69655	0.19833	1.68741	0.19833	1.69264
0.19861	1.69667	0.19861	1.68738	0.19861	1.69285
0.19889	1.69639	0.19889	1.68733	0.19889	1.69288
0.19917	1.69665	0.19917	1.68733	0.19917	1.69277
0.19944	1.69641	0.19944	1.68745	0.19944	1.69274
0.19972	1.69656	0.19972	1.68744	0.19972	1.69271
0.2	1.69649	0.2	1.68745	0.2	1.69289
0.20028	1.69637	0.20028	1.68745	0.20028	1.69286
0.20056	1.69685	0.20056	1.68746	0.20056	1.69287
0.20083	1.6975	0.20083	1.68752	0.20083	1.69282
0.20111	1.69701	0.20111	1.68763	0.20111	1.69299
0.20139	1.69656	0.20139	1.68748	0.20139	1.6932
0.20167	1.69686	0.20167	1.68755	0.20167	1.69297
0.20194	1.69708	0.20194	1.68747	0.20194	1.69293
0.20222	1.69759	0.20222	1.68738	0.20222	1.69308
0.2025	1.69662	0.2025	1.68762	0.2025	1.69301
0.20278	1.69699	0.20278	1.68748	0.20278	1.69312
0.20306	1.69662	0.20306	1.68761	0.20306	1.69303
0.20333	1.69679	0.20333	1.68761	0.20333	1.69308
0.20361	1.69736	0.20361	1.6876	0.20361	1.69311
0.20389	1.69639	0.20389	1.68774	0.20389	1.69326
0.20417	1.69702	0.20417	1.68758	0.20417	1.69313
0.20444	1.6967	0.20444	1.68761	0.20444	1.69316
0.20472	1.69697	0.20472	1.68773	0.20472	1.69316
0.205	1.69668	0.205	1.68752	0.205	1.69337
0.20528	1.69735	0.20528	1.68763	0.20528	1.69332
0.20556	1.6972	0.20556	1.68762	0.20556	1.69321
0.20583	1.69717	0.20583	1.68772	0.20583	1.69337
0.20611	1.6973	0.20611	1.68777	0.20611	1.6934
0.20639	1.69654	0.20639	1.68772	0.20639	1.69329
0.20667	1.6968	0.20667	1.68756	0.20667	1.69337
0.20694	1.69672	0.20694	1.68772	0.20694	1.69339
0.20722	1.69692	0.20722	1.68765	0.20722	1.69335
0.2075	1.69678	0.2075	1.68768	0.2075	1.69341
0.20778	1.6964	0.20778	1.68755	0.20778	1.69337
0.20806	1.69735	0.20806	1.68759	0.20806	1.69341
0.20833	1.69724	0.20833	1.68774	0.20833	1.69339
0.20861	1.69716	0.20861	1.6878	0.20861	1.69342
0.20889	1.69767	0.20889	1.68765	0.20889	1.69354
0.20917	1.69775	0.20917	1.68774	0.20917	1.69357
0.20944	1.69722	0.20944	1.68769	0.20944	1.69347
0.20972	1.69667	0.20972	1.68757	0.20972	1.69347
0.21	1.69724	0.21	1.68764	0.21	1.69338
0.21028	1.69678	0.21028	1.68767	0.21028	1.69354
0.21056	1.69756	0.21056	1.68782	0.21056	1.69367
0.21083	1.69757	0.21083	1.68773	0.21083	1.69365
0.21111	1.69721	0.21111	1.6878	0.21111	1.69362
0.21139	1.69667	0.21139	1.68787	0.21139	1.69362
0.21167	1.69695	0.21167	1.68783	0.21167	1.69381
0.21194	1.6974	0.21194	1.68793	0.21194	1.69353
0.21222	1.6974	0.21222	1.68785	0.21222	1.69385
0.2125	1.69729	0.2125	1.68786	0.2125	1.69373
0.21278	1.69753	0.21278	1.68793	0.21278	1.69368
0.21306	1.69824	0.21306	1.68805	0.21306	1.69367
0.21333	1.69714	0.21333	1.68791	0.21333	1.69368
0.21361	1.69832	0.21361	1.68788	0.21361	1.69385
0.21389	1.69745	0.21389	1.68798	0.21389	1.69377
0.21417	1.69748	0.21417	1.68809	0.21417	1.69375
0.21444	1.69749	0.21444	1.68792	0.21444	1.69397
0.21472	1.69752	0.21472	1.6879	0.21472	1.69391
0.215	1.69751	0.215	1.68818	0.215	1.69386
0.21528	1.69768	0.21528	1.68798	0.21528	1.69388
0.21556	1.69678	0.21556	1.68803	0.21556	1.69379
0.21583	1.69757	0.21583	1.68789	0.21583	1.694
0.21611	1.69735	0.21611	1.68807	0.21611	1.69385
0.21639	1.69659	0.21639	1.68805	0.21639	1.69388
0.21667	1.69757	0.21667	1.6881	0.21667	1.69403
0.21694	1.69732	0.21694	1.68808	0.21694	1.69412
0.21722	1.69723	0.21722	1.68814	0.21722	1.694
0.2175	1.69781	0.2175	1.68807	0.2175	1.69398
0.21778	1.69748	0.21778	1.68814	0.21778	1.6941
0.21806	1.69727	0.21806	1.68813	0.21806	1.69424
0.21833	1.69688	0.21833	1.68821	0.21833	1.69407
0.21861	1.69746	0.21861	1.68814	0.21861	1.69407
0.21889	1.69795	0.21889	1.68808	0.21889	1.69417
0.21917	1.69827	0.21917	1.68829	0.21917	1.69423
0.21944	1.69736	0.21944	1.68817	0.21944	1.69411
0.21972	1.69821	0.21972	1.68816	0.21972	1.69416
0.22	1.698	0.22	1.68824	0.22	1.69428
0.22028	1.69756	0.22028	1.68834	0.22028	1.69417
0.22056	1.69782	0.22056	1.68822	0.22056	1.69434
0.22083	1.69738	0.22083	1.68842	0.22083	1.69425
0.22111	1.6981	0.22111	1.68827	0.22111	1.69439
0.22139	1.69777	0.22139	1.68834	0.22139	1.69433
0.22167	1.69768	0.22167	1.68828	0.22167	1.69428
0.22194	1.69836	0.22194	1.68818	0.22194	1.69451
0.22222	1.69776	0.22222	1.68828	0.22222	1.69439
0.2225	1.69785	0.2225	1.68826	0.2225	1.69452
0.22278	1.69697	0.22278	1.68823	0.22278	1.69433
0.22306	1.69833	0.22306	1.68829	0.22306	1.69448
0.22333	1.69784	0.22333	1.6883	0.22333	1.69443
0.22361	1.69739	0.22361	1.68843	0.22361	1.69469
0.22389	1.69785	0.22389	1.68834	0.22389	1.69445
0.22417	1.69784	0.22417	1.68838	0.22417	1.69448
0.22444	1.69793	0.22444	1.68835	0.22444	1.69459
0.22472	1.6976	0.22472	1.68848	0.22472	1.69466
0.225	1.69858	0.225	1.68837	0.225	1.69458
0.22528	1.69825	0.22528	1.68827	0.22528	1.69445
0.22556	1.69832	0.22556	1.68845	0.22556	1.69461
0.22583	1.69751	0.22583	1.68845	0.22583	1.69464
0.22611	1.69753	0.22611	1.68834	0.22611	1.69451
0.22639	1.69778	0.22639	1.68848	0.22639	1.69478
0.22667	1.6981	0.22667	1.68865	0.22667	1.69481
0.22694	1.69813	0.22694	1.68843	0.22694	1.69491
0.22722	1.6979	0.22722	1.68842	0.22722	1.6948
0.2275	1.6978	0.2275	1.68845	0.2275	1.69484
0.22778	1.69811	0.22778	1.68852	0.22778	1.69483
0.22806	1.69799	0.22806	1.68834	0.22806	1.69487
0.22833	1.6976	0.22833	1.68849	0.22833	1.69482
0.22861	1.69828	0.22861	1.68849	0.22861	1.69493
0.22889	1.69756	0.22889	1.68843	0.22889	1.69511
0.22917	1.69843	0.22917	1.6885	0.22917	1.69506
0.22944	1.69811	0.22944	1.68854	0.22944	1.69488
0.22972	1.69849	0.22972	1.68847	0.22972	1.69492
0.23	1.69822	0.23	1.68847	0.23	1.69483
0.23028	1.69842	0.23028	1.68858	0.23028	1.69494
0.23056	1.69849	0.23056	1.68853	0.23056	1.69504
0.23083	1.69803	0.23083	1.68851	0.23083	1.69492
0.23111	1.69849	0.23111	1.68838	0.23111	1.69503
0.23139	1.69892	0.23139	1.68852	0.23139	1.69512
0.23167	1.69785	0.23167	1.6885	0.23167	1.69498
0.23194	1.69813	0.23194	1.68852	0.23194	1.69499
0.23222	1.698	0.23222	1.68864	0.23222	1.69499
0.2325	1.6986	0.2325	1.68866	0.2325	1.69517
0.23278	1.69773	0.23278	1.68855	0.23278	1.69507
0.23306	1.69812	0.23306	1.68866	0.23306	1.69459
0.23333	1.69876	0.23333	1.68854	0.23333	1.69458
0.23361	1.69824	0.23361	1.68874	0.23361	1.6947
0.23389	1.69855	0.23389	1.6884	0.23389	1.69479
0.23417	1.69866	0.23417	1.68834	0.23417	1.69474
0.23444	1.69847	0.23444	1.68855	0.23444	1.69476
0.23472	1.69848	0.23472	1.68839	0.23472	1.69477
0.235	1.69893	0.235	1.68852	0.235	1.69472
0.23528	1.69817	0.23528	1.68864	0.23528	1.69466
0.23556	1.69801	0.23556	1.68848	0.23556	1.6948
0.23583	1.69861	0.23583	1.68854	0.23583	1.69489
0.23611	1.69889	0.23611	1.68856	0.23611	1.69501
0.23639	1.6983	0.23639	1.6884	0.23639	1.69486
0.23667	1.69821	0.23667	1.68854	0.23667	1.69478
0.23694	1.69787	0.23694	1.68853	0.23694	1.69489
0.23722	1.69902	0.23722	1.68863	0.23722	1.69498
0.2375	1.6981	0.2375	1.68861	0.2375	1.69488
0.23778	1.69852	0.23778	1.68855	0.23778	1.69504
0.23806	1.69885	0.23806	1.68857	0.23806	1.69496
0.23833	1.69827	0.23833	1.68852	0.23833	1.69488
0.23861	1.69868	0.23861	1.68866	0.23861	1.69494
0.23889	1.69821	0.23889	1.68877	0.23889	1.69493
0.23917	1.69888	0.23917	1.6887	0.23917	1.69497
0.23944	1.6986	0.23944	1.68861	0.23944	1.69492
0.23972	1.69843	0.23972	1.68854	0.23972	1.69517
0.24	1.69842	0.24	1.68863	0.24	1.69514
0.24028	1.69893	0.24028	1.68876	0.24028	1.69501
0.24056	1.69919	0.24056	1.68874	0.24056	1.69493
0.24083	1.69931	0.24083	1.68863	0.24083	1.69502
0.24111	1.69913	0.24111	1.68872	0.24111	1.69509
0.24139	1.69858	0.24139	1.68865	0.24139	1.69517
0.24167	1.69885	0.24167	1.68862	0.24167	1.69515
0.24194	1.69858	0.24194	1.68867	0.24194	1.69509
0.24222	1.69923	0.24222	1.68866	0.24222	1.69515
0.2425	1.6986	0.2425	1.68875	0.2425	1.6953
0.24278	1.69846	0.24278	1.68868	0.24278	1.69515
0.24306	1.69962	0.24306	1.68875	0.24306	1.69517
0.24333	1.69814	0.24333	1.68896	0.24333	1.69516
0.24361	1.69881	0.24361	1.68891	0.24361	1.6953
0.24389	1.69904	0.24389	1.68892	0.24389	1.69539
0.24417	1.69872	0.24417	1.68892	0.24417	1.69542
0.24444	1.69882	0.24444	1.68898	0.24444	1.69549
0.24472	1.69868	0.24472	1.68873	0.24472	1.69549
0.245	1.69921	0.245	1.68899	0.245	1.69538
0.24528	1.69876	0.24528	1.68883	0.24528	1.6954
0.24556	1.69954	0.24556	1.68898	0.24556	1.69539
0.24583	1.69903	0.24583	1.68886	0.24583	1.69543
0.24611	1.69866	0.24611	1.68873	0.24611	1.69563
0.24639	1.69979	0.24639	1.68881	0.24639	1.69538
0.24667	1.69926	0.24667	1.68886	0.24667	1.69541
0.24694	1.69917	0.24694	1.68891	0.24694	1.69558
0.24722	1.69929	0.24722	1.68887	0.24722	1.69549
0.2475	1.69973	0.2475	1.68888	0.2475	1.69561
0.24778	1.69868	0.24778	1.68874	0.24778	1.69544
0.24806	1.69978	0.24806	1.68892	0.24806	1.69572
0.24833	1.69938	0.24833	1.68898	0.24833	1.6956
0.24861	1.69943	0.24861	1.68894	0.24861	1.69573
0.24889	1.69975	0.24889	1.68901	0.24889	1.69569
0.24917	1.69903	0.24917	1.6889	0.24917	1.69551
0.24944	1.69937	0.24944	1.68901	0.24944	1.69568
0.24972	1.69917	0.24972	1.6891	0.24972	1.69563
0.25	1.6993	0.25	1.68899	0.25	1.69588
0.25028	1.7003	0.25028	1.68905	0.25028	1.69564
0.25056	1.69924	0.25056	1.68901	0.25056	1.69564
0.25083	1.69958	0.25083	1.68903	0.25083	1.69566
0.25111	1.69902	0.25111	1.68908	0.25111	1.69576
0.25139	1.69997	0.25139	1.68903	0.25139	1.69587
0.25167	1.69923	0.25167	1.68918	0.25167	1.6959
0.25194	1.69923	0.25194	1.68922	0.25194	1.69534
0.25222	1.70022	0.25222	1.68928	0.25222	1.69536
0.2525	1.69956	0.2525	1.68934	0.2525	1.6954
0.25278	1.6992	0.25278	1.68916	0.25278	1.69534
0.25306	1.69965	0.25306	1.68911	0.25306	1.6954
0.25333	1.69895	0.25333	1.68928	0.25333	1.69525
0.25361	1.6995	0.25361	1.68913	0.25361	1.69555
0.25389	1.69913	0.25389	1.68924	0.25389	1.69532
0.25417	1.69987	0.25417	1.6892	0.25417	1.69547
0.25444	1.69914	0.25444	1.68916	0.25444	1.69548
0.25472	1.69872	0.25472	1.68918	0.25472	1.69546
0.255	1.69903	0.255	1.68934	0.255	1.69555
0.25528	1.69924	0.25528	1.6892	0.25528	1.69557
0.25556	1.69908	0.25556	1.6892	0.25556	1.69553
0.25583	1.69869	0.25583	1.6893	0.25583	1.69572
0.25611	1.69887	0.25611	1.68931	0.25611	1.69554
0.25639	1.6994	0.25639	1.68941	0.25639	1.6956
0.25667	1.69864	0.25667	1.68933	0.25667	1.69567
0.25694	1.69927	0.25694	1.68935	0.25694	1.69565
0.25722	1.6993	0.25722	1.68939	0.25722	1.69566
0.2575	1.69938	0.2575	1.68941	0.2575	1.69579
0.25778	1.6996	0.25778	1.68945	0.25778	1.69579
0.25806	1.69887	0.25806	1.68931	0.25806	1.69569
0.25833	1.69924	0.25833	1.68934	0.25833	1.69572
0.25861	1.69887	0.25861	1.68932	0.25861	1.69566
0.25889	1.7001	0.25889	1.68936	0.25889	1.69574
0.25917	1.69896	0.25917	1.68925	0.25917	1.69577
0.25944	1.70041	0.25944	1.68928	0.25944	1.69578
0.25972	1.69934	0.25972	1.68942	0.25972	1.6958
0.26	1.69961	0.26	1.6893	0.26	1.69591
0.26028	1.69925	0.26028	1.68942	0.26028	1.69594
0.26056	1.69947	0.26056	1.6894	0.26056	1.69575
0.26083	1.69965	0.26083	1.68958	0.26083	1.69586
0.26111	1.69939	0.26111	1.68952	0.26111	1.69593
0.26139	1.69938	0.26139	1.68935	0.26139	1.69591
0.26167	1.70028	0.26167	1.68944	0.26167	1.69603
0.26194	1.69921	0.26194	1.68944	0.26194	1.69613
0.26222	1.69955	0.26222	1.68947	0.26222	1.69597
0.2625	1.69905	0.2625	1.68939	0.2625	1.69606
0.26278	1.69958	0.26278	1.68944	0.26278	1.69605
0.26306	1.69947	0.26306	1.68955	0.26306	1.69607
0.26333	1.69996	0.26333	1.68953	0.26333	1.69609
0.26361	1.69942	0.26361	1.6897	0.26361	1.69608
0.26389	1.69862	0.26389	1.68961	0.26389	1.69617
0.26417	1.70012	0.26417	1.68962	0.26417	1.69625
0.26444	1.69896	0.26444	1.68963	0.26444	1.69618
0.26472	1.69953	0.26472	1.68966	0.26472	1.69629
0.265	1.70002	0.265	1.68949	0.265	1.69607
0.26528	1.69983	0.26528	1.68946	0.26528	1.6961
0.26556	1.70021	0.26556	1.68945	0.26556	1.69615
0.26583	1.69941	0.26583	1.6896	0.26583	1.69632
0.26611	1.69962	0.26611	1.68954	0.26611	1.69637
0.26639	1.69969	0.26639	1.68958	0.26639	1.69638
0.26667	1.70019	0.26667	1.68967	0.26667	1.69625
0.26694	1.69974	0.26694	1.68945	0.26694	1.69633
0.26722	1.70016	0.26722	1.68958	0.26722	1.69649
0.2675	1.69977	0.2675	1.68949	0.2675	1.69624
0.26778	1.70019	0.26778	1.68957	0.26778	1.69642
0.26806	1.70029	0.26806	1.68944	0.26806	1.69639
0.26833	1.69982	0.26833	1.68961	0.26833	1.69636
0.26861	1.70069	0.26861	1.68964	0.26861	1.69645
0.26889	1.6997	0.26889	1.68976	0.26889	1.69651
0.26917	1.70036	0.26917	1.68971	0.26917	1.69645
0.26944	1.69969	0.26944	1.68987	0.26944	1.69645
0.26972	1.69956	0.26972	1.68975	0.26972	1.69652
0.27	1.69963	0.27	1.68979	0.27	1.69656
0.27028	1.69991	0.27028	1.68976	0.27028	1.69644
0.27056	1.7001	0.27056	1.68975	0.27056	1.69658
0.27083	1.70056	0.27083	1.68968	0.27083	1.69665
0.27111	1.69998	0.27111	1.68978	0.27111	1.69662
0.27139	1.69984	0.27139	1.68971	0.27139	1.69662
0.27167	1.70006	0.27167	1.68994	0.27167	1.69663
0.27194	1.69947	0.27194	1.69022	0.27194	1.69664
0.27222	1.70077	0.27222	1.68994	0.27222	1.69677
0.2725	1.70013	0.2725	1.68983	0.2725	1.69674
0.27278	1.70013	0.27278	1.68986	0.27278	1.69669
0.27306	1.70002	0.27306	1.68995	0.27306	1.69674
0.27333	1.70041	0.27333	1.68988	0.27333	1.69681
0.27361	1.70007	0.27361	1.68986	0.27361	1.6967
0.27389	1.7007	0.27389	1.6899	0.27389	1.69694
0.27417	1.69995	0.27417	1.68977	0.27417	1.69676
0.27444	1.70008	0.27444	1.68985	0.27444	1.69694
0.27472	1.70034	0.27472	1.68971	0.27472	1.69692
0.275	1.70024	0.275	1.69012	0.275	1.69669
0.27528	1.70003	0.27528	1.68976	0.27528	1.69685
0.27556	1.70049	0.27556	1.68996	0.27556	1.69688
0.27583	1.70008	0.27583	1.68986	0.27583	1.69687
0.27611	1.69957	0.27611	1.69007	0.27611	1.69706
0.27639	1.69985	0.27639	1.68997	0.27639	1.69693
0.27667	1.7005	0.27667	1.69021	0.27667	1.69689
0.27694	1.70047	0.27694	1.69019	0.27694	1.697
0.27722	1.70053	0.27722	1.6901	0.27722	1.69708
0.2775	1.70002	0.2775	1.69022	0.2775	1.69699
0.27778	1.69976	0.27778	1.69009	0.27778	1.6969
0.27806	1.70122	0.27806	1.69022	0.27806	1.69703
0.27833	1.70152	0.27833	1.69004	0.27833	1.69716
0.27861	1.7008	0.27861	1.69025	0.27861	1.69713
0.27889	1.69985	0.27889	1.69025	0.27889	1.69707
0.27917	1.69965	0.27917	1.69003	0.27917	1.69698
0.27944	1.70063	0.27944	1.6901	0.27944	1.69727
0.27972	1.70117	0.27972	1.69023	0.27972	1.69726
0.28	1.70048	0.28	1.69031	0.28	1.69721
0.28028	1.70042	0.28028	1.69025	0.28028	1.69708
0.28056	1.70082	0.28056	1.69044	0.28056	1.69727
0.28083	1.70038	0.28083	1.69006	0.28083	1.69732
0.28111	1.70114	0.28111	1.69033	0.28111	1.69729
0.28139	1.7003	0.28139	1.69037	0.28139	1.69731
0.28167	1.69998	0.28167	1.6903	0.28167	1.69731
0.28194	1.7001	0.28194	1.69021	0.28194	1.69727
0.28222	1.70049	0.28222	1.69046	0.28222	1.69731
0.2825	1.70082	0.2825	1.69034	0.2825	1.69736
0.28278	1.69993	0.28278	1.69052	0.28278	1.69744
0.28306	1.69995	0.28306	1.69036	0.28306	1.6973
0.28333	1.69982	0.28333	1.69033	0.28333	1.69747
0.28361	1.70003	0.28361	1.6903	0.28361	1.69743
0.28389	1.69991	0.28389	1.69035	0.28389	1.69747
0.28417	1.70006	0.28417	1.69072	0.28417	1.69742
0.28444	1.70006	0.28444	1.69033	0.28444	1.69759
0.28472	1.70051	0.28472	1.69029	0.28472	1.6975
0.285	1.70034	0.285	1.69034	0.285	1.69752
0.28528	1.69985	0.28528	1.69031	0.28528	1.69755
0.28556	1.69995	0.28556	1.69018	0.28556	1.69753
0.28583	1.70065	0.28583	1.69044	0.28583	1.69738
0.28611	1.70002	0.28611	1.69048	0.28611	1.69751
0.28639	1.70013	0.28639	1.69055	0.28639	1.69759
0.28667	1.70068	0.28667	1.69043	0.28667	1.69768
0.28694	1.70048	0.28694	1.69043	0.28694	1.6976
0.28722	1.70055	0.28722	1.69053	0.28722	1.69771
0.2875	1.70049	0.2875	1.69044	0.2875	1.69775
0.28778	1.70019	0.28778	1.6905	0.28778	1.69775
0.28806	1.70022	0.28806	1.69029	0.28806	1.69784
0.28833	1.70019	0.28833	1.69052	0.28833	1.69774
0.28861	1.70044	0.28861	1.6904	0.28861	1.69768
0.28889	1.70079	0.28889	1.69039	0.28889	1.69774
0.28917	1.70094	0.28917	1.69069	0.28917	1.69784
0.28944	1.7003	0.28944	1.6907	0.28944	1.6977
0.28972	1.70016	0.28972	1.69057	0.28972	1.69778
0.29	1.70031	0.29	1.69052	0.29	1.69777
0.29028	1.70053	0.29028	1.69054	0.29028	1.69799
0.29056	1.70135	0.29056	1.69062	0.29056	1.69797
0.29083	1.70087	0.29083	1.6905	0.29083	1.69791
0.29111	1.70097	0.29111	1.69062	0.29111	1.698
0.29139	1.7017	0.29139	1.69061	0.29139	1.698
0.29167	1.7005	0.29167	1.69073	0.29167	1.69789
0.29194	1.70091	0.29194	1.69058	0.29194	1.6979
0.29222	1.69981	0.29222	1.69063	0.29222	1.69794
0.2925	1.69994	0.2925	1.69058	0.2925	1.69803
0.29278	1.70077	0.29278	1.69086	0.29278	1.69807
0.29306	1.70011	0.29306	1.6907	0.29306	1.69804
0.29333	1.70096	0.29333	1.69053	0.29333	1.69807
0.29361	1.70083	0.29361	1.69056	0.29361	1.69816
0.29389	1.70063	0.29389	1.69042	0.29389	1.69812
0.29417	1.70069	0.29417	1.69056	0.29417	1.69816
0.29444	1.70043	0.29444	1.69083	0.29444	1.69816
0.29472	1.7008	0.29472	1.69075	0.29472	1.6981
0.295	1.70084	0.295	1.69056	0.295	1.69832
0.29528	1.70085	0.29528	1.69068	0.29528	1.69816
0.29556	1.70094	0.29556	1.69078	0.29556	1.69825
0.29583	1.70107	0.29583	1.69059	0.29583	1.69826
0.29611	1.70145	0.29611	1.69078	0.29611	1.69819
0.29639	1.70094	0.29639	1.69104	0.29639	1.69822
0.29667	1.70075	0.29667	1.6908	0.29667	1.69821
0.29694	1.70018	0.29694	1.69091	0.29694	1.69835
0.29722	1.70088	0.29722	1.69102	0.29722	1.69827
0.2975	1.70057	0.2975	1.69093	0.2975	1.69835
0.29778	1.70172	0.29778	1.69086	0.29778	1.69836
0.29806	1.70097	0.29806	1.69079	0.29806	1.69839
0.29833	1.70044	0.29833	1.69061	0.29833	1.69835
0.29861	1.70166	0.29861	1.69103	0.29861	1.69849
0.29889	1.70139	0.29889	1.69084	0.29889	1.69842
0.29917	1.70159	0.29917	1.69121	0.29917	1.69845
0.29944	1.70152	0.29944	1.69094	0.29944	1.6985
0.29972	1.70065	0.29972	1.69107	0.29972	1.69837
0.3	1.70105	0.3	1.69098	0.3	1.69849
0.30028	1.70115	0.30028	1.6911	0.30028	1.6985
0.30056	1.70139	0.30056	1.69101	0.30056	1.69851
0.30083	1.7007	0.30083	1.69087	0.30083	1.69862
0.30111	1.70124	0.30111	1.69107	0.30111	1.69861
0.30139	1.70025	0.30139	1.69089	0.30139	1.69872
0.30167	1.70089	0.30167	1.69104	0.30167	1.69855
0.30194	1.70068	0.30194	1.69111	0.30194	1.69857
0.30222	1.70185	0.30222	1.69101	0.30222	1.69871
0.3025	1.70115	0.3025	1.69088	0.3025	1.6988
0.30278	1.7013	0.30278	1.69112	0.30278	1.6987
0.30306	1.70113	0.30306	1.69089	0.30306	1.69905
0.30333	1.70202	0.30333	1.69123	0.30333	1.69879
0.30361	1.70138	0.30361	1.69114	0.30361	1.69875
0.30389	1.70039	0.30389	1.69095	0.30389	1.69882
0.30417	1.70182	0.30417	1.6912	0.30417	1.69889
0.30444	1.70107	0.30444	1.6912	0.30444	1.69886
0.30472	1.70097	0.30472	1.6909	0.30472	1.69876
0.305	1.70195	0.305	1.69141	0.305	1.69891
0.30528	1.70094	0.30528	1.69125	0.30528	1.6988
0.30556	1.70134	0.30556	1.69124	0.30556	1.69884
0.30583	1.70185	0.30583	1.69114	0.30583	1.6988
0.30611	1.70094	0.30611	1.69113	0.30611	1.69887
0.30639	1.70143	0.30639	1.6913	0.30639	1.6989
0.30667	1.70174	0.30667	1.69093	0.30667	1.69899
0.30694	1.7015	0.30694	1.69124	0.30694	1.69907
0.30722	1.7009	0.30722	1.69125	0.30722	1.699
0.3075	1.70164	0.3075	1.69118	0.3075	1.69897
0.30778	1.70182	0.30778	1.69134	0.30778	1.69899
0.30806	1.70169	0.30806	1.69144	0.30806	1.699
0.30833	1.70138	0.30833	1.69126	0.30833	1.69915
0.30861	1.70195	0.30861	1.69149	0.30861	1.69907
0.30889	1.70196	0.30889	1.69133	0.30889	1.69896
0.30917	1.70048	0.30917	1.69136	0.30917	1.69914
0.30944	1.70135	0.30944	1.69126	0.30944	1.69909
0.30972	1.70163	0.30972	1.69147	0.30972	1.69908
0.31	1.70138	0.31	1.69132	0.31	1.69923
0.31028	1.70152	0.31028	1.69111	0.31028	1.69912
0.31056	1.70167	0.31056	1.69128	0.31056	1.69935
0.31083	1.70154	0.31083	1.69111	0.31083	1.6991
0.31111	1.70229	0.31111	1.69134	0.31111	1.69927
0.31139	1.70188	0.31139	1.69149	0.31139	1.69928
0.31167	1.70169	0.31167	1.69163	0.31167	1.69928
0.31194	1.70131	0.31194	1.69142	0.31194	1.69937
0.31222	1.70074	0.31222	1.69138	0.31222	1.69934
0.3125	1.70172	0.3125	1.69141	0.3125	1.69925
0.31278	1.70097	0.31278	1.69147	0.31278	1.69935
0.31306	1.70187	0.31306	1.69124	0.31306	1.69936
0.31333	1.7016	0.31333	1.69108	0.31333	1.69925
0.31361	1.70154	0.31361	1.69117	0.31361	1.6995
0.31389	1.70215	0.31389	1.69129	0.31389	1.69933
0.31417	1.70208	0.31417	1.691	0.31417	1.69963
0.31444	1.70199	0.31444	1.69112	0.31444	1.69954
0.31472	1.70197	0.31472	1.69133	0.31472	1.69943
0.315	1.70094	0.315	1.69115	0.315	1.69949
0.31528	1.70225	0.31528	1.69119	0.31528	1.69947
0.31556	1.70157	0.31556	1.69114	0.31556	1.69963
0.31583	1.70253	0.31583	1.69122	0.31583	1.69961
0.31611	1.70192	0.31611	1.69123	0.31611	1.69954
0.31639	1.70119	0.31639	1.69118	0.31639	1.6998
0.31667	1.70177	0.31667	1.69149	0.31667	1.6997
0.31694	1.70271	0.31694	1.69143	0.31694	1.69964
0.31722	1.70138	0.31722	1.6914	0.31722	1.69968
0.3175	1.70174	0.3175	1.69101	0.3175	1.69961
0.31778	1.70198	0.31778	1.69121	0.31778	1.69955
0.31806	1.70168	0.31806	1.69152	0.31806	1.69973
0.31833	1.70212	0.31833	1.69117	0.31833	1.69962
0.31861	1.7022	0.31861	1.6915	0.31861	1.69988
0.31889	1.70192	0.31889	1.69145	0.31889	1.69954
0.31917	1.70191	0.31917	1.69106	0.31917	1.6998
0.31944	1.70132	0.31944	1.69155	0.31944	1.69983
0.31972	1.70205	0.31972	1.69131	0.31972	1.69991
0.32	1.70175	0.32	1.69136	0.32	1.69982
0.32028	1.70213	0.32028	1.69152	0.32028	1.69994
0.32056	1.70165	0.32056	1.69168	0.32056	1.6997
0.32083	1.70217	0.32083	1.69143	0.32083	1.70001
0.32111	1.70196	0.32111	1.6918	0.32111	1.70012
0.32139	1.70195	0.32139	1.69144	0.32139	1.69989
0.32167	1.70255	0.32167	1.69125	0.32167	1.69989
0.32194	1.70257	0.32194	1.69122	0.32194	1.69988
0.32222	1.70186	0.32222	1.69148	0.32222	1.69996
0.3225	1.70142	0.3225	1.69142	0.3225	1.69982
0.32278	1.7024	0.32278	1.69139	0.32278	1.69996
0.32306	1.70309	0.32306	1.69144	0.32306	1.7002
0.32333	1.70228	0.32333	1.69149	0.32333	1.69995
0.32361	1.70261	0.32361	1.69156	0.32361	1.69999
0.32389	1.70217	0.32389	1.69138	0.32389	1.70002
0.32417	1.7024	0.32417	1.69136	0.32417	1.70019
0.32444	1.70211	0.32444	1.69159	0.32444	1.70019
0.32472	1.70251	0.32472	1.69112	0.32472	1.70022
0.325	1.70243	0.325	1.6917	0.325	1.70037
0.32528	1.70244	0.32528	1.69153	0.32528	1.70018
0.32556	1.70207	0.32556	1.69171	0.32556	1.70017
0.32583	1.70226	0.32583	1.69145	0.32583	1.70024
0.32611	1.70276	0.32611	1.69175	0.32611	1.7003
0.32639	1.70214	0.32639	1.69168	0.32639	1.7003
0.32667	1.70278	0.32667	1.69186	0.32667	1.70044
0.32694	1.70297	0.32694	1.6918	0.32694	1.70043
0.32722	1.70215	0.32722	1.69167	0.32722	1.7003
0.3275	1.70287	0.3275	1.69144	0.3275	1.7002
0.32778	1.70228	0.32778	1.6915	0.32778	1.70032
0.32806	1.70217	0.32806	1.6918	0.32806	1.70046
0.32833	1.70293	0.32833	1.69177	0.32833	1.70068
0.32861	1.70268	0.32861	1.69166	0.32861	1.70033
0.32889	1.70295	0.32889	1.69212	0.32889	1.7004
0.32917	1.70234	0.32917	1.69171	0.32917	1.7004
0.32944	1.70238	0.32944	1.6916	0.32944	1.70053
0.32972	1.70249	0.32972	1.69164	0.32972	1.70049
0.33	1.70176	0.33	1.69186	0.33	1.70058
0.33028	1.70209	0.33028	1.69173	0.33028	1.70051
0.33056	1.70369	0.33056	1.69174	0.33056	1.70059
0.33083	1.70307	0.33083	1.6916	0.33083	1.70041
0.33111	1.70276	0.33111	1.69177	0.33111	1.70061
0.33139	1.70299	0.33139	1.6919	0.33139	1.70071
0.33167	1.70331	0.33167	1.69166	0.33167	1.70085
0.33194	1.70169	0.33194	1.6919	0.33194	1.70066
0.33222	1.70306	0.33222	1.69175	0.33222	1.70082
0.3325	1.70243	0.3325	1.69187	0.3325	1.70067
0.33278	1.70259	0.33278	1.69181	0.33278	1.70071
0.33306	1.703	0.33306	1.69211	0.33306	1.7007
0.33333	1.70232	0.33333	1.692	0.33333	1.7007
0.33361	1.70233	0.33361	1.692	0.33361	1.70073
0.33389	1.7028	0.33389	1.69208	0.33389	1.70077
0.33417	1.70206	0.33417	1.69192	0.33417	1.70071
0.33444	1.70249	0.33444	1.6922	0.33444	1.70087
0.33472	1.70284	0.33472	1.69201	0.33472	1.7008
0.335	1.7022	0.335	1.69271	0.335	1.70093
0.33528	1.70222	0.33528	1.69223	0.33528	1.70078
0.33556	1.70229	0.33556	1.69212	0.33556	1.70087
0.33583	1.70206	0.33583	1.69201	0.33583	1.70092
0.33611	1.70199	0.33611	1.69214	0.33611	1.70084
0.33639	1.70217	0.33639	1.69206	0.33639	1.70098
0.33667	1.70243	0.33667	1.69189	0.33667	1.70089
0.33694	1.70209	0.33694	1.69188	0.33694	1.70095
0.33722	1.70242	0.33722	1.69189	0.33722	1.70088
0.3375	1.70228	0.3375	1.69198	0.3375	1.70098
0.33778	1.70245	0.33778	1.69201	0.33778	1.70118
0.33806	1.70277	0.33806	1.69189	0.33806	1.70114
0.33833	1.70178	0.33833	1.69206	0.33833	1.70104
0.33861	1.70305	0.33861	1.69218	0.33861	1.70109
0.33889	1.70222	0.33889	1.69224	0.33889	1.70106
0.33917	1.7031	0.33917	1.69233	0.33917	1.70116
0.33944	1.70257	0.33944	1.69204	0.33944	1.70106
0.33972	1.70264	0.33972	1.69215	0.33972	1.70128
0.34	1.70236	0.34	1.69221	0.34	1.70109
0.34028	1.7025	0.34028	1.69222	0.34028	1.70114
0.34056	1.70295	0.34056	1.69194	0.34056	1.70131
0.34083	1.70215	0.34083	1.69204	0.34083	1.70132
0.34111	1.70254	0.34111	1.69196	0.34111	1.70135
0.34139	1.70261	0.34139	1.69202	0.34139	1.70137
0.34167	1.70228	0.34167	1.69229	0.34167	1.70121
0.34194	1.70232	0.34194	1.69243	0.34194	1.70139
0.34222	1.70265	0.34222	1.69195	0.34222	1.70137
0.3425	1.70229	0.3425	1.69232	0.3425	1.70137
0.34278	1.70181	0.34278	1.69212	0.34278	1.70142
0.34306	1.70297	0.34306	1.69227	0.34306	1.70166
0.34333	1.70278	0.34333	1.69232	0.34333	1.70137
0.34361	1.70253	0.34361	1.69222	0.34361	1.7015
0.34389	1.70272	0.34389	1.69225	0.34389	1.70135
0.34417	1.70317	0.34417	1.69212	0.34417	1.70131
0.34444	1.703	0.34444	1.69231	0.34444	1.7014
0.34472	1.70242	0.34472	1.69237	0.34472	1.70148
0.345	1.70286	0.345	1.69247	0.345	1.70139
0.34528	1.70261	0.34528	1.69245	0.34528	1.70149
0.34556	1.7023	0.34556	1.69227	0.34556	1.70162
0.34583	1.70247	0.34583	1.69243	0.34583	1.70158
0.34611	1.70262	0.34611	1.69255	0.34611	1.70159
0.34639	1.70318	0.34639	1.69231	0.34639	1.70161
0.34667	1.70312	0.34667	1.69257	0.34667	1.70159
0.34694	1.70269	0.34694	1.69252	0.34694	1.70169
0.34722	1.70312	0.34722	1.6924	0.34722	1.70168
0.3475	1.70285	0.3475	1.69224	0.3475	1.70176
0.34778	1.70325	0.34778	1.69253	0.34778	1.70177
0.34806	1.70328	0.34806	1.69246	0.34806	1.70164
0.34833	1.70308	0.34833	1.69227	0.34833	1.70174
0.34861	1.70291	0.34861	1.69244	0.34861	1.7019
0.34889	1.70355	0.34889	1.69243	0.34889	1.70176
0.34917	1.70248	0.34917	1.69281	0.34917	1.70166
0.34944	1.70338	0.34944	1.69231	0.34944	1.70177
0.34972	1.70309	0.34972	1.6927	0.34972	1.70181
0.35	1.70254	0.35	1.69225	0.35	1.70188
0.35028	1.70354	0.35028	1.69267	0.35028	1.70189
0.35056	1.70251	0.35056	1.69249	0.35056	1.70195
0.35083	1.70264	0.35083	1.69252	0.35083	1.70195
0.35111	1.70269	0.35111	1.69271	0.35111	1.70192
0.35139	1.70266	0.35139	1.69242	0.35139	1.70196
0.35167	1.70299	0.35167	1.69279	0.35167	1.70194
0.35194	1.7031	0.35194	1.69256	0.35194	1.70194
0.35222	1.70326	0.35222	1.69261	0.35222	1.70207
0.3525	1.7034	0.3525	1.69282	0.3525	1.70207
0.35278	1.70285	0.35278	1.69265	0.35278	1.70199
0.35306	1.70344	0.35306	1.6927	0.35306	1.70204
0.35333	1.70356	0.35333	1.69237	0.35333	1.70207
0.35361	1.70278	0.35361	1.69266	0.35361	1.7022
0.35389	1.70343	0.35389	1.69233	0.35389	1.70221
0.35417	1.70317	0.35417	1.69278	0.35417	1.70194
0.35444	1.70391	0.35444	1.69271	0.35444	1.70208
0.35472	1.70265	0.35472	1.69267	0.35472	1.70225
0.355	1.70244	0.355	1.69267	0.355	1.70223
0.35528	1.70297	0.35528	1.69267	0.35528	1.70226
0.35556	1.70277	0.35556	1.69277	0.35556	1.70216
0.35583	1.70293	0.35583	1.69279	0.35583	1.70218
0.35611	1.70282	0.35611	1.6925	0.35611	1.70217
0.35639	1.70262	0.35639	1.69274	0.35639	1.70232
0.35667	1.70317	0.35667	1.69269	0.35667	1.70225
0.35694	1.70235	0.35694	1.69278	0.35694	1.70221
0.35722	1.70282	0.35722	1.6925	0.35722	1.70239
0.3575	1.70294	0.3575	1.69289	0.3575	1.70224
0.35778	1.70307	0.35778	1.69261	0.35778	1.70244
0.35806	1.70277	0.35806	1.69295	0.35806	1.70239
0.35833	1.70281	0.35833	1.69301	0.35833	1.70235
0.35861	1.70301	0.35861	1.69296	0.35861	1.70234
0.35889	1.7027	0.35889	1.69286	0.35889	1.70237
0.35917	1.70301	0.35917	1.69277	0.35917	1.70263
0.35944	1.70283	0.35944	1.69285	0.35944	1.70249
0.35972	1.70272	0.35972	1.69289	0.35972	1.70248
0.36	1.70335	0.36	1.69293	0.36	1.7026
0.36028	1.70341	0.36028	1.69277	0.36028	1.70263
0.36056	1.70256	0.36056	1.69279	0.36056	1.70237
0.36083	1.70325	0.36083	1.69301	0.36083	1.7025
0.36111	1.70282	0.36111	1.69304	0.36111	1.70252
0.36139	1.70282	0.36139	1.69312	0.36139	1.70262
0.36167	1.70241	0.36167	1.69306	0.36167	1.70257
0.36194	1.70243	0.36194	1.69295	0.36194	1.70263
0.36222	1.70356	0.36222	1.69297	0.36222	1.70267
0.3625	1.70262	0.3625	1.69314	0.3625	1.70268
0.36278	1.70305	0.36278	1.69307	0.36278	1.70264
0.36306	1.70321	0.36306	1.69299	0.36306	1.70278
0.36333	1.70312	0.36333	1.69287	0.36333	1.70271
0.36361	1.70317	0.36361	1.69308	0.36361	1.70276
0.36389	1.70258	0.36389	1.69304	0.36389	1.70267
0.36417	1.70336	0.36417	1.69316	0.36417	1.70278
0.36444	1.70263	0.36444	1.69296	0.36444	1.70287
0.36472	1.70348	0.36472	1.69305	0.36472	1.70276
0.365	1.70278	0.365	1.69308	0.365	1.70276
0.36528	1.70335	0.36528	1.69346	0.36528	1.70293
0.36556	1.70367	0.36556	1.6928	0.36556	1.70284
0.36583	1.70236	0.36583	1.69277	0.36583	1.70285
0.36611	1.70356	0.36611	1.69314	0.36611	1.70292
0.36639	1.70403	0.36639	1.69276	0.36639	1.70283
0.36667	1.70243	0.36667	1.69289	0.36667	1.70292
0.36694	1.70345	0.36694	1.69301	0.36694	1.70303
0.36722	1.70351	0.36722	1.69316	0.36722	1.70305
0.3675	1.70299	0.3675	1.69295	0.3675	1.70294
0.36778	1.70271	0.36778	1.69313	0.36778	1.70299
0.36806	1.70266	0.36806	1.69294	0.36806	1.70306
0.36833	1.70361	0.36833	1.69293	0.36833	1.70302
0.36861	1.70295	0.36861	1.69305	0.36861	1.70315
0.36889	1.70327	0.36889	1.69303	0.36889	1.70306
0.36917	1.70324	0.36917	1.69311	0.36917	1.70304
0.36944	1.70341	0.36944	1.69324	0.36944	1.70302
0.36972	1.70364	0.36972	1.69304	0.36972	1.7031
0.37	1.70322	0.37	1.6933	0.37	1.70314
0.37028	1.7034	0.37028	1.69323	0.37028	1.70314
0.37056	1.70376	0.37056	1.69299	0.37056	1.70328
0.37083	1.70234	0.37083	1.6936	0.37083	1.70307
0.37111	1.70324	0.37111	1.69329	0.37111	1.70313
0.37139	1.70394	0.37139	1.6935	0.37139	1.70313
0.37167	1.70398	0.37167	1.6934	0.37167	1.70323
0.37194	1.70274	0.37194	1.69304	0.37194	1.70321
0.37222	1.70373	0.37222	1.69337	0.37222	1.7033
0.3725	1.70326	0.3725	1.6932	0.3725	1.70333
0.37278	1.70275	0.37278	1.69341	0.37278	1.70315
0.37306	1.70244	0.37306	1.69285	0.37306	1.70325
0.37333	1.70338	0.37333	1.69345	0.37333	1.70331
0.37361	1.70343	0.37361	1.69353	0.37361	1.70344
0.37389	1.70308	0.37389	1.69362	0.37389	1.70346
0.37417	1.70332	0.37417	1.69352	0.37417	1.70334
0.37444	1.7038	0.37444	1.69337	0.37444	1.70336
0.37472	1.70429	0.37472	1.69311	0.37472	1.70348
0.375	1.70362	0.375	1.69308	0.375	1.70336
0.37528	1.70392	0.37528	1.69332	0.37528	1.70343
0.37556	1.70307	0.37556	1.69336	0.37556	1.70353
0.37583	1.70368	0.37583	1.69339	0.37583	1.70351
0.37611	1.70384	0.37611	1.69354	0.37611	1.70338
0.37639	1.70411	0.37639	1.69333	0.37639	1.70343
0.37667	1.70336	0.37667	1.69334	0.37667	1.70355
0.37694	1.70348	0.37694	1.69319	0.37694	1.70347
0.37722	1.70347	0.37722	1.69357	0.37722	1.70354
0.3775	1.70381	0.3775	1.69354	0.3775	1.70358
0.37778	1.70301	0.37778	1.69347	0.37778	1.70375
0.37806	1.70363	0.37806	1.6936	0.37806	1.70365
0.37833	1.70377	0.37833	1.69352	0.37833	1.70362
0.37861	1.70364	0.37861	1.69346	0.37861	1.7037
0.37889	1.70406	0.37889	1.69357	0.37889	1.70367
0.37917	1.7032	0.37917	1.69345	0.37917	1.70359
0.37944	1.70452	0.37944	1.69345	0.37944	1.70373
0.37972	1.70271	0.37972	1.6935	0.37972	1.70373
0.38	1.70307	0.38	1.69317	0.38	1.70367
0.38028	1.70379	0.38028	1.69335	0.38028	1.70374
0.38056	1.70395	0.38056	1.69337	0.38056	1.70386
0.38083	1.70325	0.38083	1.69368	0.38083	1.70381
0.38111	1.70424	0.38111	1.69402	0.38111	1.70375
0.38139	1.70321	0.38139	1.69356	0.38139	1.70391
0.38167	1.70431	0.38167	1.69345	0.38167	1.70389
0.38194	1.70402	0.38194	1.6934	0.38194	1.70388
0.38222	1.70401	0.38222	1.69344	0.38222	1.70393
0.3825	1.70367	0.3825	1.69395	0.3825	1.70385
0.38278	1.70386	0.38278	1.6938	0.38278	1.70397
0.38306	1.70339	0.38306	1.69389	0.38306	1.70402
0.38333	1.70408	0.38333	1.69354	0.38333	1.704
0.38361	1.70345	0.38361	1.69357	0.38361	1.70387
0.38389	1.70403	0.38389	1.69349	0.38389	1.70397
0.38417	1.70381	0.38417	1.69386	0.38417	1.70407
0.38444	1.70455	0.38444	1.69343	0.38444	1.704
0.38472	1.70384	0.38472	1.69334	0.38472	1.704
0.385	1.70392	0.385	1.69365	0.385	1.7041
0.38528	1.70351	0.38528	1.69374	0.38528	1.70402
0.38556	1.70374	0.38556	1.69381	0.38556	1.70406
0.38583	1.70377	0.38583	1.69362	0.38583	1.70411
0.38611	1.704	0.38611	1.69371	0.38611	1.70423
0.38639	1.70353	0.38639	1.69389	0.38639	1.70418
0.38667	1.70387	0.38667	1.69357	0.38667	1.70415
0.38694	1.70438	0.38694	1.69365	0.38694	1.70411
0.38722	1.70423	0.38722	1.69373	0.38722	1.70415
0.3875	1.70391	0.3875	1.69403	0.3875	1.70422
0.38778	1.70404	0.38778	1.69391	0.38778	1.70411
0.38806	1.70407	0.38806	1.69386	0.38806	1.70439
0.38833	1.7036	0.38833	1.69351	0.38833	1.70425
0.38861	1.70438	0.38861	1.69387	0.38861	1.70426
0.38889	1.70327	0.38889	1.69378	0.38889	1.70433
0.38917	1.70464	0.38917	1.69397	0.38917	1.70419
0.38944	1.70383	0.38944	1.69432	0.38944	1.70453
0.38972	1.70341	0.38972	1.69396	0.38972	1.70443
0.39	1.70409	0.39	1.69382	0.39	1.70451
0.39028	1.70408	0.39028	1.69403	0.39028	1.70443
0.39056	1.70386	0.39056	1.69413	0.39056	1.7044
0.39083	1.70365	0.39083	1.69395	0.39083	1.70454
0.39111	1.70348	0.39111	1.69405	0.39111	1.70445
0.39139	1.70416	0.39139	1.69381	0.39139	1.70435
0.39167	1.70328	0.39167	1.69393	0.39167	1.70458
0.39194	1.70437	0.39194	1.69399	0.39194	1.70431
0.39222	1.70531	0.39222	1.69376	0.39222	1.70451
0.3925	1.70427	0.3925	1.69398	0.3925	1.70453
0.39278	1.70414	0.39278	1.69389	0.39278	1.70459
0.39306	1.70291	0.39306	1.69405	0.39306	1.70464
0.39333	1.70338	0.39333	1.69383	0.39333	1.70472
0.39361	1.70288	0.39361	1.69351	0.39361	1.70447
0.39389	1.70385	0.39389	1.69394	0.39389	1.70498
0.39417	1.7044	0.39417	1.69377	0.39417	1.70474
0.39444	1.70401	0.39444	1.69389	0.39444	1.70477
0.39472	1.70397	0.39472	1.69394	0.39472	1.70473
0.395	1.70404	0.395	1.69408	0.395	1.70467
0.39528	1.70429	0.39528	1.69416	0.39528	1.70467
0.39556	1.70396	0.39556	1.6941	0.39556	1.70482
0.39583	1.70479	0.39583	1.69398	0.39583	1.70476
0.39611	1.70396	0.39611	1.6938	0.39611	1.70487
0.39639	1.70491	0.39639	1.69408	0.39639	1.7047
0.39667	1.7046	0.39667	1.69411	0.39667	1.70483
0.39694	1.70464	0.39694	1.69426	0.39694	1.70484
0.39722	1.70352	0.39722	1.694	0.39722	1.70501
0.3975	1.70518	0.3975	1.6943	0.3975	1.70502
0.39778	1.70434	0.39778	1.69407	0.39778	1.70498
0.39806	1.70367	0.39806	1.6942	0.39806	1.70498
0.39833	1.70486	0.39833	1.69417	0.39833	1.7049
0.39861	1.70432	0.39861	1.69452	0.39861	1.70489
0.39889	1.70427	0.39889	1.69434	0.39889	1.7051
0.39917	1.70389	0.39917	1.69391	0.39917	1.70499
0.39944	1.70371	0.39944	1.69437	0.39944	1.70496
0.39972	1.70424	0.39972	1.69414	0.39972	1.70508
0.4	1.7044	0.4	1.69413	0.4	1.70501
0.40028	1.70421	0.40028	1.69415	0.40028	1.70499
0.40056	1.70468	0.40056	1.69437	0.40056	1.70522
0.40083	1.7045	0.40083	1.69404	0.40083	1.70516
0.40111	1.70439	0.40111	1.6942	0.40111	1.70492
0.40139	1.70375	0.40139	1.69418	0.40139	1.70515
0.40167	1.70431	0.40167	1.6942	0.40167	1.70506
0.40194	1.70445	0.40194	1.69424	0.40194	1.70526
0.40222	1.70421	0.40222	1.69415	0.40222	1.70521
0.4025	1.70376	0.4025	1.69441	0.4025	1.70534
0.40278	1.70489	0.40278	1.69441	0.40278	1.70521
0.40306	1.70442	0.40306	1.69432	0.40306	1.70545
0.40333	1.70382	0.40333	1.69429	0.40333	1.70517
0.40361	1.70408	0.40361	1.6944	0.40361	1.70529
0.40389	1.70379	0.40389	1.69439	0.40389	1.70528
0.40417	1.7045	0.40417	1.69459	0.40417	1.70549
0.40444	1.7041	0.40444	1.69437	0.40444	1.70529
0.40472	1.70439	0.40472	1.69431	0.40472	1.7054
0.405	1.70443	0.405	1.69457	0.405	1.70555
0.40528	1.7044	0.40528	1.69429	0.40528	1.7055
0.40556	1.70435	0.40556	1.69454	0.40556	1.70542
0.40583	1.70516	0.40583	1.69447	0.40583	1.7054
0.40611	1.70501	0.40611	1.69479	0.40611	1.70551
0.40639	1.70449	0.40639	1.69425	0.40639	1.7055
0.40667	1.7055	0.40667	1.69455	0.40667	1.70557
0.40694	1.70481	0.40694	1.69441	0.40694	1.70537
0.40722	1.70402	0.40722	1.69481	0.40722	1.70559
0.4075	1.70571	0.4075	1.69451	0.4075	1.70556
0.40778	1.70473	0.40778	1.69442	0.40778	1.7054
0.40806	1.70399	0.40806	1.69455	0.40806	1.70571
0.40833	1.70487	0.40833	1.69462	0.40833	1.70563
0.40861	1.70475	0.40861	1.69428	0.40861	1.70567
0.40889	1.70465	0.40889	1.69424	0.40889	1.70568
0.40917	1.70393	0.40917	1.69432	0.40917	1.70567
0.40944	1.70402	0.40944	1.69447	0.40944	1.70585
0.40972	1.70523	0.40972	1.69462	0.40972	1.70584
0.41	1.70541	0.41	1.69489	0.41	1.70557
0.41028	1.7046	0.41028	1.69481	0.41028	1.70579
0.41056	1.70531	0.41056	1.6949	0.41056	1.70565
0.41083	1.70507	0.41083	1.69493	0.41083	1.70585
0.41111	1.70472	0.41111	1.69475	0.41111	1.70598
0.41139	1.70584	0.41139	1.69489	0.41139	1.70594
0.41167	1.70467	0.41167	1.69458	0.41167	1.70591
0.41194	1.70442	0.41194	1.69465	0.41194	1.70591
0.41222	1.70409	0.41222	1.69473	0.41222	1.7058
0.4125	1.70436	0.4125	1.69458	0.4125	1.70585
0.41278	1.70461	0.41278	1.69466	0.41278	1.70595
0.41306	1.70475	0.41306	1.69476	0.41306	1.70601
0.41333	1.70508	0.41333	1.69483	0.41333	1.70605
0.41361	1.70435	0.41361	1.69522	0.41361	1.70594
0.41389	1.70486	0.41389	1.69492	0.41389	1.70601
0.41417	1.70375	0.41417	1.69475	0.41417	1.70613
0.41444	1.70463	0.41444	1.69488	0.41444	1.70604
0.41472	1.70423	0.41472	1.69499	0.41472	1.70605
0.415	1.70466	0.415	1.69504	0.415	1.70596
0.41528	1.70586	0.41528	1.69483	0.41528	1.70618
0.41556	1.70449	0.41556	1.69486	0.41556	1.70622
0.41583	1.70473	0.41583	1.69478	0.41583	1.70631
0.41611	1.70442	0.41611	1.69459	0.41611	1.70616
0.41639	1.70418	0.41639	1.69479	0.41639	1.70633
0.41667	1.70549	0.41667	1.69499	0.41667	1.70633
0.41694	1.70495	0.41694	1.69455	0.41694	1.70621
0.41722	1.7054	0.41722	1.69479	0.41722	1.7063
0.4175	1.70505	0.4175	1.69489	0.4175	1.70612
0.41778	1.70491	0.41778	1.69504	0.41778	1.70628
0.41806	1.7048	0.41806	1.69495	0.41806	1.7062
0.41833	1.7048	0.41833	1.69491	0.41833	1.70619
0.41861	1.70527	0.41861	1.69505	0.41861	1.70655
0.41889	1.70509	0.41889	1.69494	0.41889	1.70652
0.41917	1.70526	0.41917	1.69468	0.41917	1.70648
0.41944	1.70476	0.41944	1.69506	0.41944	1.70626
0.41972	1.70526	0.41972	1.69502	0.41972	1.70633
0.42	1.70522	0.42	1.69494	0.42	1.70663
0.42028	1.70489	0.42028	1.69498	0.42028	1.70643
0.42056	1.70472	0.42056	1.69511	0.42056	1.70664
0.42083	1.70517	0.42083	1.69474	0.42083	1.70655
0.42111	1.70488	0.42111	1.6949	0.42111	1.70644
0.42139	1.70481	0.42139	1.69528	0.42139	1.70656
0.42167	1.7051	0.42167	1.69475	0.42167	1.70651
0.42194	1.70544	0.42194	1.69508	0.42194	1.70664
0.42222	1.7053	0.42222	1.6951	0.42222	1.70669
0.4225	1.70548	0.4225	1.69525	0.4225	1.70644
0.42278	1.70503	0.42278	1.69474	0.42278	1.70672
0.42306	1.70552	0.42306	1.69521	0.42306	1.70667
0.42333	1.70558	0.42333	1.69504	0.42333	1.70654
0.42361	1.70561	0.42361	1.6948	0.42361	1.70674
0.42389	1.7052	0.42389	1.69493	0.42389	1.70639
0.42417	1.70542	0.42417	1.69533	0.42417	1.70659
0.42444	1.70459	0.42444	1.6949	0.42444	1.70673
0.42472	1.70498	0.42472	1.69554	0.42472	1.70657
0.425	1.70436	0.425	1.69517	0.425	1.70671
0.42528	1.70455	0.42528	1.69519	0.42528	1.70649
0.42556	1.70547	0.42556	1.69508	0.42556	1.70646
0.42583	1.7061	0.42583	1.69475	0.42583	1.70668
0.42611	1.70571	0.42611	1.6951	0.42611	1.70653
0.42639	1.70447	0.42639	1.69496	0.42639	1.70647
0.42667	1.70565	0.42667	1.69493	0.42667	1.70646
0.42694	1.70527	0.42694	1.69505	0.42694	1.70666
0.42722	1.70536	0.42722	1.69499	0.42722	1.70662
0.4275	1.70621	0.4275	1.69505	0.4275	1.70659
0.42778	1.7057	0.42778	1.69464	0.42778	1.70655
0.42806	1.70565	0.42806	1.6948	0.42806	1.7067
0.42833	1.70531	0.42833	1.69553	0.42833	1.70681
0.42861	1.7053	0.42861	1.69482	0.42861	1.7067
0.42889	1.70498	0.42889	1.69519	0.42889	1.70701
0.42917	1.70545	0.42917	1.69484	0.42917	1.70672
0.42944	1.70522	0.42944	1.69524	0.42944	1.70691
0.42972	1.7056	0.42972	1.69521	0.42972	1.70684
0.43	1.70588	0.43	1.6951	0.43	1.70672
0.43028	1.7056	0.43028	1.69536	0.43028	1.70691
0.43056	1.706	0.43056	1.69548	0.43056	1.70693
0.43083	1.70575	0.43083	1.69484	0.43083	1.7069
0.43111	1.70607	0.43111	1.69486	0.43111	1.70683
0.43139	1.70498	0.43139	1.6956	0.43139	1.70679
0.43167	1.70459	0.43167	1.69517	0.43167	1.70705
0.43194	1.70502	0.43194	1.69506	0.43194	1.70688
0.43222	1.7055	0.43222	1.69513	0.43222	1.70693
0.4325	1.70629	0.4325	1.69504	0.4325	1.70688
0.43278	1.70539	0.43278	1.69525	0.43278	1.70689
0.43306	1.70577	0.43306	1.69535	0.43306	1.70699
0.43333	1.70597	0.43333	1.69518	0.43333	1.70698
0.43361	1.70531	0.43361	1.69544	0.43361	1.70708
0.43389	1.70516	0.43389	1.69546	0.43389	1.70708
0.43417	1.70588	0.43417	1.69544	0.43417	1.7072
0.43444	1.70499	0.43444	1.69544	0.43444	1.70707
0.43472	1.7061	0.43472	1.69538	0.43472	1.7073
0.435	1.70549	0.435	1.69543	0.435	1.70703
0.43528	1.70499	0.43528	1.69593	0.43528	1.70706
0.43556	1.70604	0.43556	1.69562	0.43556	1.70704
0.43583	1.70503	0.43583	1.69544	0.43583	1.70722
0.43611	1.70574	0.43611	1.6952	0.43611	1.70709
0.43639	1.70605	0.43639	1.69519	0.43639	1.70738
0.43667	1.70502	0.43667	1.69559	0.43667	1.70696
0.43694	1.70473	0.43694	1.69549	0.43694	1.70722
0.43722	1.70523	0.43722	1.69552	0.43722	1.70712
0.4375	1.70621	0.4375	1.69561	0.4375	1.70732
0.43778	1.70544	0.43778	1.69566	0.43778	1.70734
0.43806	1.70558	0.43806	1.69548	0.43806	1.70729
0.43833	1.70643	0.43833	1.69542	0.43833	1.7073
0.43861	1.70451	0.43861	1.69546	0.43861	1.7074
0.43889	1.70483	0.43889	1.69563	0.43889	1.70745
0.43917	1.70424	0.43917	1.6955	0.43917	1.70723
0.43944	1.705	0.43944	1.69553	0.43944	1.70722
0.43972	1.70532	0.43972	1.69563	0.43972	1.70723
0.44	1.70542	0.44	1.69565	0.44	1.7075
0.44028	1.70549	0.44028	1.69591	0.44028	1.70727
0.44056	1.70501	0.44056	1.69568	0.44056	1.70733
0.44083	1.70561	0.44083	1.69563	0.44083	1.70752
0.44111	1.70468	0.44111	1.69589	0.44111	1.7075
0.44139	1.70595	0.44139	1.69569	0.44139	1.70728
0.44167	1.70555	0.44167	1.69582	0.44167	1.70738
0.44194	1.7047	0.44194	1.69569	0.44194	1.70745
0.44222	1.70525	0.44222	1.6955	0.44222	1.70778
0.4425	1.70564	0.4425	1.69541	0.4425	1.70728
0.44278	1.70643	0.44278	1.69573	0.44278	1.70769
0.44306	1.70515	0.44306	1.69582	0.44306	1.7077
0.44333	1.70638	0.44333	1.69599	0.44333	1.70764
0.44361	1.70581	0.44361	1.69575	0.44361	1.70763
0.44389	1.70507	0.44389	1.6957	0.44389	1.70772
0.44417	1.70495	0.44417	1.69587	0.44417	1.70764
0.44444	1.70516	0.44444	1.69568	0.44444	1.70756
0.44472	1.70479	0.44472	1.69553	0.44472	1.70788
0.445	1.70622	0.445	1.69576	0.445	1.70742
0.44528	1.707	0.44528	1.69588	0.44528	1.70752
0.44556	1.7055	0.44556	1.69583	0.44556	1.70745
0.44583	1.70526	0.44583	1.69568	0.44583	1.70752
0.44611	1.70567	0.44611	1.69561	0.44611	1.70752
0.44639	1.70602	0.44639	1.69583	0.44639	1.70746
0.44667	1.70589	0.44667	1.69566	0.44667	1.70761
0.44694	1.70562	0.44694	1.69579	0.44694	1.70747
0.44722	1.70499	0.44722	1.69596	0.44722	1.70741
0.4475	1.70619	0.4475	1.69585	0.4475	1.7077
0.44778	1.70615	0.44778	1.69561	0.44778	1.7077
0.44806	1.7051	0.44806	1.69586	0.44806	1.70769
0.44833	1.7054	0.44833	1.69619	0.44833	1.70767
0.44861	1.70529	0.44861	1.69594	0.44861	1.7075
0.44889	1.70517	0.44889	1.69583	0.44889	1.70774
0.44917	1.70513	0.44917	1.69603	0.44917	1.7076
0.44944	1.70555	0.44944	1.69605	0.44944	1.70757
0.44972	1.70584	0.44972	1.69602	0.44972	1.70757
0.45	1.70493	0.45	1.69591	0.45	1.70787
0.45028	1.7059	0.45028	1.69601	0.45028	1.70778
0.45056	1.70567	0.45056	1.69629	0.45056	1.70775
0.45083	1.70505	0.45083	1.69593	0.45083	1.70801
0.45111	1.70482	0.45111	1.69612	0.45111	1.70802
0.45139	1.70626	0.45139	1.6959	0.45139	1.70778
0.45167	1.70437	0.45167	1.69571	0.45167	1.70798
0.45194	1.70397	0.45194	1.69622	0.45194	1.70784
0.45222	1.70638	0.45222	1.69645	0.45222	1.70801
0.4525	1.70584	0.4525	1.69603	0.4525	1.70788
0.45278	1.70524	0.45278	1.69583	0.45278	1.70813
0.45306	1.70536	0.45306	1.69614	0.45306	1.7081
0.45333	1.70482	0.45333	1.69616	0.45333	1.70791
0.45361	1.70618	0.45361	1.69604	0.45361	1.70796
0.45389	1.7047	0.45389	1.69599	0.45389	1.70833
0.45417	1.70467	0.45417	1.6962	0.45417	1.70833
0.45444	1.70594	0.45444	1.69635	0.45444	1.70802
0.45472	1.70514	0.45472	1.69611	0.45472	1.70789
0.455	1.70508	0.455	1.69633	0.455	1.70833
0.45528	1.70536	0.45528	1.6963	0.45528	1.70823
0.45556	1.70601	0.45556	1.6963	0.45556	1.708
0.45583	1.70632	0.45583	1.69625	0.45583	1.70843
0.45611	1.7061	0.45611	1.6961	0.45611	1.70845
0.45639	1.70587	0.45639	1.69615	0.45639	1.70825
0.45667	1.70645	0.45667	1.69638	0.45667	1.70804
0.45694	1.70476	0.45694	1.69592	0.45694	1.70828
0.45722	1.70716	0.45722	1.6968	0.45722	1.70828
0.4575	1.70565	0.4575	1.69621	0.4575	1.70821
0.45778	1.70515	0.45778	1.6965	0.45778	1.70833
0.45806	1.70434	0.45806	1.69624	0.45806	1.70818
0.45833	1.70474	0.45833	1.69619	0.45833	1.70814
0.45861	1.70534	0.45861	1.69617	0.45861	1.70838
0.45889	1.70537	0.45889	1.69595	0.45889	1.70835
0.45917	1.70523	0.45917	1.69621	0.45917	1.7082
0.45944	1.70557	0.45944	1.69637	0.45944	1.70794
0.45972	1.70547	0.45972	1.6962	0.45972	1.70834
0.46	1.7059	0.46	1.69635	0.46	1.70849
0.46028	1.7055	0.46028	1.6965	0.46028	1.7081
0.46056	1.7063	0.46056	1.6964	0.46056	1.70789
0.46083	1.70669	0.46083	1.69648	0.46083	1.70835
0.46111	1.70621	0.46111	1.6965	0.46111	1.70849
0.46139	1.70615	0.46139	1.69619	0.46139	1.7082
0.46167	1.70569	0.46167	1.69637	0.46167	1.70805
0.46194	1.70528	0.46194	1.69619	0.46194	1.70835
0.46222	1.70584	0.46222	1.69616	0.46222	1.70813
0.4625	1.70652	0.4625	1.69637	0.4625	1.70819
0.46278	1.70511	0.46278	1.69635	0.46278	1.70847
0.46306	1.70634	0.46306	1.69637	0.46306	1.70866
0.46333	1.70478	0.46333	1.69625	0.46333	1.70873
0.46361	1.70662	0.46361	1.69665	0.46361	1.70884
0.46389	1.70675	0.46389	1.69674	0.46389	1.70859
0.46417	1.70666	0.46417	1.6964	0.46417	1.70862
0.46444	1.70627	0.46444	1.69671	0.46444	1.7086
0.46472	1.70538	0.46472	1.69648	0.46472	1.70857
0.465	1.70609	0.465	1.6963	0.465	1.70867
0.46528	1.70598	0.46528	1.69687	0.46528	1.70867
0.46556	1.70567	0.46556	1.69653	0.46556	1.70877
0.46583	1.70571	0.46583	1.69636	0.46583	1.70846
0.46611	1.70643	0.46611	1.69673	0.46611	1.70843
0.46639	1.70626	0.46639	1.69647	0.46639	1.70833
0.46667	1.70611	0.46667	1.69652	0.46667	1.70855
0.46694	1.7056	0.46694	1.69681	0.46694	1.7087
0.46722	1.70693	0.46722	1.69645	0.46722	1.70872
0.4675	1.70474	0.4675	1.69634	0.4675	1.70838
0.46778	1.70712	0.46778	1.69669	0.46778	1.70828
0.46806	1.70542	0.46806	1.6968	0.46806	1.7082
0.46833	1.7061	0.46833	1.6963	0.46833	1.70831
0.46861	1.70513	0.46861	1.69685	0.46861	1.70861
0.46889	1.70485	0.46889	1.69665	0.46889	1.70827
0.46917	1.70609	0.46917	1.69653	0.46917	1.70854
0.46944	1.70504	0.46944	1.69667	0.46944	1.70842
0.46972	1.70578	0.46972	1.69709	0.46972	1.70859
0.47	1.7067	0.47	1.69668	0.47	1.70856
0.47028	1.70695	0.47028	1.69641	0.47028	1.70848
0.47056	1.70524	0.47056	1.69674	0.47056	1.70861
0.47083	1.70709	0.47083	1.69668	0.47083	1.70863
0.47111	1.70492	0.47111	1.69673	0.47111	1.70873
0.47139	1.70531	0.47139	1.69672	0.47139	1.70864
0.47167	1.70573	0.47167	1.69693	0.47167	1.70878
0.47194	1.70551	0.47194	1.69708	0.47194	1.70832
0.47222	1.70695	0.47222	1.69682	0.47222	1.70896
0.4725	1.70642	0.4725	1.69687	0.4725	1.70865
0.47278	1.70691	0.47278	1.69672	0.47278	1.70857
0.47306	1.70578	0.47306	1.69677	0.47306	1.70867
0.47333	1.70598	0.47333	1.69684	0.47333	1.70867
0.47361	1.70538	0.47361	1.69698	0.47361	1.70873
0.47389	1.7057	0.47389	1.69672	0.47389	1.70862
0.47417	1.70623	0.47417	1.69697	0.47417	1.70878
0.47444	1.70577	0.47444	1.69674	0.47444	1.70885
0.47472	1.70599	0.47472	1.69705	0.47472	1.70868
0.475	1.70556	0.475	1.69694	0.475	1.70901
0.47528	1.70697	0.47528	1.69676	0.47528	1.70875
0.47556	1.7066	0.47556	1.69679	0.47556	1.70885
0.47583	1.70653	0.47583	1.6968	0.47583	1.70899
0.47611	1.70613	0.47611	1.6971	0.47611	1.70872
0.47639	1.7064	0.47639	1.69671	0.47639	1.70887
0.47667	1.70664	0.47667	1.69691	0.47667	1.70889
0.47694	1.70657	0.47694	1.69745	0.47694	1.7089
0.47722	1.70632	0.47722	1.69679	0.47722	1.70908
0.4775	1.70612	0.4775	1.69714	0.4775	1.70901
0.47778	1.70581	0.47778	1.69688	0.47778	1.70885
0.47806	1.70644	0.47806	1.6974	0.47806	1.70899
0.47833	1.70636	0.47833	1.6969	0.47833	1.70911
0.47861	1.70654	0.47861	1.69719	0.47861	1.70933
0.47889	1.70601	0.47889	1.69698	0.47889	1.70926
0.47917	1.70606	0.47917	1.69684	0.47917	1.70901
0.47944	1.70623	0.47944	1.69693	0.47944	1.70902
0.47972	1.70584	0.47972	1.69704	0.47972	1.70911
0.48	1.7056	0.48	1.69696	0.48	1.70898
0.48028	1.70665	0.48028	1.6971	0.48028	1.70921
0.48056	1.70665	0.48056	1.69703	0.48056	1.70908
0.48083	1.70613	0.48083	1.69712	0.48083	1.70934
0.48111	1.70624	0.48111	1.69734	0.48111	1.70908
0.48139	1.70646	0.48139	1.69725	0.48139	1.7091
0.48167	1.7069	0.48167	1.69704	0.48167	1.70928
0.48194	1.70641	0.48194	1.69722	0.48194	1.70908
0.48222	1.70638	0.48222	1.69727	0.48222	1.70924
0.4825	1.7065	0.4825	1.69716	0.4825	1.7094
0.48278	1.70632	0.48278	1.69712	0.48278	1.7093
0.48306	1.7066	0.48306	1.69716	0.48306	1.7095
0.48333	1.7068	0.48333	1.69721	0.48333	1.70946
0.48361	1.70616	0.48361	1.69735	0.48361	1.7096
0.48389	1.70579	0.48389	1.6973	0.48389	1.70928
0.48417	1.70721	0.48417	1.69724	0.48417	1.70929
0.48444	1.7073	0.48444	1.69729	0.48444	1.70941
0.48472	1.70676	0.48472	1.69732	0.48472	1.70945
0.485	1.70536	0.485	1.69749	0.485	1.70927
0.48528	1.70745	0.48528	1.6971	0.48528	1.70956
0.48556	1.70612	0.48556	1.69736	0.48556	1.70925
0.48583	1.70572	0.48583	1.6973	0.48583	1.70967
0.48611	1.70667	0.48611	1.69722	0.48611	1.7095
0.48639	1.7074	0.48639	1.69714	0.48639	1.70935
0.48667	1.70635	0.48667	1.69682	0.48667	1.70953
0.48694	1.70655	0.48694	1.69686	0.48694	1.70926
0.48722	1.70636	0.48722	1.69703	0.48722	1.70952
0.4875	1.70742	0.4875	1.69708	0.4875	1.70964
0.48778	1.70643	0.48778	1.69722	0.48778	1.70975
0.48806	1.70675	0.48806	1.69725	0.48806	1.70971
0.48833	1.70715	0.48833	1.69693	0.48833	1.70938
0.48861	1.70752	0.48861	1.69746	0.48861	1.70973
0.48889	1.70719	0.48889	1.69717	0.48889	1.70957
0.48917	1.70703	0.48917	1.69723	0.48917	1.70984
0.48944	1.70708	0.48944	1.69731	0.48944	1.7098
0.48972	1.70659	0.48972	1.69702	0.48972	1.70973
0.49	1.70646	0.49	1.69714	0.49	1.70979
0.49028	1.70631	0.49028	1.69723	0.49028	1.70961
0.49056	1.70664	0.49056	1.69724	0.49056	1.70991
0.49083	1.70764	0.49083	1.69736	0.49083	1.71024
0.49111	1.70542	0.49111	1.69727	0.49111	1.71004
0.49139	1.70625	0.49139	1.69729	0.49139	1.70977
0.49167	1.70737	0.49167	1.69739	0.49167	1.70972
0.49194	1.70766	0.49194	1.697	0.49194	1.70977
0.49222	1.70631	0.49222	1.69731	0.49222	1.70984
0.4925	1.70791	0.4925	1.69742	0.4925	1.70993
0.49278	1.70647	0.49278	1.69727	0.49278	1.71027
0.49306	1.70608	0.49306	1.6976	0.49306	1.71012
0.49333	1.70626	0.49333	1.69742	0.49333	1.71019
0.49361	1.70703	0.49361	1.69742	0.49361	1.70953
0.49389	1.7077	0.49389	1.69719	0.49389	1.71002
0.49417	1.70649	0.49417	1.69747	0.49417	1.71018
0.49444	1.70774	0.49444	1.69736	0.49444	1.71002
0.49472	1.70737	0.49472	1.69747	0.49472	1.70986
0.495	1.70719	0.495	1.69761	0.495	1.71008
0.49528	1.70642	0.49528	1.6976	0.49528	1.71056
0.49556	1.70753	0.49556	1.6976	0.49556	1.71021
0.49583	1.70624	0.49583	1.69706	0.49583	1.71015
0.49611	1.70802	0.49611	1.69799	0.49611	1.71008
0.49639	1.70654	0.49639	1.69752	0.49639	1.70977
0.49667	1.70757	0.49667	1.69778	0.49667	1.71006
0.49694	1.70669	0.49694	1.69726	0.49694	1.70964
0.49722	1.70754	0.49722	1.69758	0.49722	1.70968
0.4975	1.70648	0.4975	1.69756	0.4975	1.70998
0.49778	1.70663	0.49778	1.69788	0.49778	1.70994
0.49806	1.70753	0.49806	1.69768	0.49806	1.71001
0.49833	1.7079	0.49833	1.69737	0.49833	1.71
0.49861	1.70666	0.49861	1.69768	0.49861	1.71004
0.49889	1.70827	0.49889	1.69779	0.49889	1.70984
0.49917	1.70749	0.49917	1.69765	0.49917	1.71033
0.49944	1.70716	0.49944	1.69772	0.49944	1.71043
0.49972	1.70792	0.49972	1.69777	0.49972	1.70988
0.5	1.70779	0.5	1.69771	0.5	1.71003
0.50028	1.70771	0.50028	1.69808	0.50028	1.70996
0.50056	1.7067	0.50056	1.69771	0.50056	1.70967
0.50083	1.70733	0.50083	1.69793	0.50083	1.71009
0.50111	1.70735	0.50111	1.69766	0.50111	1.71024
0.50139	1.70735	0.50139	1.69775	0.50139	1.71027
0.50167	1.70734	0.50167	1.69777	0.50167	1.71022
0.50194	1.7068	0.50194	1.69792	0.50194	1.71016
0.50222	1.70753	0.50222	1.69774	0.50222	1.71044
0.5025	1.7074	0.5025	1.69764	0.5025	1.71034
0.50278	1.70637	0.50278	1.69771	0.50278	1.7106
0.50306	1.70722	0.50306	1.6982	0.50306	1.71018
0.50333	1.70712	0.50333	1.69798	0.50333	1.71003
0.50361	1.70727	0.50361	1.69768	0.50361	1.71038
0.50389	1.70662	0.50389	1.69779	0.50389	1.71022
0.50417	1.7058	0.50417	1.69788	0.50417	1.71039
0.50444	1.70601	0.50444	1.69758	0.50444	1.71049
0.50472	1.706	0.50472	1.69789	0.50472	1.71042
0.505	1.70667	0.505	1.69797	0.505	1.71039
0.50528	1.70725	0.50528	1.698	0.50528	1.71055
0.50556	1.7057	0.50556	1.69783	0.50556	1.71051
0.50583	1.70796	0.50583	1.69777	0.50583	1.71045
0.50611	1.70708	0.50611	1.69786	0.50611	1.7105
0.50639	1.70777	0.50639	1.69793	0.50639	1.71058
0.50667	1.70607	0.50667	1.69791	0.50667	1.71056
0.50694	1.70678	0.50694	1.6977	0.50694	1.71048
0.50722	1.70693	0.50722	1.69775	0.50722	1.71071
0.5075	1.70665	0.5075	1.69768	0.5075	1.71038
0.50778	1.70719	0.50778	1.69786	0.50778	1.71093
0.50806	1.70713	0.50806	1.69857	0.50806	1.71047
0.50833	1.70722	0.50833	1.69794	0.50833	1.71066
0.50861	1.70709	0.50861	1.69815	0.50861	1.71072
0.50889	1.70741	0.50889	1.69799	0.50889	1.7107
0.50917	1.7063	0.50917	1.69799	0.50917	1.71051
0.50944	1.70581	0.50944	1.69832	0.50944	1.71049
0.50972	1.70631	0.50972	1.69802	0.50972	1.71054
0.51	1.70611	0.51	1.69816	0.51	1.71063
0.51028	1.70793	0.51028	1.69812	0.51028	1.71064
0.51056	1.70689	0.51056	1.69818	0.51056	1.71057
0.51083	1.70778	0.51083	1.698	0.51083	1.71072
0.51111	1.70767	0.51111	1.6982	0.51111	1.71099
0.51139	1.70717	0.51139	1.69804	0.51139	1.71054
0.51167	1.7073	0.51167	1.69816	0.51167	1.7107
0.51194	1.70809	0.51194	1.69828	0.51194	1.71037
0.51222	1.70846	0.51222	1.69813	0.51222	1.71066
0.5125	1.70618	0.5125	1.69842	0.5125	1.7109
0.51278	1.70809	0.51278	1.69834	0.51278	1.71087
0.51306	1.70617	0.51306	1.69806	0.51306	1.71073
0.51333	1.70829	0.51333	1.69814	0.51333	1.71111
0.51361	1.70619	0.51361	1.69791	0.51361	1.71081
0.51389	1.70756	0.51389	1.69806	0.51389	1.71074
0.51417	1.70826	0.51417	1.69811	0.51417	1.71093
0.51444	1.70699	0.51444	1.69808	0.51444	1.71101
0.51472	1.70816	0.51472	1.69807	0.51472	1.71131
0.515	1.70642	0.515	1.69809	0.515	1.71124
0.51528	1.70764	0.51528	1.69853	0.51528	1.71117
0.51556	1.70635	0.51556	1.69815	0.51556	1.71089
0.51583	1.70806	0.51583	1.69827	0.51583	1.7113
0.51611	1.70667	0.51611	1.69792	0.51611	1.71114
0.51639	1.70669	0.51639	1.69822	0.51639	1.7111
0.51667	1.70774	0.51667	1.69808	0.51667	1.71108
0.51694	1.70704	0.51694	1.69805	0.51694	1.71116
0.51722	1.70735	0.51722	1.69795	0.51722	1.711
0.5175	1.70809	0.5175	1.69839	0.5175	1.71102
0.51778	1.70743	0.51778	1.69828	0.51778	1.71082
0.51806	1.70783	0.51806	1.69844	0.51806	1.71128
0.51833	1.70724	0.51833	1.69817	0.51833	1.71126
0.51861	1.706	0.51861	1.69875	0.51861	1.71125
0.51889	1.70658	0.51889	1.69834	0.51889	1.71115
0.51917	1.70606	0.51917	1.69806	0.51917	1.71106
0.51944	1.70622	0.51944	1.6985	0.51944	1.71124
0.51972	1.70754	0.51972	1.6988	0.51972	1.71131
0.52	1.70777	0.52	1.69869	0.52	1.7114
0.52028	1.70683	0.52028	1.69854	0.52028	1.71179
0.52056	1.70772	0.52056	1.69845	0.52056	1.71163
0.52083	1.70753	0.52083	1.69855	0.52083	1.71134
0.52111	1.7067	0.52111	1.69882	0.52111	1.71164
0.52139	1.7074	0.52139	1.69857	0.52139	1.71151
0.52167	1.70627	0.52167	1.69855	0.52167	1.7112
0.52194	1.70821	0.52194	1.69877	0.52194	1.71133
0.52222	1.70592	0.52222	1.69845	0.52222	1.71118
0.5225	1.70706	0.5225	1.69817	0.5225	1.71162
0.52278	1.70675	0.52278	1.69786	0.52278	1.71165
0.52306	1.70629	0.52306	1.69796	0.52306	1.71174
0.52333	1.70675	0.52333	1.6979	0.52333	1.71132
0.52361	1.70657	0.52361	1.69805	0.52361	1.71165
0.52389	1.70658	0.52389	1.69776	0.52389	1.71178
0.52417	1.70677	0.52417	1.69746	0.52417	1.71167
0.52444	1.7074	0.52444	1.69764	0.52444	1.71194
0.52472	1.70729	0.52472	1.69748	0.52472	1.71167
0.525	1.70678	0.525	1.69786	0.525	1.7117
0.52528	1.70689	0.52528	1.69742	0.52528	1.71175
0.52556	1.70719	0.52556	1.69776	0.52556	1.71149
0.52583	1.70747	0.52583	1.69703	0.52583	1.71162
0.52611	1.70706	0.52611	1.69766	0.52611	1.71184
0.52639	1.70599	0.52639	1.69763	0.52639	1.71155
0.52667	1.70641	0.52667	1.69727	0.52667	1.7118
0.52694	1.70754	0.52694	1.69726	0.52694	1.71167
0.52722	1.70662	0.52722	1.69695	0.52722	1.71161
0.5275	1.70832	0.5275	1.69699	0.5275	1.71187
0.52778	1.70679	0.52778	1.69679	0.52778	1.71161
0.52806	1.7071	0.52806	1.69665	0.52806	1.71166
0.52833	1.70669	0.52833	1.69653	0.52833	1.712
0.52861	1.70678	0.52861	1.69648	0.52861	1.71177
0.52889	1.70757	0.52889	1.69632	0.52889	1.71191
0.52917	1.70683	0.52917	1.69653	0.52917	1.71192
0.52944	1.70808	0.52944	1.69591	0.52944	1.71166
0.52972	1.70709	0.52972	1.69664	0.52972	1.71173
0.53	1.70727	0.53	1.69671	0.53	1.71181
0.53028	1.70793	0.53028	1.69611	0.53028	1.71192
0.53056	1.70836	0.53056	1.69603	0.53056	1.71224
0.53083	1.70792	0.53083	1.69606	0.53083	1.71186
0.53111	1.7066	0.53111	1.69595	0.53111	1.71173
0.53139	1.70659	0.53139	1.69618	0.53139	1.712
0.53167	1.70644	0.53167	1.69587	0.53167	1.7125
0.53194	1.70673	0.53194	1.69576	0.53194	1.71184
0.53222	1.70626	0.53222	1.6959	0.53222	1.71233
0.5325	1.70629	0.5325	1.69576	0.5325	1.71215
0.53278	1.70775	0.53278	1.69572	0.53278	1.71238
0.53306	1.70827	0.53306	1.69548	0.53306	1.71218
0.53333	1.70672	0.53333	1.6955	0.53333	1.71208
0.53361	1.70667	0.53361	1.69557	0.53361	1.71211
0.53389	1.70706	0.53389	1.69534	0.53389	1.71238
0.53417	1.70857	0.53417	1.69557	0.53417	1.71215
0.53444	1.70724	0.53444	1.69531	0.53444	1.71246
0.53472	1.70665	0.53472	1.69549	0.53472	1.71223
0.535	1.70671	0.535	1.69544	0.535	1.71196
0.53528	1.70688	0.53528	1.6951	0.53528	1.71239
0.53556	1.70758	0.53556	1.69518	0.53556	1.71231
0.53583	1.70723	0.53583	1.69524	0.53583	1.71222
0.53611	1.70788	0.53611	1.69535	0.53611	1.71237
0.53639	1.70783	0.53639	1.69512	0.53639	1.71242
0.53667	1.70791	0.53667	1.69513	0.53667	1.71263
0.53694	1.70646	0.53694	1.69552	0.53694	1.71234
0.53722	1.70799	0.53722	1.69522	0.53722	1.71233
0.5375	1.70778	0.5375	1.69496	0.5375	1.71227
0.53778	1.70767	0.53778	1.69493	0.53778	1.71234
0.53806	1.70777	0.53806	1.69493	0.53806	1.71261
0.53833	1.70764	0.53833	1.69481	0.53833	1.71189
0.53861	1.70735	0.53861	1.69495	0.53861	1.7127
0.53889	1.70623	0.53889	1.69443	0.53889	1.71209
0.53917	1.7082	0.53917	1.69485	0.53917	1.71263
0.53944	1.70707	0.53944	1.69448	0.53944	1.71275
0.53972	1.70691	0.53972	1.69471	0.53972	1.71259
0.54	1.70791	0.54	1.69494	0.54	1.71266
0.54028	1.70741	0.54028	1.69428	0.54028	1.71261
0.54056	1.70737	0.54056	1.69448	0.54056	1.7126
0.54083	1.70702	0.54083	1.69461	0.54083	1.71248
0.54111	1.70766	0.54111	1.69415	0.54111	1.71217
0.54139	1.70717	0.54139	1.69435	0.54139	1.71259
0.54167	1.70695	0.54167	1.69408	0.54167	1.71263
0.54194	1.70817	0.54194	1.69408	0.54194	1.71264
0.54222	1.70712	0.54222	1.69445	0.54222	1.71281
0.5425	1.70675	0.5425	1.69431	0.5425	1.71308
0.54278	1.70749	0.54278	1.69429	0.54278	1.71242
0.54306	1.70685	0.54306	1.6941	0.54306	1.71285
0.54333	1.70885	0.54333	1.69461	0.54333	1.71262
0.54361	1.70723	0.54361	1.69459	0.54361	1.71186
0.54389	1.70805	0.54389	1.69435	0.54389	1.70993
0.54417	1.70727	0.54417	1.6941	0.54417	1.70815
0.54444	1.70735	0.54444	1.69412	0.54444	1.7059
0.54472	1.70687	0.54472	1.69426	0.54472	1.70364
0.545	1.7073	0.545	1.69407	0.545	1.70147
0.54528	1.70727	0.54528	1.69405	0.54528	1.69894
0.54556	1.70707	0.54556	1.69382	0.54556	1.69648
0.54583	1.70832	0.54583	1.69427	0.54583	1.69389
0.54611	1.7085	0.54611	1.69384	0.54611	1.69151
0.54639	1.70811	0.54639	1.69408	0.54639	1.68922
0.54667	1.70619	0.54667	1.69359	0.54667	1.68731
0.54694	1.70728	0.54694	1.69356	0.54694	1.68447
0.54722	1.70904	0.54722	1.69379	0.54722	1.68235
0.5475	1.70597	0.5475	1.69368	0.5475	1.6802
0.54778	1.70691	0.54778	1.69395	0.54778	1.67795
0.54806	1.70646	0.54806	1.69369	0.54806	1.67651
0.54833	1.7089	0.54833	1.69341	0.54833	1.67512
0.54861	1.70859	0.54861	1.69386	0.54861	1.67304
0.54889	1.70644	0.54889	1.69402	0.54889	1.67143
0.54917	1.70857	0.54917	1.69362	0.54917	1.6705
0.54944	1.70834	0.54944	1.69356	0.54944	1.66869
0.54972	1.70694	0.54972	1.69367	0.54972	1.66769
0.55	1.70852	0.55	1.69381	0.55	1.66678
0.55028	1.70788	0.55028	1.69367	0.55028	1.66545
0.55056	1.70857	0.55056	1.69314	0.55056	1.66438
0.55083	1.70841	0.55083	1.69357	0.55083	1.66315
0.55111	1.70804	0.55111	1.69346	0.55111	1.66228
0.55139	1.70644	0.55139	1.69331	0.55139	1.66163
0.55167	1.70675	0.55167	1.69385	0.55167	1.66109
0.55194	1.70672	0.55194	1.69351	0.55194	1.66005
0.55222	1.70735	0.55222	1.69313	0.55222	1.65941
0.5525	1.70774	0.5525	1.69318	0.5525	1.65872
0.55278	1.7089	0.55278	1.69346	0.55278	1.65792
0.55306	1.70767	0.55306	1.69365	0.55306	1.65768
0.55333	1.70804	0.55333	1.69319	0.55333	1.65685
0.55361	1.70791	0.55361	1.69326	0.55361	1.65583
0.55389	1.7083	0.55389	1.69311	0.55389	1.65493
0.55417	1.70829	0.55417	1.69346	0.55417	1.65445
0.55444	1.70795	0.55444	1.69391	0.55444	1.65386
0.55472	1.70763	0.55472	1.69321	0.55472	1.65332
0.555	1.70829	0.555	1.69311	0.555	1.65292
[truncated: 5,202 more rows]
