# Supplementary material for: A self-healing catalyst for electrocatalytic and photoelectrochemical oxygen evolution in highly alkaline conditions
Source: Nat Commun. 2021 Oct 13;12:5980. doi: 10.1038/s41467-021-26281-0 (PMC8514436; doi:10.1038/s41467-021-26281-0)
Supplement: Supplementary file 3 — Source data for Figures 1-5 [file 41467_2021_26281_MOESM3_ESM.zip › Soruce_Data/Soruce_Data_Figure_3.xlsx]

## Sheet: Figure 3a
in 1 M KOH				in 1 M KOH, 50 mM Fe(II)				in KBi, pH 14, 50 mM Fe(II)
Before		After 100 h		Before		After 100 h		Before		After 100 h
Potential (V vs. RHE)	Current density (mA cm-2)	Potential (V vs. RHE)	Current density (mA cm-2)	Potential (V vs. RHE)	Current density (mA cm-2)	Potential (V vs. RHE)	Current density (mA cm-2)	Potential (V vs. RHE)	Current density (mA cm-2)	Potential (V vs. RHE)	Current density (mA cm-2)
1.01168	-4.64182	1.01154	-14.4986	1.01162	-7.2461	1.01184	-2.51835	1.01071	-4.03571	1.01086	-13.9591
1.01176	-0.57532	1.01171	-0.84631	1.01182	-0.44924	1.01197	-0.32157	1.01084	-0.45073	1.01102	-0.67807
1.01194	-0.2932	1.01178	-0.4305	1.01192	-0.20688	1.0122	-0.16428	1.01105	-0.22194	1.01122	-0.29751
1.01205	-0.20966	1.01191	-0.28677	1.01201	-0.13045	1.01225	-0.1162	1.01116	-0.15383	1.01124	-0.20166
1.01214	-0.16237	1.01199	-0.21498	1.01216	-0.09307	1.01239	-0.08933	1.01129	-0.11537	1.01139	-0.15244
1.01221	-0.13312	1.01208	-0.17131	1.01221	-0.07105	1.01245	-0.0726	1.01133	-0.09233	1.01134	-0.11944
1.01235	-0.11143	1.01217	-0.1422	1.01232	-0.0572	1.01256	-0.0603	1.01144	-0.07506	1.01151	-0.09961
1.01249	-0.09588	1.01229	-0.1214	1.01244	-0.04758	1.0126	-0.05161	1.01158	-0.06369	1.01154	-0.08363
1.01254	-0.08457	1.01238	-0.10603	1.01253	-0.04073	1.01281	-0.04469	1.01165	-0.05566	1.0115	-0.07329
1.01265	-0.07469	1.01248	-0.09419	1.01262	-0.03615	1.01285	-0.0399	1.01176	-0.04823	1.01178	-0.06331
1.01275	-0.06771	1.01259	-0.08509	1.01273	-0.03206	1.01298	-0.03647	1.01186	-0.04201	1.01212	-0.05626
1.01283	-0.06177	1.01271	-0.07788	1.01282	-0.02873	1.01306	-0.03332	1.01198	-0.03892	1.01219	-0.05038
1.01293	-0.05694	1.01276	-0.07032	1.01293	-0.02557	1.01319	-0.03005	1.01209	-0.03503	1.01216	-0.04539
1.01303	-0.05152	1.01291	-0.06493	1.01307	-0.02374	1.01326	-0.02776	1.01213	-0.03209	1.01226	-0.04205
1.01311	-0.0481	1.01298	-0.06122	1.01313	-0.02142	1.01335	-0.0255	1.01225	-0.02921	1.01246	-0.03959
1.0132	-0.04559	1.01307	-0.05706	1.01319	-0.01973	1.01348	-0.02379	1.01233	-0.02664	1.01241	-0.03621
1.01333	-0.04187	1.01315	-0.05348	1.0133	-0.01839	1.01352	-0.0224	1.01243	-0.02464	1.01241	-0.03417
1.01347	-0.04006	1.01328	-0.0502	1.01344	-0.01716	1.01366	-0.02058	1.01257	-0.02308	1.01253	-0.03169
1.01352	-0.03835	1.01336	-0.04791	1.01354	-0.0158	1.01377	-0.01929	1.0127	-0.02127	1.01273	-0.02973
1.01366	-0.03589	1.01348	-0.04585	1.01361	-0.01484	1.01388	-0.01827	1.01275	-0.01961	1.01268	-0.02774
1.01379	-0.03375	1.01359	-0.04324	1.01376	-0.01403	1.01395	-0.0173	1.01286	-0.01885	1.01262	-0.02619
1.01383	-0.03276	1.01372	-0.04194	1.01383	-0.01348	1.01407	-0.01629	1.01301	-0.0176	1.01317	-0.02472
1.01397	-0.031	1.01375	-0.03992	1.01389	-0.01251	1.01421	-0.01547	1.01313	-0.01668	1.01314	-0.02347
1.01403	-0.02949	1.01388	-0.03889	1.01405	-0.01231	1.01427	-0.01468	1.01314	-0.01597	1.01329	-0.02199
1.01414	-0.02832	1.01395	-0.03741	1.01413	-0.0117	1.01438	-0.01382	1.01324	-0.01508	1.01335	-0.02095
1.01424	-0.02714	1.01412	-0.03587	1.01418	-0.01077	1.01448	-0.01306	1.01335	-0.01398	1.01346	-0.02023
1.01437	-0.02602	1.01416	-0.03488	1.01432	-0.01028	1.01455	-0.01252	1.01344	-0.0135	1.01355	-0.01907
1.01444	-0.02505	1.01423	-0.03325	1.01439	-0.01008	1.01468	-0.01232	1.01359	-0.01261	1.01367	-0.01807
1.01453	-0.02404	1.0144	-0.0322	1.01455	-0.00948	1.01471	-0.01143	1.01371	-0.01233	1.01387	-0.01729
1.01464	-0.02308	1.01442	-0.03108	1.01463	-0.00926	1.01485	-0.01133	1.01377	-0.01137	1.0138	-0.01696
1.01469	-0.0222	1.01457	-0.03023	1.01475	-0.00888	1.01498	-0.01044	1.01389	-0.01114	1.01377	-0.01585
1.01484	-0.02161	1.0147	-0.02916	1.01483	-0.00835	1.01503	-0.01003	1.01396	-0.01073	1.01406	-0.01548
1.015	-0.02099	1.01479	-0.02857	1.01491	-0.00782	1.01516	-0.00983	1.01408	-0.00993	1.01405	-0.01472
1.01501	-0.02039	1.0149	-0.02783	1.01508	-0.00764	1.01526	-0.00952	1.01414	-0.01011	1.01433	-0.01452
1.01513	-0.01958	1.01497	-0.02688	1.01511	-0.00742	1.01533	-0.00914	1.01424	-0.00963	1.01418	-0.01371
1.01528	-0.01908	1.01508	-0.02634	1.01527	-0.00712	1.01544	-0.00878	1.01438	-0.00901	1.01451	-0.01308
1.01534	-0.0182	1.0152	-0.02572	1.01538	-0.00686	1.01553	-0.0086	1.01446	-0.00896	1.01476	-0.0129
1.01544	-0.01804	1.01532	-0.02493	1.01546	-0.00706	1.01566	-0.00814	1.01459	-0.00838	1.01478	-0.01265
1.01553	-0.01743	1.01535	-0.02433	1.01549	-0.0067	1.01577	-0.00795	1.0147	-0.00826	1.0148	-0.01205
1.01561	-0.01716	1.01545	-0.02429	1.01563	-0.00633	1.01589	-0.00763	1.01479	-0.00803	1.01493	-0.01206
1.01577	-0.01649	1.01555	-0.02318	1.01572	-0.0061	1.01601	-0.00729	1.01482	-0.00696	1.01481	-0.01128
1.0158	-0.01621	1.01574	-0.0227	1.01583	-0.0059	1.01606	-0.00713	1.01497	-0.00749	1.01503	-0.01105
1.01597	-0.01566	1.01578	-0.0226	1.01599	-0.00581	1.01619	-0.00685	1.01511	-0.00692	1.01498	-0.01107
1.01602	-0.01537	1.01584	-0.02201	1.01603	-0.00557	1.01621	-0.00693	1.01519	-0.00694	1.0151	-0.01067
1.01607	-0.01499	1.01599	-0.02128	1.01611	-0.00536	1.01638	-0.00673	1.01527	-0.00646	1.01551	-0.01025
1.01626	-0.0147	1.01608	-0.02131	1.0162	-0.0054	1.0164	-0.00608	1.0154	-0.00627	1.01526	-0.00991
1.01633	-0.01414	1.0162	-0.02037	1.01634	-0.00511	1.01653	-0.00627	1.01547	-0.00625	1.01585	-0.00939
1.01649	-0.01392	1.01627	-0.02	1.0164	-0.00477	1.01662	-0.0059	1.01555	-0.00613	1.0155	-0.00957
1.01651	-0.01335	1.01639	-0.02024	1.01652	-0.00471	1.01677	-0.00595	1.01568	-0.00592	1.01541	-0.00925
1.01664	-0.01312	1.01652	-0.01974	1.01662	-0.00488	1.01684	-0.0058	1.01577	-0.00559	1.01579	-0.00911
1.01675	-0.01258	1.01661	-0.01898	1.01672	-0.00453	1.01691	-0.00551	1.01589	-0.0054	1.01586	-0.00915
1.01683	-0.0128	1.01668	-0.01901	1.01682	-0.00433	1.01705	-0.00556	1.01598	-0.00537	1.01591	-0.00893
1.01698	-0.01243	1.01678	-0.01819	1.01693	-0.00451	1.01714	-0.00534	1.01605	-0.00522	1.01612	-0.00867
1.01705	-0.01202	1.01688	-0.01794	1.01706	-0.00417	1.01725	-0.00526	1.01617	-0.005	1.01643	-0.00846
1.01714	-0.01186	1.01698	-0.01775	1.01718	-0.00431	1.01733	-0.00523	1.01626	-0.00502	1.01622	-0.00862
1.01723	-0.01155	1.01705	-0.01774	1.01722	-0.00427	1.01743	-0.00502	1.01635	-0.00499	1.01657	-0.00781
1.01737	-0.01143	1.0172	-0.01719	1.01731	-0.00415	1.01755	-0.00455	1.01642	-0.00465	1.01635	-0.00784
1.01743	-0.01096	1.01725	-0.01703	1.01745	-0.00407	1.01765	-0.00458	1.01658	-0.00418	1.01654	-0.00771
1.01757	-0.01115	1.01733	-0.01707	1.01755	-0.00396	1.0177	-0.00444	1.01668	-0.00449	1.0169	-0.00756
1.01762	-0.01078	1.01745	-0.01638	1.01768	-0.00388	1.01783	-0.00442	1.01673	-0.00419	1.01677	-0.0071
1.01773	-0.01029	1.0176	-0.01605	1.01776	-0.00372	1.01795	-0.00426	1.01688	-0.00417	1.01699	-0.00736
1.01785	-0.01028	1.01772	-0.01642	1.01781	-0.00364	1.01806	-0.0042	1.017	-0.00409	1.0169	-0.00687
1.01793	-0.01003	1.01778	-0.0157	1.01795	-0.00358	1.01816	-0.00407	1.0171	-0.00387	1.01715	-0.0071
1.01802	-0.00999	1.01786	-0.01572	1.018	-0.00361	1.0183	-0.00402	1.01713	-0.00382	1.01718	-0.00629
1.01812	-0.00937	1.01799	-0.0155	1.01812	-0.00346	1.01837	-0.00391	1.01728	-0.00358	1.01727	-0.00663
1.0182	-0.00952	1.01808	-0.01473	1.01822	-0.00334	1.01843	-0.00391	1.01738	-0.00357	1.01751	-0.00621
1.01829	-0.00934	1.01817	-0.01462	1.01833	-0.00337	1.01856	-0.00377	1.01749	-0.00341	1.01764	-0.00657
1.01843	-0.00908	1.01833	-0.01478	1.01838	-0.00324	1.01864	-0.00375	1.01759	-0.00348	1.01755	-0.00579
1.01851	-0.00923	1.01839	-0.01444	1.01849	-0.00329	1.01874	-0.00364	1.01766	-0.00339	1.01778	-0.00582
1.01864	-0.00876	1.01849	-0.01393	1.01861	-0.00326	1.01884	-0.00358	1.01775	-0.00306	1.01792	-0.00554
1.01876	-0.00887	1.01864	-0.01423	1.01868	-0.00316	1.01895	-0.00346	1.01788	-0.00315	1.01793	-0.00548
1.01886	-0.00848	1.01867	-0.01407	1.01883	-0.0031	1.01909	-0.0035	1.01796	-0.00298	1.01799	-0.0054
1.01892	-0.00829	1.01875	-0.01407	1.01891	-0.0031	1.01917	-0.00335	1.0181	-0.00295	1.01801	-0.00528
1.01903	-0.00825	1.01886	-0.01402	1.01906	-0.00305	1.01924	-0.00336	1.01817	-0.00291	1.01824	-0.00499
1.01912	-0.008	1.019	-0.01357	1.0191	-0.00303	1.01936	-0.00324	1.0183	-0.00283	1.01845	-0.00501
1.01923	-0.00809	1.01908	-0.01303	1.01918	-0.00285	1.01948	-0.00326	1.01834	-0.00286	1.01837	-0.00484
1.01935	-0.00779	1.0192	-0.0134	1.01931	-0.00278	1.01955	-0.00318	1.01851	-0.00267	1.01847	-0.00473
1.01941	-0.0071	1.01933	-0.01321	1.01941	-0.00268	1.01969	-0.00308	1.0186	-0.00268	1.0185	-0.00465
1.0195	-0.00766	1.01939	-0.0128	1.01951	-0.00259	1.01974	-0.00305	1.01875	-0.00255	1.01889	-0.0044
1.01966	-0.00756	1.01947	-0.01283	1.01961	-0.00258	1.01986	-0.00305	1.01881	-0.00245	1.0189	-0.0046
1.01969	-0.00746	1.01958	-0.01257	1.0197	-0.00262	1.01994	-0.00299	1.01889	-0.00254	1.01898	-0.00412
1.01981	-0.00719	1.01967	-0.01213	1.0198	-0.00253	1.02007	-0.00284	1.01893	-0.00227	1.01895	-0.00414
1.01996	-0.00741	1.01981	-0.01219	1.01991	-0.00252	1.02021	-0.00291	1.0191	-0.00235	1.01934	-0.00396
1.02005	-0.00689	1.01994	-0.01229	1.02004	-0.00257	1.02028	-0.00284	1.01914	-0.00227	1.01935	-0.00428
1.02018	-0.0067	1.01995	-0.01183	1.0201	-0.00252	1.02034	-0.00276	1.01931	-0.00223	1.01938	-0.00381
1.02022	-0.00707	1.0201	-0.01208	1.02019	-0.00248	1.02044	-0.0027	1.01939	-0.00237	1.01941	-0.00404
1.02036	-0.0068	1.02022	-0.01185	1.02031	-0.00244	1.02063	-0.00265	1.01948	-0.00201	1.01961	-0.00373
1.02047	-0.00662	1.02034	-0.01141	1.02046	-0.00237	1.02066	-0.00271	1.01958	-0.00218	1.01979	-0.00395
1.02055	-0.00656	1.02039	-0.01166	1.0205	-0.00234	1.02077	-0.00256	1.01972	-0.002	1.01971	-0.00353
1.02062	-0.00682	1.02047	-0.01176	1.0206	-0.00225	1.02086	-0.0026	1.01975	-0.00195	1.01995	-0.00376
1.02073	-0.00626	1.02055	-0.01117	1.02069	-0.00223	1.02094	-0.00252	1.0199	-0.00203	1.01994	-0.00342
1.02084	-0.00613	1.02072	-0.0111	1.0208	-0.00219	1.02107	-0.00249	1.02	-0.00187	1.02003	-0.0036
1.0209	-0.00629	1.02079	-0.01123	1.02095	-0.00208	1.02118	-0.00248	1.02005	-0.00195	1.02014	-0.0033
1.02107	-0.00641	1.02092	-0.01072	1.02104	-0.00201	1.02117	-0.00243	1.0202	-0.00192	1.02034	-0.00349
1.02115	-0.00565	1.02095	-0.01074	1.02109	-0.00209	1.02137	-0.00243	1.02032	-0.00181	1.02034	-0.00321
1.02123	-0.00616	1.02109	-0.0108	1.02121	-0.00199	1.0215	-0.00235	1.02039	-0.00186	1.0204	-0.00335
1.02134	-0.00591	1.02117	-0.0109	1.02132	-0.00205	1.02154	-0.00236	1.02049	-0.00164	1.02058	-0.00316
1.02148	-0.00579	1.02131	-0.01009	1.0214	-0.00198	1.02167	-0.00228	1.02067	-0.00185	1.0207	-0.00318
1.0216	-0.00545	1.02138	-0.01074	1.02153	-0.00201	1.02177	-0.00222	1.02067	-0.00167	1.02089	-0.00309
1.02164	-0.00576	1.02152	-0.01055	1.02164	-0.00206	1.02185	-0.00219	1.02078	-0.00161	1.02075	-0.00305
1.02175	-0.00549	1.0216	-0.00977	1.0217	-0.00196	1.02197	-0.00216	1.02088	-0.00163	1.02099	-0.0031
1.02182	-0.00538	1.0217	-0.01014	1.02179	-0.00201	1.02204	-0.00213	1.02098	-0.00151	1.02106	-0.00297
1.02195	-0.00549	1.0218	-0.00996	1.02187	-0.00191	1.02216	-0.00208	1.02113	-0.00154	1.02113	-0.00294
1.02202	-0.00549	1.02187	-0.00972	1.02202	-0.00182	1.02226	-0.00206	1.02122	-0.00145	1.02114	-0.00275
1.02212	-0.00526	1.02198	-0.00966	1.0221	-0.00186	1.02233	-0.00201	1.0213	-0.00147	1.02129	-0.00294
1.02223	-0.0055	1.02207	-0.01004	1.02224	-0.00186	1.02246	-0.00198	1.02141	-0.00147	1.02151	-0.00271
1.02235	-0.00523	1.02219	-0.00944	1.02233	-0.0018	1.02257	-0.00195	1.02147	-0.00126	1.02147	-0.00281
1.02244	-0.00483	1.0223	-0.00943	1.02239	-0.00162	1.02268	-0.00192	1.02162	-0.00146	1.02165	-0.00259
1.02253	-0.00488	1.02246	-0.00978	1.02252	-0.00169	1.02276	-0.00194	1.02167	-0.00135	1.02189	-0.00272
1.02265	-0.00522	1.02249	-0.00934	1.02262	-0.00171	1.02287	-0.00178	1.02181	-0.00134	1.02191	-0.0025
1.02272	-0.00472	1.02258	-0.00927	1.02272	-0.00162	1.02295	-0.00185	1.02187	-0.0013	1.0221	-0.00273
1.02282	-0.00473	1.02269	-0.00952	1.02281	-0.00157	1.02305	-0.00177	1.02201	-0.00119	1.02209	-0.00246
1.02295	-0.00491	1.02279	-0.00886	1.02289	-0.00162	1.02313	-0.00179	1.02209	-0.00129	1.02219	-0.00252
1.02303	-0.00469	1.02286	-0.0089	1.02302	-0.00159	1.02322	-0.00175	1.0222	-0.00116	1.02229	-0.00226
1.02313	-0.00463	1.02295	-0.00933	1.02305	-0.00165	1.02335	-0.00172	1.02232	-0.0012	1.0224	-0.00249
1.02319	-0.00472	1.02308	-0.00874	1.02324	-0.00159	1.02343	-0.00169	1.02239	-0.00115	1.02243	-0.00227
1.02332	-0.00455	1.02323	-0.00821	1.02333	-0.00164	1.02356	-0.0017	1.02248	-0.00106	1.02256	-0.00246
1.02344	-0.00409	1.02325	-0.00889	1.02341	-0.00158	1.0236	-0.00163	1.02261	-0.00118	1.02259	-0.00218
1.02354	-0.00436	1.02337	-0.00858	1.02353	-0.00144	1.02372	-0.00159	1.02271	-0.00102	1.02279	-0.00232
1.02363	-0.00451	1.02346	-0.00834	1.02362	-0.00156	1.02383	-0.00165	1.02285	-0.00106	1.02275	-0.00225
1.02374	-0.0044	1.02354	-0.00865	1.02374	-0.00156	1.02398	-0.00153	1.02294	-0.000958922	1.02295	-0.00219
1.02382	-0.00431	1.02371	-0.00875	1.02381	-0.00141	1.02404	-0.00149	1.02303	-0.000992827	1.02313	-0.00213
1.024	-0.00441	1.02377	-0.00821	1.02395	-0.00135	1.02413	-0.00146	1.02307	-0.00104	1.0231	-0.00204
1.02405	-0.00428	1.02388	-0.00828	1.02401	-0.00134	1.02416	-0.00139	1.02319	-0.000954758	1.02322	-0.00205
1.02417	-0.00413	1.02402	-0.00816	1.02414	-0.00132	1.02434	-0.00138	1.0233	-0.0011	1.02334	-0.00192
1.0243	-0.00418	1.02411	-0.00777	1.02421	-0.00128	1.02442	-0.00144	1.02341	-0.000942472	1.02347	-0.00196
1.02436	-0.0043	1.02422	-0.0082	1.02431	-0.00131	1.02449	-0.00135	1.02351	-0.000777734	1.02348	-0.00183
1.02444	-0.004	1.02429	-0.00803	1.02447	-0.00124	1.02466	-0.00127	1.02362	-0.000882227	1.02359	-0.00201
1.02452	-0.004	1.02435	-0.0076	1.0245	-0.0013	1.02473	-0.00134	1.02362	-0.000794808	1.02362	-0.00178
1.02469	-0.00408	1.02452	-0.00805	1.02462	-0.00136	1.02484	-0.00119	1.02381	-0.000906311	1.02384	-0.00197
1.02475	-0.00389	1.02456	-0.00788	1.02471	-0.00139	1.02491	-0.00132	1.02387	-0.000826631	1.02407	-0.00165
1.02488	-0.00371	1.02471	-0.00779	1.02485	-0.00134	1.02507	-0.00122	1.02406	-0.000745806	1.02411	-0.00195
1.02499	-0.0039	1.0248	-0.00768	1.02496	-0.00134	1.02514	-0.00116	1.02411	-0.000789117	1.02414	-0.00164
1.02503	-0.00387	1.0249	-0.00773	1.02503	-0.0013	1.02525	-0.0012	1.0242	-0.000695937	1.02434	-0.00181
1.02516	-0.00364	1.02497	-0.00733	1.02513	-0.00121	1.02535	-0.00112	1.02426	-0.000767566	1.02437	-0.00158
1.02525	-0.00371	1.02508	-0.0074	1.02519	-0.0012	1.02541	-0.00118	1.02438	-0.000589675	1.02459	-0.00182
1.02537	-0.00379	1.02521	-0.00742	1.02534	-0.00119	1.02552	-0.00104	1.02449	-0.000715059	1.0246	-0.00151
1.02547	-0.00356	1.02532	-0.00718	1.02539	-0.0011	1.02562	-0.00106	1.02461	-0.000732064	1.02482	-0.00166
1.02555	-0.00344	1.02547	-0.00695	1.02555	-0.00106	1.02576	-0.00102	1.02467	-0.000581623	1.02474	-0.00143
1.02569	-0.00359	1.02552	-0.00713	1.02563	-0.00114	1.02586	-0.00104	1.02477	-0.000690558	1.02471	-0.00162
1.02573	-0.00344	1.02558	-0.00702	1.02573	-0.00108	1.02591	-0.00101	1.02484	-0.000446383	1.02503	-0.00133
1.02584	-0.00336	1.02571	-0.00687	1.02587	-0.00106	1.0261	-0.000945596	1.025	-0.000555804	1.02506	-0.00151
1.026	-0.00341	1.02575	-0.00695	1.02595	-0.00102	1.02617	-0.000994806	1.02511	-0.000545462	1.0252	-0.00134
1.02604	-0.00348	1.0259	-0.00675	1.02607	-0.00111	1.02627	-0.000940668	1.02526	-0.000443607	1.02522	-0.00142
1.02616	-0.00324	1.02597	-0.0069	1.02617	-0.00109	1.02634	-0.000910059	1.02533	-0.00055563	1.02544	-0.00115
1.0262	-0.00324	1.02614	-0.00654	1.02627	-0.00114	1.02647	-0.000920366	1.02538	-0.000397069	1.02547	-0.00141
1.02636	-0.00332	1.02615	-0.00648	1.02636	-0.00104	1.02661	-0.000956284	1.02547	-0.000588252	1.02564	-0.00127
1.02645	-0.0031	1.02631	-0.00628	1.02644	-0.00109	1.02666	-0.000838708	1.0256	-0.000359346	1.02586	-0.00127
1.02653	-0.00299	1.02634	-0.00666	1.02655	-0.000895136	1.02675	-0.00095389	1.02567	-0.000369965	1.0257	-0.00129
1.02663	-0.00324	1.02647	-0.00645	1.02667	-0.00105	1.02681	-0.000841554	1.02576	-0.000459085	1.02575	-0.00123
1.02676	-0.00303	1.02658	-0.00616	1.02675	-0.000903535	1.02699	-0.000865951	1.02586	-0.000310449	1.02622	-0.0013
1.02686	-0.00296	1.02668	-0.00656	1.02688	-0.00101	1.02706	-0.000848738	1.02599	-0.000391031	1.02607	-0.00114
1.02698	-0.00304	1.02682	-0.00626	1.02694	-0.000889063	1.02719	-0.000857518	1.02602	-0.000324712	1.02603	-0.00123
1.02699	-0.00311	1.02691	-0.00587	1.02704	-0.000820454	1.02728	-0.000862133	1.02614	-0.000240729	1.02619	-0.000959026
1.02714	-0.00277	1.02701	-0.00628	1.02716	-0.000883927	1.0274	-0.000826111	1.02627	-0.000343487	1.02639	-0.00119
1.02723	-0.00285	1.02706	-0.00595	1.02726	-0.000894928	1.02746	-0.000798903	1.02638	-0.000227958	1.02651	-0.000940702
1.02737	-0.00298	1.02719	-0.00582	1.02732	-0.000894963	1.02755	-0.000756287	1.02647	-0.000296775	1.02678	-0.00118
1.02743	-0.00277	1.02728	-0.00581	1.02742	-0.000796647	1.02767	-0.000834926	1.02656	-0.000247114	1.02653	-0.000894928
1.02753	-0.00261	1.02738	-0.00594	1.02755	-0.000902494	1.02777	-0.000817574	1.02665	-0.000158446	1.0267	-0.00107
1.02764	-0.00282	1.02748	-0.00583	1.02763	-0.000893297	1.02792	-0.000753233	1.02677	-0.00021595	1.02682	-0.000723284
1.02772	-0.00278	1.02762	-0.00583	1.02769	-0.000921199	1.02797	-0.000812264	1.02689	-0.000188361	1.02707	-0.00105
1.02788	-0.0026	1.02772	-0.00591	1.02785	-0.000900134	1.02811	-0.000769579	1.02696	-0.000307221	1.02724	-0.000778463
1.02796	-0.00269	1.0278	-0.00546	1.02791	-0.000868276	1.02819	-0.000737443	1.02703	-0.000158342	1.02724	-0.00101
1.02809	-0.00273	1.02791	-0.00582	1.02805	-0.000764581	1.02827	-0.000814936	1.02719	-0.000128011	1.02718	-0.000757745
1.02816	-0.00255	1.02801	-0.00585	1.02813	-0.000859843	1.02833	-0.000779261	1.02724	-0.000133217	1.02739	-0.000944069
1.02824	-0.00244	1.02809	-0.0054	1.0282	-0.000753927	1.02847	-0.000695174	1.02736	1.39881e-06	1.02768	-0.000724186
1.0283	-0.00266	1.02817	-0.00566	1.02832	-0.00074834	1.02855	-0.000805323	1.02749	-0.000153033	1.02757	-0.000890382
1.02842	-0.00251	1.02827	-0.0058	1.02843	-0.000742163	1.0287	-0.000697117	1.02759	-7.84544e-05	1.02769	-0.000672096
1.02854	-0.00233	1.0284	-0.00549	1.02852	-0.000640481	1.02879	-0.000762742	1.02771	-2.59824e-05	1.02792	-0.000823577
1.02863	-0.00256	1.02848	-0.00568	1.02864	-0.000760764	1.02889	-0.000815734	1.02772	-6.9952e-05	1.02769	-0.000716933
1.02877	-0.00242	1.02861	-0.00567	1.02872	-0.000649434	1.02903	-0.000760035	1.02787	5.3732e-05	1.02791	-0.000650927
1.02887	-0.00219	1.02871	-0.00529	1.02883	-0.000737755	1.02906	-0.000795016	1.02798	-5.54458e-05	1.02793	-0.000762048
1.02899	-0.00242	1.0288	-0.00537	1.02891	-0.000674872	1.02919	-0.000796821	1.02806	6.26161e-05	1.02791	-0.000614349
1.02901	-0.0025	1.02888	-0.00564	1.02906	-0.000684589	1.02926	-0.000767149	1.02813	2.41991e-05	1.02821	-0.000790088
1.02912	-0.00218	1.02895	-0.00541	1.02914	-0.000668834	1.0294	-0.00084027	1.02826	-1.60224e-05	1.02843	-0.000532275
1.02922	-0.00212	1.02915	-0.00523	1.02923	-0.00073838	1.0295	-0.000844226	1.02838	0.000102907	1.02836	-0.000659047
1.02935	-0.00235	1.02918	-0.00561	1.02935	-0.000714885	1.02959	-0.000781517	1.02844	-7.21383e-05	1.02859	-0.000514784
1.02944	-0.00216	1.02933	-0.00516	1.02941	-0.000735361	1.02962	-0.000792136	1.02858	0.000194421	1.02851	-0.000711103
1.02951	-0.00202	1.02934	-0.00514	1.02954	-0.000662969	1.02979	-0.000819656	1.02868	5.04351e-05	1.02872	-0.000417926
1.02966	-0.00232	1.02945	-0.00566	1.02966	-0.000667237	1.02988	-0.000864597	1.02881	0.000152325	1.02876	-0.000729322
1.02973	-0.00212	1.02962	-0.00536	1.02979	-0.000676364	1.02993	-0.000891041	1.0289	0.000127547	1.02907	-0.000497189
1.02989	-0.00192	1.02971	-0.00475	1.02984	-0.000567568	1.03015	-0.000853076	1.02894	7.17779e-05	1.02898	-0.000847141
1.02991	-0.00203	1.02977	-0.0053	1.02995	-0.000537064	1.03016	-0.000837112	1.02905	0.000232074	1.02927	-0.000460785
1.03004	-0.00219	1.02993	-0.00491	1.0301	-0.000522731	1.0303	-0.000893089	1.02913	1.45862e-05	1.0293	-0.000696909
1.03013	-0.00191	1.03002	-0.00479	1.03013	-0.000561807	1.0304	-0.000853631	1.02925	0.000253903	1.02913	-0.000406994
1.03025	-0.00191	1.03009	-0.00495	1.03024	-0.000559378	1.03047	-0.000892707	1.02935	0.000208233	1.0295	-0.000677926
1.03034	-0.00207	1.03022	-0.00524	1.03037	-0.000453081	1.03058	-0.000750908	1.02944	0.000217395	1.02949	-0.000488583
1.03043	-0.00189	1.03035	-0.00482	1.03047	-0.000501388	1.03064	-0.000830692	1.02955	0.000277744	1.02977	-0.000627987
1.03055	-0.0018	1.03036	-0.00479	1.03047	-0.000496842	1.03074	-0.000821426	1.02968	0.000206185	1.0299	-0.000450999
1.03063	-0.00192	1.03049	-0.005	1.03061	-0.000644611	1.03091	-0.000776762	1.02976	0.000305854	1.02973	-0.00067161
1.03075	-0.00196	1.03055	-0.00465	1.03072	-0.000530123	1.03098	-0.000806642	1.02981	0.000268097	1.02983	-0.000492608
1.03082	-0.0018	1.03069	-0.00485	1.03087	-0.000634269	1.03103	-0.0007718	1.02999	0.000393585	1.03017	-0.000603868
1.03093	-0.00179	1.0308	-0.00518	1.03097	-0.000538174	1.03118	-0.000770168	1.0301	0.000357181	1.0303	-0.000491255
1.03105	-0.00194	1.03088	-0.00474	1.03105	-0.000552056	1.03126	-0.000810321	1.03015	0.000323137	1.03047	-0.000565451
1.03109	-0.00174	1.03101	-0.0048	1.03116	-0.000463561	1.03136	-0.00073314	1.03028	0.000338094	1.03041	-0.000476783
1.03127	-0.00165	1.03112	-0.0048	1.03122	-0.000405502	1.03145	-0.000792101	1.03032	0.000283019	1.03042	-0.000500764
1.0313	-0.00178	1.03121	-0.00448	1.03133	-0.000414733	1.03158	-0.000699199	1.03048	0.000464277	1.03047	-0.000498334
1.03143	-0.00179	1.03132	-0.00448	1.03145	-0.00033894	1.03166	-0.000660366	1.03051	0.000413228	1.03061	-0.000558545
1.03153	-0.00162	1.03138	-0.0046	1.03159	-0.000357299	1.03172	-0.000692502	1.03065	0.000363948	1.03058	-0.000538105
1.03164	-0.00177	1.03151	-0.00432	1.03163	-0.000361879	1.03181	-0.000628265	1.03076	0.000467157	1.03087	-0.00037007
1.03177	-0.00176	1.03174	-0.00487	1.0317	-0.000387248	1.03191	-0.000718252	1.03083	0.000293882	1.0309	-0.000606332
1.0318	-0.00158	1.03183	-0.00432	1.03182	-0.000334151	1.03207	-0.000642042	1.03093	0.000411458	1.03098	-0.000363545
1.03193	-0.0015	1.03196	-0.00439	1.03199	-0.000343591	1.03214	-0.000745286	1.03104	0.000492387	1.03116	-0.000495003
1.03198	-0.00174	1.032	-0.00467	1.03199	-0.000361428	1.03224	-0.000688025	1.03111	0.000435716	1.0311	-0.000256207
1.03211	-0.00155	1.03213	-0.00427	1.03213	-0.000410708	1.03243	-0.000641175	1.03125	0.000481976	1.03137	-0.000539771
1.03224	-0.00148	1.03223	-0.0042	1.03226	-0.000400054	1.03248	-0.000573156	1.03135	0.000468337	1.03136	-0.00019197
1.03232	-0.00168	1.03235	-0.0046	1.03234	-0.000384298	1.03255	-0.000596615	1.03144	0.000547566	1.03137	-0.000579125
1.03245	-0.00159	1.03242	-0.00418	1.03247	-0.000338316	1.03266	-0.000621394	1.03157	0.000455531	1.03166	-0.000217339
1.03256	-0.00144	1.03254	-0.00401	1.03255	-0.000383639	1.03274	-0.000564653	1.03163	0.000470038	1.03179	-0.000444648
1.03262	-0.00153	1.03259	-0.00446	1.03266	-0.000278001	1.03285	-0.000538903	1.03178	0.000655911	1.03199	-0.000130441
1.03275	-0.00155	1.03269	-0.0041	1.03275	-0.000298511	1.03292	-0.000554416	1.03188	0.000452373	1.03203	-0.000429933
1.03282	-0.00144	1.03282	-0.00391	1.03284	-0.000257768	1.03305	-0.000483794	1.03195	0.000586052	1.03208	-8.26188e-05
1.03293	-0.00134	1.03292	-0.00427	1.03296	-0.00022133	1.03314	-0.000505518	1.03202	0.00047795	1.03221	-0.000337587
1.03302	-0.00155	1.03295	-0.00411	1.03306	-0.000136444	1.03323	-0.000515964	1.03214	0.000505886	1.03224	-0.000219039
1.0331	-0.00143	1.03309	-0.00383	1.03311	-0.00019322	1.03334	-0.000456655	1.03228	0.000624087	1.03233	-0.000296879
1.03323	-0.00124	1.03318	-0.0041	1.03326	-0.000148244	1.03345	-0.000465054	1.03239	0.000513001	1.03251	-0.000175555
1.03333	-0.00141	1.03329	-0.00398	1.03327	-0.000198252	1.03355	-0.0003835	1.03243	0.000610345	1.03254	-0.000206893
1.03342	-0.00152	1.03334	-0.00367	1.03344	-0.0002037	1.03365	-0.000425248	1.03256	0.000641057	1.03268	-0.000135264
1.03353	-0.00125	1.03352	-0.00403	1.03357	-0.000195996	1.03373	-0.000432224	1.03264	0.000601738	1.03283	-0.000190825
1.03359	-0.00141	1.0336	-0.00393	1.03361	-0.000284698	1.03385	-0.000411853	1.03276	0.000722021	1.03298	-0.000118502
1.03371	-0.00146	1.03369	-0.00359	1.03374	-0.000226223	1.03399	-0.000421466	1.03286	0.000505227	1.03297	-4.57022e-06
1.03381	-0.00117	1.03374	-0.00385	1.03383	-0.000219178	1.03406	-0.000372881	1.03295	0.000652371	1.03309	-0.000137589
1.03394	-0.00118	1.03393	-0.00385	1.03393	-0.000232122	1.03411	-0.000380446	1.03303	0.000610622	1.03308	4.0961e-05
1.03402	-0.00141	1.03394	-0.0034	1.03404	-0.000238126	1.03427	-0.000367675	1.03318	0.000647651	1.03323	-0.000113817
1.03412	-0.00123	1.03409	-0.00385	1.0341	-6.99867e-05	1.03436	-0.000322005	1.03322	0.000761202	1.03332	5.45996e-05
1.03424	-0.00114	1.03421	-0.00382	1.03428	-7.1236e-05	1.03442	-0.00035532	1.03334	0.000629154	1.03358	-0.000159696
1.03433	-0.00128	1.03427	-0.00333	1.03435	-3.92739e-05	1.03456	-0.000317216	1.03345	0.000699568	1.0335	-4.58676e-05
1.03443	-0.00134	1.03438	-0.00357	1.03443	-1.12333e-05	1.03459	-0.000331618	1.03352	0.000567728	1.03358	-0.000212723
1.03454	-0.0011	1.03452	-0.00369	1.0345	-5.97491e-05	1.03474	-0.000277792	1.03365	0.000816485	1.03381	0.000137368
1.03462	-0.00111	1.03459	-0.00319	1.03461	-6.00267e-05	1.03491	-0.000278244	1.03376	0.00072504	1.03386	-0.000224245
1.03472	-0.00131	1.03467	-0.00327	1.03474	-4.82622e-05	1.03496	-0.000245518	1.03387	0.0007046	1.03397	0.00013473
1.03484	-0.00109	1.03479	-0.00362	1.03482	1.0283e-05	1.03501	-0.000304549	1.03391	0.000796912	1.03403	-9.66391e-05
1.03491	-0.000995881	1.03491	-0.00321	1.0349	-0.000192283	1.03516	-0.000253951	1.03407	0.000666981	1.0341	0.000156733
1.03505	-0.00118	1.03497	-0.00323	1.03504	-6.95702e-05	1.03524	-0.00025527	1.03414	0.000809162	1.0342	-0.000163409
1.03515	-0.00107	1.03509	-0.00344	1.03514	-7.26589e-05	1.03535	-0.000282096	1.03425	0.000660283	1.03435	7.35131e-05
1.03525	-0.001	1.03517	-0.00303	1.03526	-7.84197e-05	1.03548	-0.000234725	1.03429	0.000722438	1.03448	-0.000125096
1.03536	-0.00112	1.03533	-0.00299	1.03532	-1.48078e-05	1.03556	-0.000192942	1.03442	0.000872219	1.03445	6.00828e-05
1.03541	-0.00115	1.03536	-0.00333	1.03547	-5.63134e-05	1.03565	-0.000244928	1.03451	0.000768385	1.03467	-1.92846e-05
1.03554	-0.000981375	1.03552	-0.00296	1.03555	-2.98692e-05	1.03577	-0.000259469	1.03464	0.00089731	1.03469	4.7173e-05
1.03559	-0.000920713	1.03559	-0.00278	1.03561	-8.11e-06	1.03582	-0.000237848	1.03476	0.000811106	1.03476	-6.93967e-05
1.03576	-0.00112	1.03573	-0.00312	1.03571	3.47144e-05	1.03594	-0.000180171	1.03479	0.000849418	1.03491	1.84182e-07
1.03583	-0.000952328	1.03579	-0.00284	1.03583	5.81047e-05	1.03606	-0.000170246	1.03493	0.000850008	1.03519	-2.52271e-06
1.03596	-0.000823126	1.03585	-0.00266	1.03592	9.6244e-05	1.03611	-0.000205401	1.03505	0.000811105	1.03498	-6.72798e-05
1.03601	-0.00105	1.03602	-0.00309	1.03605	0.000173356	1.03625	-0.000198356	1.03515	0.000866909	1.03524	3.21463e-05
1.03616	-0.00104	1.03609	-0.00277	1.0361	6.4386e-05	1.03637	-0.000168337	1.03528	0.000757731	1.0352	-8.30353e-05
1.03625	-0.000751081	1.03622	-0.00245	1.03619	0.000128588	1.0365	-0.000189124	1.03538	0.000850425	1.03569	7.32355e-05
1.03635	-0.000917312	1.03636	-0.00288	1.03629	7.96209e-05	1.03655	-0.000228964	1.03548	0.000901231	1.03544	-0.000152443
1.03643	-0.00108	1.03641	-0.00278	1.03642	0.000124562	1.03663	-0.000171495	1.03559	0.000836717	1.03556	0.000107523
1.03651	-0.000772528	1.0365	-0.00238	1.03649	9.46476e-05	1.03673	-0.000119231	1.03565	0.000992224	1.03583	-0.00015397
1.03663	-0.000770377	1.03663	-0.00264	1.03663	-1.41219e-06	1.03683	-0.000134813	1.03576	0.000903279	1.03564	0.000103601
1.03677	-0.00090638	1.0367	-0.00265	1.03672	3.55125e-05	1.03692	-0.00013405	1.03583	0.000984555	1.036	-0.000140192
1.03684	-0.000707598	1.03681	-0.00225	1.03679	6.19221e-05	1.03703	-8.80673e-05	1.03598	0.000980737	1.03597	7.50748e-05
1.03697	-0.000598385	1.03686	-0.00259	1.03691	1.12118e-06	1.03717	-0.000149493	1.03606	0.000830227	1.03598	-0.000187667
1.03706	-0.000812195	1.037	-0.00255	1.03707	0.000120294	1.03722	-0.000150499	1.03618	0.00111	1.0363	6.97304e-05
1.03716	-0.000789429	1.03712	-0.00212	1.03712	0.000143163	1.03736	-0.000105246	1.03629	0.000809093	1.03666	-0.000255651
1.03726	-0.000538348	1.03717	-0.00229	1.03722	0.000140283	1.03746	-0.000128428	1.03634	0.00107	1.03659	-2.60171e-05
1.03734	-0.000650267	1.03726	-0.00246	1.03735	0.000213994	1.03753	-0.000171877	1.03647	0.0009418	1.0367	-0.000174827
1.03745	-0.000751498	1.03739	-0.00205	1.03744	0.000198308	1.03765	-6.77657e-05	1.03658	0.000939752	1.03656	-9.49815e-06
1.03757	-0.000553479	1.03748	-0.0021	1.03749	0.000225134	1.03772	-6.11025e-05	1.03663	0.00104	1.03663	-0.000195996
1.0377	-0.000501735	1.03762	-0.00239	1.03762	0.000198585	1.03781	-8.0606e-05	1.03676	0.00097456	1.03668	-7.67886e-05
1.03777	-0.000753545	1.03767	-0.00194	1.03774	0.000200702	1.03795	-3.82675e-05	1.0368	0.00108	1.03668	-0.000128914
1.03788	-0.000597101	1.03776	-0.00186	1.0378	0.000232803	1.03802	-8.06407e-05	1.03695	0.000969424	1.03717	-0.000130128
1.03794	-0.000401893	1.03785	-0.00221	1.03788	0.00013355	1.03808	-0.000152026	1.03707	0.00107	1.03735	-0.000121487
1.03803	-0.00063236	1.03798	-0.00181	1.03802	0.000140838	1.03822	-6.14149e-05	1.03713	0.00102	1.03761	-0.000141337
1.03815	-0.000657763	1.03808	-0.00175	1.03811	0.000136466	1.03832	-5.43353e-05	1.03725	0.000996111	1.03747	-8.28965e-05
1.03827	-0.0004122	1.03821	-0.00218	1.03819	0.000174917	1.03845	-9.25788e-05	1.03734	0.00113	1.03747	-0.000136375
1.03836	-0.000434237	1.03828	-0.00176	1.03832	0.000123521	1.03855	-4.84357e-05	1.03744	0.00102	1.03735	-6.78698e-05
1.03841	-0.000607026	1.03837	-0.00154	1.03841	0.000172419	1.03859	-8.60198e-05	1.03756	0.00106	1.03779	-0.00018614
1.03855	-0.00030389	1.03851	-0.00195	1.0385	0.000155865	1.03873	-0.000112395	1.03767	0.00111	1.03775	1.30593e-05
1.03864	-0.000248988	1.03857	-0.00179	1.03863	0.000296241	1.0388	-9.12948e-05	1.03778	0.000980078	1.03771	-0.000172536
1.03878	-0.000479733	1.03868	-0.00143	1.03873	0.000234851	1.03896	-7.38388e-05	1.03785	0.00118	1.03775	7.41725e-05
1.03886	-0.000399533	1.03877	-0.00194	1.03879	0.000298636	1.03906	-5.48906e-05	1.03799	0.000978967	1.0379	-0.000269464
1.03892	-0.000189402	1.03883	-0.00176	1.03891	0.000291522	1.03912	-4.9685e-05	1.03806	0.00108	1.03831	9.34677e-05
1.03911	-0.00037937	1.03892	-0.00138	1.03903	0.0002859	1.03927	-0.000134501	1.03815	0.00109	1.03809	-0.000294971
1.03913	-0.000353204	1.03904	-0.00181	1.03909	0.000223433	1.03936	-1.63348e-05	1.03825	0.00104	1.03823	9.08302e-05
1.03922	-0.000106773	1.03914	-0.0018	1.03919	0.000282638	1.03944	7.47196e-06	1.03836	0.00121	1.03854	-0.000118051
1.03933	-0.000169447	1.03928	-0.00138	1.0393	0.000220934	1.03959	-1.60571e-05	1.03842	0.00106	1.03841	0.000143198
1.03946	-0.000361151	1.03936	-0.00179	1.03937	0.000173911	1.0396	2.34704e-05	1.03855	0.00109	1.03852	-0.000131863
1.03954	-0.000125929	1.03953	-0.00172	1.03951	0.000219685	1.03975	-1.76882e-05	1.03867	0.00117	1.03872	0.000143163
1.03961	-1.31073e-05	1.03955	-0.00136	1.03956	0.000154303	1.03982	-4.15378e-06	1.03871	0.000977614	1.03902	-5.55847e-05
1.03971	-0.000221677	1.03968	-0.00151	1.03972	0.000150174	1.03995	-1.28991e-05	1.03882	0.00121	1.03886	0.000183975
1.03981	-0.000201722	1.03977	-0.00165	1.03976	0.000176028	1.04004	-0.000116455	1.03892	0.00103	1.03897	-7.87667e-05
1.03996	-9.49815e-06	1.03986	-0.00119	1.03988	0.000215417	1.0401	1.15589e-06	1.03904	0.00123	1.0392	0.000119738
1.04004	-0.000197835	1.03999	-0.00143	1.04003	0.000260462	1.04025	-1.47731e-05	1.03914	0.00111	1.03923	-3.64629e-05
1.04009	-0.000211612	1.04006	-0.00158	1.04006	0.000202784	1.04037	1.57314e-05	1.03926	0.00108	1.03951	9.41965e-05
1.04022	-8.38763e-06	1.04016	-0.00119	1.04022	0.000303495	1.04048	-8.87348e-06	1.03933	0.00123	1.03932	4.60972e-05
1.04033	4.83529e-05	1.04031	-0.00117	1.04026	0.000303911	1.04057	-1.16926e-06	1.03942	0.00101	1.03951	0.000179741
1.0404	-0.000185446	1.0404	-0.00164	1.04041	0.000285553	1.04061	-4.08703e-05	1.03957	0.00116	1.03972	0.000199314
1.04054	6.38308e-05	1.04046	-0.00117	1.04049	0.000314218	1.04075	-5.84998e-05	1.03969	0.00113	1.03965	0.000156906
1.04064	9.07261e-05	1.04055	-0.00109	1.04066	0.000255048	1.04082	3.5339e-05	1.03972	0.00111	1.03981	0.000314149
1.04072	-0.000134952	1.04064	-0.00149	1.04071	0.000260913	1.04093	-3.62547e-05	1.03986	0.00119	1.04003	0.000253972
1.04083	-4.559e-05	1.04078	-0.00114	1.04082	0.000241201	1.04101	2.7496e-05	1.03994	0.00108	1.04017	0.00027587
1.04093	0.000169018	1.04083	-0.00101	1.04094	0.000187896	1.04115	2.98905e-05	1.04002	0.00126	1.04015	0.000140526
1.04102	4.62625e-06	1.041	-0.00143	1.04101	0.000188209	1.04124	4.79018e-05	1.04018	0.00119	1.04026	0.000364399
1.04116	-0.000119578	1.04106	-0.0011	1.04113	0.000194941	1.04135	3.53737e-05	1.04028	0.00117	1.04045	0.000190777
1.04124	0.000177347	1.04118	-0.000940286	1.04118	0.000183593	1.04146	6.77523e-05	1.04033	0.00128	1.04038	0.000433356
1.04134	0.000229298	1.04132	-0.00136	1.04132	0.000227008	1.04158	-1.20397e-06	1.04042	0.00115	1.04062	0.000247795
1.04138	-7.41858e-05	1.04135	-0.00128	1.04144	0.000218123	1.04168	-8.11e-06	1.04056	0.00124	1.0405	0.000512237
1.04152	9.36065e-05	1.04151	-0.000826041	1.04153	0.000236447	1.04174	8.08703e-05	1.04066	0.00119	1.04068	0.000324456
1.04159	0.000272261	1.04157	-0.00116	1.04162	0.000295721	1.04185	2.68019e-05	1.04077	0.00132	1.04098	0.000498946
1.04172	2.05818e-06	1.0417	-0.00126	1.04169	0.000272435	1.04195	5.16498e-05	1.04087	0.00132	1.04098	0.000240403
1.04185	7.85451e-05	1.04174	-0.000791477	1.04181	0.000307555	1.04206	2.12146e-05	1.04099	0.00122	1.0409	0.00047153
1.04192	0.00026886	1.0419	-0.00118	1.04188	0.000365753	1.0421	5.90417e-05	1.04105	0.00134	1.04113	0.000312275
1.04202	0.000149098	1.04196	-0.00121	1.04205	0.000346701	1.04222	7.50401e-05	1.04119	0.00127	1.04143	0.000531845
1.04211	-1.10945e-05	1.04208	-0.000682507	1.04213	0.000339517	1.04231	8.23278e-05	1.04129	0.00128	1.04139	0.000212085
1.04225	0.000255465	1.04221	-0.00114	1.04219	0.000211634	1.04242	0.00010603	1.0413	0.00128	1.04138	0.000549717
1.04234	0.00029815	1.0423	-0.00115	1.0423	0.000159648	1.04252	0.000150208	1.04144	0.00117	1.04165	0.000396986
1.04248	6.14015e-05	1.0424	-0.000767947	1.04241	0.000200737	1.04264	0.000121821	1.04156	0.00137	1.0417	0.00052008
1.04255	0.000205179	1.04252	-0.000896664	1.04249	0.000201014	1.04266	0.000154199	1.04168	0.00124	1.04157	0.000455601
1.04259	0.000335491	1.0426	-0.00122	1.04263	0.000169226	1.0428	0.000132336	1.04173	0.00125	1.04194	0.000574114
1.04272	0.000123174	1.04271	-0.000674664	1.04267	0.000210003	1.04289	0.000177104	1.04185	0.00129	1.04191	0.000423916
1.04284	0.000133308	1.04285	-0.000725956	1.04279	0.000187133	1.043	0.000132024	1.04192	0.00122	1.04203	0.000521781
1.04294	0.000332299	1.04286	-0.00112	1.0429	0.000207678	1.04315	0.000201847	1.04206	0.00131	1.04217	0.000502763
1.04302	0.00027004	1.04302	-0.000612371	1.04298	0.000292251	1.04321	0.000150139	1.04216	0.00119	1.04223	0.00042763
1.04311	8.77763e-05	1.0431	-0.000727587	1.04311	0.000290793	1.04331	0.00014535	1.04223	0.00126	1.04218	0.000503422
1.04325	0.000371618	1.04315	-0.000987726	1.04319	0.000207122	1.04343	0.000245782	1.04232	0.00131	1.04249	0.000439012
1.0433	0.000407814	1.04329	-0.000648948	1.04331	0.000312136	1.04351	0.000200563	1.04244	0.00128	1.04255	0.000583796
1.04339	0.00010964	1.04341	-0.000552333	1.04339	0.000349269	1.04363	0.000270561	1.04258	0.00136	1.04258	0.000417635
1.04349	0.000189007	1.04349	-0.00098554	1.0435	0.000279861	1.04371	0.000228777	1.04266	0.00116	1.04281	0.000599899
1.04361	0.000461327	1.0436	-0.000682646	1.04361	0.000240958	1.04383	0.000252376	1.0427	0.00134	1.04277	0.000410937
1.0437	0.00021389	1.04372	-0.000488305	1.04367	0.000203964	1.0439	0.000270457	1.0429	0.00125	1.04301	0.000614856
1.04385	0.000165617	1.04381	-0.000940251	1.04376	0.000185849	1.04401	0.000345694	1.04298	0.00121	1.04311	0.000384493
1.04394	0.000389837	1.04388	-0.000626877	1.04388	0.000213404	1.04409	0.000264522	1.04304	0.00138	1.04307	0.000721605
1.04405	0.000404517	1.04397	-0.000462902	1.04399	0.000218436	1.04422	0.000279133	1.04315	0.00124	1.04315	0.000380224
1.04412	0.000201466	1.04409	-0.000858732	1.04412	0.000178561	1.04432	0.000312969	1.04326	0.00133	1.04349	0.000640329
1.04424	0.000414546	1.04417	-0.000620006	1.04424	0.00020622	1.04448	0.000328134	1.04334	0.00132	1.04343	0.00029697
1.04432	0.000506893	1.04431	-0.0002746	1.04433	0.000229402	1.04453	0.000373665	1.04347	0.00131	1.04345	0.000730419
1.04438	0.000202507	1.04441	-0.000814902	1.04441	0.000335665	1.0446	0.00031925	1.04358	0.00143	1.0437	0.000398513
1.04451	0.000227459	1.04445	-0.000688927	1.04453	0.000353537	1.04474	0.000388067	1.04367	0.00118	1.04357	0.000683674
1.04462	0.000510259	1.04459	-0.000280603	1.04458	0.000365649	1.04479	0.000298601	1.04372	0.00133	1.04389	0.000379287
1.04473	0.000428532	1.04465	-0.000678342	1.04468	0.000370022	1.04492	0.000415969	1.04381	0.00126	1.0441	0.000643313
1.04484	0.000232421	1.0448	-0.000752782	1.04479	0.000377413	1.04503	0.000371687	1.04395	0.00124	1.04398	0.000414061
1.04494	0.000570297	1.04489	-0.00021654	1.04491	0.000384562	1.04514	0.000402122	1.04403	0.00137	1.0442	0.000587648
1.04501	0.00049839	1.04498	-0.000713914	1.04496	0.000359194	1.04521	0.000440227	1.04414	0.0012	1.04417	0.000445884
1.04513	0.000343508	1.04508	-0.000681952	1.04511	0.000256679	1.0453	0.000371479	1.04422	0.00147	1.04421	0.000601808
1.04525	0.000494747	1.04518	-0.000260371	1.04519	0.000256436	1.04542	0.000484301	1.04436	0.0011	1.04433	0.00046681
1.04534	0.00061621	1.0453	-0.000575758	1.04533	0.000258831	1.04553	0.000492942	1.04444	0.00132	1.04454	0.000580569
1.04539	0.000382619	1.0454	-0.000752678	1.04544	0.000318174	1.04563	0.000398964	1.04459	0.00139	1.04458	0.000576786
1.04557	0.000392024	1.04551	-0.000261794	1.0455	0.000323033	1.04571	0.000471287	1.04466	0.0012	1.04462	0.000478366
1.04563	0.000648276	1.04566	-0.000321762	1.04561	0.000391468	1.04584	0.000453935	1.0448	0.0014	1.0448	0.00063141
1.04572	0.000537918	1.04569	-0.000721965	1.04568	0.000442552	1.04593	0.000424125	1.04486	0.00129	1.04477	0.00045456
1.04585	0.000384493	1.04577	-0.000190998	1.04581	0.000495753	1.04602	0.000461813	1.04497	0.00135	1.045	0.000658132
1.04591	0.00066535	1.04595	-0.000248607	1.04586	0.000473994	1.04612	0.000448729	1.04511	0.00137	1.04519	0.000399207
1.04603	0.00061083	1.046	-0.000629445	1.04601	0.00047212	1.0462	0.000416386	1.04516	0.0013	1.04523	0.000678676
1.0461	0.000390323	1.04612	-0.000139047	1.04614	0.000536113	1.04627	0.000446439	1.04527	0.00143	1.04524	0.000492699
1.04624	0.000523377	1.04621	-9.45916e-05	1.04621	0.000565403	1.04642	0.000428879	1.04535	0.00129	1.04544	0.00070578
1.04635	0.000754643	1.04633	-0.000585371	1.0463	0.000557005	1.04654	0.000384458	1.04549	0.00142	1.04558	0.00045449
1.0464	0.000529589	1.04637	-0.00016858	1.04643	0.000593791	1.04661	0.000397368	1.04555	0.00133	1.04582	0.000747979
1.04657	0.000487251	1.04648	-5.71545e-06	1.04651	0.000535211	1.04676	0.000415865	1.04569	0.00128	1.04577	0.000420689
1.04665	0.000755198	1.04654	-0.000527624	1.04659	0.000454004	1.04687	0.000372659	1.04574	0.00141	1.04586	0.000757315
1.04675	0.000706543	1.04669	-0.000244963	1.04675	0.000503388	1.04689	0.000360166	1.04586	0.00123	1.04598	0.000416212
1.04682	0.000500681	1.04678	0.000134696	1.04686	0.000474584	1.04702	0.000410798	1.04601	0.00142	1.04629	0.000694189
1.04695	0.00075728	1.04695	-0.000360214	1.04693	0.000405142	1.04712	0.000421765	1.04614	0.00126	1.04606	0.000504151
1.04703	0.000818983	1.04699	-0.000233163	1.04704	0.000450465	1.04727	0.000428046	1.04618	0.00134	1.0463	0.000715566
1.04713	0.000587752	1.04712	0.000143684	1.04709	0.000452894	1.04738	0.000449805	1.04629	0.00141	1.04634	0.000513903
1.04721	0.00060146	1.04721	-0.000324955	1.04722	0.00049957	1.04744	0.000444079	1.0464	0.0013	1.04646	0.000660596
1.04738	0.000871143	1.04731	-0.000328876	1.0473	0.000519768	1.04757	0.000416316	1.04648	0.0015	1.04663	0.000550828
1.04745	0.000660318	1.04739	0.000134418	1.04744	0.000518657	1.04766	0.000327128	1.04661	0.00137	1.04652	0.000619055
1.04758	0.000627939	1.04747	-0.00030507	1.04752	0.000574253	1.0477	0.00041767	1.04666	0.00139	1.04664	0.000491346
1.04765	0.000879229	1.04761	-0.000326968	1.0476	0.000688497	1.04788	0.000351698	1.04681	0.0015	1.04676	0.000526223
1.04773	0.000918583	1.04769	0.000122098	1.04771	0.000643972	1.04796	0.00044342	1.04683	0.00135	1.04692	0.000698839
1.04784	0.000620617	1.04778	-0.000242429	1.04783	0.000619576	1.04805	0.000354578	1.04702	0.00154	1.04703	0.000534482
1.04794	0.000857331	1.04787	-0.000326239	1.04796	0.000609685	1.04814	0.000382723	1.04709	0.00138	1.04729	0.000752699
1.04804	0.00104	1.04798	0.000148716	1.04803	0.000590841	1.04825	0.00036964	1.04722	0.0014	1.04718	0.000585289
1.04813	0.000741663	1.04812	-0.000157266	1.04811	0.000576404	1.04834	0.00032036	1.04732	0.00148	1.04738	0.000766858
1.04823	0.000773313	1.04818	-0.000289106	1.04826	0.000593965	1.04845	0.000316023	1.04741	0.00138	1.04731	0.000559677
1.04834	0.00102	1.0483	0.000188452	1.04837	0.000496829	1.04849	0.0003239	1.0475	0.0016	1.04768	0.000755024
1.04841	0.000956514	1.04844	-5.4613e-05	1.04844	0.000520462	1.04865	0.00035673	1.04762	0.00146	1.04751	0.000484682
1.04852	0.000759362	1.04848	-0.000323671	1.04847	0.000556866	1.04878	0.000317272	1.04767	0.00153	1.04765	0.000868783
1.04865	0.000991114	1.04856	0.000188799	1.04858	0.000590008	1.0488	0.00031335	1.04778	0.00146	1.04778	0.000463062
1.04875	0.00107	1.04867	6.55659e-05	1.04876	0.000597504	1.04901	0.000304779	1.04791	0.00148	1.04789	0.000891098
1.04888	0.000882422	1.0488	-0.000301044	1.04886	0.000546524	1.04899	0.000305195	1.048	0.00155	1.04785	0.00046452
1.04895	0.000959325	1.04888	0.00018342	1.04889	0.000708626	1.04913	0.000327232	1.0481	0.00147	1.04825	0.000775673
1.04901	0.00116	1.04904	0.00013834	1.04906	0.000645985	1.04922	0.000282013	1.04818	0.00159	1.04813	0.000534413
1.04911	0.000916744	1.0491	-0.000292437	1.04913	0.000712894	1.04933	0.000263967	1.0483	0.00158	1.04835	0.000792678
1.04922	0.000838452	1.0492	0.000211009	1.04919	0.000680168	1.04941	0.00022326	1.04838	0.00152	1.04828	0.000647061
1.0493	0.00116	1.04932	0.000209586	1.04932	0.000675553	1.04956	0.000253591	1.04857	0.00168	1.04858	0.000798265
1.04941	0.00109	1.04934	-0.000279805	1.04944	0.000681001	1.04964	0.000269624	1.04856	0.00147	1.0486	0.000618708
1.0495	0.000862988	1.04948	0.000191818	1.04953	0.000639045	1.04971	0.000279722	1.04867	0.00167	1.04875	0.000798612
1.04961	0.00114	1.04962	0.000332299	1.04963	0.000558775	1.04988	0.000302662	1.04879	0.00167	1.04886	0.000656674
1.04972	0.00132	1.04969	-0.000144843	1.04975	0.000590563	1.04993	0.000266639	1.04886	0.00151	1.04888	0.000761653
1.0498	0.00087385	1.04979	0.000204485	1.04984	0.000605868	1.05001	0.000248732	1.04904	0.00171	1.04919	0.000747008
1.04993	0.00103	1.04994	0.000398097	1.04994	0.000639218	1.05014	0.000225411	1.04908	0.00159	1.04924	0.000678364
1.05004	0.00132	1.05001	-8.45622e-05	1.05005	0.000538855	1.05023	0.000301655	1.04923	0.0017	1.04927	0.000848169
1.05012	0.00101	1.05016	0.000221281	1.05011	0.000646853	1.05034	0.000208372	1.04932	0.00166	1.0494	0.000652024
1.05021	0.001	1.05021	0.000497731	1.05022	0.000563807	1.05043	0.000235614	1.04939	0.00161	1.0494	0.000966266
1.05036	0.00129	1.05032	-0.000106148	1.05033	0.000657195	1.05053	0.00023964	1.04953	0.00174	1.0497	0.000597921
1.05043	0.00127	1.05035	0.000206984	1.05044	0.000683153	1.05071	0.000247483	1.0496	0.00154	1.04961	0.000936837
1.05053	0.00101	1.05049	0.000569845	1.05053	0.000767414	1.05072	0.000248281	1.04972	0.00177	1.04965	0.000653724
1.05063	0.0013	1.05064	-4.11908e-06	1.05064	0.000666218	1.05089	0.000269658	1.0498	0.00172	1.04966	0.00092476
1.0507	0.00143	1.05067	0.00012418	1.05073	0.000654384	1.05095	0.00018578	1.04992	0.00176	1.04992	0.000599205
1.05082	0.00102	1.0508	0.000549995	1.05087	0.000648068	1.05103	0.000265737	1.05001	0.00177	1.05024	0.000901509
1.05088	0.00116	1.05085	6.42472e-05	1.05091	0.000633943	1.0512	0.000232734	1.0501	0.00173	1.05	0.000666634
1.05109	0.00141	1.05097	0.000144274	1.05104	0.000581575	1.05124	0.0002572	1.05021	0.00184	1.05011	0.000918826
1.05114	0.00113	1.05112	0.000563286	1.05109	0.000641335	1.05131	0.000198481	1.05027	0.0017	1.05026	0.000627002
1.05124	0.00104	1.05119	0.00014299	1.05117	0.000504117	1.05145	0.000294541	1.05044	0.00176	1.05045	0.00091362
1.0513	0.00136	1.05129	8.40283e-05	1.0513	0.000545553	1.05152	0.000248316	1.05053	0.00181	1.05074	0.000648276
1.05144	0.0013	1.05134	0.000565716	1.05146	0.000597817	1.05167	0.000211807	1.05061	0.00165	1.05063	0.000912891
1.05153	0.00109	1.05148	0.000189979	1.05154	0.000583449	1.05174	0.000281735	1.05068	0.00179	1.0509	0.000779976
1.0516	0.00129	1.05163	6.51842e-05	1.05165	0.000520184	1.05182	0.000230686	1.05081	0.00175	1.05071	0.000986324
1.05171	0.00146	1.05175	0.000591882	1.05169	0.00059268	1.05193	0.000234365	1.0509	0.00178	1.05105	0.000824362
1.05185	0.00116	1.05181	0.000230235	1.0518	0.000592472	1.05208	0.000220587	1.05095	0.00178	1.05133	0.000860003
1.05192	0.00117	1.0519	5.0774e-06	1.05188	0.000746175	1.05209	0.000266431	1.0511	0.00164	1.05127	0.000832483
1.05202	0.00143	1.05198	0.000607013	1.05197	0.000591605	1.05223	0.000255152	1.05118	0.00186	1.0513	0.000882734
1.05217	0.00124	1.05208	0.000319736	1.05213	0.000639982	1.05236	0.000234052	1.05133	0.00174	1.05133	0.00091539
1.05225	0.00111	1.05217	7.43807e-05	1.05224	0.000611837	1.0524	0.000187758	1.0514	0.00176	1.05162	0.000782059
1.05231	0.00134	1.05227	0.000544095	1.05235	0.000627454	1.05251	0.000220136	1.0515	0.00185	1.0515	0.000916744
1.05239	0.00151	1.05237	0.000468892	1.05244	0.000592993	1.05259	0.000210836	1.05155	0.00161	1.0517	0.000786188
1.05251	0.00112	1.05247	6.4386e-05	1.05251	0.000583068	1.05274	0.000219199	1.05168	0.00183	1.05151	0.00103
1.05261	0.00124	1.0526	0.000478991	1.05258	0.000536009	1.05285	0.000216805	1.05182	0.00161	1.05178	0.000825959
1.05273	0.00159	1.05266	0.000585393	1.05268	0.000486626	1.05294	0.000288815	1.05183	0.00176	1.05196	0.00101
1.05284	0.00124	1.05277	0.000138478	1.0528	0.000484995	1.05303	0.000288433	1.05198	0.00185	1.052	0.000788513
1.0529	0.00118	1.05288	0.000564917	1.05292	0.000423292	1.05311	0.000257616	1.05209	0.00163	1.05217	0.00109
1.05304	0.00149	1.05299	0.000431482	1.05297	0.000453241	1.05322	0.000206636	1.05218	0.00184	1.05243	0.000650601
1.05308	0.00142	1.05307	0.000206116	1.05311	0.00042822	1.05334	0.000281076	1.05228	0.00166	1.05268	0.00101
1.0532	0.00113	1.05322	0.000659346	1.05324	0.000520705	1.05344	0.0002741	1.05243	0.00172	1.05241	0.000697416
1.05331	0.00141	1.05332	0.000740553	1.05328	0.000603334	1.05352	0.000267437	1.05256	0.0018	1.05246	0.00111
1.05338	0.00153	1.05341	0.000129629	1.0534	0.000623289	1.05362	0.000342744	1.05265	0.00162	1.05267	0.000790353
1.05352	0.00112	1.05349	0.000502034	1.0535	0.00063259	1.05367	0.000291834	1.05268	0.00188	1.0528	0.00112
1.05365	0.0013	1.0536	0.000836474	1.0536	0.000616348	1.05381	0.000322963	1.05278	0.00161	1.053	0.000758981
1.05372	0.00158	1.0537	0.000253209	1.0537	0.000577584	1.05393	0.000326156	1.05288	0.00178	1.05311	0.00114
1.05386	0.0013	1.0538	0.000486105	1.05379	0.000581714	1.05403	0.000306271	1.05297	0.00167	1.0534	0.000919659
1.05389	0.00119	1.05392	0.000844525	1.05388	0.000526362	1.05414	0.000369674	1.05309	0.00157	1.05324	0.00099861
1.054	0.00149	1.05399	0.000278265	1.05401	0.000569186	1.05421	0.000342432	1.05313	0.00173	1.05333	0.00096984
1.05412	0.00149	1.05408	0.00050901	1.0541	0.000526223	1.05429	0.000356383	1.05328	0.00159	1.05348	0.000966196
1.05427	0.00121	1.05421	0.000984277	1.05422	0.000441997	1.05444	0.000339933	1.05341	0.00162	1.0535	0.00103
1.05435	0.00143	1.05432	0.00040889	1.0543	0.000500611	1.05455	0.000374741	1.0535	0.00168	1.05382	0.000994584
1.05438	0.00163	1.05438	0.000402712	1.05441	0.000447654	1.05461	0.000301759	1.05356	0.00165	1.05346	0.00103
1.05454	0.00128	1.05452	0.000865486	1.05449	0.000541735	1.05474	0.00044512	1.05368	0.00167	1.05361	0.000875099
1.05455	0.00123	1.05462	0.000505609	1.05457	0.000478887	1.05481	0.000410521	1.05378	0.0015	1.05393	0.00108
1.05475	0.00154	1.05471	0.000305646	1.05473	0.000566757	1.05498	0.000370889	1.05385	0.0017	1.05366	0.000929931
1.05484	0.00131	1.05474	0.000942598	1.05483	0.000592438	1.05499	0.000342293	1.05399	0.00154	1.05414	0.00117
1.05492	0.00118	1.05487	0.000519039	1.05486	0.000591188	1.0551	0.000304501	1.05409	0.00161	1.0538	0.00083637
1.05503	0.00151	1.05495	0.000358673	1.05506	0.000623914	1.05523	0.000390983	1.05417	0.00163	1.05416	0.00123
1.05516	0.00154	1.0551	0.000916848	1.05512	0.000632902	1.0554	0.000366447	1.05427	0.0015	1.05447	0.000842929
1.05521	0.00129	1.0552	0.000612774	1.05522	0.000572899	1.05542	0.000381682	1.05437	0.00163	1.05453	0.00128
1.05534	0.00145	1.05522	0.000326607	1.0553	0.000611872	1.05552	0.00039539	1.05451	0.00154	1.0544	0.000861391
1.05543	0.0017	1.05541	0.000928404	1.05542	0.000673679	1.05564	0.000469031	1.05462	0.0016	1.05459	0.00118
1.05552	0.0013	1.05553	0.000727296	1.05552	0.000581922	1.05575	0.00041354	1.05469	0.00164	1.05477	0.000919555
1.05563	0.00136	1.05562	0.000336463	1.05563	0.000590355	1.05581	0.000410278	1.05477	0.00146	1.05473	0.00112
1.05572	0.00161	1.05566	0.000869234	1.05573	0.000600281	1.05593	0.000385708	1.05491	0.00167	1.05505	0.000940481
1.0558	0.00145	1.05576	0.000892208	1.05584	0.000480102	1.056	0.000387477	1.05503	0.00158	1.05505	0.00117
1.05593	0.00128	1.05588	0.000358708	1.05595	0.000514458	1.05615	0.000420689	1.05516	0.00167	1.05518	0.000929445
1.05599	0.0016	1.05593	0.000860177	1.05604	0.00058685	1.05628	0.000455809	1.05524	0.00166	1.05541	0.00098976
1.05614	0.00162	1.0561	0.000925766	1.05614	0.000520393	1.05633	0.000457197	1.05533	0.00156	1.05505	0.0011
1.05627	0.00137	1.05621	0.000373943	1.05624	0.000564952	1.05643	0.000453172	1.05542	0.0017	1.05523	0.00103
1.05629	0.00145	1.05628	0.00091539	1.05632	0.000599135	1.05652	0.000450395	1.05559	0.00163	1.05557	0.00106
1.0564	0.00164	1.05639	0.000998887	1.05644	0.000628148	1.05662	0.000432211	1.05566	0.00169	1.05559	0.000963941
1.05654	0.00151	1.05652	0.000434119	1.05656	0.000739095	1.05679	0.00043051	1.05571	0.00171	1.05562	0.00114
1.05663	0.00137	1.05653	0.00077897	1.0566	0.000620895	1.05684	0.00042881	1.05582	0.00167	1.05572	0.000951343
1.05675	0.00169	1.05668	0.00108	1.05674	0.000664239	1.05697	0.000428671	1.05594	0.00182	1.05589	0.00125
1.05687	0.00155	1.05679	0.000542152	1.05688	0.000683986	1.05706	0.000372485	1.056	0.00172	1.05597	0.00081763
1.05692	0.00127	1.05683	0.000798265	1.05695	0.000700713	1.05711	0.000333236	1.05612	0.00183	1.05614	0.00121
1.05704	0.00164	1.05697	0.00111	1.05698	0.000597851	1.05719	0.000462923	1.05619	0.00182	1.05625	0.000790492
1.05712	0.00176	1.0571	0.000596081	1.05715	0.000701685	1.0573	0.000470072	1.05631	0.00183	1.05617	0.00118
1.05719	0.00145	1.05716	0.000776888	1.0572	0.000576335	1.05746	0.000384979	1.05636	0.00193	1.05628	0.000842755
1.05728	0.00152	1.05729	0.00119	1.05729	0.000563217	1.05756	0.000406113	1.05647	0.00176	1.0566	0.00114
1.0574	0.00179	1.05738	0.000624087	1.05742	0.000575745	1.05764	0.000487493	1.05653	0.00199	1.05674	0.000843762
1.05748	0.00153	1.05744	0.000660144	1.05754	0.000585705	1.05773	0.00043398	1.05675	0.00193	1.05657	0.00115
1.05762	0.00133	1.05751	0.00113	1.05763	0.000597088	1.05788	0.000406148	1.05681	0.00189	1.05675	0.000787646
1.05772	0.00174	1.05761	0.000645708	1.05771	0.000651364	1.0579	0.000403164	1.05691	0.00208	1.05706	0.00108
1.0578	0.00171	1.05779	0.000622664	1.05782	0.000691586	1.05803	0.000387547	1.05703	0.00186	1.05707	0.000835884
1.05791	0.00141	1.05786	0.00116	1.05791	0.000801007	1.05822	0.000414616	1.05709	0.00208	1.05723	0.00106
1.05799	0.00177	1.05793	0.000738575	1.05804	0.000795628	1.05822	0.000355897	1.05723	0.00197	1.0573	0.000910115
1.05814	0.00184	1.05807	0.000539167	1.05816	0.000723236	1.05836	0.000418225	1.05732	0.00202	1.05714	0.000984624
1.05821	0.00153	1.05823	0.00124	1.05824	0.000781781	1.05844	0.000372485	1.05737	0.00202	1.05753	0.000865521
1.05834	0.00158	1.05836	0.000740067	1.05828	0.000730281	1.05858	0.000412985	1.05752	0.0019	1.05749	0.000906298
1.05842	0.00186	1.05838	0.000544616	1.05847	0.000775951	1.05864	0.000420064	1.05763	0.00204	1.05766	0.00090373
1.05848	0.00163	1.05847	0.00105	1.05857	0.000802777	1.05879	0.000330078	1.05771	0.00192	1.05795	0.00088787
1.05859	0.00143	1.05859	0.000929272	1.05862	0.000689365	1.05885	0.000283228	1.05786	0.00194	1.05775	0.00099566
1.05871	0.00184	1.05866	0.000510224	1.05869	0.000659346	1.05895	0.000312344	1.05794	0.002	1.05777	0.000858511
1.05882	0.00181	1.05877	0.00119	1.05883	0.000656848	1.05904	0.000298809	1.05791	0.00186	1.058	0.00104
1.05892	0.00148	1.05889	0.00108	1.05894	0.000641925	1.05914	0.000330806	1.05805	0.00196	1.05811	0.000835433
1.05905	0.00178	1.05898	0.000525112	1.05906	0.000644979	1.05922	0.000278508	1.05822	0.00191	1.0583	0.00102
1.0591	0.00193	1.05908	0.00109	1.05915	0.000794587	1.05932	0.000315328	1.05829	0.002	1.05833	0.000776437
1.05918	0.00157	1.0591	0.00108	1.05922	0.000746279	1.05946	0.000248906	1.05842	0.00192	1.05859	0.00117
1.05932	0.00157	1.05923	0.00055822	1.05934	0.000781954	1.05951	0.000272643	1.05846	0.00174	1.05854	0.000711194
1.05942	0.00189	1.05939	0.00104	1.05941	0.000882908	1.05967	0.000288329	1.05854	0.00203	1.05874	0.00116
1.05954	0.00175	1.05946	0.00115	1.05955	0.000881103	1.05976	0.00025779	1.05866	0.00181	1.0588	0.000840048
1.05961	0.00153	1.05953	0.00061326	1.05962	0.000904354	1.05985	0.000215382	1.05879	0.00196	1.05891	0.0012
1.05971	0.00189	1.05969	0.00104	1.05975	0.000902793	1.05994	0.000327856	1.05882	0.00194	1.05896	0.000820961
1.05984	0.00192	1.0598	0.0013	1.05981	0.000914245	1.06002	0.000201153	1.05897	0.00184	1.05923	0.00105
1.0599	0.00152	1.05992	0.000630612	1.05992	0.00091126	1.06011	0.000228396	1.05913	0.00204	1.05907	0.000933887
1.06002	0.00174	1.05998	0.00103	1.06004	0.000901925	1.06024	0.000249981	1.05922	0.00176	1.05914	0.00107
1.06012	0.0019	1.06005	0.00133	1.06015	0.000818324	1.06035	0.000196503	1.0593	0.00187	1.05921	0.00102
1.06021	0.00162	1.06018	0.000671735	1.06019	0.000839979	1.06048	0.000212328	1.05943	0.0019	1.05941	0.00106
1.06033	0.00159	1.06027	0.00089193	1.06032	0.000748569	1.06057	0.000247969	1.05951	0.00182	1.05947	0.00103
1.06037	0.00192	1.06037	0.00134	1.06041	0.000847996	1.06065	0.000236065	1.05962	0.00198	1.05958	0.00105
1.06052	0.00179	1.06047	0.000770468	1.06051	0.000819781	1.06074	0.000292146	1.05974	0.00185	1.05981	0.00102
1.06065	0.00153	1.06054	0.000796461	1.0606	0.000820961	1.06086	0.000269277	1.05977	0.00195	1.05995	0.000981987
1.0607	0.00195	1.06071	0.00142	1.06074	0.000836439	1.06094	0.000242694	1.0599	0.00193	1.05995	0.00112
1.06081	0.00196	1.06079	0.000750131	1.0608	0.000856047	1.06101	0.000200806	1.05997	0.00186	1.05998	0.000977371
1.0609	0.00158	1.06084	0.000779178	1.06091	0.000982195	1.0611	0.000217117	1.06009	0.00198	1.06015	0.00119
1.06095	0.0017	1.06098	0.00135	1.06101	0.00102	1.0612	0.000303529	1.06018	0.00193	1.06004	0.0008726
1.06111	0.00201	1.06107	0.000821482	1.06114	0.00107	1.06133	0.000242034	1.06032	0.00197	1.06031	0.00122
1.06119	0.00167	1.06113	0.00076252	1.06123	0.000986498	1.06146	0.000179949	1.06038	0.00195	1.0606	0.000882873
1.0613	0.00162	1.06123	0.00138	1.06134	0.00102	1.06153	0.00033327	1.06054	0.00191	1.06049	0.0012
1.06142	0.00191	1.06137	0.00083172	1.06143	0.00099389	1.06161	0.000237905	1.06057	0.00208	1.06059	0.000861183
1.06152	0.00188	1.06147	0.000629189	1.06153	0.00106	1.06168	0.0002496	1.06069	0.00195	1.06057	0.00126
1.0616	0.0016	1.06159	0.00129	1.06163	0.00102	1.0618	0.000310609	1.06079	0.00206	1.06091	0.000856984
1.06169	0.00195	1.06168	0.00094239	1.06171	0.000924031	1.0619	0.0003239	1.0609	0.00207	1.06091	0.00118
1.06184	0.00198	1.06179	0.000582235	1.06185	0.000827416	1.06202	0.0002859	1.06099	0.00203	1.06107	0.000929827
1.06191	0.00164	1.06184	0.00127	1.06194	0.000877875	1.06211	0.000237939	1.0611	0.0022	1.0609	0.00114
1.06197	0.0017	1.06193	0.000971159	1.06206	0.000868332	1.0622	0.000307694	1.0612	0.00197	1.06113	0.000794135
1.06205	0.00199	1.06205	0.000657299	1.06208	0.000944958	1.06235	0.000286628	1.06135	0.00225	1.06118	0.00114
1.06223	0.00171	1.06213	0.00128	1.06222	0.00092417	1.06241	0.00030634	1.06139	0.00214	1.06139	0.00096866
1.06228	0.00159	1.06227	0.00102	1.06232	0.000947109	1.06254	0.000449215	1.06153	0.00214	1.06157	0.00111
1.06239	0.00191	1.06231	0.000677947	1.0624	0.00104	1.06264	0.000322998	1.06165	0.00218	1.0616	0.0009722
1.0625	0.00192	1.06247	0.00126	1.06252	0.00107	1.06274	0.000357875	1.06174	0.00211	1.06163	0.000999789
1.0626	0.00162	1.06256	0.00124	1.06259	0.00103	1.06282	0.000319771	1.06185	0.0024	1.06184	0.00103
1.06268	0.00187	1.06267	0.000717197	1.06269	0.00103	1.06293	0.000329002	1.06189	0.00218	1.062	0.000985561
1.06283	0.00203	1.06276	0.00119	1.06285	0.00103	1.06305	0.000392371	1.06202	0.00216	1.06207	0.001
1.06293	0.00166	1.06291	0.00142	1.06291	0.00102	1.06312	0.000401463	1.06214	0.00234	1.06204	0.000873086
1.06299	0.00165	1.06299	0.000768246	1.06302	0.000996111	1.0632	0.000351004	1.0622	0.00217	1.06222	0.00104
1.06308	0.00202	1.06307	0.00125	1.06308	0.000982785	1.06329	0.000336602	1.0623	0.00232	1.06244	0.000822349
1.06319	0.00178	1.0632	0.00134	1.06323	0.000992016	1.06342	0.00038314	1.06241	0.00229	1.0626	0.00118
1.06332	0.00155	1.06324	0.000685547	1.06336	0.000960748	1.06351	0.000407675	1.06251	0.00227	1.06255	0.00084987
1.0634	0.00195	1.06337	0.00118	1.06341	0.000966786	1.06364	0.000403962	1.06262	0.00238	1.06257	0.00119
1.06352	0.00199	1.06347	0.00147	1.06349	0.00091421	1.0637	0.000375088	1.06274	0.00224	1.06267	0.000755371
1.06362	0.00158	1.06359	0.000790526	1.0636	0.000961025	1.06382	0.000429122	1.06278	0.00242	1.06295	0.00118
1.06369	0.0018	1.06363	0.00111	1.06372	0.000916084	1.06395	0.000429018	1.06291	0.00223	1.06299	0.000692974
1.0638	0.00204	1.06374	0.00155	1.06381	0.00103	1.06402	0.000373041	1.06304	0.00229	1.0631	0.00111
1.06392	0.00166	1.06386	0.000894707	1.06394	0.00106	1.06414	0.000379843	1.06313	0.00241	1.06321	0.000800139
1.064	0.0016	1.06401	0.000945374	1.06404	0.00112	1.0642	0.000444739	1.06324	0.00228	1.06307	0.00106
1.06413	0.00195	1.06408	0.00154	1.06413	0.00118	1.06435	0.000399485	1.0633	0.00246	1.06332	0.00067531
1.06419	0.00184	1.06422	0.00088964	1.06423	0.00114	1.0644	0.000424992	1.06338	0.00228	1.06332	0.001
1.06429	0.00161	1.06426	0.000951933	1.06433	0.00113	1.06455	0.000487841	1.0635	0.00245	1.06351	0.000805449
1.06445	0.00192	1.06433	0.00145	1.06444	0.00112	1.06463	0.000426207	1.06355	0.00241	1.06357	0.000960436
1.06455	0.00207	1.06447	0.000951343	1.06449	0.00105	1.06473	0.000491207	1.06371	0.0023	1.06405	0.000762555
1.0646	0.0016	1.0646	0.000815027	1.06461	0.00103	1.06487	0.00044578	1.06379	0.0025	1.06381	0.000941244
1.06472	0.00175	1.06468	0.00154	1.06468	0.001	1.06494	0.000411666	1.0639	0.00219	1.06406	0.000885649
1.06482	0.002	1.06477	0.00109	1.06482	0.000984312	1.065	0.000442622	1.06397	0.00243	1.06422	0.000801527
1.06492	0.00166	1.06489	0.000732571	1.06495	0.000962518	1.06518	0.000567208	1.06411	0.00233	1.06394	0.000911607
1.06506	0.00166	1.06497	0.00145	1.06499	0.00105	1.06526	0.000481837	1.06417	0.0023	1.064	0.000772307
1.06513	0.00197	1.06509	0.00116	1.06504	0.000951239	1.06534	0.000457857	1.06428	0.0024	1.06437	0.000956063
1.06522	0.00194	1.06519	0.000710569	1.06521	0.00101	1.06545	0.000427421	1.06438	0.00218	1.06455	0.000661498
1.0653	0.00153	1.06527	0.00144	1.06525	0.001	1.06554	0.00046452	1.0645	0.00237	1.0644	0.000933228
1.06542	0.0019	1.06535	0.00136	1.0654	0.00109	1.06562	0.000491207	1.06463	0.00224	1.06446	0.00057984
1.06555	0.00208	1.06549	0.000792227	1.06552	0.00111	1.06576	0.000521017	1.06471	0.0023	1.06444	0.00105
1.06562	0.00164	1.06557	0.00138	1.06554	0.00108	1.06586	0.000484717	1.06484	0.00252	1.06453	0.000619819
1.06574	0.00175	1.06567	0.0015	1.0657	0.00114	1.06597	0.000477499	1.06488	0.0022	1.06481	0.000951655
1.06583	0.00215	1.06573	0.000774667	1.06579	0.00109	1.06607	0.000480449	1.06499	0.00241	1.06544	0.000618778
1.06589	0.00175	1.06587	0.00136	1.06587	0.0011	1.06613	0.000507969	1.0651	0.00225	1.06507	0.000958839
1.06605	0.00159	1.06595	0.00161	1.066	0.00114	1.06623	0.00054236	1.06517	0.00228	1.06505	0.000636164
1.06612	0.00201	1.06606	0.00085976	1.06609	0.00102	1.06636	0.000535662	1.06525	0.00237	1.06525	0.00105
1.06621	0.00195	1.06615	0.00126	1.06622	0.000973692	1.06644	0.000488951	1.0654	0.00215	1.06538	0.000603126
1.0663	0.00165	1.06625	0.00168	1.06631	0.000987227	1.0666	0.000520184	1.06546	0.0023	1.06549	0.000930521
1.06644	0.002	1.06637	0.000910011	1.06638	0.00102	1.06667	0.000527472	1.0656	0.00217	1.06547	0.000762416
1.06655	0.00214	1.06647	0.00122	1.06649	0.000922261	1.06676	0.000535975	1.06573	0.00224	1.06579	0.000873225
1.06664	0.00171	1.06659	0.00172	1.06665	0.000950718	1.06686	0.000525008	1.06578	0.00225	1.06561	0.000728684
1.06677	0.00173	1.06667	0.000918895	1.06675	0.000999338	1.06699	0.000492595	1.06586	0.00215	1.06605	0.000815513
1.06681	0.00211	1.06682	0.00113	1.06678	0.00101	1.06702	0.000534552	1.06601	0.0023	1.06624	0.000833906
1.06693	0.00181	1.06692	0.00177	1.06689	0.00104	1.06716	0.000470003	1.06605	0.0021	1.06612	0.000901647
1.06702	0.00162	1.06699	0.00106	1.067	0.00112	1.06728	0.000487667	1.0662	0.00229	1.06612	0.000787472
1.06712	0.00208	1.06708	0.00109	1.06712	0.00109	1.06733	0.00053417	1.06625	0.00229	1.06615	0.000737291
1.0672	0.00208	1.06715	0.00176	1.06719	0.00105	1.06749	0.000500993	1.06641	0.00214	1.06648	0.000973345
1.0673	0.00173	1.06727	0.00117	1.0673	0.00108	1.06754	0.000515361	1.06647	0.00236	1.06669	0.000686693
1.06742	0.0019	1.06738	0.00108	1.06741	0.00106	1.06766	0.000466151	1.0666	0.00215	1.06652	0.000959186
1.06752	0.00213	1.0675	0.00172	1.06754	0.00105	1.06778	0.000502624	1.06668	0.00237	1.06684	0.000794864
1.06766	0.00181	1.06761	0.00117	1.06758	0.000917056	1.06782	0.000536565	1.06678	0.00222	1.06716	0.00109
1.06773	0.00174	1.06772	0.000959533	1.06775	0.000887211	1.06799	0.000516506	1.06693	0.00226	1.06681	0.000726394
1.06782	0.00219	1.06777	0.00165	1.06777	0.000966509	1.06806	0.000465318	1.06703	0.00239	1.06706	0.00122
1.06793	0.00199	1.06787	0.00137	1.06789	0.000910497	1.06816	0.000508697	1.06716	0.00215	1.06701	0.000794205
1.06803	0.00175	1.06801	0.000935345	1.06804	0.000946554	1.06828	0.000512827	1.06724	0.00232	1.06722	0.00115
1.06814	0.00211	1.06809	0.00174	1.06813	0.00101	1.06835	0.000487216	1.0673	0.00229	1.0675	0.00085445
1.06825	0.0022	1.06822	0.00147	1.06816	0.000991044	1.06843	0.00045744	1.06737	0.00217	1.06744	0.00111
1.06836	0.00182	1.06832	0.00103	1.0683	0.00102	1.06855	0.000478609	1.06753	0.00232	1.06771	0.000802742
1.06844	0.00195	1.06842	0.0018	1.06839	0.00104	1.06865	0.000410555	1.06762	0.00219	1.0676	0.00126
1.06851	0.00218	1.06852	0.0016	1.06852	0.00113	1.06879	0.000500507	1.06772	0.00238	1.06772	0.000927467
1.06858	0.00189	1.06855	0.00111	1.06862	0.00108	1.0688	0.000478852	1.06781	0.00228	1.06788	0.00124
1.06875	0.00184	1.06872	0.00173	1.0687	0.00107	1.06893	0.000480206	1.06792	0.00221	1.06808	0.000964947
1.06883	0.00215	1.06877	0.00179	1.06878	0.0011	1.0691	0.000459106	1.06803	0.00248	1.06817	0.00121
1.06892	0.00212	1.0689	0.00115	1.06892	0.00108	1.06919	0.00052362	1.06811	0.00218	1.0682	0.00104
1.06902	0.00183	1.06893	0.00177	1.06898	0.00102	1.06926	0.000407536	1.06821	0.00238	1.06843	0.00115
1.06913	0.00213	1.06913	0.00187	1.06911	0.000899669	1.06936	0.000471252	1.06834	0.00235	1.06826	0.00118
1.06921	0.00232	1.06921	0.00112	1.06921	0.000957833	1.06942	0.000481108	1.06842	0.00231	1.06856	0.00108
1.06936	0.0019	1.06928	0.00181	1.06933	0.000961407	1.06954	0.000420897	1.06854	0.00249	1.06856	0.00121
1.06943	0.00193	1.0694	0.00197	1.06943	0.000936802	1.06965	0.000448313	1.06861	0.00239	1.06863	0.00101
1.06951	0.00231	1.06945	0.00127	1.06949	0.000951864	1.0697	0.000346701	1.06869	0.00251	1.06853	0.00138
1.06961	0.00195	1.06958	0.00163	1.0696	0.000928335	1.0699	0.000430337	1.06882	0.00236	1.06876	0.000974039
1.06969	0.0018	1.06968	0.0021	1.06972	0.000959117	1.06999	0.000418572	1.06897	0.00244	1.06894	0.00133
1.06985	0.00228	1.06981	0.00127	1.0698	0.00105	1.07009	0.000488326	1.06897	0.00251	1.06913	0.00105
1.06986	0.00226	1.06989	0.00167	1.06998	0.00106	1.07017	0.000408612	1.0691	0.00234	1.06923	0.00138
1.06999	0.00188	1.06998	0.00218	1.07004	0.0011	1.07028	0.000388657	1.06919	0.00247	1.06928	0.00101
1.07012	0.00219	1.0701	0.00137	1.07012	0.00113	1.07034	0.000418086	1.06926	0.00233	1.06928	0.00137
1.0702	0.00236	1.07021	0.00174	1.07022	0.00107	1.07045	0.000430371	1.06945	0.0025	1.06938	0.00101
1.07037	0.0019	1.07035	0.00221	1.07028	0.0011	1.07051	0.000425409	1.06955	0.00254	1.0695	0.00134
1.07042	0.00195	1.07045	0.00148	1.07041	0.00102	1.07066	0.000448972	1.06962	0.00241	1.0697	0.00104
1.0705	0.0024	1.07044	0.00157	1.07057	0.000986394	1.07077	0.000489159	1.06977	0.00259	1.06988	0.00145
1.07063	0.00207	1.07056	0.00231	1.07061	0.000938468	1.07087	0.000447098	1.0698	0.0024	1.06989	0.00103
1.07073	0.00182	1.07073	0.00151	1.07073	0.00093826	1.07101	0.000479512	1.06991	0.00259	1.06993	0.00136
1.07083	0.00229	1.07078	0.00151	1.07081	0.00094114	1.07108	0.000480449	1.07005	0.00251	1.07	0.00103
1.07092	0.00229	1.0709	0.00219	1.07089	0.000927155	1.07115	0.000368737	1.07013	0.00242	1.07025	0.00132
1.07103	0.00193	1.07102	0.0015	1.07104	0.000952627	1.07127	0.000464901	1.07023	0.00255	1.07043	0.00118
1.07107	0.00216	1.07106	0.00148	1.07114	0.00105	1.07138	0.000450708	1.0703	0.00241	1.07047	0.00124
1.07123	0.0024	1.07122	0.0022	1.07125	0.00105	1.07144	0.000462333	1.07044	0.00257	1.07037	0.00116
1.07133	0.00193	1.0713	0.00171	1.07137	0.00108	1.07154	0.000395945	1.07055	0.00248	1.07038	0.00113
1.07141	0.00195	1.0714	0.00139	1.07148	0.00116	1.07165	0.000461709	1.07062	0.00248	1.07068	0.00128
1.07152	0.00236	1.07141	0.0021	1.07149	0.00113	1.07174	0.000426589	1.0707	0.00261	1.07082	0.00107
1.07162	0.00219	1.07161	0.00185	1.07167	0.00109	1.0719	0.00042062	1.07082	0.00239	1.07084	0.00136
1.07173	0.00191	1.07167	0.00136	1.07176	0.00104	1.07193	0.00037488	1.0709	0.00263	1.07093	0.00111
1.07185	0.00232	1.07178	0.0021	1.07182	0.00107	1.07208	0.000473196	1.07101	0.00238	1.07111	0.00139
1.0719	0.00229	1.07186	0.00197	1.07192	0.00104	1.07214	0.000397299	1.07117	0.00252	1.07109	0.000953772
1.07199	0.00193	1.07202	0.00131	1.07204	0.000951898	1.07225	0.000415969	1.0712	0.00259	1.07129	0.00138
1.07209	0.00219	1.07206	0.00219	1.07214	0.00105	1.07239	0.000497384	1.07133	0.00245	1.07124	0.000911503
1.07217	0.00234	1.07215	0.00209	1.07219	0.000972304	1.07246	0.000439082	1.07143	0.00263	1.07146	0.00151
1.07228	0.00201	1.0723	0.00136	1.07234	0.00103	1.07251	0.000423222	1.07153	0.00253	1.07154	0.000940585
1.07238	0.00194	1.07237	0.0022	1.07243	0.00104	1.07268	0.000522163	1.07159	0.00259	1.07164	0.00143
1.07248	0.00232	1.07248	0.00218	1.07254	0.001	1.07275	0.000477291	1.0717	0.00263	1.07185	0.000937288
1.07261	0.00222	1.07261	0.0015	1.07265	0.00111	1.07283	0.000471079	1.0718	0.00241	1.07183	0.0014
1.0727	0.00197	1.07268	0.00202	1.07273	0.0011	1.07295	0.00039827	1.07192	0.0026	1.07197	0.00101
1.07282	0.00225	1.0728	0.0024	1.07284	0.00113	1.07306	0.000516783	1.07207	0.00243	1.07209	0.00142
1.07292	0.00239	1.0729	0.00153	1.07297	0.00122	1.07311	0.000477881	1.07208	0.00245	1.07219	0.00107
1.073	0.00191	1.07296	0.00197	1.07302	0.00112	1.07326	0.000432245	1.07219	0.00253	1.07221	0.0013
1.07313	0.00207	1.07309	0.00235	1.07311	0.00115	1.07335	0.000476735	1.07229	0.00243	1.07225	0.00134
1.07319	0.00237	1.07319	0.00153	1.07327	0.00113	1.0735	0.000495302	1.07238	0.00253	1.07238	0.00119
1.07329	0.00204	1.07326	0.00196	1.07334	0.00114	1.0735	0.000488014	1.07248	0.0025	1.07252	0.00117
1.07343	0.00191	1.07343	0.00244	1.07338	0.00105	1.0736	0.000489402	1.07262	0.00254	1.0727	0.00121
1.07349	0.00224	1.0735	0.00164	1.0735	0.000971298	1.07369	0.000406634	1.0727	0.00255	1.07276	0.00135
1.07361	0.0023	1.07353	0.00185	1.07361	0.00107	1.07384	0.000521156	1.07281	0.00246	1.07269	0.00119
1.07368	0.00189	1.07367	0.00246	1.0737	0.00114	1.07393	0.000488604	1.07288	0.00263	1.07285	0.0014
1.07384	0.0022	1.07384	0.0017	1.07381	0.00108	1.07407	0.000567763	1.07303	0.00238	1.07301	0.00105
1.07391	0.00248	1.07384	0.00167	1.07391	0.0011	1.07412	0.000576543	1.0731	0.00249	1.07325	0.00149
1.07398	0.00193	1.07398	0.00248	1.07403	0.00118	1.07424	0.000550273	1.07319	0.00255	1.07328	0.00108
1.07406	0.00198	1.07411	0.00167	1.07416	0.0012	1.07437	0.000673158	1.07333	0.00244	1.07355	0.00153
1.07425	0.0023	1.07415	0.00161	1.07424	0.0012	1.07442	0.000596533	1.07338	0.00255	1.07331	0.0011
1.07429	0.00214	1.07429	0.00238	1.07436	0.00127	1.07455	0.000645638	1.0735	0.00237	1.07332	0.00157
1.07442	0.00181	1.07439	0.00171	1.07445	0.00124	1.07468	0.00058862	1.07353	0.00249	1.07358	0.00108
1.07447	0.00231	1.07444	0.00156	1.07453	0.0013	1.07473	0.000615585	1.07368	0.00246	1.07378	0.00156
1.0746	0.00231	1.07457	0.00233	1.07462	0.00128	1.07481	0.000654141	1.07384	0.00226	1.07405	0.00118
1.07472	0.00193	1.07465	0.00187	1.07475	0.0012	1.07491	0.000652232	1.0739	0.00249	1.07394	0.00162
1.07478	0.00217	1.07479	0.00143	1.0748	0.00111	1.07501	0.00062957	1.07401	0.00231	1.07414	0.00116
1.07494	0.00247	1.07485	0.00219	1.07495	0.00123	1.07514	0.000623532	1.07406	0.00247	1.07401	0.00162
1.07497	0.00202	1.07499	0.00199	1.07498	0.00106	1.07521	0.000660214	1.0742	0.00246	1.07438	0.00125
1.07512	0.00198	1.07504	0.00135	1.07514	0.00116	1.07538	0.000674581	1.07429	0.00243	1.07435	0.00147
1.07526	0.0024	1.07515	0.00235	1.07525	0.0012	1.07542	0.000712269	1.07443	0.00258	1.07441	0.00138
1.07539	0.0021	1.0753	0.00206	1.07531	0.00117	1.07551	0.000707723	1.07453	0.00226	1.0747	0.00148
1.0754	0.00179	1.07538	0.00142	1.07542	0.0012	1.07562	0.000674061	1.07463	0.00243	1.07455	0.00138
1.07551	0.00226	1.07547	0.00228	1.07554	0.00127	1.0757	0.000771023	1.07468	0.00239	1.07472	0.00145
1.07562	0.00235	1.07563	0.00223	1.07564	0.00133	1.07583	0.000729448	1.07472	0.00224	1.07495	0.00145
1.07575	0.00187	1.07572	0.00145	1.07573	0.00129	1.07598	0.000833455	1.07488	0.00248	1.07505	0.00139
1.07581	0.00216	1.07574	0.00209	1.07583	0.00135	1.07606	0.000851223	1.07505	0.0023	1.07507	0.00156
1.07598	0.00243	1.07589	0.00237	1.07591	0.00135	1.07615	0.000792296	1.07508	0.00244	1.07519	0.00134
1.07602	0.00198	1.07602	0.00153	1.07603	0.00133	1.0762	0.00086035	1.0752	0.00239	1.07525	0.00162
1.07618	0.00191	1.07609	0.0021	1.07614	0.00135	1.07633	0.000799272	1.07531	0.00232	1.07548	0.00125
1.0762	0.00237	1.07618	0.00244	1.07622	0.00129	1.07641	0.000773973	1.07541	0.00254	1.07546	0.00171
1.07637	0.00223	1.07625	0.00155	1.07633	0.00126	1.07656	0.000833663	1.07546	0.00229	1.07565	0.00116
1.07643	0.00187	1.07635	0.00199	1.07639	0.00121	1.07667	0.000808642	1.07563	0.00245	1.07557	0.00172
1.07656	0.00228	1.07647	0.00255	1.07648	0.00115	1.07674	0.000806143	1.07568	0.00239	1.07562	0.00116
1.0766	0.00244	1.07654	0.00165	1.07661	0.00118	1.0768	0.000723548	1.07581	0.0023	1.07567	0.00163
1.07673	0.00197	1.07664	0.00181	1.07672	0.00121	1.07692	0.000814819	1.07584	0.00261	1.07595	0.00122
1.07674	0.00206	1.0767	0.00253	1.07677	0.00128	1.07698	0.000797883	1.076	0.00241	1.07611	0.00165
1.07689	0.00249	1.07685	0.00169	1.07687	0.00126	1.07711	0.000828388	1.07609	0.00248	1.07613	0.00124
1.077	0.00206	1.07698	0.00164	1.07702	0.00134	1.07716	0.000863196	1.07619	0.0024	1.07654	0.00161
1.07712	0.00186	1.07706	0.00245	1.07706	0.00141	1.07727	0.000824605	1.07632	0.00235	1.07624	0.00119
1.07724	0.00235	1.07719	0.00172	1.07719	0.00139	1.07744	0.000815409	1.0764	0.00247	1.07626	0.00154
1.07731	0.00224	1.07723	0.00154	1.07731	0.00145	1.07753	0.000708174	1.07649	0.0023	1.07656	0.00128
1.07742	0.00185	1.07733	0.00241	1.07738	0.00135	1.07759	0.000841402	1.07657	0.00252	1.07643	0.0015
1.07755	0.00227	1.07747	0.00188	1.0775	0.0014	1.07774	0.00077432	1.07673	0.00245	1.0768	0.0013
1.07765	0.00248	1.07755	0.00152	1.07757	0.00143	1.07782	0.000839806	1.07682	0.00245	1.07694	0.00151
1.07772	0.002	1.07767	0.00235	1.07765	0.00135	1.07794	0.000811869	1.0769	0.0027	1.07711	0.00134
1.07781	0.002	1.07773	0.0021	1.07783	0.00132	1.07803	0.00083047	1.07696	0.00229	1.07691	0.00131
1.07792	0.00245	1.07789	0.00143	1.07791	0.00125	1.07815	0.000831858	1.07711	0.00262	1.0769	0.00135
1.07801	0.00202	1.07797	0.00239	1.07802	0.00131	1.07824	0.000870657	1.07721	0.00249	1.07719	0.00123
1.07811	0.00188	1.07811	0.0022	1.07808	0.00133	1.07831	0.000786501	1.0773	0.00252	1.07735	0.00142
1.07828	0.0024	1.07816	0.00147	1.07817	0.00126	1.07845	0.000787958	1.0774	0.00272	1.07743	0.00115
1.07831	0.00237	1.07826	0.00226	1.0783	0.00129	1.07857	0.000793754	1.07753	0.00249	1.07732	0.00146
1.07844	0.0019	1.0784	0.00232	1.07842	0.00135	1.0787	0.000832761	1.07762	0.00266	1.07774	0.00111
1.0785	0.00228	1.07848	0.00152	1.07849	0.00144	1.07878	0.000863994	1.07766	0.00258	1.07767	0.00149
1.07859	0.00255	1.07856	0.00226	1.07859	0.00145	1.07882	0.000845566	1.07784	0.00268	1.07782	0.00104
1.07874	0.00202	1.07871	0.00253	1.07874	0.0015	1.07895	0.000772098	1.07791	0.00278	1.07794	0.00149
1.07888	0.00199	1.0788	0.00156	1.07881	0.00147	1.07909	0.000772654	1.07802	0.00258	1.07817	0.000968938
1.07888	0.00242	1.07885	0.00222	1.07897	0.00145	1.07918	0.000793441	1.07808	0.00277	1.07802	0.00154
1.07902	0.00228	1.079	0.00262	1.079	0.00142	1.07928	0.000782787	1.07821	0.00263	1.07841	0.00102
1.07914	0.00194	1.07911	0.00166	1.07914	0.00136	1.07936	0.000848412	1.07831	0.0027	1.07826	0.0015
1.07922	0.00234	1.07911	0.0021	1.07925	0.00134	1.07947	0.000805518	1.07835	0.00278	1.07829	0.00113
1.07931	0.00243	1.07927	0.00262	1.07933	0.00136	1.07955	0.000781052	1.07852	0.00261	1.07853	0.00137
1.07942	0.00194	1.07939	0.0017	1.07943	0.00134	1.07962	0.000842755	1.07858	0.00289	1.07881	0.00107
1.07951	0.00214	1.07942	0.0019	1.07947	0.00129	1.07977	0.000790596	1.07864	0.00269	1.07863	0.00137
1.07961	0.00258	1.07954	0.00266	1.07963	0.00131	1.07982	0.00080361	1.0788	0.00275	1.07884	0.00118
1.07973	0.0021	1.07968	0.00186	1.07973	0.00132	1.07997	0.000750305	1.07888	0.00289	1.07893	0.00146
1.07986	0.00192	1.07974	0.00174	1.07989	0.00136	1.08009	0.000688844	1.07905	0.00274	1.07915	0.00125
1.07995	0.00243	1.07985	0.00256	1.07989	0.00144	1.08013	0.000806316	1.0791	0.00299	1.07903	0.00137
1.08005	0.00235	1.07999	0.00187	1.08	0.00149	1.08023	0.000831338	1.07921	0.00269	1.07931	0.00131
1.08009	0.00195	1.08011	0.00163	1.08011	0.00157	1.08036	0.000787715	1.07931	0.0028	1.07942	0.0013
1.08025	0.00243	1.08017	0.00255	1.08019	0.00155	1.08043	0.000797918	1.07938	0.00289	1.0796	0.00135
1.08031	0.00254	1.08035	0.00197	1.08033	0.00155	1.08056	0.000788791	1.07947	0.00264	1.07945	0.00121
1.08043	0.00203	1.08035	0.00169	1.0804	0.00143	1.08069	0.000772446	1.07962	0.00288	1.07978	0.00132
1.0805	0.00204	1.08046	0.00269	1.08052	0.00142	1.08072	0.000839042	1.07967	0.00272	1.0797	0.00118
1.08056	0.00256	1.08057	0.00214	1.0806	0.00142	1.08088	0.000818949	1.0798	0.00278	1.07995	0.00152
1.08072	0.00222	1.0807	0.00158	1.08073	0.00141	1.0809	0.000800833	1.07989	0.00281	1.08009	0.00109
1.08086	0.00197	1.08078	0.00253	1.08083	0.00142	1.08109	0.000815964	1.07999	0.0027	1.08013	0.00152
1.08086	0.00245	1.08084	0.00243	1.08094	0.00131	1.08111	0.000752769	1.08008	0.00285	1.08015	0.00103
1.08097	0.00258	1.08096	0.00155	1.08102	0.0014	1.08127	0.000802083	1.08017	0.00263	1.08015	0.00156
1.08109	0.00201	1.08111	0.00247	1.08112	0.00145	1.08138	0.000825438	1.08026	0.00269	1.08028	0.00112
1.0812	0.00238	1.08118	0.00259	1.08123	0.00143	1.08144	0.000703038	1.08037	0.0028	1.08033	0.00152
1.08136	0.00264	1.08133	0.00165	1.08132	0.00141	1.08152	0.00077484	1.08046	0.00261	1.08059	0.00108
1.08139	0.00207	1.08134	0.00245	1.08136	0.00145	1.08169	0.000774042	1.08056	0.0029	1.08064	0.00159
1.0815	0.00205	1.08146	0.0027	1.08149	0.00149	1.0818	0.000770294	1.08065	0.00267	1.08072	0.0011
1.08159	0.00253	1.08157	0.0017	1.0816	0.00157	1.08188	0.000762104	1.08075	0.00276	1.08103	0.00147
1.08175	0.0024	1.0817	0.00239	1.08171	0.00152	1.08195	0.000797467	1.08089	0.00283	1.08101	0.00116
1.08179	0.00202	1.08175	0.0028	1.08184	0.00155	1.08205	0.000739581	1.08095	0.00266	1.08097	0.00141
1.08191	0.00245	1.08187	0.00182	1.08193	0.00148	1.08219	0.000698874	1.0811	0.00281	1.08111	0.00124
1.08199	0.00261	1.082	0.00223	1.08197	0.00149	1.08229	0.000719141	1.08119	0.00271	1.08124	0.00141
1.08211	0.00216	1.08207	0.00296	1.0821	0.00138	1.08237	0.0007713	1.08125	0.00282	1.08157	0.00135
1.08221	0.00214	1.08221	0.00185	1.08218	0.00137	1.08246	0.000672534	1.08138	0.00275	1.08143	0.00132
1.08228	0.00261	1.08222	0.00211	1.08229	0.00136	1.08256	0.000804963	1.08145	0.00269	1.08145	0.00125
1.08245	0.0022	1.08235	0.00296	1.08239	0.00134	1.08263	0.000697555	1.08163	0.00295	1.08162	0.00124
1.08248	0.00206	1.08249	0.00194	1.08246	0.00135	1.08275	0.000698041	1.08169	0.00267	1.08176	0.00135
1.08262	0.00259	1.08257	0.00194	1.08262	0.00136	1.0829	0.000776471	1.08182	0.00281	1.08184	0.00114
1.08273	0.0026	1.0826	0.00291	1.08274	0.00149	1.08296	0.000727608	1.08188	0.00284	1.08203	0.00145
1.08274	0.00207	1.08279	0.00206	1.08283	0.00151	1.08306	0.000769635	1.08197	0.00261	1.08216	0.00109
1.08287	0.00241	1.08284	0.00186	1.08293	0.00154	1.08313	0.00083401	1.08206	0.00292	1.08218	0.00142
1.08303	0.0028	1.08299	0.00281	1.08302	0.00169	1.08326	0.000743746	1.08216	0.00272	1.08225	0.00104
1.08313	0.00223	1.08309	0.00219	1.08314	0.0016	1.08335	0.00075315	1.08228	0.00286	1.08239	0.00149
1.08318	0.0022	1.08317	0.0018	1.08322	0.00157	1.08345	0.000805935	1.08238	0.00284	1.08244	0.000999894
1.08331	0.00276	1.08324	0.00283	1.0833	0.00158	1.08357	0.000691274	1.08249	0.00274	1.08245	0.00147
1.0834	0.0024	1.08342	0.00223	1.0834	0.00158	1.08363	0.000705745	1.08259	0.00302	1.08258	0.00101
1.08347	0.00208	1.08345	0.00165	1.08352	0.00149	1.0837	0.000743954	1.08271	0.00274	1.08289	0.00141
1.08357	0.00264	1.08358	0.00256	1.08361	0.00143	1.08381	0.000796495	1.08277	0.0029	1.08292	0.00104
1.08373	0.00269	1.08366	0.00258	1.08366	0.00145	1.08399	0.000722056	1.08292	0.00285	1.08283	0.00148
1.08381	0.00213	1.08378	0.00164	1.08381	0.00141	1.08409	0.000716746	1.08296	0.0028	1.08304	0.00104
1.08389	0.00241	1.08384	0.00251	1.08387	0.00145	1.08419	0.000771647	1.08309	0.00304	1.08307	0.00142
1.08404	0.00269	1.08403	0.00275	1.08401	0.00144	1.08426	0.000705919	1.08321	0.00281	1.0832	0.00102
1.08412	0.00224	1.08402	0.00168	1.08409	0.00143	1.0844	0.000741108	1.08328	0.003	1.08334	0.00134
1.0842	0.00217	1.0842	0.00253	1.08419	0.0015	1.08444	0.00068055	1.08342	0.00271	1.08331	0.00112
1.0843	0.00259	1.08424	0.00284	1.08432	0.0016	1.08457	0.000745169	1.08347	0.00291	1.08333	0.00135
1.08441	0.00252	1.0844	0.00187	1.08439	0.00161	1.08463	0.000740102	1.08362	0.00315	1.08373	0.00114
1.08447	0.00206	1.0844	0.00242	1.08447	0.00165	1.08473	0.000731599	1.0837	0.00281	1.08345	0.0011
1.08462	0.00249	1.08456	0.0029	1.08453	0.00157	1.08487	0.000800799	1.08383	0.00301	1.08376	0.00124
1.08472	0.00271	1.08468	0.00192	1.08471	0.00164	1.08495	0.000727088	1.08393	0.00288	1.08373	0.00117
1.08479	0.00217	1.08475	0.00214	1.08477	0.00159	1.08506	0.000775534	1.08402	0.00297	1.08415	0.00119
1.08488	0.0022	1.08487	0.00295	1.0849	0.00158	1.08519	0.000739998	1.08414	0.00309	1.08384	0.00108
1.08502	0.00273	1.08494	0.0019	1.08507	0.00152	1.08525	0.000740171	1.08416	0.00284	1.08435	0.00123
1.08508	0.00235	1.08507	0.00199	1.08508	0.00145	1.08532	0.000793615	1.08428	0.0031	1.08433	0.000994619
1.08515	0.00204	1.08518	0.003	1.08513	0.00146	1.08544	0.000782822	1.08443	0.00295	1.08452	0.00135
1.08534	0.00256	1.08526	0.00193	1.08532	0.00146	1.08559	0.000778901	1.08454	0.00304	1.08447	0.000890577
1.08539	0.00266	1.08533	0.00186	1.0854	0.00149	1.08559	0.000747875	1.08459	0.00304	1.08472	0.00135
1.08547	0.00205	1.08543	0.00286	1.0855	0.00146	1.08569	0.000682494	1.08475	0.00291	1.08507	0.000883532
1.0856	0.00241	1.08554	0.002	1.08556	0.0015	1.08582	0.000777304	1.08483	0.00322	1.08495	0.00133
1.08574	0.0027	1.08562	0.00172	1.08568	0.00153	1.08593	0.000790804	1.08491	0.00298	1.08491	0.000813986
1.08578	0.00219	1.08575	0.00276	1.08582	0.00156	1.08608	0.000777026	1.08501	0.00311	1.085	0.00136
1.0859	0.0021	1.0859	0.00215	1.08593	0.00166	1.08613	0.00077189	1.08513	0.00317	1.08527	0.000827312
1.08603	0.00258	1.08597	0.00156	1.08601	0.00169	1.08626	0.000847579	1.08521	0.00315	1.0852	0.00135
1.0861	0.00245	1.08605	0.00261	1.08607	0.00168	1.08637	0.000858372	1.08528	0.00328	1.08516	0.00083696
1.08624	0.00205	1.08619	0.00227	1.08622	0.00168	1.08646	0.000780462	1.08536	0.00303	1.08543	0.00131
1.08632	0.00256	1.08625	0.00162	1.08631	0.00157	1.08653	0.000823876	1.08551	0.00325	1.08577	0.000880374
1.08649	0.00268	1.08635	0.00259	1.08638	0.00158	1.08664	0.000793268	1.08561	0.00306	1.08546	0.00113
1.08651	0.00209	1.08645	0.0025	1.08649	0.00151	1.08675	0.000795801	1.08569	0.0031	1.0858	0.00106
1.08662	0.00216	1.08652	0.0015	1.08659	0.00154	1.08681	0.000850008	1.08582	0.00325	1.08605	0.00115
1.0867	0.00266	1.08665	0.00247	1.08673	0.0015	1.08689	0.000858719	1.08593	0.00301	1.08603	0.00111
1.0868	0.00217	1.08678	0.00273	1.0868	0.00144	1.08706	0.000877737	1.086	0.00328	1.08592	0.00104
1.0869	0.00194	1.08679	0.00155	1.08687	0.00137	1.08714	0.000838244	1.08613	0.00316	1.08604	0.00119
1.08701	0.00256	1.08693	0.00231	1.08696	0.00155	1.08727	0.000814125	1.08623	0.00311	1.08658	0.000931736
1.08713	0.0025	1.08705	0.00269	1.0871	0.00148	1.08735	0.000810134	1.08628	0.00328	1.08661	0.00128
1.08721	0.00194	1.08719	0.00157	1.08719	0.00155	1.08745	0.000839667	1.08644	0.00305	1.08624	0.000857088
1.08733	0.00245	1.08726	0.00231	1.08731	0.00156	1.08757	0.000887974	1.08652	0.00332	1.08674	0.0012
1.08743	0.00267	1.08735	0.0028	1.08749	0.0016	1.0876	0.000836578	1.08658	0.00319	1.08673	0.000852438
1.08751	0.0021	1.08742	0.00166	1.08754	0.00166	1.08773	0.000744856	1.08671	0.00331	1.0866	0.00132
1.08758	0.00204	1.08752	0.00201	1.08763	0.0017	1.08782	0.00085504	1.08676	0.00323	1.08705	0.000763353
1.08769	0.00261	1.08764	0.00281	1.08775	0.00168	1.08796	0.000872566	1.08692	0.00312	1.08671	0.00135
1.08781	0.00237	1.08773	0.00173	1.08787	0.00164	1.08807	0.000849349	1.08699	0.00343	1.08723	0.000819643
1.08788	0.00195	1.08781	0.00176	1.0879	0.00169	1.08812	0.000870171	1.08715	0.00323	1.08714	0.00146
1.08803	0.00245	1.08796	0.00277	1.08804	0.00157	1.08825	0.000847961	1.08719	0.00325	1.0871	0.000850147
1.08816	0.00264	1.08804	0.00178	1.08815	0.00148	1.08834	0.000865937	1.08731	0.00332	1.08746	0.00138
1.08821	0.00202	1.08819	0.00171	1.08825	0.00149	1.08843	0.000908068	1.08743	0.00313	1.08771	0.00102
1.08833	0.00215	1.08824	0.00272	1.08834	0.00148	1.08852	0.00089141	1.0875	0.00351	1.08775	0.00131
1.08845	0.00264	1.08838	0.00189	1.08845	0.00152	1.0886	0.000852299	1.08759	0.00318	1.08745	0.000985353
1.08852	0.00213	1.08847	0.00153	1.08852	0.00145	1.08876	0.000927641	1.08763	0.00336	1.08776	0.00115
1.08867	0.0019	1.08855	0.00265	1.08864	0.00153	1.08881	0.000882352	1.08781	0.00341	1.08783	0.00121
1.0887	0.00257	1.08868	0.00211	1.08872	0.00148	1.08895	0.000833281	1.08792	0.0033	1.08824	0.00118
1.08882	0.00255	1.08881	0.00152	1.08887	0.00161	1.08906	0.000913586	1.08801	0.00341	1.0882	0.00132
1.0889	0.00184	1.08886	0.00259	1.08895	0.00162	1.08912	0.000927189	1.0881	0.00318	1.08814	0.00115
1.08901	0.00233	1.08894	0.00236	1.08903	0.00176	1.08921	0.000817456	1.08817	0.00339	1.08838	0.00147
1.08915	0.00265	1.08908	0.00139	1.08914	0.00163	1.08938	0.000896858	1.08829	0.00332	1.08829	0.00105
1.0892	0.002	1.08912	0.00256	1.08924	0.00168	1.0894	0.000887107	1.08843	0.00324	1.08839	0.00154
1.08928	0.00207	1.08928	0.00245	1.08931	0.00159	1.08954	0.000952488	1.08848	0.00356	1.08846	0.00107
1.08943	0.00258	1.08934	0.00144	1.08945	0.00166	1.08965	0.000935067	1.08858	0.00319	1.08879	0.00162
1.08951	0.0022	1.0895	0.00251	1.08955	0.00161	1.08975	0.000891514	1.08867	0.00354	1.0891	0.00102
1.08958	0.00188	1.08961	0.00277	1.08963	0.00151	1.08981	0.000900537	1.08879	0.00325	1.0888	0.00164
1.08974	0.00253	1.0897	0.00153	1.08975	0.00153	1.08993	0.000880513	1.08887	0.00332	1.08896	0.00109
1.08984	0.0025	1.08976	0.00222	1.08986	0.00149	1.09005	0.000836786	1.08897	0.00344	1.08903	0.00168
1.08994	0.00195	1.08985	0.00275	1.08989	0.00146	1.09016	0.000935067	1.08912	0.00312	1.08926	0.00114
1.09004	0.00225	1.08993	0.00162	1.09007	0.00149	1.09023	0.000944125	1.08923	0.00354	1.08927	0.00164
1.09016	0.00266	1.09007	0.00211	1.09012	0.00149	1.09032	0.000939648	1.08928	0.00327	1.08943	0.00123
1.0902	0.00207	1.09015	0.00281	1.09025	0.00153	1.09046	0.000936698	1.08934	0.00336	1.08977	0.00158
1.09032	0.00199	1.09023	0.00163	1.09033	0.0015	1.09051	0.000936316	1.08947	0.00351	1.08969	0.00135
1.09043	0.00261	1.09038	0.00197	1.09047	0.0016	1.09064	0.000915633	1.08957	0.00319	1.08964	0.00163
1.0905	0.0024	1.09049	0.00295	1.09057	0.0016	1.09078	0.000900502	1.08967	0.00347	1.08986	0.0015
1.09059	0.00192	1.09058	0.00178	1.0906	0.00171	1.09088	0.00101	1.08974	0.00328	1.08992	0.00159
1.09073	0.0025	1.09064	0.00181	1.09073	0.00166	1.09098	0.000865625	1.08988	0.00328	1.08978	0.00153
1.09082	0.00272	1.09075	0.00286	1.09087	0.00164	1.0911	0.000904146	1.08998	0.00344	1.09008	0.00149
1.09092	0.002	1.09086	0.00194	1.09092	0.00163	1.09111	0.000915321	1.09007	0.00309	1.09034	0.00171
1.09101	0.00211	1.09096	0.00165	1.09104	0.00158	1.09125	0.00082228	1.09016	0.00342	1.09032	0.00137
1.09111	0.00262	1.09108	0.00285	1.09115	0.00156	1.09132	0.000910948	1.09027	0.00332	1.09019	0.0017
1.0912	0.00223	1.09116	0.00203	1.09125	0.00156	1.09141	0.00085806	1.0904	0.00333	1.09065	0.00124
1.09128	0.00195	1.09125	0.00154	1.09138	0.00149	1.09156	0.000856984	1.09048	0.0035	1.09071	0.00178
1.09137	0.00257	1.09134	0.00272	1.09146	0.00147	1.09162	0.000889987	1.09059	0.00318	1.09052	0.00126
1.09153	0.00256	1.09148	0.00231	1.0915	0.0015	1.09176	0.000879055	1.09068	0.00351	1.09059	0.00176
1.09164	0.00193	1.09154	0.00149	1.09165	0.00134	1.09187	0.000839354	1.09079	0.0032	1.09078	0.00117
1.09171	0.0023	1.09161	0.00269	1.09175	0.00142	1.09197	0.000848065	1.09091	0.00337	1.09093	0.00178
1.09182	0.00272	1.09181	0.00254	1.09182	0.00145	1.09205	0.000887662	1.09098	0.00341	1.09099	0.00126
1.09194	0.00208	1.09187	0.00161	1.09196	0.00159	1.09217	0.000848377	1.09103	0.00322	1.09097	0.00184
1.09202	0.00204	1.09196	0.00259	1.09206	0.00159	1.09224	0.000872045	1.09122	0.00356	1.09113	0.00129
1.09213	0.00262	1.09209	0.00282	1.09214	0.00165	1.0924	0.000904215	1.09127	0.00328	1.09142	0.00169
1.09223	0.0024	1.09217	0.00161	1.09225	0.00169	1.09243	0.000863716	1.09137	0.00346	1.09134	0.00137
1.09234	0.00192	1.0923	0.00252	1.09231	0.00161	1.09258	0.000893943	1.0915	0.00336	1.09154	0.0016
1.09248	0.0025	1.0924	0.00293	1.09244	0.00153	1.09262	0.000829325	1.09158	0.00328	1.09172	0.00134
1.0925	0.00263	1.09246	0.00166	1.09255	0.00159	1.09271	0.000833836	1.09168	0.00354	1.09172	0.00152
1.09262	0.00201	1.09253	0.00236	1.09261	0.0016	1.09284	0.000882352	1.09178	0.00324	1.09197	0.00142
1.0927	0.00215	1.09266	0.00311	1.09279	0.00147	1.09291	0.000833594	1.09188	0.00349	1.09208	0.00144
1.09282	0.00262	1.09278	0.00177	1.09282	0.0015	1.09308	0.000827833	1.09201	0.00329	1.09208	0.00151
1.09289	0.00216	1.09286	0.00219	1.0929	0.00142	1.09319	0.000846746	1.09206	0.00323	1.09225	0.00138
1.09301	0.00192	1.09297	0.0032	1.09301	0.00142	1.09325	0.000900051	1.09215	0.0034	1.09223	0.0016
1.09315	0.00256	1.09309	0.00191	1.09313	0.00147	1.09339	0.000804338	1.09228	0.00314	1.09233	0.00137
1.09318	0.0025	1.09321	0.00207	1.09325	0.00146	1.09341	0.000833212	1.09237	0.00346	1.0925	0.00168
1.09331	0.00194	1.09327	0.00309	1.09332	0.00145	1.09357	0.000864272	1.09252	0.00326	1.09257	0.00131
1.09344	0.00239	1.09338	0.00193	1.09348	0.00151	1.09367	0.000903695	1.09257	0.00332	1.09265	0.00169
1.09354	0.00275	1.09347	0.00185	1.09355	0.00157	1.09377	0.000801111	1.09264	0.00345	1.09265	0.00124
1.0936	0.00202	1.09358	0.00301	1.09362	0.00158	1.09388	0.000814472	1.09274	0.00316	1.09286	0.00184
1.09369	0.00201	1.09368	0.00212	1.0937	0.00165	1.09393	0.000864792	1.09286	0.00345	1.09312	0.0012
1.09384	0.00259	1.09373	0.00168	1.09381	0.00159	1.09406	0.000791047	1.09293	0.00315	1.09314	0.00193
1.09391	0.00235	1.09385	0.00298	1.09395	0.00168	1.09417	0.000799098	1.09304	0.00335	1.09314	0.00138
1.09401	0.00191	1.09399	0.00226	1.09398	0.00171	1.09429	0.000834149	1.09316	0.00345	1.09322	0.00184
1.09411	0.00243	1.09406	0.00168	1.09409	0.00154	1.09434	0.000842755	1.09329	0.00324	1.09349	0.00126
1.09422	0.0027	1.09414	0.00281	1.09425	0.0015	1.09448	0.000891896	1.09337	0.00353	1.0934	0.00164
1.09427	0.0019	1.0943	0.00235	1.09434	0.00153	1.09454	0.00082169	1.09351	0.00317	1.09348	0.0013
1.09444	0.00222	1.09439	0.00157	1.0944	0.00143	1.09465	0.000831858	1.09361	0.00343	1.09362	0.00175
1.0945	0.00265	1.09444	0.00279	1.09452	0.00141	1.09475	0.000817456	1.09365	0.00342	1.09361	0.00147
1.09459	0.00215	1.09456	0.00261	1.0946	0.00149	1.09489	0.000844109	1.09374	0.0033	1.09395	0.00166
1.09467	0.00187	1.0947	0.00157	1.09474	0.00146	1.09493	0.000822349	1.09391	0.00356	1.09394	0.00163
1.09477	0.00253	1.09469	0.00279	1.09485	0.00149	1.09505	0.000716954	1.09398	0.00324	1.09416	0.00172
1.09488	0.00246	1.09483	0.00289	1.09487	0.00144	1.09519	0.000817075	1.09402	0.00354	1.0943	0.00154
1.09504	0.00186	1.095	0.0017	1.09501	0.00154	1.09525	0.000751276	1.09414	0.00332	1.0943	0.00164
1.09511	0.00244	1.09503	0.00263	1.09511	0.00159	1.09533	0.000818359	1.09428	0.0033	1.09421	0.00171
1.09518	0.00272	1.09515	0.00302	1.09524	0.00168	1.09547	0.000792296	1.09435	0.00351	1.09417	0.00153
1.0953	0.00205	1.0953	0.00168	1.09531	0.00169	1.0955	0.000754191	1.09447	0.00323	1.09436	0.00176
1.0954	0.00201	1.09531	0.00249	1.09541	0.00166	1.09568	0.00076606	1.09451	0.00348	1.09481	0.00143
1.09547	0.00262	1.09543	0.00324	1.09549	0.00164	1.09572	0.000763492	1.09469	0.00339	1.09492	0.00187
1.09559	0.00221	1.09559	0.00189	1.09564	0.00154	1.09585	0.000784731	1.09474	0.00343	1.09493	0.00138
1.09574	0.00184	1.0956	0.00222	1.09575	0.00152	1.09595	0.000749333	1.09487	0.00349	1.0949	0.00193
1.0958	0.00242	1.09576	0.00326	1.09581	0.00155	1.09603	0.000813535	1.0949	0.0033	1.0951	0.00147
1.09595	0.00265	1.0959	0.0019	1.09594	0.0014	1.09615	0.000705016	1.09508	0.00349	1.09527	0.00194
1.09599	0.00187	1.09594	0.00207	1.09602	0.00139	1.09629	0.000751658	1.09516	0.00338	1.09504	0.00138
1.09608	0.00213	1.09605	0.00317	1.09612	0.00143	1.09635	0.000760161	1.09524	0.00346	1.09547	0.00197
1.09624	0.00272	1.09616	0.00198	1.09618	0.00148	1.09645	0.000766303	1.0954	0.00354	1.09533	0.00141
1.09633	0.00207	1.09624	0.00193	1.09628	0.0015	1.09653	0.000785598	1.09545	0.00325	1.09559	0.00197
1.09639	0.00192	1.09641	0.00308	1.09641	0.0015	1.09666	0.000756864	1.09557	0.00356	1.09538	0.00152
1.09646	0.00253	1.09653	0.00216	1.09651	0.00162	1.09674	0.000744648	1.09566	0.00338	1.09579	0.00183
1.09664	0.00245	1.09653	0.00177	1.09661	0.00164	1.09684	0.000690267	1.09577	0.00355	1.09608	0.00161
1.09668	0.00182	1.09666	0.00315	1.09666	0.00166	1.09697	0.000709493	1.0959	0.00361	1.09607	0.00185
1.09682	0.00239	1.09674	0.00242	1.09683	0.00166	1.09704	0.000736215	1.09596	0.00341	1.0961	0.00172
1.09694	0.00267	1.09688	0.00173	1.09687	0.00163	1.09717	0.000663962	1.09606	0.00362	1.09606	0.00178
1.09702	0.00191	1.09697	0.00309	1.09699	0.00163	1.09725	0.00073625	1.09615	0.00333	1.09625	0.00178
1.0971	0.0019	1.09707	0.00276	1.09709	0.00162	1.09738	0.000763076	1.09623	0.0036	1.09641	0.00167
1.09715	0.00265	1.09718	0.00164	1.09721	0.00153	1.09742	0.000693356	1.09638	0.00359	1.0962	0.00198
1.09728	0.00227	1.09724	0.00297	1.09729	0.00147	1.09753	0.000728337	1.09649	0.00345	1.09647	0.00155
1.09739	0.00174	1.09738	0.00293	1.09742	0.00133	1.09769	0.000706821	1.09652	0.00368	1.0969	0.00192
1.09747	0.00242	1.0975	0.00175	1.09749	0.00144	1.09777	0.000731183	1.09668	0.00339	1.09689	0.00138
1.09761	0.00263	1.09756	0.00277	1.09759	0.00147	1.09788	0.000701303	1.09678	0.00357	1.09694	0.00194
1.09767	0.00186	1.09762	0.00323	1.09772	0.00149	1.09797	0.000689712	1.09687	0.00351	1.09718	0.00136
1.09777	0.00208	1.09779	0.00182	1.0978	0.00148	1.09802	0.000747355	1.09698	0.00337	1.09695	0.0019
1.09794	0.0027	1.09785	0.0026	1.09785	0.00155	1.09818	0.000676768	1.09707	0.00367	1.09709	0.00132
1.09798	0.00204	1.09798	0.00337	1.09801	0.00162	1.09826	0.000710499	1.09714	0.00338	1.09728	0.00185
1.09811	0.00179	1.09802	0.00199	1.0981	0.00167	1.09835	0.000719488	1.09724	0.00369	1.09739	0.00123
1.09819	0.00253	1.09819	0.00247	1.0982	0.00171	1.09843	0.000658999	1.09738	0.00352	1.09772	0.00178
1.0983	0.00236	1.09822	0.00346	1.09822	0.00169	1.09853	0.00072504	1.09748	0.00345	1.09748	0.00129
1.09839	0.00172	1.09836	0.00202	1.09839	0.00174	1.09865	0.00064838	1.09757	0.00363	1.09765	0.00183
1.09851	0.00233	1.09845	0.00214	1.09847	0.00162	1.0988	0.000653898	1.09769	0.00346	1.09759	0.0013
1.09858	0.00267	1.09859	0.00345	1.0986	0.00159	1.09885	0.000684992	1.09776	0.00366	1.09774	0.00162
1.09869	0.00182	1.09868	0.00206	1.09867	0.00153	1.09891	0.000671527	1.09786	0.00339	1.09822	0.00143
1.09878	0.00202	1.09874	0.00205	1.09874	0.0015	1.09906	0.000715983	1.09794	0.00357	1.09791	0.00168
1.09892	0.00265	1.09884	0.00342	1.09887	0.00143	1.09916	0.000695889	1.09804	0.0037	1.09807	0.00144
1.09904	0.00209	1.09899	0.00221	1.09897	0.00147	1.09925	0.000704149	1.09815	0.00348	1.09833	0.00145
1.09912	0.00175	1.09903	0.00189	1.09912	0.00148	1.09937	0.000663719	1.09827	0.0038	1.09842	0.00152
1.09922	0.00249	1.09914	0.00329	1.09916	0.00154	1.09942	0.000748569	1.09837	0.00341	1.09839	0.00133
1.09934	0.00254	1.09925	0.00245	1.09923	0.00162	1.09956	0.00065251	1.09847	0.00374	1.09856	0.00176
1.09938	0.00179	1.09932	0.00184	1.09938	0.00166	1.09965	0.000783828	1.09854	0.00366	1.09875	0.00126
1.09951	0.0023	1.09946	0.00331	1.09949	0.00164	1.09979	0.000622179	1.09861	0.00347	1.09868	0.00171
1.09959	0.00258	1.09961	0.00265	1.09955	0.00169	1.09988	0.000722021	1.09879	0.00383	1.09889	0.00122
1.09975	0.00198	1.0997	0.00182	1.09973	0.00163	1.09996	0.000658062	1.09884	0.00354	1.09908	0.00179
1.09982	0.00188	1.09972	0.00316	1.0998	0.00168	1.10005	0.000660561	1.09895	0.00372	1.09917	0.0012
1.09991	0.00253	1.09991	0.00289	1.09992	0.00174	1.10013	0.000676768	1.09909	0.00381	1.09923	0.00177
1.09998	0.00229	1.09995	0.00181	1.09997	0.00167	1.10027	0.000684888	1.09919	0.0036	1.09917	0.00112
1.10007	0.00173	1.10006	0.00301	1.10005	0.00162	1.10035	0.000589453	1.09924	0.0039	1.09942	0.00181
1.10022	0.00239	1.10014	0.00331	1.10022	0.00151	1.10044	0.000620513	1.0994	0.00351	1.09959	0.00125
1.10037	0.00262	1.10029	0.00178	1.10026	0.00152	1.10054	0.000619958	1.09953	0.00382	1.09977	0.0018
1.10039	0.00179	1.10037	0.00305	1.10038	0.00148	1.10064	0.000620895	1.09954	0.0036	1.09965	0.00121
1.1005	0.00204	1.10047	0.00339	1.10049	0.00156	1.10079	0.00065362	1.09971	0.00371	1.09967	0.00173
1.10064	0.00275	1.10058	0.0019	1.10057	0.00155	1.10084	0.00058338	1.09975	0.0039	1.09989	0.00123
1.10074	0.00211	1.10071	0.00297	1.10069	0.00163	1.10094	0.000694223	1.09989	0.00364	1.09983	0.00161
1.10084	0.00188	1.10079	0.00362	1.10076	0.00167	1.10103	0.000611594	1.09998	0.00394	1.10021	0.00132
1.10095	0.00265	1.10084	0.0021	1.1009	0.00167	1.10115	0.000629987	1.10011	0.00361	1.1001	0.0016
1.10105	0.00248	1.10097	0.0028	1.10101	0.00179	1.10123	0.000570748	1.10015	0.00381	1.10026	0.00134
1.10114	0.00182	1.10105	0.00376	1.1011	0.00175	1.10134	0.000628252	1.10033	0.00383	1.10031	0.00155
1.10123	0.00244	1.10119	0.0022	1.10117	0.00164	1.10142	0.000698041	1.10035	0.00364	1.10047	0.00144
1.10132	0.00277	1.10127	0.00255	1.10126	0.00172	1.1016	0.00064307	1.10045	0.0039	1.10068	0.00148
1.10145	0.00188	1.10137	0.00382	1.10138	0.0017	1.10164	0.0006607	1.10061	0.00372	1.1007	0.00157
1.10152	0.00205	1.10149	0.00231	1.10146	0.00162	1.10168	0.000683257	1.10069	0.00394	1.10076	0.00131
1.10163	0.00264	1.10158	0.00224	1.10158	0.00157	1.10186	0.000614336	1.10083	0.0038	1.10081	0.0017
1.10178	0.00214	1.10168	0.00377	1.10171	0.00156	1.10192	0.000686172	1.10092	0.00371	1.10094	0.00129
1.10182	0.0018	1.10176	0.00261	1.10181	0.00147	1.10206	0.000627107	1.10101	0.00397	1.10115	0.00174
1.10192	0.00255	1.10183	0.00211	1.10187	0.00152	1.10214	0.000639773	1.10107	0.00368	1.10126	0.00123
1.10204	0.00263	1.10194	0.00363	1.102	0.00153	1.10229	0.000725283	1.10121	0.00401	1.10125	0.00177
1.1021	0.00189	1.10213	0.00287	1.10208	0.00162	1.10236	0.00066063	1.10131	0.00392	1.10141	0.00123
1.10223	0.00234	1.10218	0.00206	1.10215	0.00164	1.1024	0.000707862	1.10137	0.00378	1.10149	0.00184
1.10234	0.00276	1.10228	0.00353	1.10226	0.00171	1.10248	0.000681765	1.10153	0.00397	1.10144	0.00108
1.10244	0.00212	1.10237	0.00319	1.10239	0.00169	1.10265	0.000653412	1.10159	0.00361	1.10159	0.00181
1.10255	0.00193	1.10252	0.00211	1.10248	0.00179	1.10274	0.000673054	1.10172	0.00396	1.10176	0.00122
1.10262	0.0027	1.10255	0.00352	1.10255	0.00181	1.10285	0.000684576	1.10175	0.00367	1.10176	0.00186
1.10272	0.00236	1.10262	0.00356	1.10268	0.00175	1.10292	0.000664413	1.10189	0.00387	1.10202	0.00117
1.10286	0.00185	1.10278	0.0021	1.10277	0.00178	1.10301	0.00068822	1.102	0.00387	1.10218	0.00171
1.10295	0.00253	1.10291	0.00338	1.10285	0.00175	1.10309	0.000626412	1.10209	0.00366	1.10201	0.00125
1.10301	0.00287	1.10297	0.00386	1.10302	0.00165	1.10321	0.000683847	1.10224	0.00396	1.10226	0.00163
1.10313	0.00201	1.10305	0.0022	1.10307	0.00157	1.10328	0.00071574	1.10226	0.0036	1.10223	0.00131
1.10322	0.00221	1.10316	0.00331	1.10321	0.00156	1.10345	0.000717371	1.10243	0.00385	1.10234	0.00161
1.10333	0.00282	1.1033	0.00402	1.10331	0.00153	1.10354	0.000678641	1.10251	0.00377	1.10256	0.0013
1.10344	0.00213	1.10335	0.00235	1.10341	0.00162	1.10364	0.000667155	1.1026	0.0037	1.10268	0.00156
1.10357	0.00198	1.10345	0.00299	1.10354	0.00163	1.10373	0.000714872	1.10272	0.00404	1.10282	0.00149
1.10358	0.0027	1.10356	0.00415	1.10355	0.00165	1.10382	0.000692835	1.10277	0.00361	1.10282	0.00137
1.10369	0.00264	1.10367	0.00256	1.10371	0.00172	1.10393	0.000685027	1.10288	0.0039	1.10276	0.00157
1.10382	0.00197	1.10373	0.00298	1.10375	0.00175	1.10397	0.000653655	1.10301	0.0038	1.10311	0.0013
1.10394	0.00252	1.10385	0.00422	1.1039	0.00177	1.10412	0.000659832	1.10314	0.0038	1.10322	0.00163
1.10402	0.00293	1.10399	0.0027	1.10398	0.00187	1.10421	0.000654106	1.10321	0.00403	1.10332	0.0012
1.10413	0.0021	1.10404	0.00276	1.1041	0.00182	1.10432	0.000683257	1.10329	0.00378	1.10319	0.00175
1.10419	0.00203	1.10421	0.00419	1.10418	0.00175	1.10447	0.000660457	1.10338	0.00399	1.10358	0.00124
1.10432	0.00281	1.1043	0.00284	1.10426	0.00173	1.10453	0.000732467	1.10349	0.00378	1.10367	0.00171
1.10443	0.00231	1.10435	0.0025	1.10439	0.00173	1.10466	0.000664899	1.10356	0.00386	1.10367	0.00107
1.10449	0.00185	1.10444	0.00407	1.10447	0.0017	1.10472	0.000694744	1.10369	0.00397	1.10374	0.00194
1.10459	0.00269	1.10455	0.00303	1.1046	0.00164	1.10485	0.000677114	1.10378	0.00367	1.10387	0.00114
1.10479	0.00276	1.10468	0.00232	1.10469	0.00163	1.10494	0.000697347	1.10388	0.004	1.10401	0.00171
1.10484	0.00199	1.10476	0.00393	1.1048	0.00162	1.10504	0.000621727	1.10402	0.00367	1.10391	0.00115
1.10493	0.00232	1.10492	0.00332	1.10485	0.00171	1.10515	0.0006531	1.10412	0.00387	1.10426	0.00164
1.10501	0.00292	1.10497	0.00212	1.10499	0.00166	1.10519	0.000621068	1.10421	0.00379	1.10428	0.0012
1.1051	0.0021	1.10506	0.00376	1.10509	0.00174	1.10538	0.000601113	1.1043	0.00366	1.10429	0.00168
1.10519	0.00202	1.10514	0.0036	1.10521	0.00177	1.10544	0.000623393	1.1044	0.00396	1.10445	0.00107
1.10532	0.0028	1.10523	0.00218	1.10525	0.00183	1.10554	0.00069811	1.10445	0.00364	1.10453	0.00163
1.10542	0.00264	1.10532	0.00377	1.1054	0.00193	1.10563	0.000644077	1.10462	0.00383	1.10449	0.00128
1.10553	0.00199	1.10546	0.00384	1.10548	0.00181	1.10574	0.000703524	1.1047	0.00375	1.10474	0.00137
1.10563	0.00268	1.10555	0.00219	1.10559	0.00185	1.10585	0.000671493	1.1048	0.00362	1.10492	0.0014
1.10571	0.00298	1.10565	0.00353	1.10568	0.00188	1.10599	0.000697243	1.10489	0.00391	1.10475	0.00135
1.10581	0.00206	1.1058	0.00403	1.10579	0.00184	1.10605	0.000649664	1.10499	0.00361	1.10539	0.00147
1.10597	0.00212	1.10589	0.00245	1.10589	0.00169	1.10615	0.00062204	1.10505	0.0038	1.10523	0.0012
1.10599	0.00289	1.10594	0.00328	1.10595	0.00167	1.10617	0.000648657	1.10515	0.00371	1.10535	0.00165
1.10612	0.00243	1.10605	0.00425	1.10604	0.00165	1.10632	0.000734098	1.10526	0.00364	1.10523	0.0011
1.10619	0.00187	1.10615	0.00248	1.10619	0.00176	1.10642	0.000661081	1.10536	0.00392	1.10553	0.00165
1.10629	0.0027	1.10624	0.00308	1.10627	0.00174	1.10651	0.000673852	1.1055	0.00359	1.10567	0.00095641
1.10644	0.00285	1.10633	0.0043	1.10637	0.00168	1.10659	0.000714629	1.1056	0.00388	1.10584	0.00167
1.10647	0.00199	1.10651	0.00267	1.10647	0.00176	1.10671	0.00072216	1.10571	0.00387	1.10557	0.000922366
1.1066	0.00243	1.10654	0.00272	1.10658	0.0018	1.10682	0.000712408	1.10579	0.00378	1.10569	0.00179
1.1067	0.00299	1.10663	0.00416	1.10674	0.00184	1.10695	0.000624296	1.10594	0.00387	1.10631	0.000910705
1.10679	0.00217	1.10679	0.00276	1.10676	0.00192	1.10702	0.000675622	1.10592	0.0036	1.10581	0.00156
1.10689	0.00196	1.10681	0.00248	1.10691	0.002	1.10713	0.000665281	1.10607	0.00382	1.10624	0.00118
1.10704	0.00284	1.10694	0.00411	1.10703	0.00193	1.10723	0.000672395	1.1062	0.00371	1.10586	0.00156
1.10714	0.00252	1.10705	0.00282	1.1071	0.00194	1.10732	0.000658687	1.10626	0.00369	1.10643	0.00106
1.10723	0.00185	1.10717	0.00234	1.10718	0.00188	1.10742	0.000699186	1.10638	0.00386	1.10653	0.00146
1.10734	0.00267	1.10722	0.00396	1.10726	0.0018	1.10756	0.000717128	1.10647	0.00356	1.10653	0.00116
1.10739	0.00291	1.10734	0.00331	1.10737	0.00178	1.10767	0.000620964	1.10658	0.00398	1.10684	0.00129
1.10747	0.00205	1.10744	0.00215	1.10745	0.00175	1.10772	0.000660353	1.10665	0.00366	1.10667	0.00137
1.10762	0.00227	1.1075	0.00391	1.10755	0.00169	1.10786	0.000650705	1.10674	0.00383	1.1071	0.00126
1.10771	0.00296	1.10767	0.00363	1.10765	0.00171	1.10791	0.000630542	1.10686	0.00386	1.1068	0.00154
1.10782	0.00228	1.10771	0.00206	1.10778	0.00176	1.10801	0.000657368	1.10697	0.00376	1.107	0.00113
1.10789	0.00184	1.10785	0.00371	1.10791	0.00173	1.10812	0.000675761	1.10709	0.00392	1.10733	0.0016
1.10802	0.00277	1.10796	0.00373	1.10798	0.00186	1.10824	0.000666426	1.10716	0.00371	1.10724	0.0011
1.10812	0.0028	1.1081	0.00209	1.10808	0.00187	1.10835	0.000688948	1.10725	0.0039	1.10744	0.00165
1.10824	0.00191	1.10811	0.00367	1.10821	0.00194	1.10846	0.000658722	1.10738	0.00387	1.10754	0.000938572
1.10832	0.00251	1.10824	0.00324	1.10829	0.00197	1.10857	0.000682077	1.10749	0.0038	1.1076	0.0017
1.10838	0.00303	1.10835	0.00207	1.10839	0.00189	1.10869	0.000751554	1.10757	0.00403	1.10754	0.00105
1.10854	0.00214	1.10844	0.0033	1.10847	0.00203	1.1087	0.000668334	1.10771	0.00376	1.1078	0.00176
1.1086	0.00209	1.10856	0.00425	1.1086	0.00198	1.10891	0.000714733	1.10777	0.00401	1.10796	0.00105
1.10872	0.00291	1.1087	0.00246	1.10871	0.0019	1.10896	0.000682285	1.10784	0.00382	1.10795	0.00186
1.10882	0.0025	1.1087	0.00311	1.10881	0.00179	1.10903	0.00068055	1.10796	0.00378	1.10814	0.00103
1.10892	0.00191	1.10884	0.00442	1.10884	0.00176	1.10918	0.000688948	1.10802	0.00402	1.10827	0.00172
1.10901	0.00267	1.10899	0.00266	1.10894	0.00173	1.10927	0.000743225	1.10814	0.00375	1.10825	0.00127
1.10913	0.00295	1.10904	0.00292	1.10911	0.00183	1.10934	0.000698284	1.10824	0.00406	1.10843	0.0016
1.10925	0.00208	1.10914	0.00433	1.10918	0.00184	1.10946	0.000712026	1.10839	0.00385	1.10853	0.00144
1.10927	0.00222	1.10926	0.0027	1.10928	0.00183	1.10956	0.000691239	1.10848	0.00394	1.10856	0.0015
1.1094	0.00288	1.1094	0.00237	1.10938	0.00177	1.10965	0.000717648	1.10861	0.00396	1.10866	0.00169
1.10953	0.00232	1.10942	0.00429	1.10946	0.00192	1.10972	0.000769322	1.10869	0.0037	1.10859	0.00156
1.10967	0.00193	1.10963	0.00289	1.10957	0.00191	1.10987	0.00072681	1.10878	0.0041	1.10905	0.00181
1.10968	0.00274	1.10967	0.00232	1.10968	0.00202	1.10998	0.000652336	1.10887	0.00371	1.10932	0.00146
1.10985	0.00281	1.10974	0.00402	1.10977	0.00197	1.11009	0.000758911	1.10905	0.00406	1.10906	0.00195
1.10991	0.00191	1.10989	0.00312	1.10991	0.00193	1.11012	0.000691239	1.10907	0.0039	1.10908	0.00134
1.11005	0.00248	1.10998	0.00205	1.10996	0.00194	1.11024	0.00077956	1.10919	0.0037	1.10936	0.00201
1.11005	0.00312	1.11003	0.00402	1.11009	0.00194	1.11036	0.000733959	1.1093	0.00409	1.10938	0.00137
1.11016	0.00215	1.11015	0.00351	1.11016	0.00181	1.11045	0.000752456	1.10941	0.00367	1.10943	0.00209
1.11032	0.00198	1.11027	0.00219	1.11027	0.00179	1.11052	0.000755302	1.10951	0.00391	1.10957	0.00132
1.11042	0.00286	1.1104	0.00384	1.11039	0.00174	1.11064	0.000720702	1.10957	0.00387	1.10962	0.00213
1.11052	0.00258	1.11052	0.00382	1.11049	0.00179	1.11076	0.000811071	1.10971	0.00364	1.10971	0.00148
1.11068	0.00189	1.11057	0.00211	1.11061	0.0018	1.11088	0.000837029	1.10982	0.0039	1.10993	0.00203
1.11072	0.00265	1.11064	0.0038	1.11067	0.00174	1.11099	0.000749506	1.10991	0.0036	1.1099	0.00151
1.11077	0.00298	1.11082	0.00401	1.11079	0.00185	1.11108	0.000769912	1.10998	0.00385	1.11008	0.00211
1.11093	0.00202	1.11086	0.00215	1.11087	0.00194	1.11118	0.000691621	1.11006	0.00363	1.11026	0.00167
1.11102	0.00232	1.11097	0.0036	1.11098	0.00201	1.11128	0.000760056	1.11018	0.00373	1.11033	0.00195
1.11113	0.00305	1.11105	0.00419	1.1111	0.00202	1.11136	0.00082176	1.11034	0.00393	1.11049	0.0018
1.11125	0.0022	1.11116	0.0022	1.11117	0.00201	1.11146	0.000759987	1.1104	0.00348	1.11049	0.00191
1.11131	0.00185	1.11126	0.00337	1.11126	0.00206	1.11162	0.000818359	1.1105	0.00387	1.11048	0.00184
1.11142	0.00293	1.11136	0.00444	1.11141	0.00207	1.11167	0.000759918	1.11059	0.0036	1.11079	0.00174
1.11151	0.00274	1.11143	0.0024	1.11148	0.0019	1.11172	0.000773799	1.11069	0.00368	1.11078	0.00198
1.11164	0.00193	1.11159	0.00308	1.11161	0.00191	1.11187	0.000881832	1.11077	0.00382	1.11106	0.00165
1.11173	0.00262	1.11172	0.00453	1.11172	0.0019	1.11196	0.000786397	1.11084	0.00353	1.11093	0.0021
1.11183	0.00304	1.11182	0.00251	1.11174	0.00185	1.11207	0.000782926	1.11098	0.0039	1.11103	0.00158
1.11193	0.00209	1.11189	0.00289	1.11189	0.00182	1.11219	0.000842859	1.11109	0.00357	1.11123	0.00214
1.11198	0.00208	1.11199	0.00456	1.11198	0.00184	1.11226	0.00081003	1.11117	0.00361	1.11138	0.00136
1.1121	0.00291	1.1121	0.0026	1.11209	0.00193	1.11238	0.000814645	1.11127	0.00381	1.11136	0.00205
1.1122	0.00257	1.1122	0.00264	1.11223	0.00183	1.11251	0.000841853	1.11131	0.00346	1.1114	0.00148
1.11229	0.00186	1.11228	0.00447	1.11229	0.00198	1.11258	0.000795697	1.11147	0.00382	1.11155	0.00215
1.11243	0.00272	1.11234	0.00283	1.11234	0.00199	1.11269	0.000822523	1.11157	0.00371	1.11178	0.00154
1.11248	0.00299	1.11245	0.00225	1.11248	0.00213	1.1128	0.000735798	1.11171	0.00366	1.11165	0.00214
1.11255	0.00208	1.11255	0.00417	1.11255	0.00211	1.11288	0.00085504	1.11179	0.00389	1.11184	0.00157
1.11261	0.00242	1.11268	0.00299	1.11268	0.00207	1.11293	0.000867117	1.11187	0.00352	1.11203	0.0021
1.11285	0.00319	1.11275	0.00219	1.11276	0.00201	1.11308	0.000822835	1.112	0.0039	1.11207	0.00178
1.11293	0.00229	1.11287	0.00409	1.11287	0.00198	1.1132	0.000871733	1.11207	0.00356	1.11211	0.00192
1.11305	0.00203	1.11293	0.00323	1.11302	0.00199	1.11326	0.000824362	1.11215	0.00369	1.11238	0.0018
1.11314	0.00293	1.11305	0.00215	1.11308	0.00188	1.11337	0.000800556	1.11229	0.00385	1.11245	0.00178
1.11316	0.00282	1.11314	0.00402	1.11318	0.00182	1.11343	0.000856047	1.11236	0.00347	1.1125	0.00191
1.11339	0.00187	1.11322	0.00371	1.11328	0.00185	1.11358	0.000857678	1.11243	0.00391	1.11259	0.0016
1.11338	0.00278	1.11332	0.00206	1.11341	0.00185	1.11367	0.000852611	1.11254	0.00355	1.11264	0.00208
1.1135	0.00317	1.11341	0.00394	1.11353	0.00188	1.11376	0.000868887	1.11271	0.00384	1.11276	0.00153
1.11356	0.00206	1.11353	0.00427	1.1136	0.00188	1.11389	0.00088197	1.11277	0.00384	1.11293	0.00216
1.11372	0.00227	1.11367	0.00231	1.1137	0.00206	1.11396	0.000801493	1.11282	0.00354	1.113	0.00154
1.11381	0.00311	1.11376	0.0036	1.11379	0.00206	1.11412	0.000811314	1.11298	0.00394	1.11304	0.00229
1.11389	0.00243	1.11386	0.00446	1.11384	0.00207	1.11416	0.000849002	1.11309	0.00361	1.11309	0.00152
1.11403	0.00203	1.11401	0.00226	1.11396	0.00206	1.11424	0.00082575	1.11317	0.00377	1.11322	0.0023
1.11415	0.00281	1.11406	0.00358	1.11407	0.00214	1.11438	0.000798543	1.11328	0.00386	1.11332	0.00149
1.11418	0.00306	1.11417	0.00453	1.11418	0.002	1.11452	0.000838174	1.11336	0.00365	1.11351	0.00224
1.11432	0.00207	1.11425	0.0025	1.11427	0.00201	1.11458	0.000777929	1.11348	0.00398	1.11357	0.00151
1.11441	0.00258	1.11433	0.00312	1.11437	0.0019	1.11468	0.000813812	1.11359	0.00366	1.11361	0.00218
1.1145	0.00321	1.11435	0.00461	1.11449	0.00189	1.11476	0.000818289	1.1137	0.00398	1.1138	0.00163
1.11459	0.00233	1.11455	0.00272	1.11457	0.00174	1.11489	0.000906124	1.11376	0.00386	1.11375	0.00213
1.11473	0.0021	1.11461	0.00269	1.11468	0.00182	1.11494	0.000859517	1.11384	0.00377	1.11407	0.0017
1.11485	0.00303	1.11477	0.00451	1.1148	0.00181	1.11507	0.000824362	1.11398	0.00409	1.11405	0.00194
1.11496	0.00278	1.11486	0.00275	1.11488	0.00192	1.11519	0.000847926	1.11403	0.00371	1.11408	0.00192
1.11502	0.00193	1.11489	0.00253	1.11498	0.0019	1.11526	0.000909352	1.11423	0.00407	1.1143	0.00187
1.11512	0.00278	1.11504	0.00456	1.11508	0.00202	1.11535	0.000767969	1.11427	0.0039	1.11426	0.00191
1.11522	0.0033	1.11517	0.00255	1.11521	0.00205	1.11545	0.000827208	1.11437	0.0038	1.1144	0.00181
1.11529	0.0022	1.11526	0.00233	1.11529	0.00216	1.11555	0.000928751	1.1145	0.0041	1.11445	0.00216
1.11539	0.00223	1.11536	0.00429	1.11538	0.0021	1.11568	0.000835398	1.11458	0.00392	1.11475	0.00178
1.1155	0.00322	1.11545	0.00356	1.11546	0.00209	1.11572	0.000887766	1.11464	0.00409	1.11444	0.00203
1.11558	0.0024	1.11559	0.00212	1.11556	0.00201	1.11584	0.000868714	1.11474	0.00394	1.1149	0.00155
1.11571	0.00188	1.11563	0.00412	1.11568	0.00205	1.11594	0.00090078	1.11487	0.00392	1.11465	0.0023
1.11584	0.00308	1.11574	0.00384	1.11575	0.00193	1.11603	0.000902515	1.11495	0.0041	1.11509	0.00155
1.11591	0.00312	1.11588	0.00223	1.11584	0.00182	1.11615	0.000915494	1.11507	0.00377	1.11524	0.00241
1.11596	0.00206	1.116	0.00383	1.11595	0.00181	1.11622	0.000916362	1.11514	0.00419	1.11537	0.00157
1.11611	0.00266	1.1161	0.00207	1.11605	0.00183	1.11635	0.00085393	1.11528	0.00394	1.1153	0.00243
1.1162	0.00334	1.11616	0.00399	1.1162	0.00181	1.11647	0.000932117	1.11538	0.00393	1.1156	0.00157
1.11628	0.00213	1.11626	0.00408	1.11631	0.00187	1.11655	0.000846711	1.11548	0.00409	1.11572	0.00227
1.1164	0.00215	1.11636	0.00196	1.11637	0.00178	1.11662	0.000846642	1.11551	0.00378	1.11565	0.00151
1.11653	0.00314	1.11646	0.00372	1.11653	0.0019	1.11674	0.000853375	1.11563	0.00425	1.11575	0.00236
1.11664	0.00256	1.11657	0.00435	1.11654	0.00206	1.11683	0.000912718	1.11581	0.00385	1.11593	0.00164
1.11673	0.00194	1.11673	0.00221	1.11669	0.00212	1.11696	0.00089488	1.11588	0.00404	1.11604	0.00222
1.11682	0.0029	1.11675	0.00357	1.11674	0.00215	1.11701	0.000883289	1.11594	0.0041	1.11612	0.00167
1.1169	0.00317	1.11691	0.00462	1.11689	0.00208	1.11712	0.000815825	1.11606	0.00386	1.11622	0.00217
1.117	0.00207	1.11699	0.00234	1.11698	0.00208	1.1172	0.000826687	1.11614	0.00428	1.11629	0.00185
1.11711	0.00262	1.11707	0.00356	1.11707	0.00201	1.11733	0.000827277	1.11627	0.00391	1.11626	0.00202
1.11719	0.00335	1.11714	0.00479	1.11723	0.00201	1.11743	0.000767865	1.11636	0.00412	1.11654	0.00195
1.11731	0.00226	1.11732	0.00242	1.11726	0.00192	1.11754	0.000875758	1.11649	0.00412	1.11663	0.00188
1.1174	0.00204	1.11744	0.00325	1.11735	0.00182	1.11761	0.000849765	1.11656	0.004	1.1167	0.00207
1.11748	0.00309	1.1176	0.00508	1.11746	0.0018	1.11774	0.000814958	1.11664	0.00433	1.11666	0.00184
1.11758	0.00282	1.11773	0.00247	1.11757	0.00182	1.11778	0.000867291	1.11677	0.00399	1.11678	0.00223
1.11769	0.00199	1.11772	0.00336	1.11765	0.00182	1.11792	0.000846885	1.11688	0.00423	1.11706	0.00172
1.11778	0.00277	1.11786	0.00483	1.11779	0.00197	1.11802	0.000836127	1.11701	0.00415	1.11709	0.00213
1.1179	0.00338	1.11796	0.00262	1.11786	0.00193	1.11809	0.000837272	1.11703	0.00407	1.11724	0.00173
1.11798	0.00218	1.11802	0.00307	1.11793	0.00205	1.11823	0.000890924	1.11714	0.00439	1.11716	0.00233
1.11812	0.00216	1.11818	0.00444	1.11807	0.00211	1.11829	0.000889362	1.11722	0.00396	1.11736	0.0015
1.11815	0.00315	1.11828	0.00285	1.1182	0.00219	1.11847	0.000915841	1.11736	0.00437	1.11746	0.00237
1.11828	0.00268	1.1184	0.00256	1.11828	0.00218	1.1185	0.00080059	1.11743	0.00424	1.11745	0.00143
1.11836	0.00184	1.11848	0.00337	1.11838	0.00213	1.11865	0.000879437	1.11756	0.0042	1.11782	0.00235
1.11847	0.00293	1.11857	0.00199	1.11851	0.0021	1.11869	0.000850564	1.11767	0.00427	1.11759	0.0015
1.11856	0.00315	1.11868	0.00378	1.11859	0.00207	1.11888	0.000744509	1.11776	0.00411	1.11788	0.00231
1.11871	0.00193	1.11876	0.00226	1.11868	0.00205	1.11892	0.000812841	1.11786	0.00438	1.11798	0.00145
1.11877	0.00265	1.11888	0.0012	1.11883	0.00193	1.11903	0.000789242	1.11798	0.00417	1.11793	0.00221
1.11889	0.00346	1.11898	0.0037	1.11892	0.00187	1.11916	0.000805831	1.11803	0.00412	1.11815	0.00159
1.11898	0.00228	1.11905	0.00249	1.11903	0.0019	1.11926	0.000772203	1.11814	0.00446	1.11846	0.00213
1.11909	0.00209	1.11915	0.0015	1.11914	0.00193	1.11931	0.000859517	1.11826	0.00398	1.11833	0.00171
1.11918	0.00303	1.11929	0.0036	1.11921	0.00193	1.11947	0.00088617	1.1184	0.00442	1.11857	0.00181
1.1193	0.00285	1.11936	0.00329	1.1193	0.00197	1.11954	0.000894082	1.11845	0.00417	1.11869	0.00173
1.11942	0.00192	1.11949	0.00141	1.11944	0.0021	1.11964	0.000894082	1.11858	0.00428	1.11867	0.00188
1.11951	0.00279	1.11957	0.0033	1.11946	0.0021	1.11973	0.000873121	1.11868	0.00442	1.1186	0.0019
1.11959	0.00323	1.11967	0.0039	1.11955	0.0022	1.11986	0.000964912	1.11875	0.00405	1.11888	0.00164
1.11968	0.00208	1.11981	0.00187	1.11972	0.00227	1.11995	0.000802568	1.11892	0.00442	1.11881	0.00195
1.1198	0.00234	1.11985	0.00313	1.11979	0.00221	1.12001	0.000942528	1.11903	0.00409	1.11899	0.00153
1.11987	0.00325	1.11995	0.00431	1.11993	0.00218	1.12013	0.000861877	1.11908	0.00424	1.11919	0.00214
1.11999	0.0024	1.12003	0.00194	1.12003	0.00218	1.12025	0.000896164	1.11918	0.00438	1.11925	0.00134
1.12008	0.0019	1.12024	0.00329	1.12011	0.00215	1.12032	0.000793476	1.11931	0.0041	1.11926	0.00212
1.1202	0.00297	1.12024	0.00431	1.12019	0.00204	1.12041	0.000797536	1.11937	0.0044	1.11959	0.00138
1.1203	0.00316	1.1204	0.00235	1.12028	0.00199	1.12052	0.000866493	1.11949	0.00426	1.11939	0.00217
1.12042	0.00193	1.12047	0.00312	1.12041	0.00194	1.12065	0.000961858	1.11954	0.00432	1.11969	0.00127
1.12047	0.00269	1.1206	0.00462	1.12051	0.00203	1.12074	0.0008076	1.11968	0.00438	1.11986	0.00214
1.12059	0.00338	1.12069	0.00253	1.12066	0.00204	1.1208	0.000865486	1.11981	0.00409	1.1198	0.00121
1.12065	0.00219	1.1208	0.00315	1.12073	0.00202	1.12093	0.000782718	1.1199	0.00443	1.12011	0.00208
1.1208	0.0021	1.12088	0.00494	1.12083	0.00211	1.12103	0.000836717	1.11998	0.00414	1.11997	0.00116
1.12088	0.00315	1.12096	0.00271	1.12087	0.00218	1.12109	0.00077314	1.12006	0.00432	1.12019	0.00212
1.12099	0.00274	1.12108	0.00291	1.12098	0.00233	1.12122	0.000884643	1.12021	0.00436	1.12028	0.00119
1.12109	0.00191	1.12117	0.00488	1.12108	0.00231	1.12137	0.00081114	1.12025	0.00411	1.12041	0.00218
1.1212	0.00297	1.1213	0.00317	1.12121	0.00237	1.12142	0.000847579	1.12037	0.00443	1.12054	0.0013
1.1213	0.00331	1.12135	0.00249	1.12131	0.00236	1.12156	0.000847059	1.12048	0.00417	1.12063	0.00196
1.12139	0.00212	1.12149	0.00486	1.12139	0.00231	1.12166	0.000806247	1.12057	0.00436	1.12065	0.0015
1.12147	0.00243	1.12161	0.00314	1.12151	0.00231	1.12173	0.000850459	1.12068	0.00432	1.12059	0.00193
1.12155	0.00341	1.12164	0.00257	1.1216	0.00233	1.12182	0.000904042	1.1208	0.00418	1.12067	0.00157
1.12169	0.00227	1.12182	0.00487	1.12167	0.00212	1.12195	0.000871906	1.12086	0.00445	1.1209	0.00182
1.12178	0.00184	1.12185	0.00329	1.1218	0.00207	1.12206	0.000875064	1.12096	0.0041	1.12098	0.00166
1.12193	0.00308	1.12196	0.00239	1.12192	0.00201	1.12212	0.000866527	1.12106	0.0045	1.12109	0.00171
1.12201	0.00301	1.12207	0.0047	1.12197	0.00212	1.12227	0.00083755	1.12116	0.00422	1.12124	0.00176
1.12211	0.00201	1.12216	0.00337	1.1221	0.00211	1.12236	0.000908762	1.12125	0.00422	1.12127	0.00155
1.12218	0.00276	1.12224	0.00244	1.12218	0.00214	1.12242	0.000771162	1.12138	0.00441	1.12138	0.00191
1.12226	0.0035	1.1224	0.00495	1.1223	0.00224	1.12256	0.000850668	1.12144	0.00409	1.12148	0.00142
1.1224	0.00215	1.12245	0.00437	1.12238	0.00233	1.12266	0.000855769	1.12153	0.00449	1.12174	0.00199
1.1225	0.0022	1.12257	0.0023	1.12255	0.00239	1.12271	0.000872531	1.12166	0.00429	1.12172	0.00137
1.12261	0.00316	1.12269	0.0044	1.1226	0.00245	1.12284	0.000907478	1.12179	0.00434	1.12178	0.00213
1.12271	0.00266	1.12278	0.00452	1.12268	0.00242	1.1229	0.000827729	1.12189	0.00452	1.1219	0.00128
1.12277	0.00186	1.12289	0.00235	1.12277	0.00244	1.12302	0.000902411	1.122	0.0042	1.12189	0.00208
1.12287	0.00297	1.12297	0.0045	1.12289	0.00239	1.12309	0.000825681	1.12206	0.0045	1.12217	0.00127
1.12298	0.00323	1.12309	0.00472	1.12297	0.00237	1.12323	0.000894846	1.12218	0.00432	1.12227	0.00215
1.12313	0.00208	1.12319	0.00246	1.1231	0.00232	1.12335	0.000799167	1.1223	0.00428	1.12242	0.00133
1.12318	0.00251	1.12324	0.00447	1.12319	0.00215	1.12344	0.000914176	1.12232	0.00457	1.12249	0.00209
1.12324	0.00345	1.12337	0.00505	1.12328	0.00218	1.12356	0.000899322	1.12249	0.00422	1.12256	0.00136
1.12342	0.00244	1.12348	0.00285	1.12338	0.00211	1.12365	0.000837376	1.12264	0.00465	1.12269	0.00215
1.12348	0.00209	1.12361	0.00385	1.12346	0.0022	1.12378	0.000934894	1.12264	0.00446	1.12283	0.00146
1.12359	0.00316	1.12365	0.00496	1.12361	0.00217	1.12383	0.000839424	1.12279	0.00444	1.12288	0.00184
1.1237	0.00296	1.12377	0.00259	1.12373	0.00224	1.12399	0.000898767	1.1229	0.00456	1.12302	0.00159
1.12376	0.00188	1.12383	0.00373	1.12383	0.00227	1.12403	0.000888009	1.12299	0.00416	1.12302	0.00173
1.12389	0.00284	1.12393	0.00541	1.12385	0.00231	1.12416	0.000948497	1.12306	0.00469	1.12307	0.00175
1.124	0.0035	1.12411	0.00298	1.12398	0.00243	1.12428	0.000918444	1.12317	0.00434	1.12311	0.00172
1.12408	0.00217	1.12419	0.00386	1.12416	0.00254	1.1244	0.000925524	1.12332	0.00448	1.1234	0.00192
1.12426	0.0021	1.1243	0.00553	1.12419	0.00254	1.1245	0.000941106	1.12341	0.00446	1.12349	0.00148
1.12428	0.00331	1.12436	0.00273	1.12429	0.00246	1.12457	0.000947213	1.12349	0.00419	1.12359	0.00204
1.12442	0.00269	1.12444	0.00337	1.12436	0.00238	1.12464	0.000876279	1.12358	0.00464	1.1236	0.00133
1.12452	0.00193	1.12458	0.00533	1.1245	0.0024	1.12474	0.00088433	1.12369	0.00425	1.12367	0.0022
1.1246	0.00306	1.12466	0.0031	1.12459	0.0023	1.12481	0.000928786	1.12378	0.00451	1.1238	0.00131
1.12468	0.00331	1.12474	0.00214	1.12466	0.00224	1.12493	0.000867742	1.12392	0.00441	1.12382	0.00221
1.12476	0.002	1.12483	0.00474	1.12478	0.00217	1.12507	0.000917715	1.124	0.00429	1.12407	0.00126
1.12491	0.00262	1.12502	0.00334	1.12491	0.0021	1.12517	0.000852785	1.12404	0.00468	1.12411	0.00229
1.12499	0.00338	1.12506	0.00274	1.12495	0.00228	1.12523	0.000842998	1.12418	0.00428	1.12418	0.00127
1.12512	0.00233	1.12515	0.00492	1.1251	0.00223	1.12536	0.000927467	1.12426	0.00464	1.12439	0.00209
1.1252	0.002	1.12528	0.00363	1.12513	0.00227	1.12543	0.000922678	1.12435	0.00445	1.12446	0.00118
1.12528	0.00325	1.12535	0.00188	1.12526	0.00235	1.12555	0.000945895	1.12448	0.00442	1.12453	0.00206
1.12543	0.00298	1.12549	0.00402	1.12536	0.00243	1.12565	0.000891896	1.12457	0.00462	1.12456	0.0013
1.12552	0.00194	1.12559	0.00173	1.12547	0.00247	1.1257	0.00103	1.12468	0.00423	1.12488	0.00207
1.12559	0.00297	1.12569	0.0039	1.12558	0.00257	1.12585	0.00101	1.1248	0.00465	1.12479	0.00138
1.12569	0.00358	1.12578	0.00418	1.12568	0.00258	1.12594	0.000967688	1.12489	0.00442	1.12485	0.00221
1.12578	0.0022	1.12588	0.00173	1.12578	0.00253	1.12605	0.000922192	1.12493	0.00443	1.12505	0.00145
1.12584	0.00234	1.12598	0.0037	1.1259	0.00242	1.12612	0.00102	1.12508	0.00465	1.1253	0.00191
1.12593	0.00346	1.12607	0.00443	1.12596	0.00239	1.12622	0.000967689	1.12517	0.00438	1.12522	0.0016
1.12609	0.00251	1.12619	0.00229	1.12606	0.00234	1.12636	0.000981744	1.12527	0.00474	1.12529	0.00186
1.12621	0.00189	1.12632	0.00379	1.12623	0.00228	1.12639	0.00096047	1.12534	0.00439	1.12539	0.00178
1.12624	0.00318	1.12648	0.00515	1.1263	0.00211	1.12651	0.00106	1.12545	0.00463	1.12565	0.00159
1.12642	0.00334	1.12643	0.00219	1.12638	0.00221	1.12663	0.000887731	1.12556	0.00475	1.12575	0.00194
1.12646	0.00198	1.12657	0.00352	1.12648	0.00229	1.12675	0.00104	1.12562	0.00432	1.12579	0.00158
1.12658	0.00274	1.12669	0.00514	1.12662	0.00226	1.12689	0.000976156	1.12575	0.00485	1.12583	0.00187
1.12667	0.00358	1.12682	0.00291	1.1267	0.00229	1.12694	0.00103	1.12585	0.00443	1.12585	0.00133
1.12679	0.00225	1.12694	0.00323	1.12676	0.00233	1.12699	0.000890473	1.12602	0.00478	1.12599	0.00203
1.1269	0.00201	1.12692	0.00559	1.12689	0.00245	1.12717	0.000946068	1.12606	0.0048	1.12632	0.00141
1.12693	0.00332	1.12709	0.00237	1.12693	0.00252	1.12726	0.000962101	1.12613	0.00464	1.12638	0.00209
1.1271	0.00295	1.12713	0.00337	1.12708	0.00251	1.12732	0.000959047	1.12628	0.00497	1.12628	0.00134
1.12719	0.00188	1.12728	0.00552	1.12721	0.00248	1.12744	0.00102	1.12641	0.00451	1.12656	0.00223
1.12729	0.00303	1.12743	0.0028	1.1273	0.00247	1.12754	0.000909213	1.12652	0.00478	1.12657	0.00124
1.12742	0.00353	1.1275	0.00236	1.12737	0.00238	1.12766	0.000969077	1.12658	0.00476	1.12665	0.00231
1.12749	0.00215	1.12758	0.005	1.12748	0.0024	1.12777	0.00102	1.12663	0.00456	1.1268	0.00121
1.12759	0.00233	1.1277	0.00348	1.12759	0.0022	1.12784	0.000993959	1.12678	0.0049	1.12689	0.00227
1.12763	0.00362	1.12779	0.00213	1.12767	0.00227	1.12794	0.000953217	1.12688	0.00448	1.127	0.00128
1.12782	0.00247	1.1279	0.00516	1.12772	0.00216	1.12801	0.000950337	1.12696	0.00481	1.12709	0.00218
1.1279	0.00193	1.12794	0.00327	1.12787	0.0021	1.12816	0.000970847	1.12708	0.00466	1.12705	0.0014
1.12799	0.00328	1.12809	0.00176	1.12803	0.00222	1.12821	0.00104	1.12716	0.00464	1.12722	0.00212
1.12808	0.00325	1.12819	0.0049	1.12808	0.00222	1.12833	0.0009131	1.1272	0.005	1.1272	0.00133
1.12816	0.00194	1.12829	0.00358	1.12816	0.00224	1.12842	0.000956688	1.1274	0.00453	1.12736	0.00201
1.12828	0.0028	1.12839	0.00246	1.12828	0.00239	1.1286	0.000928716	1.12747	0.005	1.12757	0.00142
1.12841	0.00368	1.12844	0.00465	1.12841	0.00241	1.12866	0.000940516	1.1276	0.00476	1.12766	0.00206
1.12855	0.00225	1.12853	0.00481	1.12848	0.00253	1.12875	0.000978447	1.12766	0.00474	1.12789	0.00145
1.12857	0.00217	1.1287	0.00209	1.12858	0.00252	1.12886	0.000839042	1.12781	0.00509	1.1278	0.00189
1.12866	0.00352	1.12879	0.00484	1.12865	0.00252	1.12894	0.00101	1.12786	0.00452	1.12786	0.00149
1.12882	0.00289	1.12885	0.00497	1.12881	0.00252	1.12909	0.000975983	1.12797	0.00499	1.12817	0.00173
1.12887	0.00198	1.12895	0.00201	1.12887	0.00238	1.12915	0.000891063	1.12807	0.00479	1.12821	0.00178
1.12893	0.00305	1.12904	0.00431	1.12892	0.00233	1.12919	0.000853444	1.12817	0.0048	1.12835	0.00156
1.12906	0.00341	1.1292	0.00473	1.12909	0.00219	1.12937	0.000869234	1.12831	0.00496	1.12828	0.00183
1.12918	0.00206	1.12925	0.00197	1.12919	0.00214	1.12945	0.000835468	1.12834	0.00449	1.12853	0.0015
1.12932	0.00266	1.12937	0.0041	1.12929	0.00216	1.12956	0.000808607	1.12851	0.00518	1.12836	0.00211
1.12944	0.0036	1.12947	0.00504	1.12942	0.00212	1.12961	0.000820614	1.12857	0.00478	1.12871	0.00136
1.12949	0.00258	1.12959	0.00248	1.1295	0.00214	1.1298	0.000759709	1.12868	0.00491	1.12872	0.00222
1.12961	0.00195	1.12969	0.00363	1.12958	0.00215	1.12986	0.000719488	1.12879	0.00496	1.12865	0.00135
1.1297	0.00322	1.12978	0.00537	1.12972	0.00219	1.12994	0.000711992	1.12891	0.00466	1.12913	0.00222
1.12983	0.00329	1.12991	0.00258	1.12979	0.00226	1.13002	0.000860072	1.12897	0.00508	1.12915	0.00119
1.12988	0.00185	1.13	0.00343	1.12986	0.00236	1.13017	0.00072216	1.12908	0.00477	1.12919	0.00226
1.12999	0.00292	1.13003	0.00514	1.12996	0.00254	1.13024	0.000763214	1.12908	0.00496	1.12892	0.00104
1.13005	0.0037	1.13019	0.00251	1.13011	0.00243	1.13033	0.000753601	1.12926	0.0049	1.12945	0.00228
1.13019	0.00221	1.13025	0.00335	1.13015	0.00247	1.13043	0.000739685	1.12933	0.00481	1.12954	0.000904424
1.13025	0.00206	1.13035	0.00534	1.13031	0.00244	1.13056	0.000740692	1.12947	0.00518	1.1299	0.00209
1.13035	0.00355	1.1305	0.00287	1.13039	0.00235	1.13072	0.000659034	1.12958	0.00469	1.12938	0.00121
1.13048	0.00267	1.13054	0.00291	1.1305	0.0023	1.1307	0.000718238	1.12964	0.00508	1.13009	0.002
1.13061	0.00185	1.1307	0.00559	1.13061	0.00233	1.13084	0.000731079	1.12977	0.00489	1.12979	0.00154
1.13068	0.0033	1.1308	0.00306	1.13071	0.00218	1.13098	0.000766858	1.12986	0.00484	1.12996	0.00194
1.13075	0.00341	1.13088	0.00245	1.13075	0.00214	1.13106	0.000764256	1.13002	0.00515	1.13007	0.00165
1.13088	0.00193	1.13097	0.0057	1.13091	0.00203	1.13115	0.000796912	1.13007	0.00476	1.13005	0.00189
1.13097	0.00285	1.13106	0.00277	1.13099	0.00212	1.13122	0.000736909	1.1302	0.00517	1.1303	0.00188
1.13109	0.00388	1.13115	0.0026	1.13107	0.0021	1.13137	0.000740657	1.13029	0.00487	1.13043	0.0016
1.13121	0.00226	1.13124	0.00523	1.1312	0.00219	1.1315	0.000768663	1.13036	0.00487	1.13048	0.00198
1.13127	0.00209	1.13135	0.00346	1.1313	0.00227	1.1316	0.000737603	1.13049	0.00526	1.1306	0.00154
1.13141	0.00358	1.13146	0.00185	1.13144	0.00247	1.13164	0.000709146	1.13057	0.00475	1.13064	0.00198
1.13152	0.00281	1.13157	0.00493	1.13149	0.00251	1.13178	0.000680724	1.13069	0.00535	1.13084	0.00141
1.13158	0.00188	1.13166	0.00342	1.13161	0.0025	1.13187	0.000762659	1.13081	0.00502	1.13074	0.00213
1.13169	0.00336	1.13177	0.0018	1.13172	0.00259	1.13197	0.000689087	1.13089	0.005	1.13105	0.0013
1.13178	0.00348	1.13188	0.00457	1.13179	0.00243	1.13206	0.000715323	1.13096	0.00525	1.13106	0.00228
1.13191	0.00194	1.132	0.00321	1.13188	0.00248	1.1322	0.000706509	1.13112	0.00474	1.13098	0.00123
1.13198	0.00284	1.13212	0.00149	1.132	0.00241	1.13226	0.00068121	1.13118	0.00525	1.13126	0.00234
1.1321	0.00373	1.13221	0.00487	1.1321	0.0024	1.13236	0.000763631	1.1313	0.00492	1.13135	0.00118
1.13221	0.00225	1.1322	0.00394	1.13219	0.00225	1.13246	0.000740726	1.13141	0.00504	1.13129	0.00245
1.1323	0.00227	1.13237	0.00136	1.13232	0.00221	1.13256	0.000680758	1.13147	0.0053	1.13156	0.0013
1.1324	0.00356	1.13249	0.00421	1.13246	0.00208	1.13267	0.000722438	1.13156	0.00486	1.13139	0.00227
1.13253	0.00285	1.1326	0.0044	1.13248	0.0022	1.13274	0.00080177	1.13166	0.00536	1.13163	0.00139
1.1326	0.00175	1.13269	0.00157	1.13258	0.00223	1.13283	0.00070637	1.13176	0.005	1.13195	0.00218
1.13272	0.00325	1.13276	0.00377	1.1327	0.00227	1.13292	0.000703108	1.13186	0.00516	1.13188	0.00142
1.13279	0.0036	1.13287	0.00479	1.13281	0.00231	1.13303	0.000742843	1.13199	0.00524	1.13216	0.00191
1.13288	0.00194	1.13297	0.00173	1.13286	0.00246	1.13313	0.000703593	1.13203	0.00499	1.13231	0.0015
1.13292	0.00275	1.13302	0.00407	1.13299	0.00251	1.1333	0.000666218	1.13215	0.00527	1.13216	0.00185
1.13307	0.00378	1.13323	0.00484	1.13307	0.00254	1.13334	0.000712512	1.13226	0.00476	1.13228	0.00176
1.13319	0.00231	1.13331	0.00151	1.13319	0.00258	1.1335	0.000705155	1.13235	0.00515	1.13244	0.00165
1.13326	0.00207	1.13334	0.00355	1.13325	0.00265	1.13356	0.000659381	1.13245	0.00515	1.13257	0.00187
1.13332	0.00346	1.13345	0.00542	1.13343	0.00248	1.13365	0.000753081	1.13259	0.00483	1.13252	0.00166
1.13346	0.00303	1.13355	0.00236	1.13348	0.00253	1.13373	0.00063495	1.13267	0.00535	1.13258	0.00197
1.13361	0.00182	1.13378	0.0034	1.13356	0.00241	1.13389	0.000674998	1.13278	0.00492	1.13288	0.00134
1.1337	0.00326	1.13377	0.00516	1.13375	0.00237	1.13392	0.000721744	1.13285	0.00534	1.1326	0.00217
1.13378	0.00386	1.13384	0.00225	1.13377	0.00217	1.13408	0.000735694	1.13298	0.00508	1.13314	0.00132
1.13397	0.00217	1.134	0.00296	1.13392	0.00218	1.13419	0.000720355	1.1331	0.00494	1.13321	0.00227
1.13398	0.0027	1.13411	0.00529	1.13398	0.0023	1.13423	0.000738991	1.13315	0.00535	1.13341	0.00128
1.13408	0.00384	1.13417	0.00189	1.1341	0.0023	1.13433	0.000656119	1.13326	0.00487	1.13349	0.00234
1.13417	0.00239	1.13425	0.00231	1.13423	0.0023	1.13447	0.000661428	1.13337	0.00534	1.13344	0.0012
1.13429	0.00196	1.13432	0.00513	1.13428	0.00245	1.13456	0.000699707	1.13345	0.00515	1.13356	0.00239
1.13438	0.0036	1.13447	0.00257	1.13437	0.00252	1.13465	0.000690961	1.13357	0.00496	1.13363	0.00134
1.13449	0.00318	1.13456	0.00145	1.13448	0.00258	1.13473	0.000646853	1.13366	0.00539	1.13381	0.00232
1.13457	0.00181	1.13468	0.00518	1.13456	0.00267	1.13487	0.000714664	1.13375	0.00478	1.13373	0.00135
1.13471	0.00314	1.13481	0.00318	1.13471	0.00262	1.13495	0.000730871	1.13389	0.0053	1.13378	0.00231
1.13483	0.00377	1.13485	0.0039	1.13481	0.0026	1.13506	0.000776853	1.13401	0.00495	1.13409	0.00145
1.13486	0.00193	1.13506	0.00303	1.13493	0.00252	1.13514	0.000771786	1.13402	0.00521	1.13431	0.00219
1.13502	0.00266	1.13519	0.00487	1.13501	0.00248	1.13519	0.000699464	1.13414	0.00538	1.1343	0.00155
1.1351	0.00386	1.13525	0.00594	1.1351	0.0024	1.13528	0.000771266	1.13422	0.00497	1.13424	0.00191
1.1352	0.00239	1.13535	0.00313	1.13526	0.00229	1.13545	0.000731808	1.13436	0.00555	1.13436	0.00173
1.13528	0.00197	1.13545	0.00409	1.13527	0.00222	1.13551	0.000685964	1.13447	0.00499	1.13441	0.00169
1.13539	0.00358	1.13554	0.00673	1.13536	0.00223	1.13561	0.000756482	1.13455	0.00529	1.13469	0.00176
1.13551	0.00316	1.13566	0.00357	1.1355	0.00226	1.1357	0.000676143	1.13467	0.00525	1.1348	0.00171
1.13564	0.00193	1.13577	0.0036	1.13556	0.00232	1.13582	0.000724936	1.13477	0.00494	1.13503	0.00212
1.13572	0.00313	1.13587	0.00677	1.13571	0.00235	1.13594	0.000739095	1.13482	0.0055	1.1348	0.00149
1.1358	0.00372	1.13596	0.00426	1.13578	0.00247	1.13601	0.000665454	1.13491	0.00496	1.13499	0.00214
1.13592	0.00207	1.13605	0.00324	1.13588	0.0026	1.13615	0.000713762	1.13509	0.00538	1.13555	0.00155
1.13596	0.00253	1.1362	0.00692	1.13601	0.0027	1.13621	0.000647339	1.13516	0.00529	1.13509	0.00227
1.13611	0.0039	1.13626	0.00421	1.13604	0.0027	1.1363	0.000673297	1.13525	0.00502	1.13554	0.00147
1.13617	0.00245	1.13638	0.00283	1.13619	0.00264	1.13645	0.000647512	1.13532	0.00546	1.13537	0.00243
1.13631	0.00183	1.1365	0.00627	1.13631	0.00262	1.13648	0.000682355	1.13547	0.0049	1.13548	0.00128
1.13642	0.00345	1.1366	0.00497	1.13642	0.00257	1.13664	0.000666565	1.13553	0.00547	1.13535	0.00258
1.13649	0.00334	1.1367	0.00309	1.13646	0.00251	1.1367	0.000682355	1.13569	0.00514	1.1359	0.00153
1.13658	0.00182	1.13679	0.0061	1.13662	0.00235	1.13679	0.000719175	1.13575	0.00508	1.13601	0.00242
1.13668	0.00309	1.13686	0.00576	1.13667	0.00233	1.13694	0.000705398	1.13582	0.00538	1.13613	0.00122
1.13677	0.0038	1.13698	0.00279	1.13682	0.00219	1.13706	0.000685027	1.13598	0.00491	1.13592	0.00247
1.13685	0.00212	1.13708	0.00593	1.13693	0.00226	1.13714	0.00070047	1.13608	0.0055	1.13619	0.00159
1.13697	0.00236	1.13721	0.00601	1.13698	0.0023	1.13723	0.000658826	1.13616	0.00515	1.13635	0.00228
1.13705	0.00383	1.13729	0.00314	1.13712	0.0024	1.1373	0.000649247	1.13626	0.00519	1.13638	0.00172
1.13723	0.00272	1.13738	0.0057	1.13721	0.00243	1.13739	0.000717648	1.13637	0.00542	1.13613	0.00201
1.13728	0.00177	1.13747	0.00668	1.13731	0.00245	1.1375	0.000612531	1.13651	0.00498	1.13673	0.00173
1.1374	0.00357	1.13761	0.00308	1.1374	0.00265	1.13766	0.000759675	1.13657	0.00556	1.13636	0.00191
1.1375	0.00356	1.13775	0.0053	1.1375	0.00257	1.13773	0.000702379	1.13669	0.00505	1.13688	0.00184
1.13762	0.00181	1.1378	0.00679	1.13764	0.00266	1.13784	0.000713415	1.13678	0.00519	1.13674	0.00192
1.13773	0.00304	1.13782	0.00336	1.13771	0.0027	1.13796	0.000627106	1.13688	0.00534	1.13676	0.00216
1.13783	0.00398	1.13798	0.00535	1.13777	0.00262	1.13797	0.000704183	1.13692	0.0049	1.13691	0.00175
1.13796	0.0021	1.13808	0.00711	1.13789	0.00264	1.13814	0.000765609	1.13705	0.00551	1.13735	0.00236
1.138	0.00242	1.13814	0.00346	1.138	0.00256	1.13824	0.000719592	1.13719	0.00512	1.13695	0.0015
1.1381	0.0038	1.13831	0.00491	1.13809	0.00239	1.13834	0.000658028	1.13724	0.00535	1.13757	0.00235
1.13822	0.00264	1.1384	0.00713	1.13819	0.00229	1.13839	0.000632763	1.13735	0.0054	1.13738	0.00139
1.13826	0.00185	1.13851	0.00373	1.13832	0.00224	1.13853	0.00070637	1.13748	0.00507	1.13786	0.00248
1.13837	0.0035	1.13859	0.00386	1.13842	0.00226	1.13863	0.00065893	1.13758	0.00545	1.13772	0.00141
1.13851	0.0035	1.13869	0.00696	1.1385	0.00227	1.13875	0.000637101	1.13766	0.00495	1.13781	0.00259
1.13859	0.00169	1.13879	0.00402	1.13861	0.0023	1.13888	0.000631583	1.13774	0.00539	1.13788	0.00131
1.13869	0.003	1.13892	0.00343	1.13868	0.00241	1.13898	0.000657333	1.13783	0.00523	1.13822	0.0025
1.13879	0.00398	1.13902	0.00689	1.13881	0.00239	1.13904	0.000591917	1.13793	0.00511	1.1381	0.0014
1.13895	0.00213	1.13905	0.00374	1.1389	0.00264	1.13912	0.000613294	1.13804	0.00562	1.13819	0.0026
1.13898	0.00209	1.13922	0.00338	1.13904	0.00264	1.1392	0.000588273	1.13815	0.00512	1.13841	0.00154
1.13909	0.0039	1.13928	0.00709	1.13919	0.00266	1.13932	0.000580222	1.13827	0.00558	1.13823	0.00239
1.13917	0.00279	1.13937	0.00364	1.1392	0.00266	1.13941	0.000627523	1.1384	0.00529	1.13832	0.00167
1.13923	0.00175	1.13944	0.00245	1.13928	0.00264	1.13953	0.0006337	1.13844	0.0053	1.13864	0.00232
1.13941	0.00344	1.13951	0.00638	1.13941	0.00261	1.13969	0.000640606	1.13856	0.00563	1.1388	0.00175
1.13949	0.0038	1.13966	0.0046	1.13953	0.00255	1.13971	0.000633423	1.13872	0.00514	1.13875	0.00217
1.13962	0.0019	1.13974	0.00246	1.13963	0.00248	1.1399	0.000668543	1.13873	0.00556	1.13879	0.00189
1.13969	0.00288	1.13985	0.00604	1.13969	0.00239	1.13993	0.000542187	1.1389	0.00537	1.13888	0.00205
1.13979	0.00395	1.1399	0.00455	1.1398	0.00224	1.14	0.000607048	1.13897	0.00538	1.13909	0.00214
1.13991	0.00226	1.1401	0.00203	1.13991	0.00217	1.14008	0.000655459	1.13907	0.00565	1.13913	0.00178
1.13996	0.00205	1.14022	0.00559	1.14004	0.00227	1.14023	0.000673158	1.13916	0.00526	1.13919	0.00232
1.14011	0.0039	1.1403	0.00484	1.14014	0.00234	1.14036	0.0007198	1.13925	0.00576	1.1393	0.00174
1.1402	0.00274	1.14035	0.00196	1.1402	0.00233	1.14047	0.000654106	1.13937	0.00526	1.13934	0.00263
1.14031	0.0016	1.1405	0.00499	1.14034	0.00233	1.14053	0.000600315	1.13945	0.00535	1.13945	0.00144
1.14034	0.00351	1.14057	0.00535	1.14036	0.00252	1.14064	0.000718655	1.13963	0.00547	1.13988	0.00268
1.14049	0.00367	1.14063	0.00185	1.14048	0.00266	1.14071	0.000682598	1.13972	0.00504	1.13967	0.00148
1.14059	0.00181	1.14075	0.00504	1.1406	0.00272	1.14084	0.000646228	1.13975	0.00566	1.13986	0.0027
1.14066	0.00303	1.14083	0.00591	1.14071	0.00268	1.14091	0.000661047	1.13985	0.00513	1.14018	0.00143
1.14082	0.00405	1.14096	0.00185	1.1408	0.00269	1.14106	0.000722819	1.13994	0.00561	1.13977	0.00266
1.14082	0.00217	1.14105	0.00429	1.14089	0.00254	1.14111	0.000638455	1.14008	0.00543	1.14024	0.00131
1.14095	0.00211	1.1412	0.00564	1.14097	0.0025	1.14125	0.000710708	1.14015	0.00533	1.14028	0.00267
1.14105	0.00393	1.14128	0.00196	1.14111	0.00243	1.14132	0.00064661	1.14026	0.00577	1.14049	0.00147
1.14117	0.00274	1.14138	0.00411	1.14119	0.00227	1.14146	0.00061555	1.14037	0.00509	1.14038	0.00247
1.14122	0.00171	1.14145	0.00629	1.14131	0.00214	1.14154	0.000704461	1.14042	0.00549	1.14068	0.00146
1.14132	0.00351	1.14155	0.00243	1.14139	0.0022	1.14166	0.000579285	1.14057	0.00543	1.14072	0.00241
1.1415	0.00383	1.14167	0.00323	1.14146	0.0022	1.14171	0.000597261	1.14067	0.00534	1.14069	0.00164
1.1416	0.00194	1.14176	0.00601	1.14161	0.00227	1.14187	0.000635505	1.14079	0.00575	1.14077	0.00228
1.14171	0.00289	1.14182	0.00204	1.1417	0.0023	1.14197	0.000618986	1.14087	0.00517	1.14107	0.00178
1.14176	0.00418	1.14199	0.00304	1.14175	0.00251	1.14205	0.000628182	1.14094	0.00565	1.14131	0.00224
1.14188	0.00234	1.14208	0.00612	1.14195	0.00257	1.14218	0.000650497	1.14102	0.00528	1.14105	0.00198
1.14195	0.002	1.14218	0.00247	1.142	0.00276	1.14225	0.000572865	1.14116	0.00533	1.14144	0.00204
1.14208	0.00383	1.14228	0.00247	1.1421	0.0027	1.14236	0.000641404	1.14126	0.00558	1.14112	0.00206
1.14219	0.00311	1.14238	0.00652	1.14217	0.00264	1.14245	0.000618014	1.14136	0.00517	1.14166	0.00187
1.14225	0.00171	1.14247	0.00344	1.14227	0.00265	1.14255	0.000695195	1.14143	0.00585	1.14157	0.00212
1.14237	0.00335	1.14251	0.00188	1.14242	0.00252	1.14264	0.000648415	1.14158	0.00525	1.1417	0.0018
1.1425	0.00417	1.14275	0.00579	1.14253	0.00246	1.14278	0.000626343	1.14162	0.00546	1.14192	0.00244
1.14258	0.00195	1.14279	0.00344	1.1426	0.00238	1.14286	0.000618812	1.14181	0.00565	1.14168	0.00159
1.14262	0.00275	1.14286	0.00156	1.14272	0.00222	1.14296	0.000558671	1.14188	0.00523	1.1421	0.00259
1.14277	0.00423	1.14293	0.0055	1.14278	0.00216	1.14301	0.000660075	1.14199	0.00589	1.14221	0.00151
1.14288	0.00248	1.14304	0.0037	1.1429	0.00217	1.14315	0.000654384	1.14208	0.00524	1.14208	0.00282
1.14294	0.00183	1.14315	0.00161	1.14305	0.00225	1.14325	0.000627731	1.14214	0.00553	1.14212	0.00136
1.14309	0.00391	1.14325	0.00535	1.14309	0.00243	1.14338	0.000705676	1.14225	0.00565	1.14251	0.00281
1.14318	0.00326	1.1434	0.00431	1.14318	0.00239	1.14348	0.000668265	1.14234	0.00518	1.1423	0.00143
1.14328	0.0017	1.14345	0.00175	1.14331	0.00258	1.14361	0.000615446	1.14249	0.00569	1.14265	0.00273
1.14343	0.004	1.14358	0.00485	1.14346	0.0027	1.14367	0.000554055	1.14255	0.00521	1.14265	0.00142
1.14346	0.00386	1.14373	0.00601	1.14351	0.00272	1.14378	0.000729101	1.14267	0.00554	1.14265	0.00268
1.14361	0.00201	1.14377	0.0018	1.14359	0.00266	1.14386	0.000693217	1.14277	0.0056	1.14283	0.00151
1.14364	0.00266	1.14383	0.00422	1.14373	0.00268	1.14397	0.000735417	1.14288	0.00528	1.14289	0.00252
1.14373	0.00421	1.144	0.00593	1.14377	0.00267	1.14408	0.000727435	1.14294	0.00568	1.14302	0.00164
1.1439	0.00257	1.14407	0.00168	1.14393	0.00261	1.14419	0.000756898	1.14311	0.00524	1.14288	0.00243
1.14399	0.00201	1.14415	0.00383	1.14398	0.00253	1.14426	0.000749333	1.1432	0.0058	1.14327	0.00151
1.14399	0.00384	1.14429	0.00626	1.14412	0.00235	1.1444	0.000679093	1.14324	0.00549	1.1433	0.00237
1.14419	0.00333	1.14437	0.00233	1.1442	0.00233	1.14446	0.000710361	1.14338	0.00547	1.14343	0.00193
1.14425	0.00252	1.14449	0.00362	1.14428	0.00218	1.14459	0.000696167	1.14349	0.00593	1.14359	0.00209
1.14442	0.00188	1.14457	0.00658	1.14446	0.00227	1.14469	0.000727296	1.14359	0.00534	1.14365	0.00188
1.14447	0.00156	1.14467	0.00268	1.14452	0.00238	1.14481	0.00067701	1.14367	0.00588	1.14361	0.00207
1.14459	0.00346	1.14482	0.00239	1.14455	0.0024	1.14489	0.000618986	1.14379	0.00558	1.14368	0.0021
1.14476	0.00243	1.1449	0.00635	1.14469	0.00254	1.14497	0.00072334	1.14388	0.00558	1.14426	0.002
1.1448	0.00109	1.14496	0.00324	1.1448	0.0027	1.14509	0.000754747	1.14396	0.00586	1.14396	0.00216
1.14488	0.00293	1.14511	0.0023	1.14489	0.00268	1.14519	0.000760612	1.14408	0.00524	1.1439	0.00192
1.145	0.00326	1.14517	0.00615	1.145	0.00276	1.14526	0.000735452	1.14416	0.00582	1.14445	0.00287
1.14504	0.00125	1.14529	0.00354	1.1451	0.00277	1.14533	0.000750791	1.14426	0.00537	1.14416	0.00171
1.14521	0.00231	1.14535	0.00204	1.14517	0.0028	1.14543	0.000763457	1.14434	0.00564	1.14455	0.00248
1.14524	0.00367	1.14553	0.00607	1.14531	0.00274	1.14554	0.000833836	1.14445	0.00572	1.14454	0.00162
1.14537	0.00172	1.14561	0.0047	1.1454	0.00267	1.14566	0.000726567	1.14461	0.00508	1.14497	0.00266
1.14548	0.00131	1.14568	0.00173	1.14551	0.00255	1.14579	0.000728927	1.14467	0.00593	1.14469	0.00137
1.14555	0.00335	1.14581	0.00543	1.1456	0.00243	1.14587	0.000743537	1.1448	0.00535	1.1449	0.00271
1.14569	0.00282	1.14589	0.00504	1.14569	0.00233	1.14592	0.000754157	1.14486	0.00589	1.145	0.00135
1.14576	0.00081999	1.14603	0.00193	1.14582	0.00237	1.14605	0.000803714	1.14496	0.00566	1.14523	0.0027
1.1459	0.00285	1.14612	0.00572	1.14586	0.00241	1.14616	0.000843033	1.14508	0.0054	1.14502	0.00142
1.14594	0.0036	1.14619	0.0057	1.14606	0.00254	1.14624	0.000803089	1.14518	0.006	1.14511	0.00283
1.14611	0.00125	1.14627	0.0016	1.14615	0.00252	1.14638	0.000777339	1.1453	0.00533	1.14548	0.00146
1.14618	0.00178	1.14638	0.00494	1.14622	0.00276	1.14643	0.000814194	1.14536	0.00583	1.14536	0.00285
1.14623	0.00363	1.14648	0.00619	1.14635	0.00283	1.14653	0.000895748	1.14546	0.00563	1.14572	0.00141
1.1464	0.00184	1.14655	0.00193	1.14638	0.00298	1.14663	0.000822245	1.1455	0.0055	1.14581	0.00261
1.14651	0.00112	1.14667	0.00437	1.14652	0.00303	1.14675	0.000800625	1.14564	0.006	1.14599	0.0016
1.1466	0.00324	1.14681	0.00665	1.14659	0.00295	1.14686	0.000812667	1.14576	0.00524	1.14603	0.00263
1.1467	0.0029	1.14686	0.00232	1.1467	0.00293	1.14696	0.000916154	1.1459	0.00594	1.14606	0.00179
1.14674	0.000956896	1.14698	0.00401	1.14681	0.0029	1.14705	0.000807947	1.14595	0.00537	1.14584	0.00233
1.14686	0.00267	1.14712	0.00735	1.14691	0.00284	1.14722	0.000842755	1.14602	0.00572	1.14602	0.00201
1.14696	0.00373	1.14715	0.00283	1.14703	0.00258	1.14724	0.000903417	1.1462	0.00603	1.14605	0.00216
1.14713	0.00161	1.14725	0.00381	1.1471	0.00261	1.14736	0.000824015	1.14624	0.00547	1.14629	0.00221
1.14721	0.00173	1.14732	0.00692	1.14719	0.00249	1.14744	0.000927641	1.14637	0.00606	1.14662	0.00193
1.14731	0.00367	1.14747	0.00311	1.1473	0.00247	1.1476	0.000830054	1.14654	0.00541	1.14654	0.00228
1.14742	0.00203	1.14754	0.00291	1.14743	0.00254	1.14766	0.000881658	1.14657	0.00574	1.14677	0.00185
1.14748	0.000962101	1.14764	0.00707	1.14749	0.00268	1.14778	0.000842235	1.14669	0.0057	1.14656	0.0025
1.14758	0.00304	1.14776	0.00371	1.14755	0.0026	1.14786	0.000889744	1.14676	0.00541	1.1467	0.00156
1.14769	0.00344	1.14787	0.00267	1.14775	0.00275	1.1479	0.000886274	1.14689	0.00599	1.147	0.00271
1.14777	0.00111	1.14796	0.0068	1.14782	0.00293	1.14804	0.000856081	1.14698	0.00537	1.14712	0.0015
1.14786	0.00234	1.14801	0.00393	1.14791	0.00299	1.14816	0.000941453	1.14705	0.00594	1.14717	0.00282
1.14797	0.0038	1.14821	0.0022	1.14801	0.00313	1.14829	0.000953807	1.14719	0.00568	1.14724	0.0014
1.14813	0.00164	1.14828	0.00663	1.14813	0.00301	1.14834	0.000966647	1.14724	0.00552	1.1474	0.00287
1.14815	0.00149	1.14838	0.00432	1.1482	0.00293	1.14851	0.000909872	1.14743	0.00606	1.1472	0.0015
1.14829	0.00366	1.14843	0.00199	1.14834	0.00293	1.14857	0.000831338	1.14751	0.0055	1.14764	0.00286
1.14842	0.00251	1.14865	0.00631	1.14842	0.00284	1.14866	0.000881728	1.14758	0.00602	1.14754	0.00134
1.14849	0.000881623	1.14868	0.00504	1.14847	0.00267	1.14875	0.000896962	1.14768	0.0058	1.14793	0.00272
1.14857	0.00298	1.1488	0.00173	1.14855	0.00259	1.14883	0.000813222	1.1478	0.00567	1.14772	0.00149
1.14872	0.00363	1.14888	0.00654	1.14871	0.00253	1.14891	0.000928196	1.1479	0.00631	1.14785	0.00276
1.14877	0.00127	1.149	0.00555	1.14883	0.00249	1.14906	0.000948914	1.14798	0.00555	1.14834	0.00147
1.14889	0.00223	1.1491	0.0019	1.14893	0.00262	1.14916	0.000983791	1.14808	0.00627	1.14812	0.00258
1.149	0.00375	1.14918	0.00606	1.14896	0.00267	1.14927	0.000962726	1.1482	0.00582	1.14817	0.00187
1.14909	0.0017	1.14925	0.00601	1.14912	0.00262	1.14934	0.00106	1.14827	0.00576	1.1483	0.00237
1.14916	0.00106	1.14938	0.00161	1.14918	0.00283	1.14943	0.000989968	1.14838	0.00601	1.14857	0.00189
1.14928	0.00338	1.14944	0.00541	1.14933	0.00297	1.14956	0.001	1.14849	0.00541	1.1487	0.00212
1.14936	0.00269	1.14958	0.00744	1.14939	0.00305	1.14964	0.00103	1.14859	0.00603	1.1487	0.00227
1.14944	0.000983028	1.14968	0.00239	1.14946	0.00313	1.14976	0.00103	1.14875	0.00547	1.14891	0.00198
1.14957	0.00266	1.14976	0.00446	1.14959	0.00304	1.14979	0.00096054	1.14879	0.00573	1.14855	0.00236
1.14971	0.00352	1.14987	0.00758	1.14974	0.00307	1.14994	0.000972964	1.14888	0.00591	1.14897	0.0017
1.14977	0.00143	1.14997	0.00271	1.14979	0.00301	1.15004	0.00102	1.14898	0.00541	1.14917	0.00259
1.15001	0.00556	1.15005	0.00396	1.14992	0.0029	1.15016	0.00105	1.14905	0.00606	1.14917	0.00176
1.15011	0.00284	1.15012	0.00716	1.15003	0.00268	1.15023	0.00109	1.14917	0.0054	1.14929	0.00259
1.15016	0.0029	1.15026	0.00278	1.1501	0.00271	1.15031	0.000956028	1.14927	0.00573	1.14956	0.00163
1.15024	0.00516	1.15027	0.00315	1.15022	0.00255	1.15041	0.001	1.14935	0.00578	1.14928	0.00283
1.15032	0.00363	1.15047	0.00766	1.15036	0.00264	1.15054	0.000978169	1.14947	0.00562	1.14969	0.00154
1.1505	0.00249	1.15055	0.00389	1.15038	0.00262	1.15063	0.000913967	1.14956	0.00629	1.14967	0.00294
1.15053	0.00447	1.15064	0.00237	1.15049	0.00273	1.15073	0.000995972	1.14969	0.00531	1.15006	0.00147
1.15072	0.0049	1.15073	0.0073	1.15059	0.00271	1.15085	0.000994792	1.14975	0.00609	1.14976	0.00292
1.15078	0.00223	1.15079	0.00428	1.15069	0.00285	1.15094	0.000947942	1.14984	0.00574	1.1499	0.00139
1.15086	0.00487	1.15088	0.00143	1.1508	0.00304	1.15105	0.00105	1.14998	0.00568	1.15022	0.00295
1.15097	0.00281	1.151	0.00666	1.15087	0.00316	1.15111	0.000928716	1.15005	0.00613	1.14995	0.00145
1.15109	0.00192	1.15115	0.00434	1.151	0.0032	1.15124	0.00101	1.15018	0.00552	1.15027	0.00292
1.15108	0.00427	1.15126	0.00187	1.15108	0.00307	1.15136	0.000911469	1.15024	0.00617	1.15031	0.00163
1.15134	0.00371	1.15131	0.00604	1.15117	0.00308	1.15146	0.00102	1.15031	0.00573	1.15049	0.00273
1.15133	0.00166	1.1515	0.0054	1.15128	0.00301	1.15155	0.000964947	1.1505	0.00581	1.15064	0.00179
1.15147	0.00369	1.15154	0.00146	1.15136	0.00291	1.15163	0.000957173	1.15058	0.00621	1.15043	0.00241
1.15159	0.00482	1.15163	0.00564	1.15141	0.00269	1.15178	0.001	1.15066	0.00567	1.15105	0.00197
1.15167	0.00214	1.15171	0.00659	1.15156	0.00262	1.15186	0.000876071	1.15078	0.0065	1.15099	0.00249
1.15176	0.00292	1.15184	0.00197	1.15169	0.00254	1.15193	0.000927155	1.15085	0.00585	1.15114	0.00221
1.15194	0.00322	1.15192	0.00478	1.15176	0.00267	1.15204	0.000927432	1.151	0.00594	1.15114	0.00211
1.15197	0.00131	1.15208	0.00661	1.15186	0.00281	1.15215	0.000991773	1.1511	0.00619	1.15129	0.00234
1.15206	0.00326	1.15222	0.00212	1.15197	0.00279	1.15224	0.000955195	1.15118	0.00564	1.15131	0.00192
1.15219	0.0038	1.15226	0.00471	1.15205	0.00291	1.15236	0.000913585	1.15126	0.00643	1.15141	0.00267
1.15228	0.00157	1.15235	0.00744	1.1522	0.00313	1.15242	0.000952905	1.15136	0.00564	1.15176	0.00164
1.15239	0.00311	1.15247	0.00205	1.15232	0.00314	1.15251	0.00095693	1.1515	0.00622	1.15154	0.00276
1.15246	0.0046	1.15253	0.00326	1.15244	0.00323	1.15267	0.00106	1.1516	0.0059	1.15172	0.00167
1.1526	0.00199	1.15265	0.00723	1.15246	0.00321	1.15273	0.00103	1.15173	0.00573	1.15165	0.00292
1.15272	0.00265	1.15276	0.00284	1.15259	0.00314	1.15283	0.00088145	1.15176	0.00627	1.15163	0.00157
1.1528	0.00446	1.15284	0.00224	1.15268	0.00306	1.15295	0.000985977	1.15188	0.00552	1.15179	0.00308
1.15292	0.0028	1.15298	0.00688	1.15279	0.00305	1.15302	0.000967342	1.152	0.00622	1.15217	0.00149
1.15298	0.00137	1.15305	0.00367	1.15291	0.00287	1.15315	0.000966994	1.1521	0.00596	1.15228	0.00318
1.15312	0.0042	1.15317	0.00218	1.15302	0.00279	1.15325	0.000894186	1.15215	0.00585	1.15238	0.0015
1.1532	0.00373	1.15324	0.00672	1.15308	0.00267	1.15339	0.0011	1.15234	0.00629	1.15243	0.00302
1.1533	0.00173	1.15338	0.00426	1.1532	0.00258	1.15341	0.00092764	1.15243	0.00557	1.15235	0.00156
1.15338	0.0034	1.15347	0.00118	1.15333	0.00263	1.15357	0.000955056	1.15253	0.0062	1.15228	0.00283
1.1535	0.00422	1.15358	0.00601	1.15343	0.00277	1.15366	0.000976191	1.15265	0.00591	1.15253	0.00191
1.15363	0.00235	1.15371	0.00539	1.15352	0.00277	1.15373	0.000989795	1.1527	0.00573	1.15269	0.00261
1.15369	0.00211	1.15383	0.00137	1.1536	0.00286	1.15388	0.000885163	1.15283	0.00595	1.1529	0.0022
1.15375	0.00476	1.15387	0.00584	1.15369	0.00314	1.15398	0.000915598	1.15291	0.00545	1.15284	0.00251
1.1539	0.00291	1.15402	0.00645	1.1538	0.00324	1.15401	0.00093531	1.15293	0.0061	1.15298	0.00226
1.15403	0.00181	1.15416	0.00171	1.15392	0.00334	1.15416	0.000902619	1.15308	0.00563	1.15303	0.00221
1.15407	0.00385	1.15427	0.0054	1.15399	0.00326	1.15426	0.000872219	1.15316	0.00596	1.15346	0.00245
1.1542	0.00406	1.1543	0.00711	1.15411	0.0032	1.15434	0.000993543	1.15332	0.00624	1.15346	0.00188
1.15434	0.002	1.15442	0.00163	1.15426	0.00311	1.15442	0.000921984	1.1534	0.00565	1.15379	0.00274
1.15441	0.00342	1.1545	0.0051	1.15431	0.00302	1.15453	0.000951308	1.1535	0.00628	1.15361	0.00154
1.15448	0.00476	1.15463	0.00787	1.15438	0.00288	1.15461	0.000883012	1.15358	0.00555	1.15369	0.00303
1.15456	0.0025	1.15469	0.00252	1.15452	0.00283	1.15474	0.000944645	1.15371	0.00607	1.15354	0.00153
1.15473	0.00197	1.15476	0.0038	1.15462	0.00262	1.15484	0.000975879	1.1538	0.00611	1.15368	0.00307
1.15474	0.00407	1.15488	0.00802	1.15469	0.00263	1.15492	0.00101	1.15384	0.00573	1.15396	0.00146
1.15489	0.00323	1.15498	0.00271	1.15479	0.00268	1.15502	0.000936247	1.15398	0.00646	1.15393	0.00316
1.15499	0.00141	1.15507	0.00366	1.1549	0.00277	1.15513	0.000920977	1.15407	0.00566	1.15428	0.00148
1.15511	0.00368	1.1552	0.00826	1.15497	0.00284	1.1552	0.000910844	1.15419	0.00625	1.15425	0.00341
1.15521	0.0047	1.1553	0.00335	1.15513	0.00296	1.15535	0.000881589	1.15431	0.0062	1.15409	0.00153
1.15524	0.00159	1.15539	0.00272	1.15523	0.00308	1.15541	0.000866423	1.15439	0.0059	1.15436	0.00307
1.15534	0.00298	1.15548	0.00765	1.15533	0.00326	1.15552	0.000760924	1.15445	0.00634	1.15453	0.00182
1.15545	0.00476	1.15558	0.00415	1.15538	0.00331	1.15565	0.00080295	1.15458	0.00584	1.15456	0.00263
1.15559	0.00204	1.15574	0.00225	1.15548	0.0034	1.15572	0.000878222	1.15465	0.00646	1.15491	0.00206
1.15564	0.00174	1.15576	0.00756	1.15559	0.00326	1.15583	0.000914939	1.15478	0.00593	1.15495	0.00247
1.15574	0.00403	1.15591	0.0056	1.15567	0.00321	1.15593	0.000865347	1.15489	0.006	1.15507	0.00222
1.15591	0.00381	1.156	0.00171	1.15582	0.00311	1.15604	0.000974109	1.15498	0.00635	1.15499	0.00239
1.15596	0.00166	1.15609	0.00765	1.15593	0.003	1.15615	0.000933644	1.15505	0.00563	1.15526	0.00253
1.15614	0.00403	1.15618	0.00595	1.156	0.00285	1.15617	0.000994896	1.15517	0.00635	1.15514	0.00215
1.15618	0.00448	1.15629	0.00243	1.15608	0.00269	1.15633	0.000940828	1.15526	0.00593	1.15555	0.00101
1.15628	0.00192	1.15637	0.00761	1.15622	0.00256	1.15646	0.000925038	1.15533	0.00589	1.15526	0.00114
1.15638	0.003	1.15652	0.00703	1.15635	0.00282	1.15654	0.000825959	1.15546	0.00627	1.15573	0.00196
1.15654	0.00482	1.15659	0.00237	1.15644	0.00276	1.15664	0.000879333	1.15554	0.00552	1.15551	0.00116
1.15655	0.00259	1.15667	0.00716	1.15651	0.00293	1.15673	0.00084574	1.15563	0.00631	1.15585	0.00156
1.1567	0.00141	1.15676	0.00804	1.15658	0.00299	1.15683	0.000767032	1.15571	0.00579	1.15567	0.000622927
1.15679	0.0042	1.15691	0.00289	1.15671	0.00323	1.15694	0.000743989	1.15584	0.00614	1.15588	0.00204
1.15691	0.00394	1.15694	0.00649	1.15679	0.0034	1.15702	0.000897136	1.15596	0.00614	1.15594	0.000443788
1.15697	0.00169	1.15704	0.00881	1.15688	0.00338	1.15716	0.000887697	1.15609	0.00562	1.15628	0.00233
1.15706	0.00337	1.15717	0.00289	1.157	0.00326	1.15725	0.000800139	1.15615	0.00635	1.15634	0.000623969
1.15723	0.00469	1.15727	0.00686	1.15711	0.00331	1.15736	0.0009781	1.15623	0.00569	1.15635	0.002
1.1573	0.00185	1.15736	0.00889	1.15718	0.00317	1.15743	0.000938989	1.15635	0.00615	1.15629	0.000625705
1.15742	0.00238	1.15748	0.00364	1.15728	0.00311	1.15758	0.000911018	1.15646	0.00619	1.15654	0.00196
1.1575	0.00518	1.15756	0.006	1.15739	0.00299	1.15767	0.000930799	1.15658	0.00586	1.15682	0.00046566
1.15754	0.00262	1.15768	0.00936	1.1575	0.00287	1.15774	0.000821621	1.15668	0.00663	1.15691	0.00221
1.15765	0.00139	1.15782	0.0043	1.15763	0.00271	1.15783	0.000833593	1.15677	0.00582	1.1569	0.00092427
1.15777	0.0043	1.15788	0.00431	1.1577	0.0027	1.15793	0.000817977	1.15685	0.00627	1.15696	0.00142
1.1579	0.00405	1.15798	0.0095	1.15779	0.00282	1.15803	0.000853618	1.15696	0.00619	1.15698	0.000605569
1.15794	0.00145	1.1581	0.00466	1.15794	0.00289	1.15812	0.000919034	1.15707	0.00597	1.15703	0.00155
1.15806	0.00315	1.15813	0.00401	1.15803	0.00301	1.15827	0.000809093	1.15719	0.00662	1.15733	0.00146
1.1582	0.00465	1.15824	0.00939	1.15813	0.00307	1.15835	0.000954987	1.15727	0.00592	1.15719	0.00137
1.1583	0.00201	1.15833	0.00567	1.15818	0.00326	1.1584	0.000887766	1.15733	0.00658	1.15732	0.00172
1.15837	0.00249	1.15846	0.00353	1.15831	0.00328	1.15851	0.000981397	1.15748	0.0063	1.15752	0.00111
1.15855	0.00474	1.15857	0.00865	1.15838	0.00339	1.15863	0.00102	1.15754	0.00616	1.15765	0.0014
1.15861	0.00333	1.15866	0.00626	1.15849	0.00334	1.15875	0.000998957	1.15764	0.00653	1.15787	0.000955168
1.15869	0.000939892	1.15877	0.00281	1.15859	0.00332	1.15884	0.000922921	1.15779	0.0058	1.15792	0.00206
1.15882	0.00389	1.1588	0.00829	1.15871	0.00329	1.15895	0.000913308	1.15788	0.00652	1.15761	0.000796859
1.1589	0.00435	1.15895	0.0072	1.15885	0.00327	1.15898	0.000888252	1.15794	0.00596	1.1581	0.00191
1.15902	0.00106	1.15906	0.00294	1.15887	0.00307	1.15915	0.00098098	1.15807	0.00584	1.15826	0.000370536
1.15906	0.00309	1.15917	0.00805	1.159	0.0029	1.15919	0.00101	1.1581	0.00636	1.15824	0.00199
1.15919	0.00409	1.15927	0.00812	1.15912	0.00281	1.15935	0.000877043	1.15831	0.00568	1.15846	0.000213615
1.15935	0.000941628	1.15936	0.00274	1.15925	0.00268	1.15946	0.000938329	1.1583	0.00652	1.15859	0.00212
1.15939	0.00197	1.15945	0.00748	1.15931	0.00283	1.15953	0.000859795	1.15843	0.00601	1.15847	0.000231321
1.15948	0.0042	1.15956	0.00867	1.15941	0.00286	1.15963	0.000925801	1.15863	0.00639	1.15878	0.0022
1.15968	0.00284	1.15965	0.00325	1.15953	0.00296	1.15978	0.00088197	1.15868	0.00642	1.15879	0.000798595
1.15969	0.00332	1.15972	0.00642	1.15959	0.00309	1.15981	0.000966231	1.15879	0.00584	1.15884	0.00185
1.15983	0.0033	1.15987	0.00979	1.15973	0.00328	1.15993	0.000857747	1.15882	0.00653	1.15897	0.000137238
1.15993	0.00053058	1.15993	0.00372	1.15984	0.00338	1.16005	0.000971853	1.15902	0.00595	1.15906	0.00185
1.16	0.00287	1.16008	0.00601	1.15996	0.00349	1.16015	0.000924482	1.15906	0.00625	1.15907	0.00039692
1.16007	0.00415	1.16018	0.00948	1.16001	0.00359	1.16024	0.000983999	1.15917	0.00623	1.1591	0.00221
1.16016	0.000635773	1.16022	0.00393	1.1601	0.00341	1.16033	0.000970187	1.1593	0.0059	1.15967	0.000975998
1.16033	0.00161	1.16032	0.0052	1.16024	0.00335	1.16047	0.000954328	1.1594	0.00671	1.15951	0.00114
1.16043	0.00435	1.16046	0.0093	1.16031	0.00332	1.16055	0.000934616	1.15947	0.00578	1.15948	0.0011
1.16049	0.00198	1.16062	0.00479	1.16042	0.00327	1.16063	0.000914869	1.15954	0.00621	1.15953	0.00138
1.16063	0.000368105	1.16064	0.00356	1.16053	0.00298	1.16073	0.000957937	1.15967	0.00608	1.15963	0.00154
1.16073	0.00339	1.16079	0.00907	1.16059	0.00293	1.16086	0.000921567	1.15983	0.00595	1.15988	0.00098676
1.16082	0.00319	1.16086	0.00512	1.16072	0.00275	1.16097	0.00111	1.15984	0.00678	1.16013	0.00209
1.16091	0.000386158	1.16091	0.00282	1.16083	0.0028	1.16102	0.001	1.15997	0.00587	1.16008	0.000692014
1.16101	0.00247	1.16105	0.00846	1.1609	0.00283	1.16115	0.000961615	1.16005	0.00666	1.16015	0.00204
1.1611	0.00394	1.16112	0.00622	1.16102	0.00293	1.16126	0.00090314	1.16021	0.0062	1.16024	0.000172302
1.1612	0.00106	1.16124	0.0023	1.16113	0.00298	1.16135	0.000929619	1.16026	0.00628	1.16063	0.00238
1.16128	0.0016	1.16135	0.00793	1.16122	0.00324	1.16145	0.00107	1.16041	0.00687	1.16057	0.000726731
1.16139	0.00384	1.16141	0.00744	1.16127	0.00345	1.16155	0.000938989	1.16047	0.00595	1.16061	0.00198
1.16151	0.00219	1.1616	0.00234	1.1614	0.00353	1.16163	0.000943222	1.16058	0.00669	1.16079	0.000252151
1.16162	0.000754157	1.16168	0.00744	1.16152	0.00348	1.16175	0.00104	1.1607	0.00604	1.16073	0.00221
1.16169	0.00311	1.16177	0.00858	1.16164	0.00355	1.16184	0.000920179	1.16078	0.00624	1.16081	0.000827062
1.16187	0.00344	1.16181	0.00262	1.16173	0.00349	1.16193	0.00108	1.16091	0.00649	1.16085	0.00212
1.16189	0.000817342	1.16194	0.00606	1.16182	0.00335	1.16204	0.000945027	1.16098	0.00586	1.16099	0.000388588
1.16202	0.00246	1.16205	0.00892	1.16194	0.00329	1.16217	0.000988303	1.16104	0.00674	1.16125	0.00198
1.1621	0.00433	1.16216	0.00229	1.16203	0.00305	1.16224	0.000957382	1.16117	0.00598	1.16128	0.000801719
1.1622	0.00124	1.1622	0.00556	1.16208	0.00288	1.16235	0.00101	1.16122	0.00633	1.16105	0.00156
1.16231	0.000906911	1.16238	0.00913	1.1622	0.00283	1.16245	0.000852195	1.16138	0.00642	1.16114	0.000920798
1.16238	0.0042	1.16248	0.00319	1.16232	0.00276	1.16251	0.001	1.16152	0.00593	1.16159	0.00131
1.1625	0.00211	1.16254	0.0041	1.16244	0.00288	1.16266	0.000919867	1.16156	0.00682	1.16156	0.0015
1.16266	1.19104e-05	1.16263	0.00937	1.1625	0.0029	1.16272	0.000966439	1.16168	0.00596	1.16181	0.00114
1.16275	0.00326	1.16278	0.00338	1.16259	0.00296	1.16284	0.000891826	1.16174	0.00679	1.16209	0.00187
1.16279	0.00354	1.16283	0.00336	1.16272	0.00306	1.1629	0.000945791	1.16188	0.00651	1.1618	0.00115
1.16292	0.000574324	1.16293	0.00925	1.16276	0.00339	1.16302	0.00104	1.16199	0.00601	1.1622	0.00172
1.16303	0.00245	1.16309	0.0043	1.16287	0.00352	1.16312	0.000851744	1.16209	0.00685	1.16229	0.000480241
1.16306	0.00417	1.16315	0.00305	1.16297	0.00374	1.16325	0.000936004	1.16217	0.00597	1.16212	0.00183
1.16323	0.00111	1.16325	0.00921	1.16308	0.00371	1.16334	0.00087562	1.16224	0.00682	1.16252	0.000778806
1.16331	0.000711455	1.16336	0.00401	1.1632	0.00357	1.16345	0.000911503	1.16236	0.00612	1.16248	0.00224
1.16345	0.0042	1.16343	0.00261	1.1633	0.00348	1.16351	0.000900121	1.16242	0.00615	1.16225	0.000769085
1.1635	0.00241	1.16355	0.0081	1.16338	0.00345	1.1636	0.000898906	1.16256	0.0067	1.16283	0.00238
1.16361	0.000109812	1.16364	0.00548	1.1635	0.00325	1.16374	0.00083689	1.16265	0.0057	1.16285	0.000374702
1.16371	0.00309	1.16379	0.00214	1.1636	0.003	1.16387	0.000856602	1.1628	0.00673	1.16277	0.00245
1.1638	0.00388	1.16388	0.0079	1.1637	0.00287	1.16389	0.000855075	1.16288	0.00592	1.16291	0.000272287
1.16389	0.000550022	1.16399	0.0068	1.1638	0.00286	1.16403	0.000834253	1.16291	0.00631	1.16279	0.00188
1.16402	0.00229	1.16413	0.00183	1.1639	0.00297	1.16417	0.000987053	1.16304	0.00671	1.16312	0.000505584
1.16414	0.00409	1.16417	0.00767	1.16399	0.00305	1.16422	0.000868714	1.16315	0.00584	1.16314	0.00143
1.16421	0.00141	1.16426	0.00667	1.16413	0.00306	1.16428	0.000860107	1.16329	0.0069	1.1634	0.000616678
1.1643	0.000602792	1.16442	0.0016	1.1642	0.00299	1.16444	0.000924274	1.16337	0.00616	1.16332	0.00178
1.16439	0.00388	1.16439	0.00662	1.16428	0.00317	1.16453	0.000951239	1.16348	0.00645	1.16362	0.00125
1.16452	0.00219	1.16452	0.00839	1.16437	0.00341	1.16462	0.000953391	1.1635	0.00654	1.16396	0.00156
1.16455	0.000341373	1.16463	0.00231	1.16451	0.00358	1.16466	0.00079889	1.16361	0.00601	1.16379	0.00153
1.16469	0.0028	1.16478	0.00644	1.16457	0.00371	1.16481	0.000828214	1.16372	0.00685	1.1639	0.0011
1.16477	0.00408	1.16484	0.00887	1.16473	0.00362	1.16492	0.000935241	1.16389	0.0059	1.16389	0.00135
1.16495	0.000964194	1.16495	0.0029	1.16484	0.00354	1.16503	0.000764741	1.16397	0.00647	1.1641	0.00111
1.16499	0.00203	1.16505	0.0059	1.16491	0.00349	1.16515	0.000824779	1.16409	0.00637	1.16406	0.00189
1.1651	0.00459	1.16518	0.0097	1.16498	0.00343	1.16518	0.000888703	1.16411	0.00598	1.1644	0.000799636
1.16516	0.000782278	1.16525	0.00229	1.16504	0.00319	1.16531	0.000787993	1.16428	0.00695	1.16418	0.00161
1.16532	0.000488573	1.16538	0.00506	1.16522	0.0031	1.16541	0.000859066	1.16438	0.00593	1.16437	0.000571546
1.16544	0.00384	1.16548	0.00974	1.16524	0.00288	1.16551	0.000781677	1.16449	0.00674	1.16483	0.00211
1.16551	0.00238	1.16554	0.00333	1.1654	0.00281	1.1656	0.000852542	1.16457	0.00645	1.16442	0.000940239
1.16562	-0.00014501	1.16565	0.00388	1.16549	0.00301	1.16567	0.000858441	1.16468	0.00614	1.16492	0.00205
1.16576	0.00291	1.1658	0.00961	1.16554	0.00306	1.1658	0.00080885	1.16482	0.00691	1.16468	0.000438581
1.16585	0.00386	1.16581	0.00378	1.16569	0.00316	1.16589	0.000812979	1.16486	0.00607	1.16476	0.00208
1.16591	0.000439622	1.16593	0.00306	1.16578	0.00334	1.16601	0.000895991	1.16501	0.00686	1.16501	0.000394837
1.16602	0.00175	1.16602	0.00907	1.1659	0.0036	1.16612	0.000851292	1.16512	0.00654	1.1652	0.00192
1.16604	0.00441	1.16614	0.0043	1.16594	0.00369	1.16617	0.000719418	1.16519	0.00636	1.16521	0.000774293
1.16619	0.00136	1.16628	0.00256	1.16608	0.00384	1.16627	0.000538751	1.16521	0.00707	1.16518	0.00206
1.16628	0.000773946	1.16641	0.0088	1.16618	0.00382	1.16641	0.000904146	1.16537	0.00616	1.16535	0.000852059
1.16639	0.00405	1.16644	0.00527	1.16629	0.00366	1.16649	0.000750374	1.16547	0.0072	1.16558	0.00188
1.1665	0.00232	1.16656	0.00207	1.1664	0.00376	1.16662	0.000779109	1.16557	0.00639	1.16564	0.000965583
1.16659	0.000345887	1.16661	0.00825	1.16645	0.00362	1.16667	0.000743954	1.16566	0.00668	1.16561	0.00212
1.16667	0.00304	1.16682	0.00689	1.16659	0.00343	1.16683	0.000820996	1.16576	0.00683	1.16576	0.00115
1.16678	0.0042	1.16691	0.00189	1.16667	0.00323	1.16688	0.000756725	1.16585	0.00591	1.16592	0.00171
1.16694	0.000489962	1.16699	0.00785	1.16677	0.00296	1.16703	0.00089613	1.16595	0.0067	1.16601	0.00168
1.16696	0.00174	1.16703	0.008	1.16689	0.00294	1.16711	0.000867985	1.16606	0.00597	1.16621	0.00139
1.1671	0.0044	1.16717	0.00188	1.16692	0.0029	1.16721	0.000801597	1.1662	0.00649	1.16602	0.00164
1.16719	0.00131	1.16731	0.00728	1.16711	0.00295	1.16735	0.000920283	1.16629	0.00669	1.16655	0.00128
1.1673	0.000505237	1.16737	0.00892	1.16719	0.00317	1.16742	0.000761375	1.16638	0.00617	1.16652	0.00157
1.16742	0.00388	1.16744	0.00199	1.16725	0.00311	1.16753	0.000892069	1.16643	0.00704	1.16668	0.000564256
1.16745	0.00257	1.16754	0.00675	1.16735	0.0034	1.16762	0.000839424	1.1666	0.00638	1.16667	0.00191
1.16762	2.88402e-06	1.16763	0.00952	1.16743	0.00373	1.16771	0.000827034	1.16664	0.00688	1.16675	0.00118
1.16766	0.00316	1.16776	0.00265	1.16756	0.00383	1.16783	0.000909248	1.16679	0.00676	1.16713	0.00272
1.1678	0.00408	1.16788	0.00548	1.16762	0.00389	1.16789	0.000866666	1.16683	0.00634	1.16697	0.000105993
1.16793	0.000756934	1.16791	0.01035	1.16778	0.00392	1.16805	0.000981466	1.16698	0.00709	1.1671	0.00256
1.16803	0.00195	1.16802	0.00322	1.16785	0.00381	1.16813	0.000868332	1.16711	0.00615	1.16705	0.00035769
1.16808	0.00466	1.16818	0.00464	1.16801	0.0037	1.16824	0.000846989	1.16718	0.00698	1.16722	0.00233
1.16821	0.00103	1.16822	0.01068	1.1681	0.00362	1.16831	0.000759293	1.16724	0.00644	1.16722	0.000371924
1.16833	0.000865945	1.1684	0.00422	1.16814	0.0034	1.16844	0.000844421	1.16741	0.00637	1.16728	0.00222
1.16839	0.0041	1.16851	0.00409	1.16825	0.00325	1.16853	0.00082176	1.16747	0.00691	1.16732	0.000359079
1.16847	0.00221	1.16858	0.01012	1.16838	0.00311	1.16858	0.000886378	1.16756	0.00626	1.16755	0.00243
1.16862	-0.000221387	1.16866	0.00476	1.16851	0.00307	1.16874	0.000904805	1.1677	0.00717	1.16787	0.000743395
1.16871	0.00302	1.16873	0.00307	1.16859	0.00309	1.1688	0.000914939	1.16777	0.00634	1.16774	0.00206
1.16881	0.00422	1.16889	0.0094	1.16868	0.00331	1.16892	0.000943916	1.16785	0.00668	1.16801	0.000737146
1.16886	0.000494128	1.16891	0.00545	1.16877	0.00328	1.16902	0.0008346	1.168	0.00678	1.16781	0.00203
1.16902	0.00189	1.16909	0.00264	1.16893	0.00345	1.16912	0.00093996	1.1681	0.00623	1.16809	0.00102
1.16909	0.00464	1.16917	0.00976	1.169	0.00369	1.16926	0.000887246	1.16815	0.00709	1.16821	0.00137
1.16921	0.00109	1.16925	0.00674	1.16909	0.00377	1.16933	0.000939336	1.16822	0.00636	1.16847	0.00178
1.1693	0.000427818	1.16937	0.0027	1.16914	0.00397	1.16946	0.000890195	1.16839	0.00694	1.16867	0.00124
1.16938	0.00414	1.16948	0.00862	1.16926	0.00392	1.16951	0.001	1.1685	0.00703	1.16859	0.00176
1.16947	0.0025	1.16955	0.00845	1.16938	0.00382	1.16962	0.00107	1.16858	0.00693	1.16878	0.00103
1.16957	0.000107035	1.16964	0.00237	1.16945	0.00356	1.16972	0.00108	1.1687	0.00742	1.16866	0.00218
1.16963	0.00333	1.16979	0.00808	1.16958	0.00353	1.1698	0.000956618	1.16883	0.00638	1.16866	0.00046809
1.16979	0.00411	1.16986	0.00934	1.16968	0.0033	1.16989	0.00102	1.16893	0.00738	1.16909	0.00282
1.16991	0.000207019	1.16994	0.00236	1.16972	0.00307	1.17001	0.000933158	1.16902	0.0074	1.16922	0.00078193
1.16997	0.00186	1.17	0.00742	1.16986	0.00307	1.17016	0.00106	1.16912	0.00688	1.16918	0.00268
1.17011	0.0046	1.17018	0.00968	1.16994	0.00296	1.17019	0.000939995	1.16923	0.00758	1.1693	0.000348664
1.17019	0.000997869	1.17028	0.0033	1.17005	0.00316	1.17033	0.00101	1.16932	0.00685	1.16924	0.00236
1.17028	0.000673961	1.17036	0.00653	1.17018	0.00332	1.1704	0.000890091	1.16941	0.00761	1.16945	0.000915938
1.1704	0.00389	1.17045	0.0108	1.17027	0.00326	1.17054	0.000970673	1.16949	0.00645	1.16984	0.00267
1.17046	0.00202	1.1706	0.00336	1.17036	0.00338	1.17062	0.000988198	1.16961	0.00637	1.16956	0.000697221
1.17061	7.09291e-05	1.17064	0.00479	1.17047	0.00366	1.17071	0.00101	1.16963	0.00679	1.16969	0.00215
1.17072	0.00345	1.17077	0.01085	1.17057	0.00392	1.17086	0.00103	1.16983	0.00659	1.16986	0.000923922
1.17082	0.00392	1.17085	0.0039	1.17071	0.00408	1.17094	0.00114	1.16989	0.00723	1.16985	0.00192
1.17091	0.000345192	1.17089	0.00399	1.17077	0.00399	1.17105	0.00113	1.17001	0.00643	1.17015	0.00112
1.17101	0.00229	1.17109	0.0101	1.17085	0.00394	1.1711	0.00109	1.1701	0.00713	1.17025	0.00176
1.17112	0.00436	1.17114	0.00444	1.17099	0.00382	1.17122	0.00114	1.17018	0.00709	1.17012	0.00105
1.17119	0.000684376	1.17125	0.0032	1.17108	0.00372	1.17129	0.00113	1.17029	0.00678	1.17026	0.00136
1.17131	0.000624663	1.17132	0.01003	1.17119	0.00355	1.17142	0.0012	1.17037	0.00734	1.17059	0.00143
1.1714	0.00422	1.17146	0.00534	1.1713	0.0033	1.17149	0.00118	1.17047	0.00652	1.17053	0.00127
1.17151	0.00218	1.17155	0.00268	1.17141	0.0032	1.17157	0.00116	1.17057	0.00735	1.17044	0.00224
1.17163	-0.000234927	1.17172	0.00951	1.17153	0.00314	1.17173	0.00124	1.1707	0.00729	1.17071	0.000736799
1.1717	0.00346	1.17173	0.00591	1.17165	0.00319	1.17184	0.00125	1.17084	0.00706	1.1707	0.0025
1.17182	0.00402	1.17184	0.00193	1.17174	0.00326	1.1719	0.00122	1.17089	0.00738	1.17107	0.000539954
1.17189	0.000189314	1.17192	0.00967	1.17184	0.00332	1.17204	0.00124	1.17102	0.00623	1.1712	0.00253
1.17202	0.00229	1.172	0.00688	1.17192	0.0034	1.1721	0.00127	1.1711	0.00671	1.17116	0.000367411
1.17208	0.00497	1.17213	0.00201	1.17207	0.00363	1.17218	0.00127	1.17123	0.00712	1.17132	0.00212
1.17219	0.00113	1.17228	0.00906	1.17212	0.00396	1.17233	0.00128	1.17131	0.00675	1.17132	0.000575365
1.17229	0.000618067	1.17235	0.00806	1.17224	0.00399	1.1724	0.00138	1.1714	0.00756	1.1715	0.00274
1.17238	0.00455	1.17243	0.00153	1.17233	0.00399	1.17254	0.00138	1.17151	0.00668	1.17151	0.000165359
1.17251	0.00196	1.17248	0.00826	1.17241	0.00383	1.17258	0.00128	1.17158	0.00787	1.17151	0.00274
1.17259	-0.000202293	1.17263	0.00871	1.17251	0.00379	1.17268	0.00143	1.17172	0.00632	1.17175	0.000876708
1.17273	0.00337	1.17274	0.00192	1.1726	0.00364	1.17281	0.00136	1.1718	0.00686	1.17185	0.00228
1.17282	0.0042	1.17283	0.00858	1.17272	0.00345	1.17289	0.00152	1.17188	0.00735	1.17205	0.000755893
1.17293	0.00021674	1.17294	0.00889	1.17277	0.0032	1.17303	0.00151	1.172	0.00666	1.17208	0.00243
1.17302	0.00252	1.17306	0.00178	1.17292	0.00312	1.17315	0.0017	1.17211	0.00689	1.17226	0.00102
1.17308	0.00458	1.17313	0.00695	1.17303	0.00295	1.17318	0.00148	1.17221	0.00669	1.17225	0.00208
1.17322	0.00106	1.17319	0.00959	1.17311	0.00295	1.17324	0.00146	1.17232	0.00644	1.17243	0.0012
1.17329	0.000619108	1.17334	0.00228	1.17322	0.00306	1.17342	0.00147	1.17239	0.00726	1.17244	0.00173
1.17344	0.00438	1.17339	0.00612	1.17335	0.00327	1.17353	0.00148	1.17253	0.00648	1.17263	0.00178
1.17349	0.00201	1.17353	0.01035	1.17347	0.00324	1.17363	0.00134	1.17257	0.00714	1.1727	0.00126
1.1736	-2.90555e-05	1.17359	0.00253	1.17349	0.00351	1.17368	0.0016	1.17271	0.00634	1.173	0.00169
1.17374	0.00355	1.17371	0.00447	1.17361	0.00386	1.17379	0.00162	1.17282	0.00652	1.17291	0.00099162
1.17381	0.00408	1.17384	0.0104	1.17369	0.00398	1.17388	0.00154	1.1729	0.00672	1.17281	0.00199
1.17389	-0.000311651	1.17398	0.00318	1.17382	0.00403	1.17402	0.00162	1.17303	0.00642	1.17281	0.00077221
1.17396	0.0026	1.17407	0.00333	1.17392	0.00378	1.17411	0.00157	1.17309	0.00738	1.17316	0.00206
1.17411	0.00468	1.17407	0.00976	1.17406	0.00381	1.17419	0.00157	1.17324	0.00637	1.17335	0.000489962
1.17417	0.000790263	1.17431	0.00337	1.17414	0.00374	1.17431	0.0016	1.17334	0.00693	1.17356	0.00226
1.17429	0.000738882	1.17438	0.00246	1.17424	0.00352	1.17438	0.00162	1.17339	0.00706	1.17356	0.000543426
1.17439	0.00508	1.17444	0.00951	1.17434	0.00314	1.17455	0.00164	1.17348	0.00616	1.17347	0.00257
1.17454	0.00205	1.17455	0.00503	1.1744	0.003	1.17456	0.00169	1.17357	0.00759	1.1738	0.000474339
1.17459	0.000176468	1.17459	0.000949613	1.17455	0.00277	1.17472	0.00172	1.17368	0.00608	1.17355	0.00272
1.17468	0.00348	1.17472	0.00898	1.17463	0.00288	1.17481	0.00167	1.17378	0.00677	1.17382	0.000653478
1.17476	0.00431	1.17481	0.00595	1.17473	0.00305	1.17491	0.00168	1.17391	0.00695	1.17411	0.00267
1.17489	-7.80063e-05	1.17495	0.000440317	1.17479	0.00317	1.17498	0.00173	1.17397	0.00613	1.17415	0.000104604
1.17494	0.0028	1.17499	0.00794	1.17492	0.00344	1.17511	0.0017	1.17413	0.00717	1.17396	0.00211
1.17513	0.00516	1.1751	0.00741	1.17509	0.00381	1.17514	0.00173	1.1742	0.00578	1.17411	0.00105
1.1752	0.00118	1.17527	0.000706595	1.17507	0.00393	1.17529	0.00172	1.17432	0.00715	1.17445	0.00205
1.17527	0.000627788	1.17532	0.00721	1.17526	0.00409	1.17541	0.00174	1.17443	0.00666	1.17443	0.00112
1.17537	0.00494	1.17541	0.00836	1.17529	0.00404	1.17549	0.00178	1.17452	0.0064	1.17477	0.00156
1.17551	0.00258	1.17552	0.000757976	1.17539	0.00397	1.17563	0.00172	1.1746	0.00746	1.17488	0.00149
1.17558	1.46878e-05	1.17562	0.00665	1.17548	0.0038	1.17572	0.00166	1.17471	0.006	1.17473	0.00112
1.1757	0.00413	1.17572	0.00869	1.17562	0.00366	1.17583	0.00177	1.17482	0.00723	1.17493	0.00214
1.17579	0.00412	1.17588	0.001	1.17565	0.00335	1.17587	0.00176	1.17493	0.00634	1.17498	0.000960722
1.1759	0.000632995	1.17595	0.00572	1.1758	0.00305	1.176	0.00177	1.17499	0.00672	1.17497	0.00183
1.176	0.00245	1.17604	0.00955	1.17589	0.00293	1.17608	0.00178	1.17512	0.00703	1.17545	0.000652437
1.17611	0.00543	1.17617	0.00148	1.17597	0.00284	1.17621	0.00182	1.1752	0.00605	1.1753	0.00222
1.17617	0.00169	1.17626	0.00449	1.17605	0.00303	1.17631	0.00176	1.17531	0.00728	1.17543	0.00071458
1.17634	0.00069132	1.17634	0.00985	1.17619	0.00312	1.17638	0.00171	1.1754	0.00596	1.17538	0.00246
1.1764	0.00484	1.17643	0.00217	1.17629	0.00319	1.1765	0.00185	1.17554	0.00697	1.17559	0.000646188
1.17646	0.00267	1.17652	0.003	1.1764	0.00339	1.17657	0.00178	1.17558	0.00639	1.17553	0.00295
1.17658	5.04461e-05	1.17662	0.00959	1.17647	0.00367	1.17668	0.00197	1.17567	0.00622	1.17551	1.60764e-05
1.17676	0.00441	1.17678	0.00271	1.1766	0.00392	1.1768	0.00194	1.17581	0.00718	1.17619	0.00273
1.17679	0.00487	1.17685	0.00237	1.1767	0.00405	1.17695	0.00186	1.17591	0.00646	1.17583	0.000503848
1.1769	0.000286868	1.17695	0.00933	1.17681	0.00378	1.17702	0.00204	1.17602	0.00657	1.17592	0.00247
1.17701	0.00275	1.17705	0.00329	1.17688	0.0037	1.17709	0.002	1.17606	0.00661	1.17644	0.000452815
1.17712	0.00589	1.17712	0.00144	1.17702	0.00364	1.17716	0.00194	1.17619	0.00597	1.17602	0.00216
1.17723	0.00203	1.17724	0.00877	1.17711	0.00353	1.17732	0.00188	1.17631	0.00697	1.17655	0.000839561
1.17728	0.00092427	1.17742	0.00424	1.17717	0.00312	1.1774	0.00203	1.17641	0.00598	1.17639	0.00286
1.17742	0.00528	1.17747	0.000332	1.17733	0.0029	1.17748	0.00195	1.17647	0.00691	1.17629	0.00121
1.17753	0.0029	1.17754	0.00833	1.17738	0.00292	1.1776	0.00195	1.17658	0.00651	1.17665	0.00244
1.17762	0.000239653	1.17766	0.00537	1.17746	0.00279	1.17771	0.002	1.17671	0.00624	1.17665	0.001
1.17771	0.00446	1.17771	-0.000292209	1.17762	0.00311	1.1778	0.002	1.17682	0.00695	1.17684	0.00229
1.17785	0.00509	1.17786	0.0071	1.17772	0.00318	1.17794	0.00195	1.17693	0.00607	1.1771	0.00172
1.17785	0.000630218	1.178	0.00693	1.17785	0.00337	1.17807	0.00217	1.17699	0.00684	1.17696	0.0016
1.17802	0.0029	1.17812	-0.000347062	1.17791	0.00352	1.17812	0.00207	1.17711	0.00635	1.17708	0.00199
1.1781	0.00566	1.17819	0.00695	1.17796	0.00396	1.17819	0.00212	1.17719	0.00633	1.17726	0.00151
1.17819	0.00186	1.1782	0.00777	1.17812	0.00421	1.17829	0.00207	1.17731	0.00672	1.1774	0.00199
1.17829	0.000874625	1.17833	-4.60668e-05	1.17816	0.00422	1.17838	0.00204	1.17739	0.0064	1.17766	0.000908994
1.17846	0.0054	1.17842	0.00574	1.1783	0.00396	1.17852	0.00212	1.1775	0.00763	1.17773	0.00234
1.1785	0.00371	1.17857	0.00868	1.17842	0.00385	1.17861	0.00198	1.17761	0.00649	1.17763	0.000745131
1.17862	0.000416362	1.17864	0.000149736	1.17849	0.00373	1.17872	0.00209	1.17771	0.00718	1.17774	0.00234
1.17869	0.00378	1.17873	0.00501	1.17859	0.00346	1.17878	0.002	1.1778	0.00661	1.17771	0.000930519
1.17886	0.00547	1.17883	0.0094	1.17864	0.00316	1.1789	0.00227	1.17793	0.00622	1.17782	0.00264
1.17893	0.000931907	1.17897	0.00121	1.17877	0.00285	1.17897	0.0022	1.17803	0.00704	1.17817	0.000452815
1.17903	0.00256	1.17909	0.00395	1.17891	0.00284	1.17909	0.00221	1.17815	0.00608	1.17803	0.00317
1.17914	0.00597	1.17918	0.00971	1.17901	0.00282	1.1792	0.00218	1.17822	0.00666	1.17829	0.000866987
1.17923	0.00259	1.17925	0.00162	1.17909	0.00301	1.17935	0.00229	1.17833	0.00698	1.17869	0.00302
1.17933	0.000349358	1.17936	0.00239	1.17918	0.00308	1.17941	0.00205	1.17838	0.00635	1.17814	0.000642369
1.17943	0.00518	1.17948	0.00976	1.17928	0.00329	1.17948	0.00212	1.17853	0.00729	1.17883	0.00267
1.17957	0.00392	1.17952	0.00274	1.17937	0.00371	1.17962	0.00215	1.17862	0.00641	1.17848	0.0015
1.17963	-0.000134595	1.17965	0.00115	1.17944	0.00394	1.17967	0.00219	1.17868	0.00727	1.1788	0.00306
1.17973	0.0044	1.17975	0.00913	1.17956	0.00419	1.17976	0.00212	1.1788	0.00658	1.17895	0.000802414
1.1798	0.00568	1.17988	0.00343	1.17967	0.00392	1.1799	0.0021	1.1789	0.00559	1.17875	0.00312
1.17989	0.000666671	1.17993	0.000624316	1.17971	0.00395	1.17998	0.00229	1.17898	0.00735	1.17887	0.00142
1.18005	0.00259	1.18001	0.00875	1.17987	0.00376	1.18011	0.00227	1.17909	0.0065	1.17909	0.00288
1.18009	0.00653	1.18008	0.00379	1.17999	0.00366	1.18022	0.00222	1.17923	0.00709	1.17938	0.00128
1.18027	0.00228	1.18027	5.11405e-05	1.18004	0.00331	1.1803	0.00217	1.17934	0.00612	1.17925	0.0028
1.18037	0.000697221	1.18039	0.00819	1.18017	0.00299	1.18037	0.00224	1.1794	0.00666	1.17959	0.0019
1.18041	0.00486	1.18044	0.00579	1.18029	0.00297	1.18051	0.00221	1.17956	0.00686	1.17944	0.00239
1.18054	0.00345	1.18058	-0.000729989	1.18034	0.00299	1.18059	0.00206	1.1796	0.00615	1.17965	0.0023
1.18064	0.00053926	1.18062	0.00705	1.18049	0.00316	1.1807	0.00227	1.17971	0.00721	1.17961	0.00252
1.1807	0.0043	1.1808	0.00684	1.18058	0.00337	1.18085	0.00217	1.17981	0.0065	1.18011	0.00235
1.1808	0.00605	1.18083	-0.000772344	1.18068	0.00343	1.18092	0.00214	1.17993	0.00747	1.18003	0.00124
1.18092	0.000906564	1.18099	0.00688	1.18077	0.00366	1.18099	0.00224	1.18004	0.00726	1.18022	0.00204
1.18099	0.00191	1.18103	0.00792	1.18084	0.00394	1.18108	0.00219	1.18011	0.00657	1.18014	0.00171
1.1811	0.00603	1.18119	-0.000378307	1.18095	0.0041	1.18119	0.00217	1.18024	0.0078	1.18038	0.00319
1.18122	0.00231	1.18125	0.00636	1.1811	0.00424	1.18131	0.00237	1.18032	0.006	1.18021	0.00132
1.18129	0.000446566	1.18138	0.00906	1.18117	0.00432	1.18142	0.00225	1.1804	0.0068	1.18027	0.00412
1.18141	0.00509	1.18148	0.000248332	1.18132	0.00413	1.18153	0.00234	1.18053	0.00732	1.18059	0.00112
1.18151	0.00431	1.18156	0.00481	1.1814	0.00387	1.18157	0.00231	1.18063	0.00629	1.18066	0.00367
1.18162	0.000263608	1.18169	0.00915	1.18146	0.00359	1.18172	0.00234	1.18071	0.00773	1.181	0.000982941
1.18172	0.00377	1.18177	0.000346234	1.18159	0.00316	1.18181	0.00229	1.18082	0.00682	1.18097	0.00377
1.18178	0.00578	1.18185	0.00543	1.18167	0.0029	1.18194	0.00236	1.1809	0.0075	1.18117	0.000950307
1.1819	0.00117	1.18197	0.0098	1.18181	0.00306	1.18202	0.0023	1.18103	0.00729	1.18094	0.00397
1.18203	0.00164	1.18201	0.00103	1.18191	0.00308	1.18209	0.00239	1.18112	0.00686	1.18122	0.00131
1.18211	0.00613	1.18213	0.00351	1.18202	0.0032	1.18218	0.00229	1.18116	0.00812	1.18102	0.00375
1.18221	0.00248	1.18223	0.00989	1.18209	0.00335	1.18226	0.0023	1.18131	0.00657	1.18147	0.00129
1.18232	0.000176468	1.18234	0.00138	1.18222	0.00362	1.18243	0.00226	1.18138	0.00745	1.18152	0.00363
1.18238	0.00483	1.18244	0.00233	1.18229	0.00407	1.18249	0.00234	1.18152	0.00719	1.18182	0.00176
1.18248	0.00474	1.18258	0.01017	1.18238	0.00431	1.18259	0.00232	1.18163	0.00645	1.18174	0.00345
1.18258	0.000247291	1.18268	0.00239	1.18248	0.00436	1.18268	0.00243	1.18172	0.00777	1.18144	0.00248
1.18272	0.00409	1.18274	0.00107	1.18259	0.00425	1.1828	0.00237	1.18181	0.00661	1.18164	0.00348
1.18278	0.00616	1.18286	0.00952	1.18267	0.00418	1.18293	0.0024	1.18186	0.00767	1.18192	0.00242
1.18292	0.000798942	1.18299	0.00307	1.18277	0.00385	1.18294	0.00247	1.182	0.00754	1.18193	0.00203
1.18303	0.00128	1.18305	0.000113284	1.1829	0.00362	1.18314	0.00245	1.1821	0.00714	1.18247	0.00275
1.18311	0.00608	1.18317	0.0092	1.18295	0.00327	1.18322	0.00224	1.18222	0.00803	1.18216	0.00277
1.18321	0.00262	1.18328	0.00381	1.18309	0.00302	1.18331	0.00236	1.18232	0.00687	1.18247	0.00323
1.18328	-0.00024916	1.18331	-0.00019153	1.18321	0.00292	1.18335	0.00249	1.18243	0.00827	1.18277	0.00216
1.18344	0.00477	1.18338	0.00796	1.18329	0.0031	1.18352	0.00258	1.1825	0.00743	1.18275	0.00352
1.18346	0.00497	1.18358	0.00701	1.18343	0.00331	1.18363	0.00242	1.18256	0.00752	1.18273	0.00218
1.18363	0.000342068	1.18368	-0.000709159	1.18345	0.0034	1.18371	0.00246	1.18268	0.00776	1.18284	0.00389
1.1837	0.00318	1.18375	0.0075	1.18358	0.0037	1.18381	0.00255	1.18282	0.00695	1.18278	0.0017
1.18375	0.00646	1.18384	0.00769	1.18374	0.00399	1.18391	0.00248	1.18288	0.00787	1.18302	0.00444
1.18393	0.000781236	1.18397	-0.000157855	1.18377	0.0042	1.18403	0.00259	1.18297	0.00716	1.18286	0.00157
1.18401	0.00106	1.18408	0.00692	1.18394	0.00441	1.18411	0.00265	1.18313	0.00766	1.18323	0.00429
1.1841	0.00603	1.18413	0.00888	1.18396	0.00421	1.18423	0.00251	1.18316	0.008	1.18325	0.00145
1.18425	0.00251	1.18427	-0.000269296	1.18412	0.0041	1.18433	0.00255	1.18328	0.00657	1.18305	0.00469
1.18433	-0.000396013	1.18437	0.00566	1.1842	0.00387	1.18441	0.00259	1.18341	0.00768	1.1836	0.00202
1.18433	0.0046	1.18449	0.00938	1.18427	0.00368	1.18451	0.00249	1.18352	0.00706	1.18331	0.00369
1.18455	0.00547	1.18452	0.000941281	1.18437	0.00328	1.1846	0.00269	1.18356	0.0073	1.18375	0.00243
1.18457	5.32235e-05	1.18467	0.00413	1.18457	0.00302	1.18475	0.0026	1.18373	0.00753	1.18375	0.00347
1.18473	0.0034	1.18475	0.01006	1.18456	0.00288	1.18482	0.00259	1.18379	0.00716	1.18384	0.00245
1.18478	0.00606	1.18485	0.00106	1.18471	0.00302	1.18493	0.00259	1.18385	0.00825	1.18373	0.00367
1.18498	0.00128	1.18494	0.00349	1.18486	0.00328	1.18502	0.00269	1.184	0.00687	1.18411	0.00253
1.18502	3.79481e-05	1.18502	0.01046	1.18492	0.00353	1.18507	0.00268	1.18406	0.00793	1.18398	0.00314
1.18512	0.00542	1.18513	0.00221	1.18499	0.00353	1.18519	0.00266	1.1842	0.00735	1.18421	0.00326
1.18523	0.00296	1.18529	0.00269	1.18507	0.00394	1.18527	0.00265	1.18432	0.00695	1.1842	0.00304
1.18532	-0.000250896	1.18535	0.00985	1.18521	0.00439	1.18542	0.00261	1.18437	0.00782	1.18472	0.00368
1.18544	0.00471	1.18541	0.00196	1.18527	0.00453	1.18547	0.00271	1.18452	0.00682	1.18441	0.00237
1.18553	0.00575	1.18555	0.00054412	1.18539	0.00438	1.18556	0.0026	1.18457	0.00792	1.1846	0.00412
1.18561	-0.000401567	1.18564	0.00955	1.1855	0.0042	1.18573	0.00272	1.18468	0.00746	1.18467	0.00182
1.18572	0.00289	1.18572	0.00381	1.1856	0.00412	1.18581	0.00288	1.1848	0.0076	1.1849	0.00426
1.18577	0.00668	1.18582	0.000227155	1.18572	0.00404	1.18592	0.00275	1.18487	0.00784	1.18496	0.00187
1.18589	0.0011	1.18594	0.00885	1.1858	0.0036	1.18596	0.00274	1.18498	0.00684	1.18507	0.00389
1.18601	0.000521901	1.18608	0.00482	1.18589	0.00323	1.18606	0.00283	1.18508	0.00791	1.1851	0.00209
1.18609	0.00603	1.18613	5.14876e-05	1.18598	0.00291	1.18621	0.00287	1.18516	0.00736	1.18526	0.0048
1.18623	0.00331	1.18627	0.00871	1.18613	0.00298	1.18629	0.00283	1.18524	0.0075	1.18528	0.00153
1.18639	-0.000199168	1.18636	0.00623	1.18627	0.00304	1.1864	0.00277	1.18535	0.00891	1.18549	0.00447
1.18643	0.00517	1.18651	1.32991e-05	1.18627	0.00311	1.18657	0.0028	1.18542	0.00684	1.18553	0.00188
1.18653	0.00568	1.18654	0.00828	1.18636	0.00358	1.1866	0.00269	1.18559	0.00839	1.18568	0.00475
1.18659	0.000130642	1.18663	0.008	1.18649	0.00389	1.18671	0.00274	1.18569	0.00752	1.18577	0.00227
1.18668	0.00339	1.18683	-0.000583484	1.18659	0.00433	1.18679	0.00276	1.1858	0.00732	1.18586	0.00412
1.18677	0.0067	1.18686	0.0078	1.18674	0.00448	1.18688	0.00285	1.18586	0.00727	1.18604	0.00276
1.18688	0.000997869	1.18695	0.00791	1.18678	0.00438	1.18704	0.00274	1.18598	0.00699	1.18605	0.00362
1.18703	0.000763531	1.18707	-0.000338036	1.1869	0.00434	1.18708	0.00289	1.1861	0.00829	1.18623	0.00302
1.1871	0.00573	1.18716	0.00696	1.18698	0.00395	1.18727	0.00283	1.18615	0.00713	1.1864	0.00333
1.1872	0.00399	1.18725	0.00936	1.18707	0.00384	1.18731	0.00274	1.18629	0.0071	1.18629	0.00301
1.1873	-0.000516827	1.18738	0.000368453	1.18722	0.00335	1.18741	0.00288	1.18641	0.00812	1.18649	0.00252
1.18737	0.00434	1.18746	0.00529	1.1873	0.00299	1.18749	0.00285	1.18649	0.00714	1.18658	0.0036
1.1875	0.00599	1.18762	0.00988	1.1874	0.00278	1.18767	0.00297	1.18666	0.00808	1.18664	0.00256
1.18759	0.000145223	1.18767	0.000254234	1.18748	0.0029	1.18774	0.00304	1.1867	0.00673	1.1869	0.0044
1.1877	0.00299	1.18778	0.00485	1.18759	0.00318	1.18778	0.00295	1.18683	0.00765	1.1868	0.00217
1.18783	0.00708	1.18787	0.01054	1.18769	0.00326	1.18793	0.00296	1.18692	0.00797	1.18692	0.0042
1.18794	0.00167	1.18799	0.00144	1.18784	0.0036	1.18805	0.00291	1.18703	0.00697	1.18701	0.00187
1.18802	0.000338249	1.18808	0.0038	1.18787	0.00404	1.18811	0.00298	1.18712	0.00882	1.18718	0.00456
1.18811	0.0064	1.18823	0.01077	1.18795	0.0043	1.18825	0.00292	1.18716	0.0072	1.18732	0.00169
1.18816	0.00397	1.18825	0.00173	1.18807	0.00451	1.1883	0.00303	1.1873	0.00823	1.18734	0.00474
1.18832	-0.000335605	1.18837	0.0024	1.18818	0.00448	1.18845	0.00298	1.18741	0.00716	1.18743	0.00155
1.18838	0.00477	1.18846	0.01018	1.18831	0.00426	1.18851	0.00288	1.18752	0.00658	1.18762	0.00429
1.18851	0.00663	1.18859	0.00247	1.1884	0.00395	1.18858	0.00293	1.18759	0.00835	1.18767	0.00194
1.18861	0.000722565	1.18871	0.000495864	1.18847	0.00387	1.18872	0.00299	1.1877	0.00712	1.1878	0.0041
1.18871	0.00289	1.18877	0.00994	1.1886	0.00345	1.18878	0.00287	1.18774	0.00755	1.18777	0.00232
1.18883	0.00714	1.18885	0.00335	1.18873	0.00314	1.18893	0.00298	1.18789	0.00708	1.18782	0.00413
1.18891	0.00162	1.18897	0.000578837	1.18882	0.00305	1.18896	0.00291	1.18799	0.00718	1.18817	0.00228
1.18899	0.000526067	1.18906	0.0096	1.18892	0.00307	1.18911	0.00297	1.18815	0.00796	1.18822	0.00344
1.18911	0.00623	1.18919	0.00436	1.18898	0.0032	1.18922	0.00309	1.1882	0.0065	1.18836	0.00306
1.18919	0.00418	1.18929	-5.85648e-05	1.1891	0.00322	1.18934	0.00312	1.18833	0.00787	1.18844	0.00329
1.18932	6.01669e-05	1.18936	0.00781	1.18923	0.00352	1.18941	0.00305	1.18836	0.00695	1.18842	0.00341
1.18945	0.00465	1.18947	0.00617	1.18926	0.00376	1.18949	0.00303	1.18852	0.00702	1.18856	0.00318
1.18949	0.00665	1.18962	-0.000528978	1.18939	0.00423	1.18963	0.00321	1.18864	0.00749	1.18857	0.00352
1.18959	0.000795123	1.18967	0.00862	1.18946	0.00459	1.18974	0.00305	1.18869	0.0068	1.18875	0.00201
1.18966	0.0029	1.18975	0.00722	1.18956	0.00445	1.18982	0.00324	1.18883	0.00835	1.18879	0.00418
1.18982	0.00682	1.18991	-0.00047239	1.18967	0.00436	1.1899	0.00317	1.18891	0.00662	1.18886	0.00214
1.18995	0.00192	1.19	0.00867	1.18979	0.00427	1.19	0.0032	1.189	0.00686	1.18889	0.00435
1.18998	0.000538218	1.19008	0.00798	1.18985	0.0039	1.19013	0.00318	1.18906	0.00739	1.18913	0.00195
1.19014	0.00622	1.19019	-0.00027867	1.19	0.00355	1.1902	0.00309	1.18915	0.0063	1.18929	0.00432
1.19019	0.00474	1.19031	0.00734	1.19006	0.00305	1.19031	0.0032	1.18932	0.00734	1.1895	0.00183
1.19031	-2.10706e-05	1.19038	0.00935	1.19018	0.00285	1.19043	0.00322	1.18937	0.00685	1.18944	0.0046
1.19036	0.0042	1.19044	-9.34836e-07	1.1903	0.00287	1.1905	0.00322	1.18946	0.00694	1.18956	0.00183
1.19045	0.0071	1.19057	0.00543	1.19039	0.00323	1.19064	0.00321	1.18961	0.00805	1.18959	0.00468
1.1906	0.000808663	1.19067	0.01062	1.19047	0.00335	1.19071	0.00319	1.18967	0.00649	1.1897	0.00176
1.19073	0.00272	1.19077	-7.80063e-05	1.19064	0.00352	1.19078	0.00322	1.18979	0.00779	1.18987	0.00373
1.19075	0.00723	1.19085	0.00461	1.19072	0.00379	1.19093	0.00317	1.18992	0.00633	1.18985	0.00225
1.1909	0.00231	1.19098	0.0112	1.19076	0.00424	1.19102	0.00331	1.18999	0.00724	1.19002	0.00397
1.191	0.000404558	1.19106	0.00095239	1.19091	0.00446	1.19112	0.0033	1.19005	0.00768	1.19016	0.00189
1.19111	0.00592	1.19116	0.00428	1.19093	0.00469	1.19122	0.00326	1.19019	0.00616	1.19013	0.00377
1.19121	0.00489	1.19129	0.01147	1.19112	0.00449	1.1913	0.00328	1.19029	0.00765	1.19034	0.00271
1.19131	-0.000157161	1.19137	0.00157	1.19116	0.00434	1.19139	0.00329	1.19037	0.00609	1.19037	0.00277
1.19142	0.00408	1.19146	0.00178	1.19128	0.00415	1.19146	0.00335	1.1905	0.00741	1.19071	0.00303
1.1915	0.007	1.19157	0.01127	1.19139	0.00391	1.1916	0.00342	1.19063	0.00701	1.19059	0.00266
1.19159	0.000713191	1.19171	0.00287	1.19149	0.00339	1.19175	0.00322	1.19071	0.00643	1.19084	0.00362
1.19172	0.00206	1.19178	0.000795123	1.19161	0.00304	1.19188	0.00338	1.19077	0.00792	1.19087	0.00202
1.19183	0.00707	1.19184	0.00976	1.19166	0.003	1.19191	0.00336	1.1909	0.00628	1.19108	0.00433
1.19186	0.00194	1.19196	0.00351	1.1918	0.00306	1.19204	0.00331	1.19099	0.00777	1.19087	0.00182
1.19201	3.34349e-05	1.19211	0.000137585	1.19192	0.00323	1.1921	0.00343	1.19107	0.00737	1.19121	0.0044
1.1921	0.00537	1.19214	0.00943	1.19197	0.00348	1.19223	0.00357	1.19116	0.00636	1.19125	0.00107
1.19218	0.00463	1.19234	0.00511	1.19209	0.00374	1.19226	0.0035	1.1913	0.00758	1.19143	0.00463
1.19231	-0.000441145	1.19237	-0.00037553	1.19222	0.00411	1.19239	0.00343	1.1914	0.00654	1.19164	0.00101
1.19241	0.00408	1.19244	0.00873	1.19232	0.00436	1.19253	0.00338	1.1915	0.00834	1.19163	0.00461
1.1925	0.00665	1.19262	0.00792	1.19238	0.00467	1.19264	0.00339	1.1916	0.00708	1.19163	0.0016
1.19259	0.000567727	1.19265	-0.000816087	1.19247	0.00459	1.1927	0.00348	1.1917	0.00733	1.19157	0.00424
1.19273	0.000936421	1.19275	0.00756	1.19255	0.00449	1.1928	0.00344	1.19178	0.00781	1.19198	0.00177
1.19282	0.00654	1.19289	0.00842	1.19271	0.00425	1.19292	0.00356	1.19191	0.00688	1.19186	0.00409
1.19289	0.00254	1.19302	-0.000344285	1.1928	0.00394	1.193	0.00347	1.19198	0.00787	1.19211	0.00239
1.19302	-0.00081817	1.19307	0.00736	1.19286	0.00376	1.19317	0.00325	1.19208	0.00747	1.19217	0.00341
1.1931	0.00506	1.19319	0.00951	1.193	0.00316	1.19322	0.00337	1.19216	0.00755	1.19223	0.0022
1.1932	0.0053	1.19328	-0.000124527	1.19312	0.0027	1.19334	0.0036	1.19229	0.00819	1.19224	0.00277
1.19323	-0.00104	1.19335	0.0062	1.19327	0.00273	1.19339	0.00352	1.19239	0.00709	1.19233	0.00278
1.19336	0.003	1.19341	0.01088	1.19333	0.00296	1.19353	0.00349	1.19252	0.00798	1.19249	0.00223
1.19349	0.00697	1.19355	0.000647229	1.19342	0.00322	1.19361	0.00338	1.19256	0.00789	1.19268	0.00308
1.19361	0.000339638	1.19367	0.00436	1.19345	0.00357	1.19366	0.00357	1.19269	0.00788	1.19288	0.00202
1.1937	0.000283396	1.19377	0.01143	1.19358	0.00392	1.1938	0.0034	1.19278	0.00858	1.19267	0.0035
1.19381	0.0064	1.19391	0.000883651	1.1937	0.00437	1.19387	0.00351	1.19288	0.00765	1.1929	0.00206
1.19395	0.00237	1.19394	0.00393	1.19381	0.00452	1.19402	0.00352	1.19295	0.00955	1.19307	0.004
1.19404	-0.00145	1.19404	0.01128	1.19388	0.00479	1.19409	0.00349	1.19306	0.00818	1.19302	0.00147
1.19413	0.00472	1.19422	0.00166	1.19395	0.00453	1.19419	0.00337	1.19323	0.00893	1.19322	0.00459
1.19421	0.00583	1.19422	0.0016	1.19408	0.00448	1.19429	0.00334	1.19323	0.00919	1.19323	0.00145
1.19431	-0.000904268	1.19435	0.01011	1.19418	0.0044	1.19438	0.00353	1.19337	0.00801	1.19342	0.00476
1.19435	0.00242	1.19449	0.00331	1.19425	0.00417	1.1945	0.00349	1.19352	0.00986	1.19351	0.0013
1.19445	0.0066	1.19458	0.000625705	1.19436	0.00344	1.19454	0.00343	1.19362	0.0082	1.19374	0.00394
1.19461	0.000180287	1.19463	0.00962	1.19448	0.00316	1.19469	0.00343	1.19364	0.00924	1.19375	0.00175
1.19469	-1.75989e-05	1.19479	0.00421	1.1946	0.00276	1.19481	0.0034	1.19377	0.00846	1.19369	0.0039
1.1948	0.00641	1.19492	-4.05121e-05	1.19465	0.00294	1.19492	0.00347	1.19385	0.00818	1.19398	0.00209
1.1949	0.00219	1.19497	0.01015	1.19476	0.00329	1.19504	0.00344	1.19398	0.00946	1.19412	0.0034
1.19498	-0.0014	1.19511	0.00469	1.19491	0.0034	1.1951	0.00359	1.19407	0.00794	1.19408	0.00265
1.19511	0.00456	1.19513	-0.0012	1.19495	0.0038	1.19519	0.00335	1.1942	0.00955	1.1943	0.00237
1.19515	0.00562	1.19527	0.00914	1.19508	0.00435	1.19538	0.00338	1.19427	0.00861	1.19422	0.00268
1.19523	-0.000844208	1.19535	0.00748	1.19515	0.00485	1.19543	0.00344	1.19441	0.00847	1.19457	0.00266
1.1954	0.00217	1.1955	-0.00115	1.19525	0.00508	1.19551	0.00347	1.1945	0.00924	1.19468	0.00269
1.19548	0.00634	1.19551	0.00805	1.19539	0.00507	1.19557	0.00341	1.19459	0.00753	1.1945	0.00215
1.19561	0.000447607	1.19567	0.00848	1.19545	0.00486	1.19568	0.00343	1.19462	0.00907	1.19473	0.00352
1.19573	-0.00018424	1.1958	-0.000469613	1.19559	0.00467	1.19585	0.00329	1.19477	0.00822	1.19496	0.00159
1.19583	0.00605	1.19578	0.00744	1.19566	0.00424	1.19593	0.00332	1.19495	0.00838	1.19491	0.00392
1.19596	0.00262	1.19594	0.00912	1.19574	0.00383	1.19599	0.00317	1.19498	0.00839	1.19508	0.00148
1.19596	-0.00173	1.19607	-0.000729295	1.1959	0.00346	1.19613	0.00317	1.19508	0.00716	1.19523	0.00386
1.19607	0.00425	1.19617	0.00667	1.19601	0.00314	1.19621	0.00319	1.1952	0.00845	1.19516	0.000800331
1.19615	0.00566	1.19626	0.01017	1.19608	0.00302	1.19631	0.00322	1.19532	0.00767	1.19525	0.00399
1.19631	-0.000563001	1.19637	-0.000275892	1.1962	0.00316	1.19645	0.00319	1.19539	0.00802	1.19545	0.000939198
1.19639	0.00161	1.19644	0.00498	1.19631	0.00346	1.19648	0.00329	1.19553	0.00763	1.19547	0.0041
1.19654	0.00689	1.19658	0.0112	1.19637	0.00366	1.19659	0.00333	1.19558	0.00655	1.1955	0.000955515
1.19665	0.00116	1.19668	0.000985371	1.19647	0.00428	1.19672	0.0033	1.19564	0.00723	1.19555	0.0046
1.19673	-0.000489401	1.1967	0.00329	1.19658	0.00455	1.1968	0.0032	1.19577	0.00678	1.19598	0.00138
1.19674	0.00512	1.19686	0.01097	1.19671	0.00495	1.19689	0.00321	1.19588	0.00764	1.19584	0.00393
1.19692	0.00337	1.19702	0.00143	1.19677	0.00498	1.197	0.00308	1.19604	0.00751	1.19618	0.00207
1.19699	-0.00127	1.19699	0.00222	1.19692	0.00488	1.1971	0.00312	1.19608	0.0064	1.19628	0.00343
1.1971	0.0038	1.19717	0.01106	1.19698	0.00467	1.19725	0.00318	1.19623	0.0081	1.19618	0.00204
1.19719	0.00643	1.19732	0.0021	1.19701	0.00449	1.19735	0.00313	1.19626	0.00615	1.19632	0.0033
1.1973	-0.000607439	1.19736	0.000207714	1.19719	0.00406	1.19743	0.00303	1.19635	0.00724	1.19649	0.00257
1.19744	0.00157	1.19748	0.0108	1.19722	0.00335	1.1975	0.0033	1.19655	0.0071	1.1964	0.00263
1.19749	0.00699	1.19755	0.0045	1.19734	0.00321	1.1976	0.00309	1.19659	0.00624	1.19665	0.00361
1.19758	0.00128	1.1977	-0.000921279	1.19748	0.00294	1.1978	0.00329	1.1967	0.00789	1.19668	0.00178
1.19767	-0.00101	1.19776	0.00986	1.1976	0.00316	1.19779	0.00311	1.19681	0.00584	1.19678	0.00377
1.1978	0.00532	1.19786	0.00574	1.19767	0.0034	1.19794	0.00291	1.19691	0.00758	1.19695	0.00133
1.1979	0.00349	1.19797	-0.000581401	1.19774	0.00372	1.19803	0.003	1.19697	0.00662	1.19707	0.00419
1.19802	-0.00163	1.19801	0.00998	1.19789	0.00404	1.19813	0.00295	1.19712	0.00627	1.19712	0.00118
1.1981	0.00389	1.19815	0.00627	1.19798	0.00445	1.1982	0.00285	1.19724	0.00771	1.19738	0.00434
1.19823	0.0068	1.19825	-0.00138	1.19808	0.0047	1.19828	0.00226	1.19731	0.0067	1.1972	0.000878791
1.19829	-0.000399484	1.19835	0.00943	1.19819	0.00498	1.19843	0.00224	1.19743	0.00735	1.19739	0.00435
1.19838	0.000437539	1.19846	0.00822	1.19831	0.00497	1.19855	0.00214	1.19755	0.0071	1.1975	0.0012
1.19851	0.0063	1.19859	-0.00109	1.19835	0.00489	1.19862	0.00235	1.19762	0.0066	1.19756	0.00409
1.19861	0.00207	1.19869	0.0082	1.19847	0.00463	1.19874	0.00202	1.19771	0.00825	1.19768	0.00151
1.19878	-0.00165	1.19871	0.00963	1.1985	0.00423	1.19884	0.00246	1.19781	0.0064	1.19783	0.00398
1.1988	0.00565	1.19889	-0.000957732	1.19866	0.00397	1.19896	0.00242	1.1979	0.00754	1.19815	0.00127
1.19894	0.00551	1.19893	0.00831	1.19876	0.0034	1.19896	0.00218	1.19797	0.00692	1.19803	0.00325
1.199	-0.00162	1.19903	0.00954	1.19889	0.00305	1.19909	0.0025	1.19809	0.00712	1.19799	0.00268
1.19912	0.00322	1.19918	-0.000624797	1.19898	0.00314	1.19924	0.00202	1.19819	0.00841	1.19817	0.00304
1.19922	0.00688	1.19924	0.0069	1.19909	0.00349	1.19928	0.0022	1.19827	0.00677	1.19837	0.00321
1.19929	-0.000268255	1.19937	0.01086	1.19916	0.00368	1.19941	0.00207	1.19841	0.00829	1.19845	0.00226
1.19937	-0.000163757	1.19947	0.000364981	1.1993	0.00381	1.19952	0.00193	1.19854	0.00697	1.19859	0.00333
1.19952	0.00708	1.19948	0.00453	1.19943	0.00439	1.19961	0.00205	1.19865	0.00802	1.19883	0.00194
1.19964	0.00239	1.19962	0.01167	1.19951	0.00486	1.19967	0.00207	1.19869	0.00793	1.19873	0.00389
1.19975	-0.00185	1.19978	0.000619803	1.19959	0.00509	1.19982	0.00209	1.19878	0.00674	1.19867	0.0015
1.19981	0.00553	1.19985	0.00337	1.19969	0.00501	1.1999	0.00218	1.19895	0.0086	1.19869	0.00432
1.19995	0.00571	1.19991	0.01192	1.19976	0.00473	1.20002	0.00237	1.199	0.00739	1.19897	0.00101
1.19998	-0.00134	1.20006	0.00158	1.19987	0.00466	1.20014	0.00196	1.19912	0.00793	1.19921	0.00453
1.2001	0.00338	1.20013	0.00334	1.20002	0.00444	1.20023	0.00237	1.19917	0.0072	1.19916	0.000960723
1.20016	0.0073	1.20022	0.01211	1.2001	0.00407	1.20033	0.00234	1.19925	0.00725	1.19947	0.0044
1.20024	0.000213963	1.20035	0.00222	1.20017	0.00352	1.20041	0.00203	1.19938	0.00857	1.1994	0.000688195
1.20039	0.000223336	1.20044	0.0013	1.20029	0.00324	1.20048	0.00172	1.19952	0.00714	1.19957	0.00402
1.2005	0.00652	1.20053	0.01152	1.2004	0.00279	1.20065	0.00201	1.19959	0.0085	1.19971	0.000970443
1.20062	0.00165	1.20069	0.00353	1.20047	0.00317	1.20078	0.00187	1.19968	0.00761	1.1999	0.00394
1.20071	-0.00205	1.20074	0.000531622	1.20057	0.00333	1.20084	0.00184	1.19981	0.00747	1.19987	0.00174
1.20079	0.00579	1.20082	0.01109	1.2007	0.00368	1.2009	0.00188	1.19987	0.00896	1.19972	0.00391
1.20095	0.00531	1.20094	0.00449	1.20077	0.00391	1.20098	0.00188	1.19995	0.00721	1.20012	0.00181
1.20102	-0.00156	1.20107	0.000103216	1.20092	0.00458	1.20111	0.0019	1.20011	0.00897	1.19997	0.00327
1.20113	0.00378	1.20117	0.01148	1.20099	0.0049	1.20123	0.00166	1.20018	0.00788	1.20002	0.00238
1.20118	0.0068	1.20124	0.00594	1.20105	0.00519	1.20133	0.0015	1.20028	0.00774	1.20026	0.00263
1.20132	-0.000212708	1.20135	-0.00039879	1.20116	0.00537	1.20139	0.00186	1.20037	0.00876	1.20031	0.00343
1.2014	-4.75369e-06	1.20141	0.00977	1.20124	0.00499	1.20152	0.0021	1.20047	0.00683	1.20053	0.00209
1.20147	0.00699	1.20153	0.00904	1.20136	0.00466	1.20162	0.00202	1.20055	0.00801	1.20065	0.00377
1.20155	0.00187	1.20165	-0.000781023	1.20151	0.00447	1.2017	0.00179	1.20067	0.00682	1.20056	0.00213
1.20172	-0.00188	1.20174	0.00963	1.20152	0.00415	1.20184	0.00147	1.20081	0.00729	1.20079	0.00408
1.20176	0.00532	1.20183	0.01029	1.2017	0.00329	1.2019	0.00192	1.20088	0.00843	1.20082	0.0014
1.20185	0.0053	1.20196	-0.000357824	1.20179	0.00324	1.20198	0.00177	1.20092	0.00646	1.20104	0.00434
1.20199	-0.00175	1.20204	0.00888	1.2019	0.00326	1.20212	0.00154	1.20108	0.00825	1.20118	0.00141
1.20206	0.00339	1.20214	0.01109	1.20202	0.0031	1.20225	0.00157	1.20118	0.00708	1.20131	0.00462
1.20217	0.00753	1.20225	-0.00020507	1.20208	0.00317	1.20233	0.00144	1.20126	0.0074	1.20108	0.000612512
1.20225	8.41215e-05	1.20233	0.00826	1.20222	0.00356	1.20241	0.00147	1.20139	0.00716	1.20149	0.00461
1.20238	-0.000380043	1.20243	0.0125	1.20229	0.00367	1.20249	0.00144	1.20151	0.00666	1.20138	0.00108
1.20248	0.00679	1.20254	0.00127	1.2024	0.00441	1.2026	0.0015	1.20159	0.00832	1.20158	0.00459
1.20258	0.00232	1.20266	0.00583	1.20249	0.00501	1.20269	0.0014	1.20171	0.00627	1.20174	0.00142
1.20272	-0.00235	1.20272	0.01343	1.2026	0.00511	1.2028	0.00179	1.20181	0.00751	1.20192	0.0044
1.20278	0.00522	1.20279	0.00207	1.20272	0.0055	1.2029	0.00136	1.20191	0.00632	1.20184	0.00192
1.20286	0.00578	1.20293	0.00505	1.20277	0.00523	1.20301	0.0012	1.20198	0.00568	1.2021	0.00359
1.20306	-0.00202	1.20308	0.01334	1.20291	0.00482	1.2031	0.000983983	1.20211	0.00754	1.20218	0.00256
1.2031	0.00233	1.20318	0.00289	1.20299	0.00449	1.20324	0.000980511	1.20219	0.00624	1.20225	0.0033
1.20321	0.00742	1.20321	0.00359	1.20306	0.00448	1.20332	0.00162	1.20228	0.00718	1.20224	0.00317
1.2033	0.000101133	1.20329	0.01327	1.20323	0.00371	1.20343	0.00171	1.20238	0.00645	1.20249	0.0015
1.20336	-0.00103	1.20345	0.00449	1.20331	0.00325	1.20357	0.00144	1.20248	0.00639	1.20259	0.00367
1.20348	0.00719	1.20351	0.00204	1.20342	0.00302	1.20363	0.00107	1.20262	0.00772	1.20282	0.00217
1.20361	0.00228	1.20363	0.01248	1.20352	0.00335	1.20376	0.0011	1.20267	0.0056	1.2027	0.00452
1.20369	-0.00226	1.20374	0.00573	1.20359	0.00323	1.20384	0.00152	1.20279	0.0069	1.20291	0.00132
1.20376	0.00566	1.2038	0.001	1.2037	0.00344	1.20393	0.00139	1.20288	0.00659	1.20294	0.0044
1.2039	0.00547	1.20397	0.01321	1.20381	0.00363	1.20403	0.00134	1.20301	0.00653	1.20284	0.00163
1.20397	-0.00225	1.20404	0.00567	1.20389	0.00444	1.20413	0.00133	1.20309	0.0079	1.20309	0.00463
1.20406	0.00298	1.20412	0.00109	1.204	0.00527	1.20422	0.00111	1.20319	0.00569	1.20334	0.0012
1.20417	0.0078	1.20424	0.01253	1.20411	0.00509	1.20432	0.00134	1.20331	0.00684	1.20343	0.00432
1.20435	5.28763e-05	1.20432	0.00824	1.20423	0.00558	1.20445	0.000859349	1.2034	0.00593	1.20349	0.0016
1.2045	-0.000968494	1.20448	0.000603833	1.20433	0.00507	1.2045	0.000524679	1.20353	0.00609	1.2036	0.00444
1.20453	0.00662	1.20457	0.01166	1.20441	0.0051	1.20463	0.00102	1.20362	0.00674	1.20353	0.00155
1.2046	0.00207	1.20464	0.01096	1.20451	0.00455	1.20473	0.000543773	1.20371	0.00531	1.20377	0.00377
1.20469	-0.00222	1.20474	0.000638203	1.20462	0.00429	1.20483	0.000635078	1.20379	0.00738	1.20384	0.00203
1.20478	0.00532	1.20484	0.0111	1.20475	0.00359	1.205	0.00077707	1.20397	0.0056	1.20384	0.00325
1.20486	0.00532	1.20499	0.01119	1.20481	0.00329	1.20506	0.00075381	1.204	0.00652	1.2041	0.0027
1.20498	-0.00203	1.20503	0.000836436	1.2049	0.00284	1.20513	0.000468437	1.20414	0.00718	1.20408	0.00263
1.20507	0.00265	1.20515	0.01039	1.20497	0.00335	1.20525	0.000651048	1.20423	0.00585	1.20421	0.00335
1.20519	0.00711	1.20527	0.01181	1.20511	0.00361	1.20538	0.000639244	1.2043	0.00834	1.20425	0.00232
1.20531	-0.000258187	1.20534	0.00154	1.20521	0.00383	1.20544	0.00037609	1.20445	0.00689	1.20444	0.00419
1.20537	-0.0016	1.20539	0.00861	1.20535	0.00442	1.20555	0.000375396	1.20449	0.00751	1.20457	0.00187
1.20552	0.00701	1.20557	0.01445	1.20542	0.00527	1.20563	0.00081144	1.20458	0.00761	1.20454	0.00436
1.2056	0.00278	1.20567	0.00212	1.20553	0.0055	1.20573	0.000690625	1.20474	0.00671	1.20484	0.00166
1.20567	-0.00264	1.20578	0.00755	1.20561	0.00549	1.20579	0.000525373	1.20478	0.00861	1.20493	0.00451
1.20579	0.00486	1.20586	0.0144	1.20568	0.00542	1.20596	0.000356996	1.20489	0.00704	1.20488	0.00138
1.20594	0.00618	1.20601	0.00246	1.20578	0.00538	1.20601	0.000390324	1.20497	0.00869	1.20499	0.00494
1.20603	-0.00212	1.2061	0.00719	1.20591	0.00528	1.20612	0.000442747	1.20515	0.00786	1.2052	0.0015
1.20606	0.00285	1.20612	0.01454	1.206	0.00439	1.20622	0.000673267	1.2052	0.00745	1.20522	0.0045
1.20621	0.00745	1.20629	0.0033	1.20608	0.00356	1.20633	0.000202506	1.20533	0.00915	1.20535	0.00121
1.20633	-4.50253e-05	1.20631	0.00491	1.2062	0.00319	1.20644	0.000256664	1.20538	0.00704	1.20554	0.00477
1.20641	-0.00112	1.20646	0.0144	1.20627	0.00337	1.20649	0.000399003	1.20552	0.00867	1.20564	0.00193
1.2065	0.00686	1.20657	0.00497	1.20637	0.00311	1.20662	-7.53104e-06	1.2056	0.00824	1.20575	0.00432
1.20661	0.00174	1.20665	0.0035	1.20647	0.0034	1.20669	-0.000179727	1.20571	0.00799	1.20582	0.00224
1.20666	-0.0026	1.20675	0.01425	1.20661	0.00364	1.20683	0.000534052	1.20574	0.00956	1.20575	0.00423
1.20677	0.00531	1.20692	0.00515	1.20668	0.00409	1.20697	0.000517041	1.20586	0.00772	1.20593	0.00264
1.20692	0.00573	1.20688	0.00283	1.2068	0.00434	1.20701	0.00027194	1.20599	0.00921	1.20598	0.00373
1.20701	-0.00245	1.20704	0.01446	1.20691	0.00518	1.20714	-0.000127304	1.2061	0.0088	1.20618	0.00405
1.20711	0.00311	1.20715	0.00557	1.207	0.00551	1.20721	-8.42553e-05	1.20616	0.00844	1.20621	0.00295
1.2072	0.00749	1.20725	0.00234	1.20709	0.00573	1.20731	-7.69648e-05	1.20626	0.00953	1.20632	0.00435
1.20732	-0.000339424	1.20735	0.01295	1.20723	0.00531	1.20744	-5.09271e-05	1.20639	0.00737	1.20633	0.00269
1.20741	-0.000918154	1.20748	0.00784	1.20731	0.00528	1.2075	7.05004e-06	1.20651	0.0095	1.2066	0.00468
1.20749	0.00705	1.20751	0.00114	1.20741	0.0055	1.20767	8.308e-05	1.20661	0.00803	1.20664	0.0026
1.2076	0.0025	1.20762	0.0124	1.20752	0.00442	1.20774	0.000130642	1.20672	0.0081	1.2068	0.00474
1.20767	-0.00251	1.20778	0.0111	1.20763	0.00321	1.20785	0.00019348	1.20677	0.00883	1.20671	0.00167
1.20779	0.0052	1.20788	0.00103	1.20773	0.00368	1.20789	4.14197e-05	1.2069	0.00709	1.20709	0.00482
1.20791	0.00601	1.20797	0.01196	1.2078	0.00312	1.20801	-0.00034359	1.20702	0.0088	1.20706	0.00164
1.20798	-0.00296	1.20805	0.01126	1.20793	0.00315	1.20814	0.000193827	1.20706	0.00727	1.20712	0.00516
1.20805	0.00269	1.20817	0.00115	1.208	0.00327	1.20825	-0.000188406	1.20718	0.00817	1.20728	0.00178
1.20819	0.00782	1.20826	0.01166	1.20807	0.00358	1.20834	-0.000392541	1.20726	0.00864	1.20742	0.0056
1.20829	-0.000324843	1.20836	0.01237	1.20815	0.00433	1.20842	-0.000682774	1.20734	0.007	1.20753	0.00218
1.20842	-0.000826155	1.20848	0.00179	1.20832	0.00491	1.2085	-0.000318247	1.20743	0.00943	1.20763	0.00522
1.20845	0.007	1.20856	0.00951	1.20841	0.00563	1.20861	-0.0001155	1.20753	0.00733	1.20764	0.00244
1.20861	0.00218	1.20872	0.01459	1.20849	0.00578	1.20874	-0.000402262	1.20769	0.00881	1.20786	0.00518
1.2087	-0.00214	1.20876	0.00257	1.20861	0.00551	1.20882	-2.94027e-05	1.20778	0.00822	1.20786	0.00257
1.20881	0.00592	1.20882	0.00858	1.20873	0.00542	1.20892	-0.000420315	1.20788	0.00787	1.20796	0.00426
1.2089	0.00526	1.20893	0.01515	1.20882	0.00504	1.20897	-0.000286307	1.20794	0.00942	1.20813	0.00301
1.20899	-0.00258	1.20905	0.00214	1.2089	0.00472	1.20908	-0.000206112	1.20805	0.00731	1.20815	0.00366
1.20907	0.00394	1.20916	0.00777	1.20894	0.00384	1.2092	-0.000195696	1.20819	0.00869	1.20823	0.00395
1.20919	0.00781	1.20924	0.01469	1.20911	0.00361	1.20931	-0.000207153	1.20828	0.00822	1.20829	0.00378
1.20934	-0.00121	1.20936	0.00264	1.2092	0.00276	1.20937	-0.000409205	1.20834	0.00753	1.20852	0.00364
1.20942	0.000363939	1.20946	0.00597	1.20928	0.00278	1.20951	-0.000395666	1.20851	0.00924	1.2085	0.00285
1.20949	0.00718	1.2096	0.01574	1.20939	0.00341	1.20961	-0.000410594	1.20859	0.00692	1.20876	0.00502
1.20964	0.000911772	1.20963	0.004	1.20949	0.00359	1.2097	-0.000375877	1.20867	0.00872	1.20892	0.00213
1.20971	-0.0018	1.20978	0.00357	1.20959	0.00465	1.20978	2.09368e-05	1.2088	0.00766	1.20886	0.00506
1.20981	0.00661	1.20987	0.01466	1.20973	0.00426	1.20991	-0.000615423	1.20892	0.00746	1.20897	0.00178
1.20996	0.0046	1.20995	0.00499	1.2098	0.00548	1.21002	-6.34252e-05	1.20901	0.00864	1.20906	0.00549
1.21003	-0.00257	1.21004	0.0035	1.20989	0.00561	1.2101	-4.36366e-05	1.2091	0.00678	1.2091	0.00149
1.21011	0.00446	1.21018	0.01453	1.20998	0.00588	1.21021	-0.000485235	1.20917	0.00874	1.20927	0.00562
1.21019	0.00714	1.21025	0.00604	1.2101	0.00561	1.21031	-0.000566473	1.20931	0.00751	1.20938	0.00168
1.21032	-0.0013	1.21036	0.0015	1.21022	0.00545	1.21042	-0.000616465	1.20936	0.00781	1.2095	0.00581
1.21041	0.000637508	1.21041	0.01326	1.21031	0.00501	1.21055	-0.000350881	1.2095	0.00844	1.20971	0.00155
1.21048	0.00774	1.21057	0.00974	1.21039	0.00441	1.21059	-0.000648057	1.20958	0.00677	1.2098	0.00541
1.21061	0.00124	1.21067	0.000956556	1.21051	0.0034	1.2107	-0.000531756	1.20968	0.00912	1.20967	0.00216
1.21069	-0.00225	1.21078	0.01295	1.2106	0.00297	1.21084	1.71179e-05	1.20979	0.0073	1.20978	0.00515
1.21081	0.00685	1.21085	0.01182	1.21068	0.00318	1.21094	-0.000579318	1.20988	0.00752	1.20983	0.00269
1.2109	0.00488	1.21093	0.000628829	1.21085	0.00369	1.21102	-0.000579665	1.21006	0.00855	1.21018	0.00423
1.21102	-0.00241	1.21101	0.01234	1.21086	0.00343	1.21113	-0.000558141	1.21006	0.00669	1.21022	0.00331
1.21107	0.00425	1.21113	0.01211	1.21103	0.00402	1.21121	-0.000393583	1.21015	0.00892	1.21033	0.00356
1.21119	0.00794	1.21127	0.00124	1.2111	0.0043	1.21138	-0.000539046	1.21028	0.00686	1.21042	0.00381
1.21128	-0.000389764	1.21132	0.01071	1.21126	0.00519	1.21139	-0.000171742	1.21038	0.00852	1.21061	0.00294
1.21141	0.000459758	1.21149	0.01412	1.21128	0.00567	1.21149	-0.000340813	1.21045	0.00853	1.21058	0.00439
[truncated: 6,003 more rows]

## Sheet: Figure 3b
in 1 M KOH		in 1 M KOH, 50 mM Fe(II)		in KBi, pH 14, 50 mM Fe(II)
Time (h)	Potential (V vs. RHE)	Time (h)	Potential (V vs. RHE)	Time (h)	Potential (V vs. RHE)
0.000833333	1.61542	0	1.45393	0.000833333	1.59655
0.00167	1.61625	0.000833333	1.54638	0.00167	1.59631
0.0025	1.61565	0.00167	1.56391	0.0025	1.59531
0.00333	1.61525	0.0025	1.57167	0.00333	1.59473
0.00417	1.61494	0.00333	1.57596	0.00417	1.59435
0.005	1.61468	0.00417	1.57824	0.005	1.59403
0.00583	1.61448	0.005	1.59061	0.00583	1.59381
0.00667	1.61428	0.00583	1.59019	0.00667	1.59363
0.0075	1.61404	0.00667	1.58985	0.0075	1.59354
0.00833	1.61386	0.0075	1.58969	0.00833	1.59345
0.00917	1.6137	0.00833	1.58938	0.00917	1.59336
0.01	1.61355	0.00917	1.58927	0.01	1.5933
0.01083	1.61331	0.01	1.58915	0.01083	1.59327
0.01167	1.61317	0.01083	1.58911	0.01167	1.59326
0.0125	1.61306	0.01167	1.5889	0.0125	1.59322
0.01333	1.61291	0.0125	1.58891	0.01333	1.59321
0.01417	1.61275	0.01333	1.58885	0.01417	1.59319
0.015	1.61265	0.01417	1.58875	0.015	1.59315
0.01583	1.61252	0.015	1.5889	0.01583	1.59311
0.01667	1.61242	0.01583	1.58893	0.01667	1.59314
0.0175	1.6123	0.01667	1.58909	0.0175	1.59313
0.01833	1.6122	0.0175	1.58923	0.01833	1.59314
0.01917	1.61209	0.01833	1.58928	0.01917	1.59317
0.02	1.61198	0.01917	1.58923	0.02	1.59303
0.02083	1.61186	0.02	1.58898	0.02083	1.59286
0.02167	1.61172	0.02083	1.58912	0.02167	1.59286
0.0225	1.6116	0.02167	1.58914	0.0225	1.5921
0.02333	1.61142	0.0225	1.5892	0.02333	1.59206
0.02417	1.61127	0.02333	1.58931	0.02417	1.59216
0.025	1.61108	0.02417	1.58923	0.025	1.59223
0.02583	1.61098	0.025	1.5893	0.02583	1.59227
0.02667	1.61091	0.02583	1.58911	0.02667	1.59235
0.0275	1.61084	0.02667	1.58926	0.0275	1.59212
0.02833	1.61078	0.0275	1.58903	0.02833	1.59194
0.02917	1.6107	0.02833	1.58901	0.02917	1.59187
0.03	1.61062	0.02917	1.58911	0.03	1.59187
0.03083	1.61055	0.03	1.58899	0.03083	1.59149
0.03167	1.61048	0.03083	1.58902	0.03167	1.59126
0.0325	1.6104	0.03167	1.589	0.0325	1.59072
0.03333	1.61032	0.0325	1.58867	0.03333	1.59067
0.03417	1.61025	0.03333	1.5887	0.03417	1.59076
0.035	1.61018	0.03417	1.5885	0.035	1.59082
0.03583	1.61008	0.035	1.58862	0.03583	1.59089
0.03667	1.60996	0.03583	1.58839	0.03667	1.59095
0.0375	1.60978	0.03667	1.58841	0.0375	1.59105
0.03833	1.6097	0.0375	1.58839	0.03833	1.59111
0.03917	1.60958	0.03833	1.58841	0.03917	1.59109
0.04	1.60949	0.03917	1.58829	0.04	1.5912
0.04083	1.60925	0.04	1.58834	0.04083	1.59128
0.04167	1.60908	0.04083	1.58827	0.04167	1.59134
0.0425	1.60892	0.04167	1.58813	0.0425	1.59141
0.04333	1.60877	0.0425	1.58792	0.04333	1.59149
0.04417	1.60867	0.04333	1.58779	0.04417	1.59156
0.045	1.60862	0.04417	1.58762	0.045	1.59167
0.04583	1.60859	0.045	1.58767	0.04583	1.59166
0.04667	1.60854	0.04583	1.58764	0.04667	1.59166
0.0475	1.60852	0.04667	1.58761	0.0475	1.5917
0.04833	1.6085	0.0475	1.58759	0.04833	1.59176
0.04917	1.60846	0.04833	1.58773	0.04917	1.59183
0.05	1.60841	0.04917	1.58755	0.05	1.59187
0.05083	1.60831	0.05	1.58756	0.05083	1.5919
0.05167	1.60822	0.05083	1.5878	0.05167	1.59196
0.0525	1.60817	0.05167	1.58789	0.0525	1.59203
0.05333	1.60814	0.0525	1.58819	0.05333	1.5921
0.05417	1.60806	0.05333	1.58842	0.05417	1.59207
0.055	1.60797	0.05417	1.58849	0.055	1.59208
0.05583	1.60794	0.055	1.58863	0.05583	1.59211
0.05667	1.60791	0.05583	1.58849	0.05667	1.59214
0.0575	1.60786	0.05667	1.58867	0.0575	1.59228
0.05833	1.60781	0.0575	1.58858	0.05833	1.5923
0.05917	1.60778	0.05833	1.5886	0.05917	1.59239
0.06	1.60773	0.05917	1.58849	0.06	1.59227
0.06083	1.6077	0.06	1.58839	0.06083	1.592
0.06167	1.60763	0.06083	1.58839	0.06167	1.59193
0.0625	1.60758	0.06167	1.58824	0.0625	1.592
0.06333	1.60752	0.0625	1.58813	0.06333	1.59199
0.06417	1.60742	0.06333	1.58813	0.06417	1.59202
0.065	1.60739	0.06417	1.58803	0.065	1.59202
0.06583	1.60737	0.065	1.58816	0.06583	1.59214
0.06667	1.60733	0.06583	1.5879	0.06667	1.59217
0.0675	1.6073	0.06667	1.58782	0.0675	1.5917
0.06833	1.60725	0.0675	1.58797	0.06833	1.59136
0.06917	1.6072	0.06833	1.58802	0.06917	1.59144
0.07	1.60717	0.06917	1.58819	0.07	1.59147
0.07083	1.60713	0.07	1.58846	0.07083	1.59148
0.07167	1.6071	0.07083	1.58862	0.07167	1.59156
0.0725	1.60702	0.07167	1.5885	0.0725	1.59166
0.07333	1.60694	0.0725	1.58832	0.07333	1.59167
0.07417	1.60691	0.07333	1.58833	0.07417	1.59177
0.075	1.60682	0.07417	1.58825	0.075	1.59177
0.07583	1.6068	0.075	1.58823	0.07583	1.59186
0.07667	1.60678	0.07583	1.58831	0.07667	1.59198
0.0775	1.60674	0.07667	1.5882	0.0775	1.59201
0.07833	1.60645	0.0775	1.58825	0.07833	1.59204
0.07917	1.60631	0.07833	1.58823	0.07917	1.59211
0.08	1.60625	0.07917	1.58783	0.08	1.59216
0.08083	1.60623	0.08	1.58776	0.08083	1.5922
0.08167	1.6062	0.08083	1.58784	0.08167	1.5922
0.0825	1.6062	0.08167	1.58792	0.0825	1.59222
0.08333	1.60617	0.0825	1.58785	0.08333	1.59217
0.08417	1.60604	0.08333	1.58825	0.08417	1.59214
0.085	1.60593	0.08417	1.58851	0.085	1.59217
0.08583	1.60593	0.085	1.58851	0.08583	1.59225
0.08667	1.60591	0.08583	1.58861	0.08667	1.59218
0.0875	1.60591	0.08667	1.5885	0.0875	1.59198
0.08833	1.60581	0.0875	1.58853	0.08833	1.592
0.08917	1.60575	0.08833	1.58869	0.08917	1.59205
0.09	1.60568	0.08917	1.58875	0.09	1.59214
0.09083	1.60565	0.09	1.58887	0.09083	1.59211
0.09167	1.60554	0.09083	1.58898	0.09167	1.59213
0.0925	1.60547	0.09167	1.58901	0.0925	1.591
0.09333	1.60546	0.0925	1.58855	0.09333	1.59051
0.09417	1.60543	0.09333	1.58843	0.09417	1.59061
0.095	1.60542	0.09417	1.58833	0.095	1.59067
0.09583	1.60543	0.095	1.58836	0.09583	1.59071
0.09667	1.6054	0.09583	1.58838	0.09667	1.59084
0.0975	1.6053	0.09667	1.58827	0.0975	1.59092
0.09833	1.60515	0.0975	1.58838	0.09833	1.591
0.09917	1.60512	0.09833	1.58825	0.09917	1.59114
0.1	1.60514	0.09917	1.58814	0.1	1.59121
0.10083	1.60512	0.1	1.58821	0.10083	1.59121
0.10167	1.60493	0.10083	1.58821	0.10167	1.59128
0.1025	1.60486	0.10167	1.58823	0.1025	1.59138
0.10333	1.6048	0.1025	1.58826	0.10333	1.59119
0.10417	1.60481	0.10333	1.58825	0.10417	1.59062
0.105	1.6048	0.10417	1.58811	0.105	1.59068
0.10583	1.60481	0.105	1.58809	0.10583	1.59069
0.10667	1.60479	0.10583	1.58827	0.10667	1.59077
0.1075	1.60479	0.10667	1.58811	0.1075	1.59081
0.10833	1.6048	0.1075	1.5882	0.10833	1.59095
0.10917	1.60475	0.10833	1.58819	0.10917	1.59103
0.11	1.60464	0.10917	1.58811	0.11	1.59108
0.11083	1.60464	0.11	1.5882	0.11083	1.59106
0.11167	1.60463	0.11083	1.58826	0.11167	1.59111
0.1125	1.60464	0.11167	1.5882	0.1125	1.59114
0.11333	1.60462	0.1125	1.58833	0.11333	1.59123
0.11417	1.60454	0.11333	1.58831	0.11417	1.59137
0.115	1.60452	0.11417	1.58838	0.115	1.59146
0.11583	1.60452	0.115	1.58829	0.11583	1.59154
0.11667	1.60451	0.11583	1.58835	0.11667	1.59164
0.1175	1.60452	0.11667	1.5882	0.1175	1.59175
0.11833	1.60435	0.1175	1.58822	0.11833	1.59185
0.11917	1.60432	0.11833	1.58821	0.11917	1.59194
0.12	1.60431	0.11917	1.5881	0.12	1.59204
0.12083	1.60429	0.12	1.5882	0.12083	1.59186
0.12167	1.60421	0.12083	1.58819	0.12167	1.59173
0.1225	1.6042	0.12167	1.5881	0.1225	1.59182
0.12333	1.60415	0.1225	1.58809	0.12333	1.59188
0.12417	1.6041	0.12333	1.58813	0.12417	1.59195
0.125	1.60409	0.12417	1.58807	0.125	1.59196
0.12583	1.6041	0.125	1.58796	0.12583	1.59204
0.12667	1.60411	0.12583	1.58819	0.12667	1.59214
0.1275	1.60409	0.12667	1.58798	0.1275	1.59206
0.12833	1.60408	0.1275	1.58767	0.12833	1.5918
0.12917	1.60407	0.12833	1.58745	0.12917	1.59148
0.13	1.60401	0.12917	1.58724	0.13	1.59156
0.13083	1.6037	0.13	1.58712	0.13083	1.59152
0.13167	1.60353	0.13083	1.58705	0.13167	1.59139
0.1325	1.60351	0.13167	1.58714	0.1325	1.59119
0.13333	1.60353	0.1325	1.587	0.13333	1.59124
0.13417	1.60354	0.13333	1.58694	0.13417	1.59137
0.135	1.60352	0.13417	1.58695	0.135	1.59148
0.13583	1.60352	0.135	1.58657	0.13583	1.59155
0.13667	1.60355	0.13583	1.5867	0.13667	1.59168
0.1375	1.6035	0.13667	1.5868	0.1375	1.59161
0.13833	1.60348	0.1375	1.58717	0.13833	1.5916
0.13917	1.60348	0.13833	1.58731	0.13917	1.59171
0.14	1.60342	0.13917	1.58756	0.14	1.59171
0.14083	1.60339	0.14	1.5875	0.14083	1.5917
0.14167	1.60337	0.14083	1.58744	0.14167	1.59176
0.1425	1.60335	0.14167	1.5875	0.1425	1.59169
0.14333	1.60334	0.1425	1.58769	0.14333	1.59181
0.14417	1.60334	0.14333	1.58793	0.14417	1.59184
0.145	1.60326	0.14417	1.5881	0.145	1.59141
0.14583	1.60321	0.145	1.5882	0.14583	1.59099
0.14667	1.60307	0.14583	1.58841	0.14667	1.59105
0.1475	1.60305	0.14667	1.58834	0.1475	1.59115
0.14833	1.60306	0.1475	1.58829	0.14833	1.59126
0.14917	1.60303	0.14833	1.58812	0.14917	1.59135
0.15	1.60303	0.14917	1.58834	0.15	1.59145
0.15083	1.60301	0.15	1.58837	0.15083	1.59151
0.15167	1.603	0.15083	1.58828	0.15167	1.59157
0.1525	1.60293	0.15167	1.58819	0.1525	1.59164
0.15333	1.6029	0.1525	1.58805	0.15333	1.59166
0.15417	1.60269	0.15333	1.58808	0.15417	1.59172
0.155	1.60257	0.15417	1.58803	0.155	1.59175
0.15583	1.60259	0.155	1.58798	0.15583	1.5919
0.15667	1.6026	0.15583	1.58789	0.15667	1.59193
0.1575	1.60263	0.15667	1.5881	0.1575	1.59194
0.15833	1.60265	0.1575	1.58819	0.15833	1.59195
0.15917	1.60266	0.15833	1.58825	0.15917	1.59198
0.16	1.60265	0.15917	1.58832	0.16	1.592
0.16083	1.60259	0.16	1.58836	0.16083	1.59211
0.16167	1.60253	0.16083	1.58843	0.16167	1.59217
0.1625	1.60252	0.16167	1.58843	0.1625	1.59219
0.16333	1.60252	0.1625	1.58849	0.16333	1.59181
0.16417	1.60251	0.16333	1.58872	0.16417	1.59099
0.165	1.60245	0.16417	1.58872	0.165	1.5907
0.16583	1.60246	0.165	1.58883	0.16583	1.59076
0.16667	1.60247	0.16583	1.5887	0.16667	1.59081
0.1675	1.60247	0.16667	1.58874	0.1675	1.59087
0.16833	1.6025	0.1675	1.5886	0.16833	1.59093
0.16917	1.60252	0.16833	1.58866	0.16917	1.59097
0.17	1.60248	0.16917	1.58878	0.17	1.59102
0.17083	1.60236	0.17	1.58876	0.17083	1.59109
0.17167	1.60238	0.17083	1.58884	0.17167	1.59115
0.1725	1.60237	0.17167	1.58882	0.1725	1.59123
0.17333	1.60238	0.1725	1.58857	0.17333	1.59134
0.17417	1.60238	0.17333	1.58857	0.17417	1.59138
0.175	1.60239	0.17417	1.58859	0.175	1.59142
0.17583	1.6023	0.175	1.58857	0.17583	1.59123
0.17667	1.60213	0.17583	1.58862	0.17667	1.59108
0.1775	1.60202	0.17667	1.58835	0.1775	1.59113
0.17833	1.60185	0.1775	1.58817	0.17833	1.59104
0.17917	1.60186	0.17833	1.58801	0.17917	1.59065
0.18	1.60188	0.17917	1.58797	0.18	1.59074
0.18083	1.60192	0.18	1.5879	0.18083	1.59084
0.18167	1.60191	0.18083	1.5879	0.18167	1.59089
0.1825	1.60186	0.18167	1.5879	0.1825	1.59101
0.18333	1.60186	0.1825	1.58792	0.18333	1.59111
0.18417	1.60187	0.18333	1.58806	0.18417	1.5911
0.185	1.60191	0.18417	1.58806	0.185	1.59115
0.18583	1.60192	0.185	1.58791	0.18583	1.59126
0.18667	1.6019	0.18583	1.58815	0.18667	1.59134
0.1875	1.60186	0.18667	1.58815	0.1875	1.59138
0.18833	1.60167	0.1875	1.58825	0.18833	1.59111
0.18917	1.60167	0.18833	1.58836	0.18917	1.59093
0.19	1.6017	0.18917	1.58834	0.19	1.59097
0.19083	1.60173	0.19	1.58846	0.19083	1.59106
0.19167	1.60175	0.19083	1.58817	0.19167	1.59117
0.1925	1.60176	0.19167	1.58819	0.1925	1.59123
0.19333	1.60178	0.1925	1.58803	0.19333	1.59125
0.19417	1.6018	0.19333	1.58804	0.19417	1.5913
0.195	1.60182	0.19417	1.58802	0.195	1.59137
0.19583	1.60183	0.195	1.58796	0.19583	1.59141
0.19667	1.60186	0.19583	1.58804	0.19667	1.59157
0.1975	1.60184	0.19667	1.58815	0.1975	1.59166
0.19833	1.60167	0.1975	1.5881	0.19833	1.59166
0.19917	1.60158	0.19833	1.58808	0.19917	1.5917
0.2	1.60159	0.19917	1.58786	0.2	1.59167
0.20083	1.60155	0.2	1.5882	0.20083	1.59164
0.20167	1.60147	0.20083	1.58794	0.20167	1.59179
0.2025	1.60146	0.20167	1.58806	0.2025	1.59187
0.20333	1.60148	0.2025	1.58792	0.20333	1.59188
0.20417	1.60151	0.20333	1.58792	0.20417	1.59198
0.205	1.60153	0.20417	1.58796	0.205	1.59199
0.20583	1.6015	0.205	1.58797	0.20583	1.59209
0.20667	1.60149	0.20583	1.58774	0.20667	1.59214
0.2075	1.60148	0.20667	1.58768	0.2075	1.59213
0.20833	1.60148	0.2075	1.58772	0.20833	1.59217
0.20917	1.60145	0.20833	1.58774	0.20917	1.59219
0.21	1.60133	0.20917	1.58768	0.21	1.59211
0.21083	1.60123	0.21	1.58788	0.21083	1.59219
0.21167	1.60123	0.21083	1.58766	0.21167	1.59208
0.2125	1.60126	0.21167	1.5878	0.2125	1.59138
0.21333	1.60128	0.2125	1.58779	0.21333	1.5914
0.21417	1.60128	0.21333	1.58789	0.21417	1.59149
0.215	1.60117	0.21417	1.58778	0.215	1.59148
0.21583	1.60117	0.215	1.58782	0.21583	1.59155
0.21667	1.60116	0.21583	1.58776	0.21667	1.59165
0.2175	1.60119	0.21667	1.58781	0.2175	1.59173
0.21833	1.6012	0.2175	1.58787	0.21833	1.59175
0.21917	1.6012	0.21833	1.58801	0.21917	1.59179
0.22	1.6012	0.21917	1.58819	0.22	1.59186
0.22083	1.60118	0.22	1.58827	0.22083	1.59194
0.22167	1.60117	0.22083	1.58808	0.22167	1.59196
0.2225	1.60114	0.22167	1.58812	0.2225	1.59193
0.22333	1.60111	0.2225	1.58827	0.22333	1.59197
0.22417	1.60102	0.22333	1.58843	0.22417	1.59198
0.225	1.60102	0.22417	1.58848	0.225	1.59199
0.22583	1.60104	0.225	1.58849	0.22583	1.59202
0.22667	1.60104	0.22583	1.58851	0.22667	1.59204
0.2275	1.60102	0.22667	1.58862	0.2275	1.59214
0.22833	1.60097	0.2275	1.58861	0.22833	1.59199
0.22917	1.60095	0.22833	1.58849	0.22917	1.59069
0.23	1.60092	0.22917	1.5887	0.23	1.58973
0.23083	1.60093	0.23	1.58885	0.23083	1.58978
0.23167	1.60092	0.23083	1.58895	0.23167	1.58988
0.2325	1.60095	0.23167	1.58877	0.2325	1.58994
0.23333	1.60095	0.2325	1.58878	0.23333	1.59002
0.23417	1.60095	0.23333	1.58874	0.23417	1.59014
0.235	1.60081	0.23417	1.58883	0.235	1.59021
0.23583	1.60076	0.235	1.58881	0.23583	1.5903
0.23667	1.60077	0.23583	1.58889	0.23667	1.59026
0.2375	1.60071	0.23667	1.58867	0.2375	1.59035
0.23833	1.60069	0.2375	1.58862	0.23833	1.59048
0.23917	1.60064	0.23833	1.58857	0.23917	1.59058
0.24	1.60063	0.23917	1.58879	0.24	1.59066
0.24083	1.60065	0.24	1.58878	0.24083	1.5907
0.24167	1.60065	0.24083	1.58883	0.24167	1.59076
0.2425	1.60066	0.24167	1.5889	0.2425	1.5909
0.24333	1.60067	0.2425	1.58897	0.24333	1.59094
0.24417	1.60062	0.24333	1.58904	0.24417	1.59105
0.245	1.60057	0.24417	1.58918	0.245	1.59107
0.24583	1.60059	0.245	1.58902	0.24583	1.59104
0.24667	1.60062	0.24583	1.58906	0.24667	1.5911
0.2475	1.60056	0.24667	1.58916	0.2475	1.59122
0.24833	1.60052	0.2475	1.58911	0.24833	1.59132
0.24917	1.60048	0.24833	1.58903	0.24917	1.59132
0.25	1.60044	0.24917	1.58896	0.25	1.59129
0.25083	1.60045	0.25	1.58895	0.25083	1.59126
0.25167	1.60045	0.25083	1.58882	0.25167	1.59133
0.2525	1.60042	0.25167	1.58886	0.2525	1.5912
0.25333	1.60041	0.2525	1.5889	0.25333	1.59085
0.25417	1.60023	0.25333	1.58882	0.25417	1.591
0.255	1.60017	0.25417	1.58869	0.255	1.59107
0.25583	1.60017	0.255	1.58866	0.25583	1.59119
0.25667	1.60013	0.25583	1.58853	0.25667	1.59125
0.2575	1.60014	0.25667	1.58843	0.2575	1.59129
0.25833	1.60017	0.2575	1.58835	0.25833	1.59141
0.25917	1.60019	0.25833	1.58814	0.25917	1.59147
0.26	1.60019	0.25917	1.58803	0.26	1.59148
0.26083	1.60021	0.26	1.58808	0.26083	1.59151
0.26167	1.60023	0.26083	1.5882	0.26167	1.59149
0.2625	1.60014	0.26167	1.58802	0.2625	1.59158
0.26333	1.60006	0.2625	1.58779	0.26333	1.59168
0.26417	1.60003	0.26333	1.58791	0.26417	1.59177
0.265	1.60009	0.26417	1.58819	0.265	1.59128
0.26583	1.60012	0.265	1.58827	0.26583	1.59076
0.26667	1.60011	0.26583	1.58825	0.26667	1.59081
0.2675	1.60009	0.26667	1.58825	0.2675	1.5909
0.26833	1.60011	0.2675	1.58846	0.26833	1.59099
0.26917	1.60012	0.26833	1.58838	0.26917	1.59108
0.27	1.60015	0.26917	1.5884	0.27	1.59118
0.27083	1.60016	0.27	1.58826	0.27083	1.59122
0.27167	1.60017	0.27083	1.58817	0.27167	1.59129
0.2725	1.60011	0.27167	1.58837	0.2725	1.59133
0.27333	1.60004	0.2725	1.5882	0.27333	1.59104
0.27417	1.60002	0.27333	1.58799	0.27417	1.59091
0.275	1.60002	0.27417	1.58793	0.275	1.59106
0.27583	1.60004	0.275	1.5881	0.27583	1.59113
0.27667	1.60007	0.27583	1.58813	0.27667	1.59127
0.2775	1.60008	0.27667	1.58825	0.2775	1.59137
0.27833	1.60006	0.2775	1.58834	0.27833	1.59141
0.27917	1.60001	0.27833	1.58833	0.27917	1.59148
0.28	1.59994	0.27917	1.58829	0.28	1.59148
0.28083	1.5999	0.28	1.58836	0.28083	1.59146
0.28167	1.5999	0.28083	1.58821	0.28167	1.59145
0.2825	1.59989	0.28167	1.58834	0.2825	1.59158
0.28333	1.59988	0.2825	1.58839	0.28333	1.59167
0.28417	1.59986	0.28333	1.58846	0.28417	1.59104
0.285	1.59984	0.28417	1.58824	0.285	1.59119
0.28583	1.59982	0.285	1.58822	0.28583	1.59123
0.28667	1.59982	0.28583	1.58813	0.28667	1.59131
0.2875	1.59977	0.28667	1.58833	0.2875	1.59076
0.28833	1.59975	0.2875	1.5884	0.28833	1.59051
0.28917	1.59969	0.28833	1.58841	0.28917	1.59044
0.29	1.59965	0.28917	1.58836	0.29	1.59052
0.29083	1.59966	0.29	1.58853	0.29083	1.59065
0.29167	1.59965	0.29083	1.58861	0.29167	1.59074
0.2925	1.59965	0.29167	1.58849	0.2925	1.59079
0.29333	1.59967	0.2925	1.58844	0.29333	1.59058
0.29417	1.59972	0.29333	1.5886	0.29417	1.59031
0.295	1.59973	0.29417	1.58866	0.295	1.59032
0.29583	1.59973	0.295	1.58862	0.29583	1.58995
0.29667	1.59944	0.29583	1.58852	0.29667	1.59003
0.2975	1.59937	0.29667	1.58862	0.2975	1.59013
0.29833	1.59937	0.2975	1.58868	0.29833	1.59023
0.29917	1.59941	0.29833	1.58899	0.29917	1.59035
0.3	1.59943	0.29917	1.58876	0.3	1.59046
0.30083	1.59945	0.3	1.58881	0.30083	1.59058
0.30167	1.59946	0.30083	1.58888	0.30167	1.5907
0.3025	1.59948	0.30167	1.58897	0.3025	1.59078
0.30333	1.59951	0.3025	1.5889	0.30333	1.59075
0.30417	1.59955	0.30333	1.58887	0.30417	1.59082
0.305	1.59953	0.30417	1.5889	0.305	1.5909
0.30583	1.5995	0.305	1.58889	0.30583	1.59096
0.30667	1.59953	0.30583	1.58882	0.30667	1.59103
0.3075	1.59955	0.30667	1.58886	0.3075	1.59111
0.30833	1.59955	0.3075	1.5887	0.30833	1.59119
0.30917	1.59947	0.30833	1.58903	0.30917	1.59125
0.31	1.59946	0.30917	1.58903	0.31	1.59129
0.31083	1.59947	0.31	1.58908	0.31083	1.59142
0.31167	1.5995	0.31083	1.58883	0.31167	1.59129
0.3125	1.5995	0.31167	1.58869	0.3125	1.59139
0.31333	1.59951	0.3125	1.5887	0.31333	1.59144
0.31417	1.59952	0.31333	1.5886	0.31417	1.59143
0.315	1.59953	0.31417	1.58838	0.315	1.5916
0.31583	1.59952	0.315	1.58817	0.31583	1.59168
0.31667	1.59948	0.31583	1.58815	0.31667	1.59176
0.3175	1.59947	0.31667	1.58809	0.3175	1.59122
0.31833	1.59937	0.3175	1.58794	0.31833	1.59008
0.31917	1.5992	0.31833	1.58773	0.31917	1.59003
0.32	1.5991	0.31917	1.58798	0.32	1.59008
0.32083	1.59911	0.32	1.58825	0.32083	1.59018
0.32167	1.59913	0.32083	1.5885	0.32167	1.59029
0.3225	1.59909	0.32167	1.58841	0.3225	1.59035
0.32333	1.59909	0.3225	1.58832	0.32333	1.59046
0.32417	1.59914	0.32333	1.58854	0.32417	1.59051
0.325	1.59918	0.32417	1.58865	0.325	1.59065
0.32583	1.59917	0.325	1.58865	0.32583	1.59065
0.32667	1.5992	0.32583	1.58872	0.32667	1.59057
0.3275	1.5992	0.32667	1.58865	0.3275	1.5906
0.32833	1.59921	0.3275	1.58875	0.32833	1.59071
0.32917	1.59923	0.32833	1.58846	0.32917	1.59081
0.33	1.5992	0.32917	1.58848	0.33	1.59087
0.33083	1.59919	0.33	1.58841	0.33083	1.59098
0.33167	1.59916	0.33083	1.58852	0.33167	1.5911
0.3325	1.59915	0.33167	1.58884	0.3325	1.59088
0.33333	1.59913	0.3325	1.58899	0.33333	1.59054
0.33417	1.59903	0.33333	1.58904	0.33417	1.5906
0.335	1.599	0.33417	1.58889	0.335	1.59063
0.33583	1.59901	0.335	1.58908	0.33583	1.59072
0.33667	1.59898	0.33583	1.5892	0.33667	1.59075
0.3375	1.59899	0.33667	1.58928	0.3375	1.59072
0.33833	1.59903	0.3375	1.58949	0.33833	1.59026
0.33917	1.59902	0.33833	1.58946	0.33917	1.59036
0.34	1.59902	0.33917	1.58941	0.34	1.59051
0.34083	1.59899	0.34	1.58945	0.34083	1.59054
0.34167	1.59901	0.34083	1.58938	0.34167	1.59063
0.3425	1.59895	0.34167	1.58917	0.3425	1.59073
0.34333	1.59886	0.3425	1.58918	0.34333	1.59085
0.34417	1.59887	0.34333	1.58922	0.34417	1.59085
0.345	1.5989	0.34417	1.58908	0.345	1.59093
0.34583	1.59892	0.345	1.58895	0.34583	1.59092
0.34667	1.59893	0.34583	1.58885	0.34667	1.59094
0.3475	1.59891	0.34667	1.58857	0.3475	1.59083
0.34833	1.59881	0.3475	1.58857	0.34833	1.5903
0.34917	1.59882	0.34833	1.58854	0.34917	1.59037
0.35	1.59881	0.34917	1.58846	0.35	1.59048
0.35083	1.59871	0.35	1.58851	0.35083	1.59058
0.35167	1.59873	0.35083	1.58854	0.35167	1.59032
0.3525	1.59876	0.35167	1.58832	0.3525	1.59024
0.35333	1.59879	0.3525	1.58854	0.35333	1.59037
0.35417	1.59879	0.35333	1.58859	0.35417	1.59043
0.355	1.5988	0.35417	1.58864	0.355	1.59053
0.35583	1.59882	0.355	1.58886	0.35583	1.59052
0.35667	1.59885	0.35583	1.58894	0.35667	1.59055
0.3575	1.59883	0.35667	1.58894	0.3575	1.59064
0.35833	1.59867	0.3575	1.58894	0.35833	1.59075
0.35917	1.59868	0.35833	1.58886	0.35917	1.59075
0.36	1.59865	0.35917	1.58896	0.36	1.59087
0.36083	1.59868	0.36	1.58897	0.36083	1.59094
0.36167	1.59871	0.36083	1.58916	0.36167	1.59101
0.3625	1.59873	0.36167	1.58909	0.3625	1.59103
0.36333	1.59872	0.3625	1.58888	0.36333	1.59111
0.36417	1.59873	0.36333	1.58883	0.36417	1.59105
0.365	1.59859	0.36417	1.58867	0.365	1.59111
0.36583	1.59863	0.365	1.58881	0.36583	1.59121
0.36667	1.59865	0.36583	1.58886	0.36667	1.59131
0.3675	1.59858	0.36667	1.58885	0.3675	1.59144
0.36833	1.59851	0.3675	1.58893	0.36833	1.59147
0.36917	1.59853	0.36833	1.58894	0.36917	1.59134
0.37	1.59856	0.36917	1.58908	0.37	1.59136
0.37083	1.5986	0.37	1.58917	0.37083	1.59146
0.37167	1.59864	0.37083	1.58933	0.37167	1.5915
0.3725	1.59861	0.37167	1.58948	0.3725	1.59158
0.37333	1.59865	0.3725	1.58956	0.37333	1.59165
0.37417	1.59869	0.37333	1.58969	0.37417	1.59178
0.375	1.59868	0.37417	1.5896	0.375	1.59188
0.37583	1.59861	0.375	1.58963	0.37583	1.59173
0.37667	1.5986	0.37583	1.58967	0.37667	1.59169
0.3775	1.59858	0.37667	1.58973	0.3775	1.59155
0.37833	1.5986	0.3775	1.58961	0.37833	1.59153
0.37917	1.59862	0.37833	1.58948	0.37917	1.59164
0.38	1.59863	0.37917	1.58921	0.38	1.59143
0.38083	1.59863	0.38	1.58903	0.38083	1.59113
0.38167	1.59858	0.38083	1.58896	0.38167	1.59114
0.3825	1.59853	0.38167	1.58882	0.3825	1.59121
0.38333	1.59846	0.3825	1.58876	0.38333	1.59131
0.38417	1.59846	0.38333	1.58872	0.38417	1.59139
0.385	1.59847	0.38417	1.58871	0.385	1.59148
0.38583	1.59844	0.385	1.58877	0.38583	1.59156
0.38667	1.59845	0.38583	1.58875	0.38667	1.59167
0.3875	1.59848	0.38667	1.58864	0.3875	1.59174
0.38833	1.59849	0.3875	1.58865	0.38833	1.59176
0.38917	1.59851	0.38833	1.58883	0.38917	1.59171
0.39	1.59844	0.38917	1.58874	0.39	1.59175
0.39083	1.59828	0.39	1.58891	0.39083	1.59109
0.39167	1.59824	0.39083	1.58902	0.39167	1.59037
0.3925	1.59823	0.39167	1.58895	0.3925	1.58955
0.39333	1.59824	0.3925	1.58889	0.39333	1.58966
0.39417	1.59829	0.39333	1.58871	0.39417	1.58979
0.395	1.5983	0.39417	1.58864	0.395	1.58987
0.39583	1.59834	0.395	1.58852	0.39583	1.58991
0.39667	1.59835	0.39583	1.58854	0.39667	1.59
0.3975	1.59836	0.39667	1.5885	0.3975	1.59011
0.39833	1.59838	0.3975	1.58845	0.39833	1.59021
0.39917	1.59839	0.39833	1.58846	0.39917	1.59034
0.4	1.59841	0.39917	1.58837	0.4	1.59042
0.40083	1.59837	0.4	1.58834	0.40083	1.59036
0.40167	1.59836	0.40083	1.58845	0.40167	1.59027
0.4025	1.59833	0.40167	1.58868	0.4025	1.59042
0.40333	1.59833	0.4025	1.5887	0.40333	1.59046
0.40417	1.59835	0.40333	1.58889	0.40417	1.58994
0.405	1.59836	0.40417	1.58895	0.405	1.59006
0.40583	1.59833	0.405	1.58904	0.40583	1.59017
0.40667	1.59824	0.40583	1.58917	0.40667	1.59024
0.4075	1.59825	0.40667	1.58911	0.4075	1.59032
0.40833	1.59826	0.4075	1.58924	0.40833	1.59033
0.40917	1.59826	0.40833	1.58936	0.40917	1.59039
0.41	1.59828	0.40917	1.5894	0.41	1.59052
0.41083	1.59829	0.41	1.58938	0.41083	1.59061
0.41167	1.59829	0.41083	1.58916	0.41167	1.59074
0.4125	1.59823	0.41167	1.58923	0.4125	1.59089
0.41333	1.59819	0.4125	1.58908	0.41333	1.59085
0.41417	1.59816	0.41333	1.58912	0.41417	1.59097
0.415	1.59809	0.41417	1.58907	0.415	1.59103
0.41583	1.59808	0.415	1.58909	0.41583	1.59116
0.41667	1.59802	0.41583	1.5892	0.41667	1.59132
0.4175	1.59794	0.41667	1.5891	0.4175	1.59147
0.41833	1.59792	0.4175	1.58915	0.41833	1.59149
0.41917	1.59796	0.41833	1.58904	0.41917	1.59124
0.42	1.598	0.41917	1.58895	0.42	1.59115
0.42083	1.59801	0.42	1.58895	0.42083	1.59109
0.42167	1.59804	0.42083	1.58898	0.42167	1.59106
0.4225	1.59809	0.42167	1.58907	0.4225	1.59087
0.42333	1.59811	0.4225	1.58917	0.42333	1.59077
0.42417	1.59813	0.42333	1.58913	0.42417	1.59078
0.425	1.59813	0.42417	1.589	0.425	1.59093
0.42583	1.59791	0.425	1.58904	0.42583	1.59106
0.42667	1.59786	0.42583	1.58906	0.42667	1.59118
0.4275	1.59786	0.42667	1.58886	0.4275	1.59069
0.42833	1.5979	0.4275	1.58902	0.42833	1.59055
0.42917	1.59786	0.42833	1.58894	0.42917	1.59063
0.43	1.59788	0.42917	1.58903	0.43	1.59066
0.43083	1.59792	0.43	1.58903	0.43083	1.59041
0.43167	1.59796	0.43083	1.58894	0.43167	1.59027
0.4325	1.59799	0.43167	1.58887	0.4325	1.59034
0.43333	1.59802	0.4325	1.58891	0.43333	1.59044
0.43417	1.59798	0.43333	1.589	0.43417	1.59061
0.435	1.59779	0.43417	1.58903	0.435	1.59072
0.43583	1.59769	0.435	1.58891	0.43583	1.59069
0.43667	1.59768	0.43583	1.58906	0.43667	1.59082
0.4375	1.59775	0.43667	1.58909	0.4375	1.59079
0.43833	1.59779	0.4375	1.58926	0.43833	1.59095
0.43917	1.59783	0.43833	1.58922	0.43917	1.59103
0.44	1.59778	0.43917	1.58928	0.44	1.59113
0.44083	1.59781	0.44	1.58937	0.44083	1.59132
0.44167	1.59786	0.44083	1.58931	0.44167	1.59121
0.4425	1.59791	0.44167	1.5893	0.4425	1.59082
0.44333	1.59789	0.4425	1.58925	0.44333	1.59094
0.44417	1.59792	0.44333	1.58906	0.44417	1.59068
0.445	1.59794	0.44417	1.58911	0.445	1.5903
0.44583	1.59784	0.445	1.58916	0.44583	1.5904
0.44667	1.5978	0.44583	1.58909	0.44667	1.59046
0.4475	1.59779	0.44667	1.58907	0.4475	1.59049
0.44833	1.59763	0.4475	1.58887	0.44833	1.59057
0.44917	1.59767	0.44833	1.58878	0.44917	1.59063
0.45	1.59771	0.44917	1.58875	0.45	1.59071
0.45083	1.59777	0.45	1.58882	0.45083	1.59078
0.45167	1.59773	0.45083	1.58878	0.45167	1.5908
0.4525	1.59777	0.45167	1.58878	0.4525	1.59091
0.45333	1.59781	0.4525	1.58905	0.45333	1.59092
0.45417	1.59782	0.45333	1.58926	0.45417	1.591
0.455	1.59776	0.45417	1.58928	0.455	1.59096
0.45583	1.59772	0.455	1.58913	0.45583	1.59086
0.45667	1.59777	0.45583	1.58899	0.45667	1.59049
0.4575	1.59778	0.45667	1.58918	0.4575	1.59058
0.45833	1.59771	0.4575	1.58926	0.45833	1.59072
0.45917	1.59764	0.45833	1.58932	0.45917	1.59077
0.46	1.59765	0.45917	1.58935	0.46	1.5909
0.46083	1.59757	0.46	1.5894	0.46083	1.59099
0.46167	1.59756	0.46083	1.58937	0.46167	1.59103
0.4625	1.59758	0.46167	1.58901	0.4625	1.59101
0.46333	1.59761	0.4625	1.58882	0.46333	1.59092
0.46417	1.59763	0.46333	1.58884	0.46417	1.59101
0.465	1.59767	0.46417	1.58923	0.465	1.59107
0.46583	1.59766	0.465	1.58936	0.46583	1.59118
0.46667	1.59766	0.46583	1.58941	0.46667	1.59117
0.4675	1.5977	0.46667	1.58942	0.4675	1.59126
0.46833	1.59767	0.4675	1.58933	0.46833	1.59125
0.46917	1.59759	0.46833	1.58909	0.46917	1.59137
0.47	1.5976	0.46917	1.58917	0.47	1.59141
0.47083	1.59763	0.47	1.58919	0.47083	1.59146
0.47167	1.59765	0.47083	1.58944	0.47167	1.59151
0.4725	1.59769	0.47167	1.5895	0.4725	1.59146
0.47333	1.59769	0.4725	1.58929	0.47333	1.59101
0.47417	1.59763	0.47333	1.58905	0.47417	1.58972
0.475	1.59757	0.47417	1.5891	0.475	1.58974
0.47583	1.59759	0.475	1.58901	0.47583	1.58971
0.47667	1.59761	0.47583	1.58889	0.47667	1.58978
0.4775	1.59765	0.47667	1.58886	0.4775	1.58991
0.47833	1.59763	0.4775	1.58923	0.47833	1.59001
0.47917	1.59762	0.47833	1.58922	0.47917	1.59013
0.48	1.59764	0.47917	1.58938	0.48	1.59025
0.48083	1.59767	0.48	1.58928	0.48083	1.59034
0.48167	1.5977	0.48083	1.58928	0.48167	1.5903
0.4825	1.5976	0.48167	1.58938	0.4825	1.59022
0.48333	1.59758	0.4825	1.58939	0.48333	1.58989
0.48417	1.59745	0.48333	1.58936	0.48417	1.58938
0.485	1.59744	0.48417	1.58949	0.485	1.58942
0.48583	1.59728	0.485	1.58945	0.48583	1.58956
0.48667	1.59729	0.48583	1.58936	0.48667	1.58966
0.4875	1.59733	0.48667	1.58916	0.4875	1.58975
0.48833	1.59737	0.4875	1.58908	0.48833	1.58983
0.48917	1.59738	0.48833	1.58893	0.48917	1.58995
0.49	1.59741	0.48917	1.58894	0.49	1.58998
0.49083	1.59741	0.49	1.58904	0.49083	1.59003
0.49167	1.59744	0.49083	1.58903	0.49167	1.59009
0.4925	1.59746	0.49167	1.58907	0.4925	1.5901
0.49333	1.5975	0.4925	1.58903	0.49333	1.59023
0.49417	1.59751	0.49333	1.58884	0.49417	1.59036
0.495	1.59751	0.49417	1.58906	0.495	1.59048
0.49583	1.59755	0.495	1.58916	0.49583	1.59051
0.49667	1.59757	0.49583	1.58915	0.49667	1.59062
0.4975	1.59754	0.49667	1.58905	0.4975	1.59068
0.49833	1.59748	0.4975	1.58903	0.49833	1.59073
0.49917	1.59749	0.49833	1.58898	0.49917	1.59082
0.5	1.59751	0.49917	1.58873	0.5	1.59082
0.50083	1.59751	0.5	1.58868	0.50083	1.59091
0.50167	1.59753	0.50083	1.58864	0.50167	1.59098
0.5025	1.59754	0.50167	1.58858	0.5025	1.59104
0.50333	1.59747	0.5025	1.58884	0.50333	1.59113
0.50417	1.59741	0.50333	1.58875	0.50417	1.59124
0.505	1.59744	0.50417	1.58868	0.505	1.59122
0.50583	1.59744	0.505	1.5887	0.50583	1.59136
0.50667	1.59737	0.50583	1.58903	0.50667	1.59144
0.5075	1.59739	0.50667	1.58913	0.5075	1.59141
0.50833	1.59725	0.5075	1.58916	0.50833	1.59131
0.50917	1.59711	0.50833	1.58935	0.50917	1.59018
0.51	1.59713	0.50917	1.5893	0.51	1.58981
0.51083	1.59715	0.51	1.58933	0.51083	1.58987
0.51167	1.59721	0.51083	1.58926	0.51167	1.58993
0.5125	1.59725	0.51167	1.58917	0.5125	1.59
0.51333	1.59729	0.5125	1.58932	0.51333	1.59001
0.51417	1.59724	0.51333	1.58944	0.51417	1.59008
0.515	1.59727	0.51417	1.58939	0.515	1.59022
0.51583	1.59728	0.515	1.58934	0.51583	1.59028
0.51667	1.59728	0.51583	1.58934	0.51667	1.59036
0.5175	1.59727	0.51667	1.58924	0.5175	1.59046
0.51833	1.59728	0.5175	1.58938	0.51833	1.59025
0.51917	1.59732	0.51833	1.58932	0.51917	1.59026
0.52	1.59737	0.51917	1.58953	0.52	1.59034
0.52083	1.5974	0.52	1.58979	0.52083	1.59043
0.52167	1.59742	0.52083	1.58976	0.52167	1.59052
0.5225	1.59741	0.52167	1.5895	0.5225	1.59011
0.52333	1.59732	0.5225	1.58947	0.52333	1.59019
0.52417	1.59725	0.52333	1.58951	0.52417	1.59026
0.525	1.5972	0.52417	1.58934	0.525	1.59038
0.52583	1.59716	0.525	1.58916	0.52583	1.59046
0.52667	1.59713	0.52583	1.5894	0.52667	1.59051
0.5275	1.59714	0.52667	1.58931	0.5275	1.59064
0.52833	1.59715	0.5275	1.58954	0.52833	1.59073
0.52917	1.5971	0.52833	1.5894	0.52917	1.59077
0.53	1.59712	0.52917	1.58925	0.53	1.5905
0.53083	1.59709	0.53	1.58938	0.53083	1.59019
0.53167	1.59711	0.53083	1.5895	0.53167	1.59032
0.5325	1.59715	0.53167	1.58956	0.5325	1.59041
0.53333	1.5971	0.5325	1.58962	0.53333	1.5905
0.53417	1.59713	0.53333	1.58971	0.53417	1.59052
0.535	1.59717	0.53417	1.58991	0.535	1.59034
0.53583	1.59718	0.535	1.59007	0.53583	1.59041
0.53667	1.59719	0.53583	1.59023	0.53667	1.59048
0.5375	1.59718	0.53667	1.59018	0.5375	1.59045
0.53833	1.5972	0.5375	1.59008	0.53833	1.59053
0.53917	1.59723	0.53833	1.59021	0.53917	1.59057
0.54	1.59724	0.53917	1.5901	0.54	1.59065
0.54083	1.59725	0.54	1.59015	0.54083	1.5907
0.54167	1.59716	0.54083	1.58997	0.54167	1.59078
0.5425	1.59718	0.54167	1.5897	0.5425	1.59082
0.54333	1.59718	0.5425	1.58988	0.54333	1.59085
0.54417	1.59718	0.54333	1.58975	0.54417	1.58982
0.545	1.59717	0.54417	1.58959	0.545	1.58996
0.54583	1.59719	0.545	1.58943	0.54583	1.59001
0.54667	1.59721	0.54583	1.58947	0.54667	1.59007
0.5475	1.59718	0.54667	1.58945	0.5475	1.59017
0.54833	1.59709	0.5475	1.58961	0.54833	1.59026
0.54917	1.59706	0.54833	1.58949	0.54917	1.59038
0.55	1.59702	0.54917	1.58947	0.55	1.5904
0.55083	1.59706	0.55	1.58956	0.55083	1.5904
0.55167	1.59703	0.55083	1.58977	0.55167	1.59031
0.5525	1.59701	0.55167	1.58947	0.5525	1.59034
0.55333	1.59691	0.5525	1.58967	0.55333	1.59043
0.55417	1.5969	0.55333	1.58949	0.55417	1.59052
0.555	1.59692	0.55417	1.5895	0.555	1.59059
0.55583	1.59692	0.555	1.58948	0.55583	1.59064
0.55667	1.59698	0.55583	1.58952	0.55667	1.59066
0.5575	1.59702	0.55667	1.58938	0.5575	1.59071
0.55833	1.59705	0.5575	1.58947	0.55833	1.59078
0.55917	1.59708	0.55833	1.58942	0.55917	1.59096
0.56	1.59711	0.55917	1.58962	0.56	1.59108
0.56083	1.59708	0.56	1.58954	0.56083	1.59118
0.56167	1.59703	0.56083	1.58952	0.56167	1.59121
0.5625	1.59705	0.56167	1.58955	0.5625	1.59125
0.56333	1.59705	0.5625	1.58962	0.56333	1.59136
0.56417	1.597	0.56333	1.58963	0.56417	1.5913
0.565	1.59691	0.56417	1.58949	0.565	1.59125
0.56583	1.59691	0.565	1.5894	0.56583	1.59134
0.56667	1.59694	0.56583	1.58934	0.56667	1.59012
0.5675	1.59698	0.56667	1.58947	0.5675	1.59012
0.56833	1.59695	0.5675	1.58955	0.56833	1.59027
0.56917	1.59687	0.56833	1.58961	0.56917	1.59032
0.57	1.59682	0.56917	1.58969	0.57	1.59043
0.57083	1.59687	0.57	1.58991	0.57083	1.5905
0.57167	1.59691	0.57083	1.58963	0.57167	1.59061
0.5725	1.59683	0.57167	1.58955	0.5725	1.5907
0.57333	1.59677	0.5725	1.58954	0.57333	1.59078
0.57417	1.59679	0.57333	1.58935	0.57417	1.59084
0.575	1.59683	0.57417	1.58937	0.575	1.59101
0.57583	1.59679	0.575	1.58936	0.57583	1.59104
0.57667	1.5968	0.57583	1.58921	0.57667	1.59118
0.5775	1.59678	0.57667	1.58917	0.5775	1.59128
0.57833	1.5968	0.5775	1.58896	0.57833	1.59131
0.57917	1.59682	0.57833	1.58895	0.57917	1.59119
0.58	1.59688	0.57917	1.58869	0.58	1.59121
0.58083	1.59691	0.58	1.58889	0.58083	1.59131
0.58167	1.59693	0.58083	1.58911	0.58167	1.59129
0.5825	1.59692	0.58167	1.58919	0.5825	1.59135
0.58333	1.59693	0.5825	1.58948	0.58333	1.59129
0.58417	1.59695	0.58333	1.58947	0.58417	1.5913
0.585	1.59691	0.58417	1.58963	0.585	1.59085
0.58583	1.59688	0.585	1.5898	0.58583	1.59068
0.58667	1.59686	0.58583	1.58952	0.58667	1.59069
0.5875	1.59687	0.58667	1.58954	0.5875	1.59042
0.58833	1.59687	0.5875	1.58957	0.58833	1.58974
0.58917	1.59687	0.58833	1.58962	0.58917	1.58984
0.59	1.59689	0.58917	1.58939	0.59	1.58993
0.59083	1.5969	0.59	1.58928	0.59083	1.59002
0.59167	1.59686	0.59083	1.58921	0.59167	1.59011
0.5925	1.59685	0.59167	1.58911	0.5925	1.5902
0.59333	1.59689	0.5925	1.58915	0.59333	1.5903
0.59417	1.59693	0.59333	1.58896	0.59417	1.59035
0.595	1.59695	0.59417	1.58882	0.595	1.58984
0.59583	1.59696	0.595	1.5891	0.59583	1.58993
0.59667	1.59693	0.59583	1.58917	0.59667	1.59004
0.5975	1.59687	0.59667	1.58927	0.5975	1.59018
0.59833	1.59685	0.5975	1.58955	0.59833	1.59024
0.59917	1.59686	0.59833	1.58977	0.59917	1.59011
0.6	1.59688	0.59917	1.58985	0.6	1.59019
0.60083	1.59681	0.6	1.58994	0.60083	1.59034
0.60167	1.59665	0.60083	1.58998	0.60167	1.59045
0.6025	1.59667	0.60167	1.59003	0.6025	1.59059
0.60333	1.5967	0.6025	1.58997	0.60333	1.59059
0.60417	1.59673	0.60333	1.59007	0.60417	1.59064
0.605	1.59676	0.60417	1.59013	0.605	1.59068
0.60583	1.59679	0.605	1.5901	0.60583	1.59072
0.60667	1.5968	0.60583	1.59006	0.60667	1.59086
0.6075	1.59682	0.60667	1.59013	0.6075	1.59091
0.60833	1.59687	0.6075	1.59014	0.60833	1.59095
0.60917	1.59672	0.60833	1.59009	0.60917	1.59101
0.61	1.59675	0.60917	1.59011	0.61	1.59107
0.61083	1.59676	0.61	1.59	0.61083	1.59113
0.61167	1.59675	0.61083	1.58993	0.61167	1.59112
0.6125	1.5967	0.61167	1.58976	0.6125	1.59118
0.61333	1.5966	0.6125	1.58955	0.61333	1.59122
0.61417	1.5966	0.61333	1.58942	0.61417	1.59131
0.615	1.59663	0.61417	1.58939	0.615	1.59127
0.61583	1.59664	0.615	1.58946	0.61583	1.59112
0.61667	1.59663	0.61583	1.5892	0.61667	1.59065
0.6175	1.59666	0.61667	1.58902	0.6175	1.59028
0.61833	1.59671	0.6175	1.58891	0.61833	1.59037
0.61917	1.59669	0.61833	1.58894	0.61917	1.59042
0.62	1.59663	0.61917	1.589	0.62	1.59046
0.62083	1.59662	0.62	1.58912	0.62083	1.59048
0.62167	1.59664	0.62083	1.58933	0.62167	1.59054
0.6225	1.59667	0.62167	1.58934	0.6225	1.59061
0.62333	1.59666	0.6225	1.58951	0.62333	1.59073
0.62417	1.59661	0.62333	1.58937	0.62417	1.59081
0.625	1.59663	0.62417	1.58918	0.625	1.59086
0.62583	1.59667	0.625	1.58915	0.62583	1.59066
0.62667	1.5967	0.62583	1.58931	0.62667	1.5906
0.6275	1.59671	0.62667	1.58943	0.6275	1.59066
0.62833	1.59668	0.6275	1.58923	0.62833	1.59078
0.62917	1.59663	0.62833	1.58929	0.62917	1.59082
0.63	1.59664	0.62917	1.58926	0.63	1.59069
0.63083	1.59666	0.63	1.58941	0.63083	1.59046
0.63167	1.59668	0.63083	1.5894	0.63167	1.59001
0.6325	1.59666	0.63167	1.58939	0.6325	1.59012
0.63333	1.59656	0.6325	1.58962	0.63333	1.59018
0.63417	1.59647	0.63333	1.58966	0.63417	1.59025
0.635	1.59638	0.63417	1.58966	0.635	1.59011
0.63583	1.59638	0.635	1.58968	0.63583	1.58993
0.63667	1.59639	0.63583	1.58958	0.63667	1.59008
0.6375	1.59639	0.63667	1.58964	0.6375	1.59021
0.63833	1.59637	0.6375	1.58965	0.63833	1.59031
0.63917	1.59638	0.63833	1.58964	0.63917	1.59038
0.64	1.59641	0.63917	1.58951	0.64	1.59049
0.64083	1.59642	0.64	1.58953	0.64083	1.59055
0.64167	1.59642	0.64083	1.58934	0.64167	1.59071
0.6425	1.59647	0.64167	1.5891	0.6425	1.59074
0.64333	1.59648	0.6425	1.58902	0.64333	1.59079
0.64417	1.59652	0.64333	1.58891	0.64417	1.59064
0.645	1.59655	0.64417	1.58883	0.645	1.58992
0.64583	1.59658	0.645	1.58912	0.64583	1.58942
0.64667	1.59661	0.64583	1.58918	0.64667	1.58949
0.6475	1.59661	0.64667	1.58908	0.6475	1.58961
0.64833	1.59661	0.6475	1.58895	0.64833	1.58976
0.64917	1.59662	0.64833	1.5889	0.64917	1.58983
0.65	1.59666	0.64917	1.58908	0.65	1.58989
0.65083	1.59656	0.65	1.58918	0.65083	1.59
0.65167	1.59646	0.65083	1.58937	0.65167	1.59011
0.6525	1.59648	0.65167	1.58942	0.6525	1.59016
0.65333	1.59648	0.6525	1.58957	0.65333	1.59032
0.65417	1.59649	0.65333	1.58948	0.65417	1.59045
0.655	1.59652	0.65417	1.58919	0.655	1.59039
0.65583	1.59657	0.655	1.5892	0.65583	1.59042
0.65667	1.5966	0.65583	1.5894	0.65667	1.59051
0.6575	1.59661	0.65667	1.58962	0.6575	1.5906
0.65833	1.59657	0.6575	1.58961	0.65833	1.59073
0.65917	1.59655	0.65833	1.58945	0.65917	1.59084
0.66	1.59646	0.65917	1.5894	0.66	1.59086
0.66083	1.59644	0.66	1.58937	0.66083	1.59089
0.66167	1.59645	0.66083	1.58929	0.66167	1.59093
0.6625	1.59633	0.66167	1.58919	0.6625	1.59102
0.66333	1.59626	0.6625	1.58934	0.66333	1.59109
0.66417	1.59624	0.66333	1.58949	0.66417	1.59115
0.665	1.59618	0.66417	1.58948	0.665	1.59117
0.66583	1.5962	0.665	1.58947	0.66583	1.59125
0.66667	1.59624	0.66583	1.58932	0.66667	1.59129
0.6675	1.59628	0.66667	1.5894	0.6675	1.59075
0.66833	1.59631	0.6675	1.58952	0.66833	1.59079
0.66917	1.59633	0.66833	1.58955	0.66917	1.59088
0.67	1.59638	0.66917	1.58962	0.67	1.59058
0.67083	1.59641	0.67	1.58977	0.67083	1.58994
0.67167	1.59643	0.67083	1.58994	0.67167	1.59006
0.6725	1.59642	0.67167	1.58999	0.6725	1.59016
0.67333	1.59638	0.6725	1.5899	0.67333	1.59029
0.67417	1.59639	0.67333	1.58968	0.67417	1.59035
0.675	1.59639	0.67417	1.58968	0.675	1.59045
0.67583	1.59643	0.675	1.58984	0.67583	1.59054
0.67667	1.59641	0.67583	1.58993	0.67667	1.59061
0.6775	1.59638	0.67667	1.59013	0.6775	1.59029
0.67833	1.59637	0.6775	1.59004	0.67833	1.59001
0.67917	1.59637	0.67833	1.59013	0.67917	1.58959
0.68	1.59634	0.67917	1.59001	0.68	1.58966
0.68083	1.59622	0.68	1.59006	0.68083	1.58954
0.68167	1.59624	0.68083	1.58997	0.68167	1.58946
0.6825	1.59622	0.68167	1.5898	0.6825	1.58954
0.68333	1.59624	0.6825	1.58999	0.68333	1.58967
0.68417	1.59627	0.68333	1.58981	0.68417	1.58973
0.685	1.59631	0.68417	1.58954	0.685	1.58986
0.68583	1.59634	0.685	1.58961	0.68583	1.58997
0.68667	1.59636	0.68583	1.58962	0.68667	1.59006
0.6875	1.59638	0.68667	1.58977	0.6875	1.59014
0.68833	1.59636	0.6875	1.58969	0.68833	1.59023
0.68917	1.59637	0.68833	1.58987	0.68917	1.59033
0.69	1.59633	0.68917	1.58981	0.69	1.59046
0.69083	1.59634	0.69	1.58974	0.69083	1.59056
0.69167	1.59629	0.69083	1.58964	0.69167	1.5906
0.6925	1.59622	0.69167	1.58966	0.6925	1.59064
0.69333	1.59625	0.6925	1.58957	0.69333	1.5907
0.69417	1.59626	0.69333	1.58979	0.69417	1.5908
0.695	1.5963	0.69417	1.58964	0.695	1.59093
0.69583	1.59632	0.695	1.58954	0.69583	1.59096
0.69667	1.59634	0.69583	1.58925	0.69667	1.5909
0.6975	1.59625	0.69667	1.5893	0.6975	1.59095
0.69833	1.5962	0.6975	1.58931	0.69833	1.59092
0.69917	1.59617	0.69833	1.58941	0.69917	1.59087
0.7	1.59617	0.69917	1.58959	0.7	1.59097
0.70083	1.59617	0.7	1.5897	0.70083	1.59104
0.70167	1.59617	0.70083	1.58973	0.70167	1.59118
0.7025	1.59619	0.70167	1.58994	0.7025	1.59123
0.70333	1.59621	0.7025	1.58979	0.70333	1.59126
0.70417	1.59613	0.70333	1.59002	0.70417	1.59134
0.705	1.59613	0.70417	1.59006	0.705	1.59137
0.70583	1.59617	0.705	1.59041	0.70583	1.59132
0.70667	1.59621	0.70583	1.59045	0.70667	1.59142
0.7075	1.59621	0.70667	1.59038	0.7075	1.59148
0.70833	1.59625	0.7075	1.59018	0.70833	1.59161
0.70917	1.59628	0.70833	1.59001	0.70917	1.59162
0.71	1.5963	0.70917	1.59035	0.71	1.59174
0.71083	1.59633	0.71	1.5902	0.71083	1.59181
0.71167	1.59632	0.71083	1.59029	0.71167	1.59191
0.7125	1.59623	0.71167	1.5905	0.7125	1.59188
0.71333	1.59624	0.7125	1.5905	0.71333	1.59172
0.71417	1.59625	0.71333	1.59068	0.71417	1.59053
0.715	1.5963	0.71417	1.59062	0.715	1.59063
0.71583	1.59629	0.715	1.59052	0.71583	1.59073
0.71667	1.59632	0.71583	1.59033	0.71667	1.59084
0.7175	1.59632	0.71667	1.59046	0.7175	1.59089
0.71833	1.59616	0.7175	1.59041	0.71833	1.59095
0.71917	1.59608	0.71833	1.5903	0.71917	1.59109
0.72	1.59611	0.71917	1.59033	0.72	1.59116
0.72083	1.59605	0.72	1.59028	0.72083	1.59126
0.72167	1.59603	0.72083	1.59001	0.72167	1.59134
0.7225	1.59606	0.72167	1.58993	0.7225	1.5911
0.72333	1.59604	0.7225	1.58965	0.72333	1.591
0.72417	1.59605	0.72333	1.58971	0.72417	1.59087
0.725	1.596	0.72417	1.58958	0.725	1.59057
0.72583	1.59604	0.725	1.58981	0.72583	1.59062
0.72667	1.59608	0.72583	1.58974	0.72667	1.59002
0.7275	1.59608	0.72667	1.58994	0.7275	1.58939
0.72833	1.59609	0.7275	1.58989	0.72833	1.58915
0.72917	1.59602	0.72833	1.5899	0.72917	1.58927
0.73	1.59603	0.72917	1.59003	0.73	1.58937
0.73083	1.59605	0.73	1.59015	0.73083	1.58949
0.73167	1.59606	0.73083	1.59004	0.73167	1.58958
0.7325	1.59606	0.73167	1.59	0.7325	1.58968
0.73333	1.59609	0.7325	1.58998	0.73333	1.58979
0.73417	1.59608	0.73333	1.59016	0.73417	1.58991
0.735	1.59592	0.73417	1.59003	0.735	1.59003
0.73583	1.59587	0.735	1.59016	0.73583	1.59013
0.73667	1.59589	0.73583	1.59001	0.73667	1.59019
0.7375	1.59592	0.73667	1.58991	0.7375	1.59026
0.73833	1.59596	0.7375	1.58998	0.73833	1.59035
0.73917	1.59598	0.73833	1.58997	0.73917	1.59042
0.74	1.59603	0.73917	1.58997	0.74	1.59047
0.74083	1.59608	0.74	1.59	0.74083	1.59045
0.74167	1.59612	0.74083	1.59003	0.74167	1.59061
0.7425	1.59611	0.74167	1.58977	0.7425	1.5907
0.74333	1.59612	0.7425	1.58965	0.74333	1.59055
0.74417	1.59613	0.74333	1.58976	0.74417	1.59057
0.745	1.59617	0.74417	1.58961	0.745	1.59066
0.74583	1.59618	0.745	1.58977	0.74583	1.5907
0.74667	1.59618	0.74583	1.58974	0.74667	1.59076
0.7475	1.59612	0.74667	1.58989	0.7475	1.59095
0.74833	1.5961	0.7475	1.58965	0.74833	1.59101
0.74917	1.59611	0.74833	1.5897	0.74917	1.59106
0.75	1.59609	0.74917	1.58964	0.75	1.59106
0.75083	1.59604	0.75	1.58969	0.75083	1.59114
0.75167	1.59605	0.75083	1.58978	0.75167	1.59117
0.7525	1.59608	0.75167	1.58973	0.7525	1.59125
0.75333	1.59608	0.7525	1.58956	0.75333	1.59126
0.75417	1.59592	0.75333	1.58959	0.75417	1.59127
0.755	1.59585	0.75417	1.58942	0.755	1.5914
0.75583	1.59583	0.755	1.58944	0.75583	1.59128
0.75667	1.59586	0.75583	1.58913	0.75667	1.59078
0.7575	1.59588	0.75667	1.58923	0.7575	1.59081
0.75833	1.59587	0.7575	1.58934	0.75833	1.59097
0.75917	1.59585	0.75833	1.58942	0.75917	1.59104
0.76	1.59585	0.75917	1.58925	0.76	1.59105
0.76083	1.59589	0.76	1.58942	0.76083	1.59073
0.76167	1.5959	0.76083	1.58926	0.76167	1.59004
0.7625	1.59592	0.76167	1.58935	0.7625	1.58898
0.76333	1.59593	0.7625	1.58927	0.76333	1.58909
0.76417	1.59597	0.76333	1.58909	0.76417	1.58918
0.765	1.59595	0.76417	1.58906	0.765	1.5893
0.76583	1.59589	0.765	1.58931	0.76583	1.58942
0.76667	1.5959	0.76583	1.58918	0.76667	1.58948
0.7675	1.59593	0.76667	1.58929	0.7675	1.58954
0.76833	1.59578	0.7675	1.58939	0.76833	1.58965
0.76917	1.59579	0.76833	1.5895	0.76917	1.58934
0.77	1.59581	0.76917	1.58949	0.77	1.58944
0.77083	1.59583	0.77	1.58982	0.77083	1.58952
0.77167	1.59584	0.77083	1.58976	0.77167	1.58963
0.7725	1.59556	0.77167	1.5898	0.7725	1.58975
0.77333	1.59557	0.7725	1.59034	0.77333	1.58982
0.77417	1.59561	0.77333	1.59052	0.77417	1.58992
0.775	1.59559	0.77417	1.59067	0.775	1.59002
0.77583	1.59565	0.775	1.59071	0.77583	1.59007
0.77667	1.59569	0.77583	1.59058	0.77667	1.59015
0.7775	1.59575	0.77667	1.5905	0.7775	1.59028
0.77833	1.59577	0.7775	1.59049	0.77833	1.59034
0.77917	1.5958	0.77833	1.5905	0.77917	1.59028
0.78	1.59584	0.77917	1.59043	0.78	1.59028
0.78083	1.59588	0.78	1.59049	0.78083	1.59043
0.78167	1.59592	0.78083	1.59064	0.78167	1.59046
0.7825	1.59594	0.78167	1.59042	0.7825	1.5905
0.78333	1.59592	0.7825	1.59034	0.78333	1.5905
0.78417	1.59593	0.78333	1.59013	0.78417	1.59058
0.785	1.5959	0.78417	1.59048	0.785	1.59066
0.78583	1.5958	0.785	1.59059	0.78583	1.59069
0.78667	1.59584	0.78583	1.59056	0.78667	1.59073
0.7875	1.59587	0.78667	1.59066	0.7875	1.59073
0.78833	1.59589	0.7875	1.59078	0.78833	1.59079
0.78917	1.5959	0.78833	1.59074	0.78917	1.5909
0.79	1.59593	0.78917	1.59075	0.79	1.59092
0.79083	1.59593	0.79	1.59068	0.79083	1.59095
0.79167	1.59593	0.79083	1.59074	0.79167	1.59109
0.7925	1.59585	0.79167	1.59078	0.7925	1.59105
0.79333	1.59583	0.7925	1.59078	0.79333	1.59076
0.79417	1.59582	0.79333	1.59063	0.79417	1.59061
0.795	1.59579	0.79417	1.59044	0.795	1.59068
0.79583	1.59576	0.795	1.59022	0.79583	1.59071
0.79667	1.59576	0.79583	1.59014	0.79667	1.59052
0.7975	1.59575	0.79667	1.58989	0.7975	1.59024
0.79833	1.59577	0.7975	1.58989	0.79833	1.59033
0.79917	1.59583	0.79833	1.58982	0.79917	1.5904
0.8	1.59585	0.79917	1.58983	0.8	1.59047
0.80083	1.59577	0.8	1.58965	0.80083	1.59057
0.80167	1.59563	0.80083	1.58958	0.80167	1.59059
0.8025	1.59567	0.80167	1.5894	0.8025	1.59067
0.80333	1.59567	0.8025	1.58923	0.80333	1.59023
0.80417	1.59571	0.80333	1.58913	0.80417	1.58985
0.805	1.59574	0.80417	1.58942	0.805	1.58993
0.80583	1.59574	0.805	1.58922	0.80583	1.58988
0.80667	1.59576	0.80583	1.58918	0.80667	1.58994
0.8075	1.59578	0.80667	1.58922	0.8075	1.58988
0.80833	1.59578	0.8075	1.5893	0.80833	1.58959
0.80917	1.59581	0.80833	1.58925	0.80917	1.58969
0.81	1.59583	0.80917	1.58918	0.81	1.58979
0.81083	1.59586	0.81	1.58941	0.81083	1.58991
0.81167	1.59577	0.81083	1.58959	0.81167	1.58996
0.8125	1.59572	0.81167	1.58967	0.8125	1.59002
0.81333	1.59556	0.8125	1.58985	0.81333	1.59005
0.81417	1.59556	0.81333	1.58979	0.81417	1.59013
0.815	1.59561	0.81417	1.59008	0.815	1.59024
0.81583	1.59565	0.815	1.59017	0.81583	1.59035
0.81667	1.59566	0.81583	1.59025	0.81667	1.59042
0.8175	1.59568	0.81667	1.59016	0.8175	1.59048
0.81833	1.59569	0.8175	1.59018	0.81833	1.5906
0.81917	1.59567	0.81833	1.59045	0.81917	1.59077
0.82	1.59567	0.81917	1.59012	0.82	1.59086
0.82083	1.59563	0.82	1.59028	0.82083	1.59079
0.82167	1.59564	0.82083	1.59039	0.82167	1.59069
0.8225	1.59567	0.82167	1.59045	0.8225	1.59078
0.82333	1.59569	0.8225	1.5904	0.82333	1.59015
0.82417	1.59568	0.82333	1.59025	0.82417	1.58991
0.825	1.59567	0.82417	1.59045	0.825	1.59005
0.82583	1.59545	0.825	1.59035	0.82583	1.59005
0.82667	1.5955	0.82583	1.59057	0.82667	1.59016
0.8275	1.59555	0.82667	1.59067	0.8275	1.59024
0.82833	1.59555	0.8275	1.59072	0.82833	1.59032
0.82917	1.59553	0.82833	1.59093	0.82917	1.5904
0.83	1.59557	0.82917	1.59084	0.83	1.59045
0.83083	1.59562	0.83	1.59068	0.83083	1.59052
0.83167	1.59567	0.83083	1.59055	0.83167	1.59028
0.8325	1.5957	0.83167	1.59073	0.8325	1.58945
0.83333	1.59575	0.8325	1.59089	0.83333	1.58928
0.83417	1.59576	0.83333	1.59067	0.83417	1.58939
0.835	1.59567	0.83417	1.59077	0.835	1.58954
0.83583	1.59562	0.835	1.59064	0.83583	1.58964
0.83667	1.59564	0.83583	1.59065	0.83667	1.58974
0.8375	1.5957	0.83667	1.59056	0.8375	1.58982
0.83833	1.59574	0.8375	1.59032	0.83833	1.58995
0.83917	1.59573	0.83833	1.59033	0.83917	1.5901
0.84	1.59576	0.83917	1.59052	0.84	1.59019
0.84083	1.59578	0.84	1.59051	0.84083	1.59028
0.84167	1.59578	0.84083	1.59045	0.84167	1.59039
0.8425	1.59581	0.84167	1.5905	0.8425	1.59039
0.84333	1.59581	0.8425	1.59051	0.84333	1.59047
0.84417	1.59575	0.84333	1.5906	0.84417	1.59056
0.845	1.59564	0.84417	1.59081	0.845	1.59
0.84583	1.59552	0.845	1.59093	0.84583	1.59011
0.84667	1.59546	0.84583	1.59078	0.84667	1.5902
0.8475	1.59546	0.84667	1.59086	0.8475	1.59031
0.84833	1.5955	0.8475	1.59097	0.84833	1.59041
0.84917	1.59553	0.84833	1.59086	0.84917	1.59048
0.85	1.59553	0.84917	1.5911	0.85	1.59057
0.85083	1.59553	0.85	1.59087	0.85083	1.59066
0.85167	1.59556	0.85083	1.59077	0.85167	1.59049
0.8525	1.5956	0.85167	1.59074	0.8525	1.59038
0.85333	1.59562	0.8525	1.59063	0.85333	1.59046
0.85417	1.59565	0.85333	1.59052	0.85417	1.5905
0.855	1.59552	0.85417	1.59033	0.855	1.59062
0.85583	1.59555	0.855	1.59032	0.85583	1.59073
0.85667	1.59557	0.85583	1.59061	0.85667	1.59078
0.8575	1.59556	0.85667	1.59039	0.8575	1.59089
0.85833	1.59556	0.8575	1.59013	0.85833	1.59089
0.85917	1.59545	0.85833	1.58989	0.85917	1.59097
0.86	1.59535	0.85917	1.59011	0.86	1.59106
0.86083	1.5954	0.86	1.59021	0.86083	1.59112
0.86167	1.59543	0.86083	1.59055	0.86167	1.59107
0.8625	1.59546	0.86167	1.5905	0.8625	1.59101
0.86333	1.59548	0.8625	1.59042	0.86333	1.59078
0.86417	1.59545	0.86333	1.59033	0.86417	1.5906
0.865	1.59544	0.86417	1.59037	0.865	1.59067
0.86583	1.59547	0.865	1.59006	0.86583	1.59073
0.86667	1.59549	0.86583	1.59006	0.86667	1.59079
0.8675	1.59553	0.86667	1.59037	0.8675	1.59069
0.86833	1.59557	0.8675	1.59057	0.86833	1.58961
0.86917	1.59561	0.86833	1.59032	0.86917	1.5894
0.87	1.59561	0.86917	1.59039	0.87	1.58953
0.87083	1.59564	0.87	1.59011	0.87083	1.58962
0.87167	1.59566	0.87083	1.59016	0.87167	1.58968
0.8725	1.59567	0.87167	1.59021	0.8725	1.58971
0.87333	1.5957	0.8725	1.59033	0.87333	1.58981
0.87417	1.59559	0.87333	1.5905	0.87417	1.58988
0.875	1.59547	0.87417	1.59059	0.875	1.58998
0.87583	1.59541	0.875	1.59076	0.87583	1.59003
0.87667	1.59536	0.87583	1.59073	0.87667	1.59009
0.8775	1.59533	0.87667	1.59057	0.8775	1.59022
0.87833	1.59531	0.8775	1.59065	0.87833	1.59028
0.87917	1.59535	0.87833	1.5904	0.87917	1.59035
0.88	1.59539	0.87917	1.5903	0.88	1.59037
0.88083	1.59542	0.88	1.59037	0.88083	1.59048
0.88167	1.59544	0.88083	1.59022	0.88167	1.59053
0.8825	1.59548	0.88167	1.59035	0.8825	1.59059
0.88333	1.59551	0.8825	1.59017	0.88333	1.59064
0.88417	1.59537	0.88333	1.59026	0.88417	1.59075
0.885	1.59539	0.88417	1.59008	0.885	1.59087
0.88583	1.59543	0.885	1.59015	0.88583	1.59094
0.88667	1.59542	0.88583	1.59015	0.88667	1.59102
0.8875	1.59547	0.88667	1.59029	0.8875	1.5911
0.88833	1.59549	0.8875	1.59031	0.88833	1.59109
0.88917	1.59549	0.88833	1.59061	0.88917	1.59065
0.89	1.59547	0.88917	1.59043	0.89	1.59048
0.89083	1.59542	0.89	1.59058	0.89083	1.58997
0.89167	1.59543	0.89083	1.59041	0.89167	1.58985
0.8925	1.59545	0.89167	1.59067	0.8925	1.58957
0.89333	1.59542	0.8925	1.59069	0.89333	1.5897
0.89417	1.59546	0.89333	1.59081	0.89417	1.58977
0.895	1.59544	0.89417	1.59067	0.895	1.58988
0.89583	1.59549	0.895	1.59077	0.89583	1.58998
0.89667	1.59551	0.89583	1.59066	0.89667	1.59005
0.8975	1.59556	0.89667	1.59074	0.8975	1.59013
0.89833	1.59542	0.8975	1.59031	0.89833	1.5902
0.89917	1.59539	0.89833	1.59035	0.89917	1.5903
0.9	1.59532	0.89917	1.59025	0.9	1.58989
0.90083	1.59529	0.9	1.59028	0.90083	1.58974
0.90167	1.59527	0.90083	1.5901	0.90167	1.58984
0.9025	1.59526	0.90167	1.59005	0.9025	1.58993
0.90333	1.59532	0.9025	1.58992	0.90333	1.58998
0.90417	1.5953	0.90333	1.59006	0.90417	1.59008
0.905	1.59524	0.90417	1.59008	0.905	1.59011
0.90583	1.59527	0.905	1.59007	0.90583	1.59015
0.90667	1.59525	0.90583	1.59017	0.90667	1.59012
0.9075	1.59525	0.90667	1.59043	0.9075	1.59013
0.90833	1.5953	0.9075	1.5906	0.90833	1.58957
0.90917	1.59533	0.90833	1.59045	0.90917	1.58927
0.91	1.59535	0.90917	1.59064	0.91	1.58936
0.91083	1.59537	0.91	1.59053	0.91083	1.58943
0.91167	1.59541	0.91083	1.5905	0.91167	1.58947
0.9125	1.59543	0.91167	1.59063	0.9125	1.5896
0.91333	1.59547	0.9125	1.59064	0.91333	1.58965
0.91417	1.59551	0.91333	1.59074	0.91417	1.58975
0.915	1.59556	0.91417	1.59098	0.915	1.58983
0.91583	1.59557	0.915	1.59081	0.91583	1.58994
0.91667	1.59556	0.91583	1.59087	0.91667	1.59001
0.9175	1.59559	0.91667	1.59081	0.9175	1.59008
0.91833	1.59562	0.9175	1.59097	0.91833	1.59024
0.91917	1.59564	0.91833	1.59083	0.91917	1.59029
0.92	1.59564	0.91917	1.59106	0.92	1.59041
0.92083	1.59556	0.92	1.59119	0.92083	1.59041
0.92167	1.59548	0.92083	1.59119	0.92167	1.59041
0.9225	1.59551	0.92167	1.59113	0.9225	1.59051
0.92333	1.59545	0.9225	1.59096	0.92333	1.59045
0.92417	1.59542	0.92333	1.59084	0.92417	1.59024
0.925	1.59537	0.92417	1.5908	0.925	1.58971
0.92583	1.5954	0.925	1.59083	0.92583	1.58978
0.92667	1.59539	0.92583	1.5906	0.92667	1.58987
0.9275	1.59536	0.92667	1.59054	0.9275	1.58995
0.92833	1.59539	0.9275	1.59037	0.92833	1.5901
0.92917	1.59533	0.92833	1.5902	0.92917	1.59017
0.93	1.5952	0.92917	1.58999	0.93	1.5903
0.93083	1.5952	0.93	1.58996	0.93083	1.59039
0.93167	1.59523	0.93083	1.5898	0.93167	1.59045
0.9325	1.59515	0.93167	1.58987	0.9325	1.59038
0.93333	1.59518	0.9325	1.58982	0.93333	1.59042
0.93417	1.5952	0.93333	1.58984	0.93417	1.59056
0.935	1.59525	0.93417	1.58964	0.935	1.59062
0.93583	1.59529	0.935	1.58982	0.93583	1.59064
0.93667	1.59533	0.93583	1.59004	0.93667	1.58996
0.9375	1.59536	0.93667	1.59024	0.9375	1.58994
0.93833	1.59535	0.9375	1.59019	0.93833	1.59002
0.93917	1.59534	0.93833	1.59018	0.93917	1.59004
0.94	1.59536	0.93917	1.59036	0.94	1.59017
0.94083	1.59538	0.94	1.59042	0.94083	1.59022
0.94167	1.59532	0.94083	1.59047	0.94167	1.59032
0.9425	1.59536	0.94167	1.59049	0.9425	1.59039
0.94333	1.59538	0.9425	1.59049	0.94333	1.59008
0.94417	1.5954	0.94333	1.59058	0.94417	1.59009
0.945	1.59543	0.94417	1.59043	0.945	1.59021
0.94583	1.59531	0.945	1.59018	0.94583	1.5903
0.94667	1.59527	0.94583	1.59029	0.94667	1.59031
0.9475	1.59529	0.94667	1.59048	0.9475	1.59033
0.94833	1.5953	0.9475	1.59035	0.94833	1.59037
0.94917	1.59534	0.94833	1.5899	0.94917	1.59022
0.95	1.59536	0.94917	1.5901	0.95	1.59011
0.95083	1.59537	0.95	1.59011	0.95083	1.59009
0.95167	1.59532	0.95083	1.59017	0.95167	1.59025
0.9525	1.59509	0.95167	1.5902	0.9525	1.59022
0.95333	1.59502	0.9525	1.59029	0.95333	1.5902
0.95417	1.59507	0.95333	1.59044	0.95417	1.59025
0.955	1.5951	0.95417	1.59063	0.955	1.5902
0.95583	1.59515	0.955	1.59039	0.95583	1.5899
0.95667	1.59519	0.95583	1.59034	0.95667	1.5892
0.9575	1.59521	0.95667	1.59066	0.9575	1.58926
0.95833	1.59523	0.9575	1.59091	0.95833	1.58932
0.95917	1.59524	0.95833	1.59073	0.95917	1.58933
0.96	1.59522	0.95917	1.59079	0.96	1.58941
0.96083	1.59524	0.96	1.59094	0.96083	1.58951
0.96167	1.59528	0.96083	1.59089	0.96167	1.58951
0.9625	1.59532	0.96167	1.59096	0.9625	1.58961
0.96333	1.59535	0.9625	1.591	0.96333	1.58967
0.96417	1.59538	0.96333	1.59092	0.96417	1.58982
0.965	1.59542	0.96417	1.591	0.965	1.58992
0.96583	1.59542	0.965	1.59104	0.96583	1.59005
0.96667	1.59539	0.96583	1.59103	0.96667	1.59012
0.9675	1.59539	0.96667	1.5911	0.9675	1.59013
0.96833	1.59529	0.9675	1.59115	0.96833	1.59025
0.96917	1.59527	0.96833	1.59079	0.96917	1.59019
0.97	1.59526	0.96917	1.59061	0.97	1.59
0.97083	1.59523	0.97	1.59072	0.97083	1.58981
0.97167	1.59526	0.97083	1.59059	0.97167	1.58995
0.9725	1.5953	0.97167	1.59064	0.9725	1.58989
0.97333	1.59533	0.9725	1.59072	0.97333	1.58994
0.97417	1.59534	0.97333	1.59078	0.97417	1.58999
0.975	1.59538	0.97417	1.59071	0.975	1.58996
0.97583	1.59538	0.975	1.59057	0.97583	1.59009
0.97667	1.59532	0.97583	1.59052	0.97667	1.59019
0.9775	1.59529	0.97667	1.59061	0.9775	1.59029
0.97833	1.59522	0.9775	1.59077	0.97833	1.59033
0.97917	1.59519	0.97833	1.59061	0.97917	1.59042
0.98	1.59506	0.97917	1.59043	0.98	1.5905
0.98083	1.59506	0.98	1.59042	0.98083	1.59063
0.98167	1.59511	0.98083	1.59046	0.98167	1.59077
0.9825	1.59516	0.98167	1.59036	0.9825	1.5909
0.98333	1.59519	0.9825	1.59024	0.98333	1.59087
0.98417	1.59524	0.98333	1.59019	0.98417	1.59084
0.985	1.59528	0.98417	1.59018	0.985	1.59093
0.98583	1.59528	0.985	1.59013	0.98583	1.59096
0.98667	1.59521	0.98583	1.59013	0.98667	1.59103
0.9875	1.59517	0.98667	1.58995	0.9875	1.59096
0.98833	1.59519	0.9875	1.58996	0.98833	1.59089
0.98917	1.59522	0.98833	1.59019	0.98917	1.59015
0.99	1.59523	0.98917	1.59025	0.99	1.58955
0.99083	1.59525	0.99	1.59013	0.99083	1.5897
0.99167	1.59527	0.99083	1.59021	0.99167	1.58976
0.9925	1.59529	0.99167	1.59025	0.9925	1.58986
0.99333	1.59529	0.9925	1.59036	0.99333	1.58988
0.99417	1.59529	0.99333	1.59049	0.99417	1.58997
0.995	1.59532	0.99417	1.59054	0.995	1.59006
0.99583	1.5953	0.995	1.59041	0.99583	1.59012
0.99667	1.59528	0.99583	1.59064	0.99667	1.59019
0.9975	1.59529	0.99667	1.59074	0.9975	1.59027
0.99833	1.5953	0.9975	1.5906	0.99833	1.59039
0.99917	1.5953	0.99833	1.5904	0.99917	1.5904
1	1.59532	0.99917	1.59039	1	1.59047
1.00083	1.5953	1	1.59027	1.00083	1.59038
1.00167	1.59531	1.00083	1.59019	1.00167	1.59004
1.0025	1.59531	1.00167	1.59022	1.0025	1.59005
1.00333	1.59533	1.0025	1.59015	1.00333	1.59023
1.00417	1.59533	1.00333	1.59017	1.00417	1.59011
1.005	1.59521	1.00417	1.58992	1.005	1.59008
1.00583	1.59515	1.005	1.58981	1.00583	1.59016
1.00667	1.59518	1.00583	1.5898	1.00667	1.59018
1.0075	1.59521	1.00667	1.59006	1.0075	1.59022
1.00833	1.59523	1.0075	1.59032	1.00833	1.59023
1.00917	1.59526	1.00833	1.59051	1.00917	1.59025
1.01	1.59521	1.00917	1.59084	1.01	1.59012
1.01083	1.59519	1.01	1.59106	1.01083	1.58895
1.01167	1.5952	1.01083	1.59087	1.01167	1.58888
1.0125	1.59524	1.01167	1.5911	1.0125	1.58898
1.01333	1.59528	1.0125	1.5908	1.01333	1.58913
1.01417	1.59531	1.01333	1.59126	1.01417	1.58924
1.015	1.59533	1.01417	1.59144	1.015	1.58936
1.01583	1.59536	1.015	1.59171	1.01583	1.5895
1.01667	1.59537	1.01583	1.59158	1.01667	1.58959
1.0175	1.59537	1.01667	1.59153	1.0175	1.58966
1.01833	1.59527	1.0175	1.59137	1.01833	1.58954
1.01917	1.59505	1.01833	1.59102	1.01917	1.58954
1.02	1.59506	1.01917	1.59077	1.02	1.58961
1.02083	1.5949	1.02	1.5908	1.02083	1.58968
1.02167	1.59494	1.02083	1.59055	1.02167	1.58982
1.0225	1.59499	1.02167	1.59088	1.0225	1.58991
1.02333	1.59503	1.0225	1.59073	1.02333	1.58997
1.02417	1.59508	1.02333	1.59066	1.02417	1.59003
1.025	1.59512	1.02417	1.59047	1.025	1.59001
1.02583	1.59515	1.025	1.5904	1.02583	1.5901
1.02667	1.59508	1.02583	1.59042	1.02667	1.59012
1.0275	1.59508	1.02667	1.59039	1.0275	1.59011
1.02833	1.595	1.0275	1.59059	1.02833	1.59018
1.02917	1.59502	1.02833	1.59087	1.02917	1.59022
1.03	1.59502	1.02917	1.5908	1.03	1.59037
1.03083	1.59503	1.03	1.59068	1.03083	1.59051
1.03167	1.59501	1.03083	1.59051	1.03167	1.59053
1.0325	1.59496	1.03167	1.59037	1.0325	1.59053
1.03333	1.59495	1.0325	1.5903	1.03333	1.59057
1.03417	1.59497	1.03333	1.59025	1.03417	1.5905
1.035	1.59496	1.03417	1.59025	1.035	1.59059
1.03583	1.59492	1.035	1.59009	1.03583	1.59058
1.03667	1.59494	1.03583	1.59007	1.03667	1.59055
1.0375	1.59498	1.03667	1.58995	1.0375	1.59065
1.03833	1.59503	1.0375	1.58978	1.03833	1.59073
1.03917	1.59504	1.03833	1.58998	1.03917	1.59056
1.04	1.59509	1.03917	1.59016	1.04	1.58958
1.04083	1.59511	1.04	1.59029	1.04083	1.58961
1.04167	1.59514	1.04083	1.59026	1.04167	1.58963
1.0425	1.59513	1.04167	1.59035	1.0425	1.5897
1.04333	1.59515	1.0425	1.59035	1.04333	1.58978
1.04417	1.5951	1.04333	1.59042	1.04417	1.58972
1.045	1.59505	1.04417	1.59051	1.045	1.58957
1.04583	1.595	1.045	1.59056	1.04583	1.58966
1.04667	1.59499	1.04583	1.59064	1.04667	1.5897
1.0475	1.59501	1.04667	1.5907	1.0475	1.58978
1.04833	1.59504	1.0475	1.59064	1.04833	1.58988
1.04917	1.59505	1.04833	1.59065	1.04917	1.58987
1.05	1.59503	1.04917	1.59071	1.05	1.58993
1.05083	1.5949	1.05	1.59085	1.05083	1.5898
1.05167	1.59492	1.05083	1.5908	1.05167	1.58969
1.0525	1.59492	1.05167	1.59087	1.0525	1.58987
1.05333	1.59491	1.0525	1.59088	1.05333	1.58997
1.05417	1.59491	1.05333	1.59095	1.05417	1.59003
1.055	1.59493	1.05417	1.59095	1.055	1.59004
1.05583	1.59497	1.055	1.59079	1.05583	1.58995
1.05667	1.59499	1.05583	1.59057	1.05667	1.59003
1.0575	1.59502	1.05667	1.59059	1.0575	1.59009
1.05833	1.59496	1.0575	1.59063	1.05833	1.59017
1.05917	1.59496	1.05833	1.59057	1.05917	1.59019
1.06	1.59498	1.05917	1.59056	1.06	1.59028
1.06083	1.59502	1.06	1.59053	1.06083	1.5904
1.06167	1.59505	1.06083	1.5905	1.06167	1.59041
1.0625	1.59509	1.06167	1.59055	1.0625	1.59051
1.06333	1.59511	1.0625	1.59045	1.06333	1.59047
1.06417	1.59513	1.06333	1.59047	1.06417	1.59048
1.065	1.59516	1.06417	1.59046	1.065	1.58969
1.06583	1.5952	1.065	1.59057	1.06583	1.58929
1.06667	1.59523	1.06583	1.5907	1.06667	1.58935
1.0675	1.59524	1.06667	1.59058	1.0675	1.58949
1.06833	1.59519	1.0675	1.59065	1.06833	1.58956
1.06917	1.59521	1.06833	1.59061	1.06917	1.58961
1.07	1.59522	1.06917	1.59066	1.07	1.58966
1.07083	1.59522	1.07	1.59076	1.07083	1.58956
1.07167	1.5951	1.07083	1.59073	1.07167	1.58937
1.0725	1.59509	1.07167	1.5908	1.0725	1.58945
1.07333	1.59512	1.0725	1.5907	1.07333	1.58945
1.07417	1.59516	1.07333	1.59076	1.07417	1.58956
1.075	1.59518	1.07417	1.59077	1.075	1.58965
1.07583	1.59517	1.075	1.59096	1.07583	1.58968
1.07667	1.59519	1.07583	1.59099	1.07667	1.58972
1.0775	1.59506	1.07667	1.59072	1.0775	1.58987
1.07833	1.59501	1.0775	1.5909	1.07833	1.58995
1.07917	1.59502	1.07833	1.59082	1.07917	1.59006
1.08	1.59497	1.07917	1.59054	1.08	1.59016
1.08083	1.59492	1.08	1.59041	1.08083	1.59019
1.08167	1.59494	1.08083	1.59043	1.08167	1.59025
1.0825	1.59494	1.08167	1.59047	1.0825	1.59031
1.08333	1.59491	1.0825	1.59065	1.08333	1.59029
1.08417	1.59496	1.08333	1.59074	1.08417	1.59034
1.085	1.59499	1.08417	1.59045	1.085	1.59044
1.08583	1.59498	1.085	1.59067	1.08583	1.59046
1.08667	1.59497	1.08583	1.59078	1.08667	1.59043
1.0875	1.595	1.08667	1.59077	1.0875	1.59056
1.08833	1.59501	1.0875	1.59107	1.08833	1.59054
1.08917	1.59504	1.08833	1.59137	1.08917	1.59063
1.09	1.59501	1.08917	1.59143	1.09	1.59065
1.09083	1.59501	1.09	1.59142	1.09083	1.59064
1.09167	1.595	1.09083	1.59157	1.09167	1.59066
1.0925	1.59495	1.09167	1.59142	1.0925	1.59065
1.09333	1.59496	1.0925	1.59138	1.09333	1.59025
1.09417	1.59495	1.09333	1.59151	1.09417	1.58972
1.095	1.59492	1.09417	1.59132	1.095	1.58934
1.09583	1.59469	1.095	1.59146	1.09583	1.58875
1.09667	1.59468	1.09583	1.59134	1.09667	1.58886
1.0975	1.59467	1.09667	1.59125	1.0975	1.58894
1.09833	1.59471	1.0975	1.59098	1.09833	1.58907
1.09917	1.59477	1.09833	1.591	1.09917	1.58916
1.1	1.5948	1.09917	1.59111	1.1	1.58918
1.10083	1.59484	1.1	1.59092	1.10083	1.589
1.10167	1.59491	1.10083	1.5909	1.10167	1.58892
1.1025	1.59495	1.10167	1.59095	1.1025	1.58907
1.10333	1.59496	1.1025	1.59086	1.10333	1.58917
1.10417	1.59493	1.10333	1.59089	1.10417	1.58923
1.105	1.59485	1.10417	1.59082	1.105	1.58936
1.10583	1.59489	1.105	1.59076	1.10583	1.58943
1.10667	1.59489	1.10583	1.59083	1.10667	1.58958
1.1075	1.59488	1.10667	1.59092	1.1075	1.58969
1.10833	1.59485	1.1075	1.59089	1.10833	1.58978
1.10917	1.59487	1.10833	1.5908	1.10917	1.58988
1.11	1.59485	1.10917	1.59104	1.11	1.58987
1.11083	1.59488	1.11	1.59097	1.11083	1.58986
1.11167	1.59483	1.11083	1.59104	1.11167	1.58985
1.1125	1.59471	1.11167	1.5911	1.1125	1.58995
1.11333	1.59474	1.1125	1.59115	1.11333	1.59005
1.11417	1.59479	1.11333	1.59124	1.11417	1.58997
1.115	1.59482	1.11417	1.59126	1.115	1.58995
1.11583	1.5948	1.115	1.59108	1.11583	1.5901
1.11667	1.59484	1.11583	1.59117	1.11667	1.59011
1.1175	1.59487	1.11667	1.59096	1.1175	1.59015
1.11833	1.59484	1.1175	1.59101	1.11833	1.59023
1.11917	1.59486	1.11833	1.59078	1.11917	1.59013
1.12	1.5949	1.11917	1.59102	1.12	1.5899
1.12083	1.59491	1.12	1.59093	1.12083	1.59006
1.12167	1.59493	1.12083	1.59087	1.12167	1.58961
1.1225	1.59484	1.12167	1.5908	1.1225	1.58963
1.12333	1.59481	1.1225	1.5908	1.12333	1.58974
1.12417	1.59484	1.12333	1.59078	1.12417	1.58983
1.125	1.59479	1.12417	1.59083	1.125	1.58991
1.12583	1.59482	1.125	1.59076	1.12583	1.59006
1.12667	1.59479	1.12583	1.59097	1.12667	1.59011
1.1275	1.59482	1.12667	1.59088	1.1275	1.59019
1.12833	1.59484	1.1275	1.59089	1.12833	1.59025
1.12917	1.59487	1.12833	1.59087	1.12917	1.58981
1.13	1.59487	1.12917	1.59097	1.13	1.58973
1.13083	1.5948	1.13	1.59099	1.13083	1.58984
1.13167	1.59468	1.13083	1.591	1.13167	1.58988
1.1325	1.59472	1.13167	1.59084	1.1325	1.58986
1.13333	1.59475	1.1325	1.59085	1.13333	1.58995
1.13417	1.5948	1.13333	1.59078	1.13417	1.59009
1.135	1.59482	1.13417	1.59077	1.135	1.59013
1.13583	1.59471	1.135	1.5909	1.13583	1.5902
1.13667	1.59463	1.13583	1.59089	1.13667	1.59023
1.1375	1.59465	1.13667	1.59098	1.1375	1.5903
1.13833	1.59468	1.1375	1.5908	1.13833	1.59039
1.13917	1.59466	1.13833	1.59069	1.13917	1.59047
1.14	1.59468	1.13917	1.59051	1.14	1.59057
1.14083	1.59471	1.14	1.59039	1.14083	1.59039
1.14167	1.59474	1.14083	1.59035	1.14167	1.59039
1.1425	1.59476	1.14167	1.59045	1.1425	1.5901
1.14333	1.59474	1.1425	1.59057	1.14333	1.58991
1.14417	1.59475	1.14333	1.59076	1.14417	1.58978
1.145	1.59478	1.14417	1.59073	1.145	1.58993
1.14583	1.59482	1.145	1.59083	1.14583	1.58999
1.14667	1.59486	1.14583	1.59076	1.14667	1.59006
1.1475	1.59488	1.14667	1.59088	1.1475	1.59009
1.14833	1.5949	1.1475	1.59077	1.14833	1.59004
1.14917	1.59492	1.14833	1.59082	1.14917	1.5901
1.15	1.59494	1.14917	1.59087	1.15	1.5902
1.15083	1.59498	1.15	1.59092	1.15083	1.59017
1.15167	1.59498	1.15083	1.59095	1.15167	1.59022
1.1525	1.595	1.15167	1.59081	1.1525	1.59027
1.15333	1.59499	1.1525	1.5907	1.15333	1.5904
1.15417	1.59487	1.15333	1.59073	1.15417	1.59023
1.155	1.59486	1.15417	1.59057	1.155	1.58971
1.15583	1.59488	1.155	1.59068	1.15583	1.58934
1.15667	1.5948	1.15583	1.59061	1.15667	1.5889
1.1575	1.5948	1.15667	1.59074	1.1575	1.58893
1.15833	1.59483	1.1575	1.59092	1.15833	1.58906
1.15917	1.59486	1.15833	1.59098	1.15917	1.58914
1.16	1.59478	1.15917	1.59096	1.16	1.58913
1.16083	1.59482	1.16	1.59088	1.16083	1.58923
1.16167	1.5948	1.16083	1.59084	1.16167	1.58928
1.1625	1.59479	1.16167	1.59077	1.1625	1.58937
1.16333	1.59482	1.1625	1.59062	1.16333	1.58944
1.16417	1.59483	1.16333	1.59061	1.16417	1.58949
1.165	1.5948	1.16417	1.59059	1.165	1.58959
1.16583	1.59466	1.165	1.59077	1.16583	1.58958
1.16667	1.59467	1.16583	1.5907	1.16667	1.58962
1.1675	1.5947	1.16667	1.59063	1.1675	1.58972
1.16833	1.59474	1.1675	1.59067	1.16833	1.58984
1.16917	1.59478	1.16833	1.59073	1.16917	1.58989
1.17	1.5948	1.16917	1.59071	1.17	1.58993
1.17083	1.5948	1.17	1.59088	1.17083	1.59001
1.17167	1.59484	1.17083	1.59086	1.17167	1.59011
1.1725	1.59486	1.17167	1.5909	1.1725	1.59016
1.17333	1.59477	1.1725	1.59098	1.17333	1.59016
1.17417	1.59475	1.17333	1.59089	1.17417	1.5901
1.175	1.59477	1.17417	1.5908	1.175	1.5902
1.17583	1.5948	1.175	1.59082	1.17583	1.59026
1.17667	1.59484	1.17583	1.59088	1.17667	1.59011
1.1775	1.59488	1.17667	1.59084	1.1775	1.59013
1.17833	1.59485	1.1775	1.59101	1.17833	1.59011
1.17917	1.59466	1.17833	1.5909	1.17917	1.58977
1.18	1.59449	1.17917	1.59079	1.18	1.58902
1.18083	1.59453	1.18	1.59083	1.18083	1.58911
1.18167	1.59456	1.18083	1.59072	1.18167	1.58921
1.1825	1.59461	1.18167	1.59071	1.1825	1.58928
1.18333	1.59465	1.1825	1.59089	1.18333	1.58938
1.18417	1.59465	1.18333	1.59079	1.18417	1.58948
1.185	1.59465	1.18417	1.59086	1.185	1.58959
1.18583	1.59466	1.185	1.59088	1.18583	1.58971
1.18667	1.59471	1.18583	1.5909	1.18667	1.58981
1.1875	1.59476	1.18667	1.59073	1.1875	1.5899
1.18833	1.59473	1.1875	1.59089	1.18833	1.59
1.18917	1.59453	1.18833	1.59107	1.18917	1.59002
1.19	1.59455	1.18917	1.59102	1.19	1.59007
1.19083	1.5946	1.19	1.59125	1.19083	1.59
1.19167	1.59464	1.19083	1.59132	1.19167	1.58971
1.1925	1.59469	1.19167	1.59115	1.1925	1.58981
1.19333	1.59468	1.1925	1.59128	1.19333	1.5899
1.19417	1.59466	1.19333	1.5913	1.19417	1.58991
1.195	1.5947	1.19417	1.59119	1.195	1.58997
1.19583	1.59474	1.195	1.59121	1.19583	1.58994
1.19667	1.59476	1.19583	1.59118	1.19667	1.59004
1.1975	1.59479	1.19667	1.59122	1.1975	1.59008
1.19833	1.59482	1.1975	1.59126	1.19833	1.59012
1.19917	1.59486	1.19833	1.59149	1.19917	1.59016
1.2	1.59486	1.19917	1.59135	1.2	1.59026
1.20083	1.59482	1.2	1.59117	1.20083	1.59021
1.20167	1.5948	1.20083	1.59133	1.20167	1.58995
1.2025	1.59482	1.20167	1.59137	1.2025	1.58997
1.20333	1.59482	1.2025	1.59127	1.20333	1.59007
1.20417	1.59475	1.20333	1.59131	1.20417	1.59017
1.205	1.5947	1.20417	1.59153	1.205	1.59025
1.20583	1.59471	1.205	1.59158	1.20583	1.59017
1.20667	1.59468	1.20583	1.59151	1.20667	1.59016
1.2075	1.59473	1.20667	1.59147	1.2075	1.59022
1.20833	1.59477	1.2075	1.59139	1.20833	1.59028
1.20917	1.59479	1.20833	1.59133	1.20917	1.59038
1.21	1.59474	1.20917	1.59146	1.21	1.59039
1.21083	1.59464	1.21	1.59136	1.21083	1.59038
1.21167	1.59466	1.21083	1.59126	1.21167	1.59036
1.2125	1.59469	1.21167	1.59118	1.2125	1.59045
1.21333	1.59468	1.2125	1.59117	1.21333	1.5905
1.21417	1.59465	1.21333	1.59091	1.21417	1.59052
1.215	1.5947	1.21417	1.59083	1.215	1.5906
1.21583	1.59475	1.215	1.59089	1.21583	1.59068
1.21667	1.59478	1.21583	1.59081	1.21667	1.59078
1.2175	1.5947	1.21667	1.59077	1.2175	1.59087
1.21833	1.59471	1.2175	1.59083	1.21833	1.59051
1.21917	1.59465	1.21833	1.59078	1.21917	1.59031
1.22	1.59466	1.21917	1.5908	1.22	1.59036
1.22083	1.5947	1.22	1.59084	1.22083	1.59027
1.22167	1.59472	1.22083	1.59099	1.22167	1.59035
1.2225	1.59474	1.22167	1.59093	1.2225	1.59046
1.22333	1.59478	1.2225	1.59102	1.22333	1.5903
1.22417	1.59473	1.22333	1.59113	1.22417	1.58978
1.225	1.59473	1.22417	1.59107	1.225	1.58929
1.22583	1.59476	1.225	1.59124	1.22583	1.58905
1.22667	1.5948	1.22583	1.59124	1.22667	1.58872
1.2275	1.59482	1.22667	1.59133	1.2275	1.58884
1.22833	1.59481	1.2275	1.59138	1.22833	1.58892
1.22917	1.59473	1.22833	1.59129	1.22917	1.589
1.23	1.59473	1.22917	1.59135	1.23	1.58906
1.23083	1.59471	1.23	1.5913	1.23083	1.58914
1.23167	1.59473	1.23083	1.59141	1.23167	1.58925
1.2325	1.5947	1.23167	1.59142	1.2325	1.58932
1.23333	1.59462	1.2325	1.59146	1.23333	1.58944
1.23417	1.59459	1.23333	1.59153	1.23417	1.58955
1.235	1.59461	1.23417	1.59136	1.235	1.58956
1.23583	1.59466	1.235	1.59144	1.23583	1.58961
1.23667	1.59469	1.23583	1.59143	1.23667	1.58974
1.2375	1.59469	1.23667	1.59153	1.2375	1.58982
1.23833	1.5947	1.2375	1.59156	1.23833	1.58987
1.23917	1.59471	1.23833	1.59153	1.23917	1.59
1.24	1.59473	1.23917	1.5915	1.24	1.59008
1.24083	1.59475	1.24	1.59147	1.24083	1.59011
1.24167	1.59478	1.24083	1.59125	1.24167	1.59008
1.2425	1.59481	1.24167	1.59111	1.2425	1.59016
1.24333	1.59482	1.2425	1.59114	1.24333	1.59024
1.24417	1.59476	1.24333	1.59109	1.24417	1.59033
1.245	1.5947	1.24417	1.59101	1.245	1.59038
1.24583	1.59465	1.245	1.59099	1.24583	1.59048
1.24667	1.59453	1.24583	1.59074	1.24667	1.59059
1.2475	1.59451	1.24667	1.59081	1.2475	1.59063
1.24833	1.59449	1.2475	1.59066	1.24833	1.59034
1.24917	1.59452	1.24833	1.59069	1.24917	1.59014
1.25	1.59457	1.24917	1.59065	1.25	1.59014
1.25083	1.59458	1.25	1.59086	1.25083	1.59001
1.25167	1.59459	1.25083	1.59082	1.25167	1.58955
1.2525	1.59462	1.25167	1.59081	1.2525	1.58918
1.25333	1.59462	1.2525	1.59079	1.25333	1.58929
1.25417	1.59465	1.25333	1.59079	1.25417	1.58937
1.255	1.59467	1.25417	1.59087	1.255	1.5894
1.25583	1.59466	1.255	1.59106	1.25583	1.5895
1.25667	1.5946	1.25583	1.59115	1.25667	1.58958
1.2575	1.59455	1.25667	1.59126	1.2575	1.58971
1.25833	1.59453	1.2575	1.59131	1.25833	1.58981
1.25917	1.59459	1.25833	1.59138	1.25917	1.5899
1.26	1.59461	1.25917	1.59127	1.26	1.58995
1.26083	1.59464	1.26	1.59132	1.26083	1.58997
1.26167	1.59468	1.26083	1.59125	1.26167	1.59007
1.2625	1.59471	1.26167	1.59125	1.2625	1.59017
1.26333	1.59472	1.2625	1.5913	1.26333	1.59026
1.26417	1.5947	1.26333	1.59101	1.26417	1.59036
1.265	1.59473	1.26417	1.59105	1.265	1.59039
1.26583	1.59476	1.265	1.59088	1.26583	1.59042
1.26667	1.59475	1.26583	1.59092	1.26667	1.59035
1.2675	1.59468	1.26667	1.59084	1.2675	1.59032
1.26833	1.59473	1.2675	1.59084	1.26833	1.59043
1.26917	1.59466	1.26833	1.59093	1.26917	1.59055
1.27	1.59457	1.26917	1.59099	1.27	1.59044
1.27083	1.5946	1.27	1.59105	1.27083	1.5905
1.27167	1.59459	1.27083	1.59126	1.27167	1.59062
1.2725	1.5946	1.27167	1.59134	1.2725	1.59062
1.27333	1.59455	1.2725	1.59141	1.27333	1.59071
1.27417	1.59454	1.27333	1.59142	1.27417	1.59073
1.275	1.59457	1.27417	1.59143	1.275	1.59079
1.27583	1.59461	1.275	1.59148	1.27583	1.59088
1.27667	1.59465	1.27583	1.59164	1.27667	1.59095
1.2775	1.59467	1.27667	1.59176	1.2775	1.59085
1.27833	1.59467	1.2775	1.5918	1.27833	1.58983
1.27917	1.59467	1.27833	1.59177	1.27917	1.58952
1.28	1.5947	1.27917	1.59182	1.28	1.58943
1.28083	1.59472	1.28	1.59172	1.28083	1.58818
1.28167	1.59468	1.28083	1.59168	1.28167	1.58816
1.2825	1.59466	1.28167	1.59193	1.2825	1.58831
1.28333	1.59462	1.2825	1.59179	1.28333	1.58843
1.28417	1.59457	1.28333	1.59186	1.28417	1.58851
1.285	1.59462	1.28417	1.59168	1.285	1.58862
1.28583	1.59466	1.285	1.59168	1.28583	1.5887
1.28667	1.59461	1.28583	1.59176	1.28667	1.58879
1.2875	1.59456	1.28667	1.59173	1.2875	1.58891
1.28833	1.59457	1.2875	1.59169	1.28833	1.58903
1.28917	1.59455	1.28833	1.59166	1.28917	1.58909
1.29	1.59456	1.28917	1.59161	1.29	1.58915
1.29083	1.59455	1.29	1.5916	1.29083	1.58922
1.29167	1.59455	1.29083	1.59142	1.29167	1.58934
1.2925	1.59454	1.29167	1.59158	1.2925	1.58939
1.29333	1.59456	1.2925	1.59148	1.29333	1.58949
1.29417	1.59457	1.29333	1.5917	1.29417	1.58947
1.295	1.59461	1.29417	1.59168	1.295	1.58959
1.29583	1.59464	1.295	1.59165	1.29583	1.58969
1.29667	1.59466	1.29583	1.59177	1.29667	1.58982
1.2975	1.59471	1.29667	1.592	1.2975	1.58994
1.29833	1.59473	1.2975	1.59203	1.29833	1.59
1.29917	1.59462	1.29833	1.59189	1.29917	1.59002
1.3	1.59463	1.29917	1.59175	1.3	1.59009
1.30083	1.59467	1.3	1.59189	1.30083	1.5902
1.30167	1.59468	1.30083	1.59202	1.30167	1.59031
1.3025	1.59468	1.30167	1.59231	1.3025	1.59036
1.30333	1.59469	1.3025	1.59231	1.30333	1.5905
1.30417	1.59472	1.30333	1.59217	1.30417	1.59024
1.305	1.59464	1.30417	1.59202	1.305	1.58935
1.30583	1.59461	1.305	1.59195	1.30583	1.58929
1.30667	1.59457	1.30583	1.59169	1.30667	1.58935
1.3075	1.59454	1.30667	1.59158	1.3075	1.58895
1.30833	1.59453	1.3075	1.59183	1.30833	1.58865
1.30917	1.59455	1.30833	1.59201	1.30917	1.58875
1.31	1.59457	1.30917	1.59198	1.31	1.58887
1.31083	1.5946	1.31	1.59187	1.31083	1.58899
1.31167	1.5946	1.31083	1.59165	1.31167	1.58911
1.3125	1.59463	1.31167	1.59153	1.3125	1.5892
1.31333	1.59456	1.3125	1.59176	1.31333	1.58931
1.31417	1.59454	1.31333	1.59181	1.31417	1.58918
1.315	1.59456	1.31417	1.59177	1.315	1.58893
1.31583	1.59458	1.315	1.59187	1.31583	1.58896
1.31667	1.59462	1.31583	1.59205	1.31667	1.58902
1.3175	1.59462	1.31667	1.59191	1.3175	1.58916
1.31833	1.59462	1.3175	1.59181	1.31833	1.58921
1.31917	1.59459	1.31833	1.59173	1.31917	1.58932
1.32	1.59461	1.31917	1.59161	1.32	1.58939
1.32083	1.59454	1.32	1.59172	1.32083	1.58949
1.32167	1.59449	1.32083	1.59173	1.32167	1.5895
1.3225	1.59453	1.32167	1.59151	1.3225	1.58961
1.32333	1.59455	1.3225	1.59133	1.32333	1.58973
1.32417	1.5946	1.32333	1.59128	1.32417	1.58979
1.325	1.59461	1.32417	1.59133	1.325	1.58961
1.32583	1.59459	1.325	1.5913	1.32583	1.58966
1.32667	1.59459	1.32583	1.59132	1.32667	1.58977
1.3275	1.59461	1.32667	1.59121	1.3275	1.58994
1.32833	1.59455	1.3275	1.59119	1.32833	1.59002
1.32917	1.59451	1.32833	1.59126	1.32917	1.59008
1.33	1.59455	1.32917	1.59124	1.33	1.59011
1.33083	1.5946	1.33	1.59119	1.33083	1.59005
1.33167	1.59461	1.33083	1.59116	1.33167	1.58992
1.3325	1.59452	1.33167	1.59125	1.3325	1.5892
1.33333	1.59454	1.3325	1.59123	1.33333	1.589
1.33417	1.59458	1.33333	1.59128	1.33417	1.58911
1.335	1.59462	1.33417	1.59119	1.335	1.58913
1.33583	1.59464	1.335	1.59122	1.33583	1.58915
1.33667	1.59448	1.33583	1.59138	1.33667	1.58926
1.3375	1.59451	1.33667	1.59144	1.3375	1.58931
1.33833	1.59454	1.3375	1.59136	1.33833	1.58939
1.33917	1.59459	1.33833	1.59132	1.33917	1.58946
1.34	1.5946	1.33917	1.59138	1.34	1.58947
1.34083	1.59461	1.34	1.59157	1.34083	1.58926
1.34167	1.59465	1.34083	1.59176	1.34167	1.58928
1.3425	1.59466	1.34167	1.59194	1.3425	1.58943
1.34333	1.59463	1.3425	1.59176	1.34333	1.58951
1.34417	1.59462	1.34333	1.59197	1.34417	1.5896
1.345	1.59455	1.34417	1.59189	1.345	1.58973
1.34583	1.59451	1.345	1.59189	1.34583	1.58978
1.34667	1.59455	1.34583	1.59196	1.34667	1.58985
1.3475	1.5946	1.34667	1.59212	1.3475	1.5899
1.34833	1.59461	1.3475	1.59206	1.34833	1.58993
1.34917	1.59463	1.34833	1.59219	1.34917	1.58998
1.35	1.59465	1.34917	1.59218	1.35	1.59008
1.35083	1.59444	1.35	1.59217	1.35083	1.59015
1.35167	1.59444	1.35083	1.59224	1.35167	1.59021
1.3525	1.59441	1.35167	1.5923	1.3525	1.59034
1.35333	1.59443	1.3525	1.59211	1.35333	1.59041
1.35417	1.59445	1.35333	1.59216	1.35417	1.59052
1.355	1.59448	1.35417	1.59212	1.355	1.59059
1.35583	1.59452	1.355	1.59223	1.35583	1.59065
1.35667	1.59448	1.35583	1.59204	1.35667	1.59075
1.3575	1.59446	1.35667	1.59201	1.3575	1.59078
1.35833	1.59442	1.3575	1.59185	1.35833	1.59085
1.35917	1.59442	1.35833	1.59176	1.35917	1.59085
1.36	1.59446	1.35917	1.59144	1.36	1.59092
1.36083	1.59449	1.36	1.59124	1.36083	1.59096
1.36167	1.59449	1.36083	1.59126	1.36167	1.59099
1.3625	1.59451	1.36167	1.59123	1.3625	1.59111
1.36333	1.59454	1.3625	1.5913	1.36333	1.591
1.36417	1.59454	1.36333	1.59127	1.36417	1.59084
1.365	1.59451	1.36417	1.59094	1.365	1.58993
1.36583	1.59452	1.365	1.59095	1.36583	1.58964
1.36667	1.59455	1.36583	1.59099	1.36667	1.58973
1.3675	1.59451	1.36667	1.59108	1.3675	1.58984
1.36833	1.59452	1.3675	1.59102	1.36833	1.58937
1.36917	1.59454	1.36833	1.59117	1.36917	1.5889
1.37	1.59456	1.36917	1.59134	1.37	1.58837
1.37083	1.59456	1.37	1.59143	1.37083	1.58846
1.37167	1.59451	1.37083	1.59147	1.37167	1.58855
1.3725	1.59455	1.37167	1.59145	1.3725	1.58867
1.37333	1.59451	1.3725	1.59149	1.37333	1.58882
1.37417	1.59455	1.37333	1.59158	1.37417	1.58897
1.375	1.59459	1.37417	1.59158	1.375	1.58903
1.37583	1.59461	1.375	1.59173	1.37583	1.5891
1.37667	1.59462	1.37583	1.59163	1.37667	1.58919
1.3775	1.59463	1.37667	1.59169	1.3775	1.58931
1.37833	1.59466	1.3775	1.59164	1.37833	1.58939
1.37917	1.5946	1.37833	1.5915	1.37917	1.58951
1.38	1.59446	1.37917	1.59144	1.38	1.58957
1.38083	1.59442	1.38	1.59153	1.38083	1.5896
1.38167	1.59442	1.38083	1.59147	1.38167	1.58964
1.3825	1.59447	1.38167	1.59148	1.3825	1.5897
1.38333	1.59451	1.3825	1.59145	1.38333	1.58981
1.38417	1.59452	1.38333	1.59138	1.38417	1.5899
1.385	1.59451	1.38417	1.59128	1.385	1.58999
1.38583	1.59454	1.385	1.59124	1.38583	1.59003
1.38667	1.59458	1.38583	1.59115	1.38667	1.58996
1.3875	1.59462	1.38667	1.59129	1.3875	1.58997
1.38833	1.59464	1.3875	1.59137	1.38833	1.59001
1.38917	1.59462	1.38833	1.59133	1.38917	1.59013
1.39	1.59464	1.38917	1.59116	1.39	1.58943
1.39083	1.59467	1.39	1.59117	1.39083	1.58902
1.39167	1.59468	1.39083	1.59112	1.39167	1.58912
1.3925	1.5947	1.39167	1.59121	1.3925	1.58928
1.39333	1.59471	1.3925	1.5914	1.39333	1.58938
1.39417	1.59473	1.39333	1.59151	1.39417	1.5895
1.395	1.59476	1.39417	1.59182	1.395	1.58962
1.39583	1.59471	1.395	1.59183	1.39583	1.58973
1.39667	1.59465	1.39583	1.59178	1.39667	1.58967
1.3975	1.59467	1.39667	1.59183	1.3975	1.58955
1.39833	1.59466	1.3975	1.59188	1.39833	1.58965
1.39917	1.59463	1.39833	1.59184	1.39917	1.58975
1.4	1.59461	1.39917	1.59195	1.4	1.58986
1.40083	1.59461	1.4	1.59213	1.40083	1.58996
1.40167	1.5946	1.40083	1.5922	1.40167	1.59006
1.4025	1.59464	1.40167	1.59223	1.4025	1.59013
1.40333	1.59465	1.4025	1.59214	1.40333	1.59021
1.40417	1.59446	1.40333	1.59194	1.40417	1.59027
1.405	1.59447	1.40417	1.59201	1.405	1.59036
1.40583	1.59449	1.405	1.59216	1.40583	1.59043
1.40667	1.5945	1.40583	1.59212	1.40667	1.5905
1.4075	1.5945	1.40667	1.5921	1.4075	1.59058
1.40833	1.59451	1.4075	1.59208	1.40833	1.59053
1.40917	1.59454	1.40833	1.59206	1.40917	1.59058
1.41	1.59441	1.40917	1.59183	1.41	1.5906
1.41083	1.59437	1.41	1.59181	1.41083	1.59056
1.41167	1.59436	1.41083	1.59173	1.41167	1.59062
1.4125	1.5944	1.41167	1.59181	1.4125	1.59074
1.41333	1.59442	1.4125	1.59198	1.41333	1.59084
1.41417	1.59439	1.41333	1.59212	1.41417	1.59093
1.415	1.5944	1.41417	1.59214	1.415	1.59093
1.41583	1.59445	1.415	1.59211	1.41583	1.59103
1.41667	1.59446	1.41583	1.59205	1.41667	1.5911
1.4175	1.59449	1.41667	1.59211	1.4175	1.59117
1.41833	1.59447	1.4175	1.59193	1.41833	1.59122
1.41917	1.5943	1.41833	1.59207	1.41917	1.59126
1.42	1.59433	1.41917	1.59206	1.42	1.5913
1.42083	1.59436	1.42	1.59215	1.42083	1.59138
1.42167	1.59441	1.42083	1.5921	1.42167	1.59125
1.4225	1.59447	1.42167	1.59174	1.4225	1.59117
1.42333	1.59445	1.4225	1.59159	1.42333	1.59065
1.42417	1.59448	1.42333	1.5915	1.42417	1.59015
1.425	1.59444	1.42417	1.59136	1.425	1.58998
1.42583	1.59445	1.425	1.59138	1.42583	1.59
1.42667	1.59448	1.42583	1.59144	1.42667	1.59008
1.4275	1.59451	1.42667	1.5916	1.4275	1.59025
1.42833	1.59444	1.4275	1.5914	1.42833	1.59034
1.42917	1.59448	1.42833	1.59138	1.42917	1.59047
1.43	1.59449	1.42917	1.59132	1.43	1.5905
1.43083	1.59446	1.43	1.59136	1.43083	1.59057
1.43167	1.59447	1.43083	1.59155	1.43167	1.59072
1.4325	1.59448	1.43167	1.59157	1.4325	1.59008
1.43333	1.5945	1.4325	1.59141	1.43333	1.58998
1.43417	1.59442	1.43333	1.59167	1.43417	1.58995
1.435	1.59424	1.43417	1.59188	1.435	1.58954
1.43583	1.59427	1.435	1.59188	1.43583	1.58872
1.43667	1.59432	1.43583	1.59192	1.43667	1.58884
1.4375	1.59436	1.43667	1.59214	1.4375	1.58896
1.43833	1.5944	1.4375	1.59199	1.43833	1.58904
1.43917	1.59443	1.43833	1.59193	1.43917	1.58907
1.44	1.59446	1.43917	1.59194	1.44	1.58863
1.44083	1.5945	1.44	1.59192	1.44083	1.58863
1.44167	1.59446	1.44083	1.59189	1.44167	1.58875
1.4425	1.59442	1.44167	1.59212	1.4425	1.58886
1.44333	1.59442	1.4425	1.59198	1.44333	1.58895
1.44417	1.59445	1.44333	1.59188	1.44417	1.58903
1.445	1.59451	1.44417	1.59185	1.445	1.58914
1.44583	1.59455	1.445	1.59182	1.44583	1.5893
1.44667	1.59455	1.44583	1.59174	1.44667	1.58937
1.4475	1.59451	1.44667	1.59183	1.4475	1.58946
1.44833	1.5945	1.4475	1.59196	1.44833	1.58955
1.44917	1.59452	1.44833	1.59181	1.44917	1.58968
1.45	1.59452	1.44917	1.59197	1.45	1.58976
1.45083	1.59453	1.45	1.59208	1.45083	1.58977
1.45167	1.59455	1.45083	1.59201	1.45167	1.58987
1.4525	1.59456	1.45167	1.59219	1.4525	1.59001
1.45333	1.59453	1.4525	1.59215	1.45333	1.59007
1.45417	1.59443	1.45333	1.59238	1.45417	1.58978
1.455	1.59433	1.45417	1.59232	1.455	1.58986
1.45583	1.59437	1.455	1.59245	1.45583	1.59
1.45667	1.59439	1.45583	1.59253	1.45667	1.59013
1.4575	1.59437	1.45667	1.5924	1.4575	1.59019
1.45833	1.5944	1.4575	1.59237	1.45833	1.59014
1.45917	1.59435	1.45833	1.59202	1.45917	1.59013
1.46	1.59439	1.45917	1.59181	1.46	1.59004
1.46083	1.59439	1.46	1.59174	1.46083	1.58951
1.46167	1.59438	1.46083	1.59149	1.46167	1.58889
1.4625	1.59441	1.46167	1.59151	1.4625	1.58899
1.46333	1.59443	1.4625	1.59129	1.46333	1.58904
1.46417	1.59446	1.46333	1.59132	1.46417	1.58907
1.465	1.5945	1.46417	1.59129	1.465	1.58923
1.46583	1.59444	1.465	1.59112	1.46583	1.58935
1.46667	1.59435	1.46583	1.5912	1.46667	1.58939
1.4675	1.59432	1.46667	1.59119	1.4675	1.58952
1.46833	1.59432	1.4675	1.59136	1.46833	1.58959
1.46917	1.59435	1.46833	1.59158	1.46917	1.58935
1.47	1.59437	1.46917	1.59152	1.47	1.58928
1.47083	1.59438	1.47	1.59157	1.47083	1.58942
1.47167	1.59443	1.47083	1.59153	1.47167	1.58953
1.4725	1.59447	1.47167	1.59153	1.4725	1.58966
1.47333	1.59452	1.4725	1.59146	1.47333	1.58969
1.47417	1.59453	1.47333	1.59146	1.47417	1.58973
1.475	1.59453	1.47417	1.5917	1.475	1.58946
1.47583	1.59456	1.475	1.5917	1.47583	1.58904
1.47667	1.59456	1.47583	1.5919	1.47667	1.58917
1.4775	1.59455	1.47667	1.59199	1.4775	1.58928
1.47833	1.59454	1.4775	1.59189	1.47833	1.58937
1.47917	1.59442	1.47833	1.59195	1.47917	1.58944
1.48	1.59445	1.47917	1.59199	1.48	1.58957
1.48083	1.59448	1.48	1.59205	1.48083	1.58966
1.48167	1.5945	1.48083	1.59224	1.48167	1.58967
1.4825	1.59442	1.48167	1.59224	1.4825	1.58979
1.48333	1.59442	1.4825	1.5922	1.48333	1.58981
1.48417	1.59443	1.48333	1.59207	1.48417	1.58986
1.485	1.59446	1.48417	1.59209	1.485	1.58997
1.48583	1.59449	1.485	1.59204	1.48583	1.59004
1.48667	1.59451	1.48583	1.59207	1.48667	1.59009
1.4875	1.59452	1.48667	1.59214	1.4875	1.59003
1.48833	1.5945	1.4875	1.59214	1.48833	1.58998
1.48917	1.59449	1.48833	1.592	1.48917	1.58963
1.49	1.59451	1.48917	1.59199	1.49	1.58939
1.49083	1.5945	1.49	1.59177	1.49083	1.58946
1.49167	1.59446	1.49083	1.5918	1.49167	1.58958
1.4925	1.59448	1.49167	1.59181	1.4925	1.58965
1.49333	1.59449	1.4925	1.59187	1.49333	1.58965
1.49417	1.59453	1.49333	1.59189	1.49417	1.58967
1.495	1.59456	1.49417	1.59188	1.495	1.58969
1.49583	1.59457	1.495	1.59184	1.49583	1.58922
1.49667	1.5946	1.49583	1.59184	1.49667	1.58932
1.4975	1.5946	1.49667	1.59176	1.4975	1.58947
1.49833	1.59463	1.4975	1.59181	1.49833	1.58952
1.49917	1.59462	1.49833	1.59183	1.49917	1.58958
1.5	1.59459	1.49917	1.59191	1.5	1.58972
1.50083	1.59454	1.5	1.59184	1.50083	1.58981
1.50167	1.59451	1.50083	1.59192	1.50167	1.58976
1.5025	1.59446	1.50167	1.59182	1.5025	1.58983
1.50333	1.59435	1.5025	1.59174	1.50333	1.5899
1.50417	1.59427	1.50333	1.59174	1.50417	1.58998
1.505	1.59428	1.50417	1.59179	1.505	1.59005
1.50583	1.5943	1.505	1.59175	1.50583	1.59012
1.50667	1.59421	1.50583	1.59189	1.50667	1.5902
1.5075	1.59424	1.50667	1.59204	1.5075	1.59016
1.50833	1.59424	1.5075	1.59205	1.50833	1.59012
1.50917	1.59427	1.50833	1.59202	1.50917	1.5901
1.51	1.59431	1.50917	1.59201	1.51	1.59018
1.51083	1.59434	1.51	1.59191	1.51083	1.59023
1.51167	1.59436	1.51083	1.59198	1.51167	1.59018
1.5125	1.59436	1.51167	1.59207	1.5125	1.58995
1.51333	1.5944	1.5125	1.5919	1.51333	1.59001
1.51417	1.59444	1.51333	1.5918	1.51417	1.59008
1.515	1.59445	1.51417	1.59175	1.515	1.59015
1.51583	1.5945	1.515	1.5917	1.51583	1.59002
1.51667	1.5945	1.51583	1.59172	1.51667	1.59006
1.5175	1.59453	1.51667	1.59162	1.5175	1.59014
1.51833	1.59456	1.5175	1.59173	1.51833	1.5902
1.51917	1.59454	1.51833	1.5918	1.51917	1.5903
1.52	1.59453	1.51917	1.59183	1.52	1.59043
1.52083	1.59452	1.52	1.59183	1.52083	1.59028
1.52167	1.59444	1.52083	1.5917	1.52167	1.58957
1.5225	1.59441	1.52167	1.59171	1.5225	1.58927
1.52333	1.59446	1.5225	1.59183	1.52333	1.58881
1.52417	1.59444	1.52333	1.59186	1.52417	1.58891
1.525	1.59432	1.52417	1.59189	1.525	1.589
1.52583	1.59429	1.525	1.59183	1.52583	1.58912
1.52667	1.59431	1.52583	1.59191	1.52667	1.58917
1.5275	1.59433	1.52667	1.5919	1.5275	1.58919
1.52833	1.59422	1.5275	1.5919	1.52833	1.58931
1.52917	1.59419	1.52833	1.59201	1.52917	1.5894
1.53	1.59422	1.52917	1.59195	1.53	1.58952
1.53083	1.59426	1.53	1.59207	1.53083	1.58959
1.53167	1.59428	1.53083	1.59226	1.53167	1.58963
1.5325	1.5943	1.53167	1.59222	1.5325	1.58968
1.53333	1.59432	1.5325	1.59228	1.53333	1.58977
1.53417	1.59434	1.53333	1.59217	1.53417	1.58987
1.535	1.59429	1.53417	1.59211	1.535	1.5899
1.53583	1.59434	1.535	1.5922	1.53583	1.58994
1.53667	1.59438	1.53583	1.59223	1.53667	1.59003
1.5375	1.59442	1.53667	1.59223	1.5375	1.59009
1.53833	1.59441	1.5375	1.59203	1.53833	1.59013
1.53917	1.59441	1.53833	1.59223	1.53917	1.59027
1.54	1.59442	1.53917	1.59225	1.54	1.59033
1.54083	1.59443	1.54	1.59212	1.54083	1.59037
1.54167	1.5945	1.54083	1.5921	1.54167	1.59048
1.5425	1.59443	1.54167	1.59192	1.5425	1.59037
1.54333	1.59436	1.5425	1.59191	1.54333	1.59034
1.54417	1.5943	1.54333	1.59199	1.54417	1.59014
1.545	1.59433	1.54417	1.59182	1.545	1.58969
1.54583	1.59438	1.545	1.5916	1.54583	1.5898
1.54667	1.59443	1.54583	1.59157	1.54667	1.58989
1.5475	1.59443	1.54667	1.59171	1.5475	1.58999
1.54833	1.59446	1.5475	1.59159	1.54833	1.59004
1.54917	1.59435	1.54833	1.59139	1.54917	1.59004
1.55	1.59431	1.54917	1.59157	1.55	1.59013
1.55083	1.59433	1.55	1.59152	1.55083	1.59023
1.55167	1.59436	1.55083	1.59178	1.55167	1.59033
1.5525	1.59441	1.55167	1.59176	1.5525	1.59041
1.55333	1.59437	1.5525	1.5917	1.55333	1.5904
1.55417	1.59439	1.55333	1.59179	1.55417	1.58992
1.555	1.59441	1.55417	1.59201	1.555	1.58968
1.55583	1.59442	1.555	1.59208	1.55583	1.58977
1.55667	1.59444	1.55583	1.59191	1.55667	1.58966
1.5575	1.59445	1.55667	1.59198	1.5575	1.58914
1.55833	1.59447	1.5575	1.5922	1.55833	1.58909
1.55917	1.5944	1.55833	1.59203	1.55917	1.58915
1.56	1.59421	1.55917	1.59198	1.56	1.58922
1.56083	1.59418	1.56	1.59191	1.56083	1.58935
1.56167	1.59424	1.56083	1.59197	1.56167	1.58943
1.5625	1.59426	1.56167	1.59198	1.5625	1.58957
1.56333	1.59424	1.5625	1.59198	1.56333	1.58966
1.56417	1.59428	1.56333	1.59192	1.56417	1.58978
1.565	1.59433	1.56417	1.59181	1.565	1.58989
1.56583	1.5943	1.565	1.59202	1.56583	1.59001
1.56667	1.5943	1.56583	1.59204	1.56667	1.59004
1.5675	1.59428	1.56667	1.59184	1.5675	1.59011
1.56833	1.59424	1.5675	1.59181	1.56833	1.59007
1.56917	1.59428	1.56833	1.59181	1.56917	1.59007
1.57	1.59433	1.56917	1.59174	1.57	1.59016
1.57083	1.59436	1.57	1.59179	1.57083	1.59022
1.57167	1.59438	1.57083	1.59183	1.57167	1.59035
1.5725	1.59438	1.57167	1.59179	1.5725	1.59039
1.57333	1.59426	1.5725	1.59175	1.57333	1.59037
1.57417	1.59429	1.57333	1.59173	1.57417	1.59008
1.575	1.59434	1.57417	1.59158	1.575	1.59001
1.57583	1.59439	1.575	1.59147	1.57583	1.59007
1.57667	1.59431	1.57583	1.59153	1.57667	1.59009
1.5775	1.5943	1.57667	1.59156	1.5775	1.58998
1.57833	1.59435	1.5775	1.59159	1.57833	1.59002
1.57917	1.59436	1.57833	1.59163	1.57917	1.59018
1.58	1.59433	1.57917	1.5916	1.58	1.58918
1.58083	1.59434	1.58	1.5916	1.58083	1.58896
1.58167	1.59431	1.58083	1.59168	1.58167	1.5891
1.5825	1.59434	1.58167	1.59183	1.5825	1.58922
1.58333	1.59437	1.5825	1.59201	1.58333	1.58927
1.58417	1.59439	1.58333	1.59216	1.58417	1.58923
1.585	1.59439	1.58417	1.59225	1.585	1.58933
1.58583	1.59441	1.585	1.59235	1.58583	1.5894
1.58667	1.59443	1.58583	1.59251	1.58667	1.58951
1.5875	1.59444	1.58667	1.59258	1.5875	1.5896
1.58833	1.59447	1.5875	1.59262	1.58833	1.58954
1.58917	1.59435	1.58833	1.5926	1.58917	1.58955
1.59	1.59431	1.58917	1.59252	1.59	1.58954
1.59083	1.59431	1.59	1.59243	1.59083	1.58908
1.59167	1.59434	1.59083	1.59228	1.59167	1.5892
1.5925	1.59439	1.59167	1.59227	1.5925	1.58928
1.59333	1.5944	1.5925	1.59215	1.59333	1.58935
1.59417	1.59439	1.59333	1.59213	1.59417	1.58943
1.595	1.59437	1.59417	1.59202	1.595	1.58953
1.59583	1.59437	1.595	1.59193	1.59583	1.58966
1.59667	1.59438	1.59583	1.59193	1.59667	1.58973
1.5975	1.59439	1.59667	1.59201	1.5975	1.58967
1.59833	1.59435	1.5975	1.592	1.59833	1.5897
1.59917	1.59437	1.59833	1.59197	1.59917	1.58953
1.6	1.59435	1.59917	1.59204	1.6	1.58928
1.60083	1.59434	1.6	1.59213	1.60083	1.58937
1.60167	1.59437	1.60083	1.59204	1.60167	1.58949
1.6025	1.5944	1.60167	1.5921	1.6025	1.58965
1.60333	1.59439	1.6025	1.59219	1.60333	1.58938
1.60417	1.59437	1.60333	1.59222	1.60417	1.58919
1.605	1.59435	1.60417	1.59231	1.605	1.58927
1.60583	1.59438	1.605	1.59224	1.60583	1.58934
1.60667	1.59441	1.60583	1.59212	1.60667	1.58946
1.6075	1.59444	1.60667	1.59218	1.6075	1.5896
1.60833	1.59447	1.6075	1.59228	1.60833	1.5897
1.60917	1.59449	1.60833	1.59224	1.60917	1.58979
1.61	1.59448	1.60917	1.59213	1.61	1.58989
1.61083	1.59449	1.61	1.59204	1.61083	1.58945
1.61167	1.59441	1.61083	1.592	1.61167	1.58917
1.6125	1.59439	1.61167	1.59188	1.6125	1.58887
1.61333	1.59435	1.6125	1.59183	1.61333	1.58872
1.61417	1.59432	1.61333	1.59163	1.61417	1.5888
1.615	1.59435	1.61417	1.5917	1.615	1.58896
1.61583	1.59428	1.615	1.5917	1.61583	1.58906
1.61667	1.59422	1.61583	1.59184	1.61667	1.58911
1.6175	1.59423	1.61667	1.59171	1.6175	1.58923
1.61833	1.59418	1.6175	1.59178	1.61833	1.58931
1.61917	1.59422	1.61833	1.59188	1.61917	1.58946
1.62	1.59425	1.61917	1.59195	1.62	1.58943
1.62083	1.59429	1.62	1.59195	1.62083	1.58953
1.62167	1.59433	1.62083	1.59187	1.62167	1.58964
1.6225	1.59432	1.62167	1.59193	1.6225	1.58973
1.62333	1.59436	1.6225	1.59206	1.62333	1.58988
1.62417	1.59438	1.62333	1.59219	1.62417	1.58995
1.625	1.59441	1.62417	1.59216	1.625	1.59001
1.62583	1.59444	1.625	1.59192	1.62583	1.59012
1.62667	1.59444	1.62583	1.592	1.62667	1.5902
1.6275	1.59434	1.62667	1.59203	1.6275	1.59027
1.62833	1.59427	1.6275	1.59206	1.62833	1.59037
1.62917	1.59428	1.62833	1.59218	1.62917	1.59042
1.63	1.59432	1.62917	1.59223	1.63	1.58988
1.63083	1.59433	1.63	1.59239	1.63083	1.58855
1.63167	1.59427	1.63083	1.59256	1.63167	1.58865
1.6325	1.59426	1.63167	1.5927	1.6325	1.58878
1.63333	1.5943	1.6325	1.59262	1.63333	1.58886
1.63417	1.59431	1.63333	1.59271	1.63417	1.589
1.635	1.59433	1.63417	1.59297	1.635	1.58909
1.63583	1.59435	1.635	1.59312	1.63583	1.58916
1.63667	1.59431	1.63583	1.59298	1.63667	1.58929
1.6375	1.59437	1.63667	1.59295	1.6375	1.58937
1.63833	1.5944	1.6375	1.59285	1.63833	1.58948
1.63917	1.5944	1.63833	1.59283	1.63917	1.58962
1.64	1.59431	1.63917	1.5928	1.64	1.58971
1.64083	1.59436	1.64	1.59252	1.64083	1.58975
1.64167	1.59437	1.64083	1.59241	1.64167	1.58974
1.6425	1.59436	1.64167	1.59236	1.6425	1.58987
1.64333	1.59434	1.6425	1.59225	1.64333	1.58987
1.64417	1.59437	1.64333	1.59216	1.64417	1.58978
1.645	1.59434	1.64417	1.59204	1.645	1.58983
1.64583	1.59431	1.645	1.59212	1.64583	1.58992
1.64667	1.59434	1.64583	1.59221	1.64667	1.58999
1.6475	1.59424	1.64667	1.59217	1.6475	1.59001
1.64833	1.59422	1.6475	1.59221	1.64833	1.59004
1.64917	1.59423	1.64833	1.59218	1.64917	1.58999
1.65	1.59422	1.64917	1.59236	1.65	1.59006
1.65083	1.59426	1.65	1.59218	1.65083	1.59013
1.65167	1.5943	1.65083	1.59211	1.65167	1.59013
1.6525	1.59425	1.65167	1.59205	1.6525	1.59004
1.65333	1.59428	1.6525	1.59201	1.65333	1.59012
1.65417	1.59434	1.65333	1.59196	1.65417	1.59017
1.655	1.59436	1.65417	1.59204	1.655	1.58953
1.65583	1.59439	1.655	1.59188	1.65583	1.58964
1.65667	1.59443	1.65583	1.59204	1.65667	1.58969
1.6575	1.59443	1.65667	1.5918	1.6575	1.58967
1.65833	1.59433	1.6575	1.59179	1.65833	1.58984
1.65917	1.59418	1.65833	1.59179	1.65917	1.5895
1.66	1.59421	1.65917	1.59191	1.66	1.58928
1.66083	1.59423	1.66	1.59191	1.66083	1.58932
1.66167	1.59414	1.66083	1.59203	1.66167	1.58938
1.6625	1.59414	1.66167	1.59208	1.6625	1.58931
1.66333	1.59411	1.6625	1.59213	1.66333	1.58937
1.66417	1.59411	1.66333	1.59201	1.66417	1.58949
1.665	1.59415	1.66417	1.59196	1.665	1.58952
[truncated: 118,001 more rows]

## Sheet: Figure 3c
		Molar area density (nmol cm-2)
		Ni	Co	Fe
Electrolyte	As-deposited	11.02	20.44	10.36
	KOH	9.89	13.73	7.65
	KOH + Fe(II)	7.95	13.65	14.6
	KBi + Fe(II)	10.83	14.32	14.99

## Sheet: Figure 3d
	TOF (s-1)
Overpotential (mV)	KOH	KOH + Fe(II)	KBi +Fe(II)
280	0.0446	0.05049	0.23618
290	0.08064	0.11	0.43013
300	0.13921	0.22488	0.74291
310	0.23848	0.44089	1.22732
320	0.39665	0.83769	1.87641
330	0.6362	1.48426	2.45511

## Sheet: Figure 3e
KOH		KOH + Fe(II)		KBi + Fe(II)
Log J (mA cm-2)	Overpotential (mV)	Log J (mA cm-2)	Overpotential (mV)	Log J (mA cm-2)	Overpotential (mV)
-2.08715	219.958	-2.1383	199.96	-1.96221	199.933
-1.56427	239.861	-1.64345	219.876	-1.36015	219.733
-0.83727	259.256	-0.94448	239.382	-0.66118	238.666
-0.23521	277.024	-0.2971	257.258	-0.07855	254.896
0.21748	291.56	0.19916	271.404	0.30886	267.546
0.52327	302.935	0.53495	281.376	0.60891	275.147
		0.76479	288.384	0.78338	282.859

## Sheet: Figure 3f
Non-precious		Precious		NiCoFe-Bi
Overpotential (mV) for 10 mA-2geo	Mass activity (A mg-1) at 10 mA-2geo	Overpotential (mV) for 10 mA-2geo	Mass activity (A mg-1) at 10 mA-2geo	Overpotential (mV) for 10 mA-2geo	Mass activity (A mg-1) at 10 mA-2geo
220	0.02778	320	0.01	297	4.31965
320	0.06667	300	0.02358
270	0.02778	350	0.01
300	0.03534	400	0.01
350	0.03534	366	0.05
267	0.00526	393.4	0.07353
170	0.00345	270	0.8
316	0.07634	277	0.04762
300	0.05	330	0.00333
300	0.005	330	0.06667
250	0.01	330	0.07143
260	0.07143	350	0.07692
290	0.05	219	0.00455
244	0.01	338	0.04762
260	0.02358	380	0.02632
320	0.025	390	0.02564
320	0.01408	380	0.0125
270	0.005	380	0.0125
330	0.05	400	0.02778
240	0.00333	220	0.25
260	0.00333	310	0.03571
295	0.01	370	0.03571
330	0.01	339	0.05
311	0.34483	256	0.004
288	0.01	350	0.03001
325	0.03125	276	0.02638
262	0.04762	303	0.02638
310	0.01429	313	0.02638
239	0.025	300	0.02638
306	0.03125	294	0.02638
274.5	0.00457	255	0.02857
210	0.04	353	0.02857
230	0.04	300	0.02
310	0.04	1589.42	0.01
366	0.05
400	0.07353
350	0.05
340	0.08333
280	0.02857
190	0.025
283	0.01136
244	0.06667
320	0.00629
296	0.05
274	0.03333
290	0.00161
320	0.04
320	0.025
270	0.06667
243	0.02
283	0.01
318	0.05
245	0.05263
230	0.005
190	0.000387597
136	0.000833333
380	0.05
417	0.05
260	0.00345
252	0.2
240	0.00971
280	0.03226
246	0.03333
240	0.1
340	0.04902
325	0.04902
270	0.01
288	0.01
337	0.04
160	0.00256
180	0.00243
270	0.0125
206	0.04
232	0.04
257	0.0122
218	0.00103
286	0.1
300	0.06667
374	0.06667
320	0.04
390	0.06993
224	0.04
292	0.00263
370	0.07143
330	0.00566
380	0.00566
262	0.05
320	0.04167
340	0.02041
320	0.01
486	0.08333
354	0.03534
319	0.01
340	0.03571
310	0.05882
400	0.05
292	0.025
300	0.00385
290	0.2
309	0.00313
360	0.1
350	0.04
340	0.1
281	0.00303
320	0.06803
320	0.06536
288	0.00476
276	0.02222
258	0.00357
290	0.07143
331	0.07143
364	0.07143
377	0.07143
410	0.1
300	0.05
430	0.05
360	0.05
409	0.05
313	0.03534
274	0.005
260	0.07692
290	0.07692
330	0.07692
199	0.00455
280	0.025
347	0.14286
302	0.14286
393	0.14286
353	0.14286
385	0.14286
334	0.14286
260	0.05882
320	0.05882
277	0.01408
337	0.14286
377	0.14286
265	0.04762
330	0.03509
333	0.04762
280	0.37397
247	0.04
308	0.04
324	0.07042
260	0.01
280	0.03571
309	0.2
307	0.03571
310	0.01471
350	0.04
259	0.07143
278	0.07143
331	0.07143
340	0.03922
308	0.005
280	0.02778
354	0.03268
300	0.00658
267	0.04167
294	0.04167
228	0.00365
450	0.0125
500	0.0125
430	0.0125
390	0.0125
510	0.0125
1240	0.0125
470	0.0125
410	0.0125
550	0.0125
450	0.0125
530	0.0125
510	0.0125
500	0.0125
430	0.0125
1210	0.0125
370	0.02857
314	0.03509
300	0.03509
328	0.02778
360	0.06329
317	0.03333
330	0.02778
320	0.05
345	0.02
295	0.03571
371	0.02
284	0.01786
280	0.00917
270	0.03268
370	0.09009
276	0.05
270	0.01488
415	0.07067
265	0.01205
310	0.05102
267	0.01
336	8.54701
250	0.05
280	0.03571
315	0.03571
292	0.01
320	0.03571
340	0.03571
283	0.00833
367	0.05882
337	0.0122
280	0.00625
324	0.05
300	0.03774
315	0.03774
297	0.00345
262	0.004
310	0.06667
289	0.004
292	0.004
420	0.1
337	0.1
300	0.1
328	0.1
342	0.1
349	0.1
384	0.1
342	0.01
266	0.00286
296	0.03156
348	0.02485
265	0.03509
329	0.05
292	0.00149
142	0.00179
310	0.00476
240	0.3125
215	0.3125
230	0.00625
250	0.00625
260	0.2
270	0.1
360	0.025
288	0.08333
389	0.04167
250	0.00323
191	0.04762
279	0.04762
215	0.04762
232	0.04762
331	0.04762
277	0.04762
223	0.04762
301	0.04762
297	0.04762
290	0.04762
286	0.04762
313	0.05291
390	0.05
281	0.03497
326	0.04167
249.277	0.01
