# Supplementary material for: A self-healing catalyst for electrocatalytic and photoelectrochemical oxygen evolution in highly alkaline conditions
Source: Nat Commun. 2021 Oct 13;12:5980. doi: 10.1038/s41467-021-26281-0 (PMC8514436; doi:10.1038/s41467-021-26281-0)
Supplement: Supplementary file 3 — Source data for Figures 1-5 [file 41467_2021_26281_MOESM3_ESM.zip › Soruce_Data/Soruce_Data_Figure_4.xlsx]

## Sheet: Figure 4a
Time (h)	Potential (V vs. RHE)
0	1.45267
0.00278	1.60344
0.00556	1.60218
0.00833	1.60152
0.01111	1.60056
0.01389	1.60014
0.01667	1.59959
0.01944	1.60031
0.02222	1.59961
0.025	1.59905
0.02778	1.59833
0.03056	1.59863
0.03333	1.59854
0.03611	1.59871
0.03889	1.59879
0.04167	1.59884
0.04444	1.59905
0.04722	1.59923
0.05	1.59934
0.05278	1.5986
0.05556	1.59867
0.05833	1.59875
0.06111	1.59873
0.06389	1.59886
0.06667	1.59905
0.06944	1.59917
0.07222	1.59907
0.075	1.5994
0.07778	1.59967
0.08056	1.59959
0.08333	1.59974
0.08611	1.59974
0.08889	1.59904
0.09167	1.59892
0.09444	1.59902
0.09722	1.59791
0.1	1.59779
0.10278	1.59806
0.10556	1.5981
0.10833	1.59848
0.11111	1.59862
0.11389	1.59888
0.11667	1.59905
0.11944	1.59905
0.12222	1.59923
0.125	1.59854
0.12778	1.59793
0.13056	1.59808
0.13333	1.59816
0.13611	1.59823
0.13889	1.59839
0.14167	1.59854
0.14444	1.59856
0.14722	1.59883
0.15	1.59883
0.15278	1.59892
0.15556	1.59896
0.15833	1.59909
0.16111	1.59863
0.16389	1.59806
0.16667	1.59827
0.16944	1.59818
0.17222	1.59758
0.175	1.59772
0.17778	1.59795
0.18056	1.59806
0.18333	1.59833
0.18611	1.59848
0.18889	1.59881
0.19167	1.59907
0.19444	1.59907
0.19722	1.59909
0.2	1.59942
0.20278	1.59951
0.20556	1.59984
0.20833	1.5998
0.21111	1.59988
0.21389	1.5982
0.21667	1.59736
0.21944	1.59738
0.22222	1.59772
0.225	1.59778
0.22778	1.59795
0.23056	1.59791
0.23333	1.59783
0.23611	1.59795
0.23889	1.59827
0.24167	1.59841
0.24444	1.59848
0.24722	1.59879
0.25	1.59894
0.25278	1.59871
0.25556	1.599
0.25833	1.59946
0.26111	1.59944
0.26389	1.59827
0.26667	1.59848
0.26944	1.59823
0.27222	1.59856
0.275	1.59858
0.27778	1.59799
0.28056	1.59804
0.28333	1.5976
0.28611	1.59764
0.28889	1.598
0.29167	1.59806
0.29444	1.59814
0.29722	1.59827
0.3	1.5985
0.30278	1.59873
0.30556	1.5989
0.30833	1.5989
0.31111	1.59921
0.31389	1.5989
0.31667	1.59934
0.31944	1.59852
0.32222	1.59865
0.325	1.5976
0.32778	1.59751
0.33056	1.59755
0.33333	1.59776
0.33611	1.59806
0.33889	1.59814
0.34167	1.59806
0.34444	1.59841
0.34722	1.5977
0.35	1.59783
0.35278	1.59791
0.35556	1.59814
0.35833	1.59856
0.36111	1.59862
0.36389	1.59804
0.36667	1.59829
0.36944	1.59839
0.37222	1.59793
0.375	1.59797
0.37778	1.59827
0.38056	1.59837
0.38333	1.59869
0.38611	1.59865
0.38889	1.59884
0.39167	1.59905
0.39444	1.59818
0.39722	1.59844
0.4	1.59842
0.40278	1.59854
0.40556	1.59825
0.40833	1.59846
0.41111	1.59848
0.41389	1.59869
0.41667	1.5989
0.41944	1.59928
0.42222	1.59863
0.425	1.5982
0.42778	1.59829
0.43056	1.59856
0.43333	1.59877
0.43611	1.59877
0.43889	1.59783
0.44167	1.59799
0.44444	1.59808
0.44722	1.59841
0.45	1.59854
0.45278	1.59841
0.45556	1.59722
0.45833	1.59747
0.46111	1.59757
0.46389	1.59772
0.46667	1.59789
0.46944	1.59797
0.47222	1.59812
0.475	1.59827
0.47778	1.59862
0.48056	1.59854
0.48333	1.59905
0.48611	1.59905
0.48889	1.59755
0.49167	1.59768
0.49444	1.59806
0.49722	1.59816
0.5	1.598
0.50278	1.59835
0.50556	1.59854
0.50833	1.59875
0.51111	1.59894
0.51389	1.59921
0.51667	1.5977
0.51944	1.59816
0.52222	1.59802
0.525	1.59757
0.52778	1.59764
0.53056	1.59768
0.53333	1.59778
0.53611	1.59793
0.53889	1.59795
0.54167	1.59818
0.54444	1.5981
0.54722	1.59728
0.55	1.59757
0.55278	1.59779
0.55556	1.598
0.55833	1.59821
0.56111	1.5982
0.56389	1.59858
0.56667	1.59862
0.56944	1.59877
0.57222	1.59804
0.575	1.59753
0.57778	1.59772
0.58056	1.59785
0.58333	1.5982
0.58611	1.59835
0.58889	1.59839
0.59167	1.5985
0.59444	1.59766
0.59722	1.59774
0.6	1.59781
0.60278	1.59764
0.60556	1.59779
0.60833	1.59781
0.61111	1.59791
0.61389	1.59791
0.61667	1.5981
0.61944	1.59835
0.62222	1.59841
0.625	1.59837
0.62778	1.59789
0.63056	1.59823
0.63333	1.59827
0.63611	1.59865
0.63889	1.59793
0.64167	1.59814
0.64444	1.59823
0.64722	1.5985
0.65	1.59863
0.65278	1.59781
0.65556	1.59804
0.65833	1.59821
0.66111	1.59831
0.66389	1.59856
0.66667	1.59865
0.66944	1.59884
0.67222	1.59894
0.675	1.59894
0.67778	1.59863
0.68056	1.59793
0.68333	1.59787
0.68611	1.59739
0.68889	1.59736
0.69167	1.59726
0.69444	1.59755
0.69722	1.59768
0.7	1.59783
0.70278	1.59799
0.70556	1.59741
0.70833	1.59747
0.71111	1.59779
0.71389	1.59781
0.71667	1.59808
0.71944	1.59821
0.72222	1.59835
0.725	1.59837
0.72778	1.59797
0.73056	1.59814
0.73333	1.59841
0.73611	1.59854
0.73889	1.59863
0.74167	1.59865
0.74444	1.59875
0.74722	1.5989
0.75	1.59831
0.75278	1.59688
0.75556	1.59705
0.75833	1.59743
0.76111	1.59757
0.76389	1.59766
0.76667	1.59795
0.76944	1.59818
0.77222	1.59841
0.775	1.59854
0.77778	1.59846
0.78056	1.59867
0.78333	1.59879
0.78611	1.59799
0.78889	1.59806
0.79167	1.59829
0.79444	1.59831
0.79722	1.5985
0.8	1.59852
0.80278	1.59865
0.80556	1.59896
0.80833	1.59808
0.81111	1.5981
0.81389	1.59667
0.81667	1.59675
0.81944	1.59692
0.82222	1.59682
0.825	1.59709
0.82778	1.59709
0.83056	1.59728
0.83333	1.59747
0.83611	1.59766
0.83889	1.59806
0.84167	1.59797
0.84444	1.59835
0.84722	1.59842
0.85	1.59846
0.85278	1.59768
0.85556	1.59797
0.85833	1.59812
0.86111	1.59825
0.86389	1.59814
0.86667	1.59713
0.86944	1.59722
0.87222	1.59726
0.875	1.59758
0.87778	1.59774
0.88056	1.59797
0.88333	1.59799
0.88611	1.59825
0.88889	1.59758
0.89167	1.59758
0.89444	1.59774
0.89722	1.59802
0.9	1.59806
0.90278	1.59749
0.90556	1.59753
0.90833	1.59772
0.91111	1.59776
0.91389	1.59785
0.91667	1.59804
0.91944	1.59829
0.92222	1.59831
0.925	1.59841
0.92778	1.59854
0.93056	1.59854
0.93333	1.59871
0.93611	1.59778
0.93889	1.59726
0.94167	1.59728
0.94444	1.59747
0.94722	1.59757
0.95	1.59772
0.95278	1.59795
0.95556	1.59808
0.95833	1.5982
0.96111	1.59812
0.96389	1.59823
0.96667	1.59862
0.96944	1.59852
0.97222	1.59797
0.975	1.59644
0.97778	1.59663
0.98056	1.59688
0.98333	1.59686
0.98611	1.59707
0.98889	1.59711
0.99167	1.59718
0.99444	1.59747
0.99722	1.59779
1	1.59791
1.00278	1.59812
1.00556	1.59816
1.00833	1.59856
1.01111	1.59783
1.01389	1.59806
1.01667	1.59726
1.01944	1.59757
1.02222	1.59768
1.025	1.59776
1.02778	1.59686
1.03056	1.59703
1.03333	1.59711
1.03611	1.59696
1.03889	1.59713
1.04167	1.59739
1.04444	1.5973
1.04722	1.59747
1.05	1.59747
1.05278	1.59764
1.05556	1.59789
1.05833	1.59829
1.06111	1.59831
1.06389	1.59854
1.06667	1.59894
1.06944	1.59703
1.07222	1.59634
1.075	1.59644
1.07778	1.59684
1.08056	1.59696
1.08333	1.59718
1.08611	1.59762
1.08889	1.59757
1.09167	1.59787
1.09444	1.59802
1.09722	1.59808
1.1	1.59806
1.10278	1.59835
1.10556	1.59791
1.10833	1.59799
1.11111	1.59812
1.11389	1.5985
1.11667	1.59842
1.11944	1.59745
1.12222	1.59749
1.125	1.59749
1.12778	1.59671
1.13056	1.5969
1.13333	1.59684
1.13611	1.59717
1.13889	1.59728
1.14167	1.59747
1.14444	1.59758
1.14722	1.59762
1.15	1.59768
1.15278	1.59804
1.15556	1.59738
1.15833	1.59745
1.16111	1.59772
1.16389	1.59705
1.16667	1.59728
1.16944	1.5976
1.17222	1.59774
1.175	1.59772
1.17778	1.59747
1.18056	1.5977
1.18333	1.59797
1.18611	1.59797
1.18889	1.59816
1.19167	1.59846
1.19444	1.59732
1.19722	1.59772
1.2	1.59789
1.20278	1.59789
1.20556	1.59802
1.20833	1.59717
1.21111	1.59747
1.21389	1.5976
1.21667	1.59768
1.21944	1.59772
1.22222	1.59779
1.225	1.59791
1.22778	1.59812
1.23056	1.59844
1.23333	1.5986
1.23611	1.59799
1.23889	1.59776
1.24167	1.59701
1.24444	1.59718
1.24722	1.59738
1.25	1.59779
1.25278	1.59781
1.25556	1.598
1.25833	1.59829
1.26111	1.59841
1.26389	1.59783
1.26667	1.59739
1.26944	1.59751
1.27222	1.59753
1.275	1.59772
1.27778	1.59791
1.28056	1.598
1.28333	1.59821
1.28611	1.5985
1.28889	1.59757
1.29167	1.59705
1.29444	1.59728
1.29722	1.59738
1.3	1.59758
1.30278	1.59779
1.30556	1.59802
1.30833	1.598
1.31111	1.59825
1.31389	1.59758
1.31667	1.59795
1.31944	1.59766
1.32222	1.5972
1.325	1.59751
1.32778	1.5977
1.33056	1.59783
1.33333	1.59818
1.33611	1.59808
1.33889	1.59837
1.34167	1.5985
1.34444	1.59873
1.34722	1.5982
1.35	1.59791
1.35278	1.59749
1.35556	1.59781
1.35833	1.59778
1.36111	1.59717
1.36389	1.59709
1.36667	1.59718
1.36944	1.59718
1.37222	1.59747
1.375	1.59779
1.37778	1.59791
1.38056	1.59816
1.38333	1.59793
1.38611	1.59841
1.38889	1.59797
1.39167	1.59789
1.39444	1.59814
1.39722	1.59804
1.4	1.59783
1.40278	1.5977
1.40556	1.59783
1.40833	1.59802
1.41111	1.59814
1.41389	1.5982
1.41667	1.59724
1.41944	1.59751
1.42222	1.5976
1.425	1.59778
1.42778	1.59787
1.43056	1.5981
1.43333	1.59779
1.43611	1.5973
1.43889	1.59743
1.44167	1.59739
1.44444	1.5976
1.44722	1.59739
1.45	1.59722
1.45278	1.59757
1.45556	1.59766
1.45833	1.59793
1.46111	1.59799
1.46389	1.59736
1.46667	1.59755
1.46944	1.59741
1.47222	1.59783
1.475	1.59816
1.47778	1.598
1.48056	1.59839
1.48333	1.59839
1.48611	1.59873
1.48889	1.59734
1.49167	1.59745
1.49444	1.59774
1.49722	1.59768
1.5	1.59779
1.50278	1.59785
1.50556	1.59808
1.50833	1.59829
1.51111	1.59821
1.51389	1.59707
1.51667	1.59717
1.51944	1.59732
1.52222	1.59743
1.525	1.59766
1.52778	1.59758
1.53056	1.598
1.53333	1.5982
1.53611	1.59833
1.53889	1.59711
1.54167	1.59736
1.54444	1.59739
1.54722	1.59741
1.55	1.59688
1.55278	1.59703
1.55556	1.59732
1.55833	1.59751
1.56111	1.59764
1.56389	1.59768
1.56667	1.59806
1.56944	1.59814
1.57222	1.59846
1.575	1.59789
1.57778	1.59806
1.58056	1.59833
1.58333	1.59745
1.58611	1.59757
1.58889	1.59766
1.59167	1.59787
1.59444	1.59724
1.59722	1.59739
1.6	1.59743
1.60278	1.59762
1.60556	1.59764
1.60833	1.59799
1.61111	1.5982
1.61389	1.59829
1.61667	1.59841
1.61944	1.59779
1.62222	1.59785
1.625	1.59804
1.62778	1.59827
1.63056	1.5985
1.63333	1.59758
1.63611	1.59774
1.63889	1.59799
1.64167	1.59789
1.64444	1.59732
1.64722	1.59745
1.65	1.59745
1.65278	1.59673
1.65556	1.59688
1.65833	1.59705
1.66111	1.59726
1.66389	1.59738
1.66667	1.59758
1.66944	1.59774
1.67222	1.5976
1.675	1.59755
1.67778	1.59787
1.68056	1.59795
1.68333	1.59833
1.68611	1.59818
1.68889	1.59673
1.69167	1.59667
1.69444	1.59724
1.69722	1.5973
1.7	1.59753
1.70278	1.59774
1.70556	1.5977
1.70833	1.59707
1.71111	1.59732
1.71389	1.59757
1.71667	1.5977
1.71944	1.59799
1.72222	1.59682
1.725	1.59726
1.72778	1.59734
1.73056	1.5968
1.73333	1.5969
1.73611	1.59696
1.73889	1.59724
1.74167	1.59745
1.74444	1.59745
1.74722	1.59781
1.75	1.59779
1.75278	1.59808
1.75556	1.59797
1.75833	1.59783
1.76111	1.59793
1.76389	1.59661
1.76667	1.59701
1.76944	1.59709
1.77222	1.59718
1.775	1.59738
1.77778	1.59738
1.78056	1.59783
1.78333	1.59789
1.78611	1.59802
1.78889	1.59833
1.79167	1.59812
1.79444	1.59751
1.79722	1.59682
1.8	1.59682
1.80278	1.59688
1.80556	1.5973
1.80833	1.59745
1.81111	1.59751
1.81389	1.59768
1.81667	1.59783
1.81944	1.59694
1.82222	1.5972
1.825	1.59738
1.82778	1.59747
1.83056	1.59781
1.83333	1.59799
1.83611	1.59821
1.83889	1.59825
1.84167	1.59776
1.84444	1.59625
1.84722	1.59642
1.85	1.59669
1.85278	1.59684
1.85556	1.5972
1.85833	1.59741
1.86111	1.59749
1.86389	1.59776
1.86667	1.59802
1.86944	1.59717
1.87222	1.59711
1.875	1.5973
1.87778	1.59757
1.88056	1.59776
1.88333	1.59799
1.88611	1.5982
1.88889	1.5977
1.89167	1.59697
1.89444	1.59675
1.89722	1.59699
1.9	1.5972
1.90278	1.59755
1.90556	1.59745
1.90833	1.59758
1.91111	1.59678
1.91389	1.59694
1.91667	1.59671
1.91944	1.5969
1.92222	1.59699
1.925	1.59726
1.92778	1.59757
1.93056	1.59779
1.93333	1.59776
1.93611	1.59789
1.93889	1.5977
1.94167	1.59795
1.94444	1.59806
1.94722	1.59823
1.95	1.59844
1.95278	1.59736
1.95556	1.59749
1.95833	1.59758
1.96111	1.59778
1.96389	1.5969
1.96667	1.59715
1.96944	1.59736
1.97222	1.59757
1.975	1.59762
1.97778	1.59762
1.98056	1.59757
1.98333	1.59734
1.98611	1.59741
1.98889	1.59762
1.99167	1.59747
1.99444	1.59795
1.99722	1.59783
2	1.59804
2.00278	1.5985
2.00556	1.59844
2.00833	1.59741
2.01111	1.59676
2.01389	1.5969
2.01667	1.59694
2.01944	1.59732
2.02222	1.59741
2.025	1.5976
2.02778	1.59762
2.03056	1.59787
2.03333	1.59823
2.03611	1.59671
2.03889	1.59703
2.04167	1.59728
2.04444	1.59715
2.04722	1.59732
2.05	1.59686
2.05278	1.59673
2.05556	1.59692
2.05833	1.59709
2.06111	1.59718
2.06389	1.59743
2.06667	1.59781
2.06944	1.59781
2.07222	1.59779
2.075	1.59818
2.07778	1.59797
2.08056	1.59829
2.08333	1.5972
2.08611	1.59743
2.08889	1.5973
2.09167	1.59762
2.09444	1.59762
2.09722	1.5977
2.1	1.59781
2.10278	1.59738
2.10556	1.59671
2.10833	1.59671
2.11111	1.59682
2.11389	1.59699
2.11667	1.59688
2.11944	1.59722
2.12222	1.59715
2.125	1.59743
2.12778	1.59764
2.13056	1.59774
2.13333	1.59795
2.13611	1.59804
2.13889	1.59827
2.14167	1.59835
2.14444	1.59844
2.14722	1.59787
2.15	1.59795
2.15278	1.59804
2.15556	1.59818
2.15833	1.5968
2.16111	1.59673
2.16389	1.59634
2.16667	1.59688
2.16944	1.59692
2.17222	1.59717
2.175	1.59675
2.17778	1.59688
2.18056	1.59707
2.18333	1.59711
2.18611	1.59745
2.18889	1.59774
2.19167	1.59741
2.19444	1.59751
2.19722	1.59738
2.2	1.5977
2.20278	1.59657
2.20556	1.59686
2.20833	1.59675
2.21111	1.59703
2.21389	1.59732
2.21667	1.59722
2.21944	1.59732
2.22222	1.59722
2.225	1.59739
2.22778	1.59738
2.23056	1.59766
2.23333	1.598
2.23611	1.5981
2.23889	1.59831
2.24167	1.5961
2.24444	1.59625
2.24722	1.59654
2.25	1.59661
2.25278	1.59686
2.25556	1.59696
2.25833	1.59711
2.26111	1.5973
2.26389	1.59724
2.26667	1.59745
2.26944	1.59776
2.27222	1.59795
2.275	1.59701
2.27778	1.59636
2.28056	1.59682
2.28333	1.59669
2.28611	1.59696
2.28889	1.59684
2.29167	1.59739
2.29444	1.59734
2.29722	1.5976
2.3	1.5976
2.30278	1.59783
2.30556	1.598
2.30833	1.5972
2.31111	1.59692
2.31389	1.59696
2.31667	1.59718
2.31944	1.59741
2.32222	1.59753
2.325	1.59755
2.32778	1.59791
2.33056	1.59779
2.33333	1.5973
2.33611	1.59724
2.33889	1.59745
2.34167	1.59697
2.34444	1.59717
2.34722	1.59736
2.35	1.59749
2.35278	1.59751
2.35556	1.59778
2.35833	1.59781
2.36111	1.5964
2.36389	1.59644
2.36667	1.59638
2.36944	1.59675
2.37222	1.59678
2.375	1.59678
2.37778	1.59717
2.38056	1.59734
2.38333	1.59739
2.38611	1.59659
2.38889	1.59692
2.39167	1.59718
2.39444	1.59732
2.39722	1.59686
2.4	1.59726
2.40278	1.59684
2.40556	1.59703
2.40833	1.5972
2.41111	1.59726
2.41389	1.59768
2.41667	1.59791
2.41944	1.598
2.42222	1.59655
2.425	1.59644
2.42778	1.59669
2.43056	1.59667
2.43333	1.59694
2.43611	1.59692
2.43889	1.59732
2.44167	1.59724
2.44444	1.5977
2.44722	1.59768
2.45	1.59781
2.45278	1.59718
2.45556	1.5973
2.45833	1.59745
2.46111	1.59772
2.46389	1.59804
2.46667	1.59793
2.46944	1.59779
2.47222	1.59688
2.475	1.59699
2.47778	1.59688
2.48056	1.59724
2.48333	1.59722
2.48611	1.59667
2.48889	1.59682
2.49167	1.59711
2.49444	1.59739
2.49722	1.59745
2.5	1.5976
2.50278	1.59785
2.50556	1.59728
2.50833	1.59722
2.51111	1.59709
2.51389	1.59701
2.51667	1.59726
2.51944	1.59743
2.52222	1.59764
2.525	1.59768
2.52778	1.59676
2.53056	1.59703
2.53333	1.59732
2.53611	1.59728
2.53889	1.59751
2.54167	1.59762
2.54444	1.59774
2.54722	1.59785
2.55	1.59699
2.55278	1.59726
2.55556	1.59739
2.55833	1.59753
2.56111	1.59776
2.56389	1.59781
2.56667	1.59745
2.56944	1.59758
2.57222	1.59713
2.575	1.59652
2.57778	1.59673
2.58056	1.59678
2.58333	1.59694
2.58611	1.5972
2.58889	1.59734
2.59167	1.59751
2.59444	1.59793
2.59722	1.59718
2.6	1.59747
2.60278	1.59751
2.60556	1.5977
2.60833	1.5977
2.61111	1.59795
2.61389	1.59833
2.61667	1.59747
2.61944	1.59751
2.62222	1.5965
2.625	1.59657
2.62778	1.59699
2.63056	1.59709
2.63333	1.59717
2.63611	1.5968
2.63889	1.59657
2.64167	1.59671
2.64444	1.59694
2.64722	1.59701
2.65	1.59724
2.65278	1.59755
2.65556	1.59757
2.65833	1.59738
2.66111	1.59736
2.66389	1.59745
2.66667	1.59783
2.66944	1.59793
2.67222	1.59638
2.675	1.5964
2.67778	1.59644
2.68056	1.59673
2.68333	1.59696
2.68611	1.59711
2.68889	1.59705
2.69167	1.59711
2.69444	1.59745
2.69722	1.59757
2.7	1.59711
2.70278	1.59703
2.70556	1.59694
2.70833	1.59694
2.71111	1.59711
2.71389	1.59711
2.71667	1.59655
2.71944	1.59669
2.72222	1.59676
2.725	1.59707
2.72778	1.59705
2.73056	1.59728
2.73333	1.5976
2.73611	1.59764
2.73889	1.59766
2.74167	1.59776
2.74444	1.5969
2.74722	1.59692
2.75	1.5973
2.75278	1.59734
2.75556	1.59709
2.75833	1.59728
2.76111	1.59739
2.76389	1.59743
2.76667	1.59743
2.76944	1.59736
2.77222	1.59676
2.775	1.59688
2.77778	1.59686
2.78056	1.59696
2.78333	1.59697
2.78611	1.59726
2.78889	1.59747
2.79167	1.5976
2.79444	1.59776
2.79722	1.5969
2.8	1.59696
2.80278	1.59713
2.80556	1.59728
2.80833	1.59749
2.81111	1.59762
2.81389	1.59787
2.81667	1.59734
2.81944	1.59739
2.82222	1.59692
2.825	1.59699
2.82778	1.59717
2.83056	1.5972
2.83333	1.59732
2.83611	1.59751
2.83889	1.59772
2.84167	1.59762
2.84444	1.59789
2.84722	1.59696
2.85	1.59703
2.85278	1.59741
2.85556	1.59758
2.85833	1.59673
2.86111	1.59682
2.86389	1.59705
2.86667	1.59707
2.86944	1.59736
2.87222	1.59755
2.875	1.59781
2.87778	1.59791
2.88056	1.59804
2.88333	1.59818
2.88611	1.59818
2.88889	1.59642
2.89167	1.59667
2.89444	1.59684
2.89722	1.59705
2.9	1.59701
2.90278	1.59715
2.90556	1.59652
2.90833	1.59665
2.91111	1.59671
2.91389	1.5965
2.91667	1.59673
2.91944	1.59657
2.92222	1.59671
2.925	1.59707
2.92778	1.59701
2.93056	1.59726
2.93333	1.59732
2.93611	1.59745
2.93889	1.59787
2.94167	1.59804
2.94444	1.59785
2.94722	1.59577
2.95	1.59608
2.95278	1.59619
2.95556	1.59636
2.95833	1.59644
2.96111	1.5969
2.96389	1.59701
2.96667	1.59705
2.96944	1.5972
2.97222	1.59718
2.975	1.5977
2.97778	1.5976
2.98056	1.59696
2.98333	1.59697
2.98611	1.59713
2.98889	1.59726
2.99167	1.59745
2.99444	1.59743
2.99722	1.59633
3	1.59642
3.00278	1.59657
3.00556	1.5968
3.00833	1.59676
3.01111	1.59688
3.01389	1.59697
3.01667	1.59709
3.01944	1.59736
3.02222	1.59718
3.025	1.59749
3.02778	1.59783
3.03056	1.5977
3.03333	1.59772
3.03611	1.59648
3.03889	1.59663
3.04167	1.59692
3.04444	1.5969
3.04722	1.59697
3.05	1.59707
3.05278	1.59747
3.05556	1.59736
3.05833	1.59743
3.06111	1.59762
3.06389	1.59779
3.06667	1.59787
3.06944	1.59806
3.07222	1.59823
3.075	1.59827
3.07778	1.59726
3.08056	1.59688
3.08333	1.59717
3.08611	1.59724
3.08889	1.59728
3.09167	1.59745
3.09444	1.59762
3.09722	1.59779
3.1	1.59783
3.10278	1.5964
3.10556	1.59634
3.10833	1.59659
3.11111	1.59692
3.11389	1.59707
3.11667	1.59633
3.11944	1.59652
3.12222	1.59661
3.125	1.5968
3.12778	1.59682
3.13056	1.59621
3.13333	1.59638
3.13611	1.59675
3.13889	1.59669
3.14167	1.59688
3.14444	1.59713
3.14722	1.59738
3.15	1.59728
3.15278	1.59738
3.15556	1.59741
3.15833	1.59764
3.16111	1.59791
3.16389	1.5972
3.16667	1.59726
3.16944	1.59736
3.17222	1.59755
3.175	1.59789
3.17778	1.59659
3.18056	1.59648
3.18333	1.5968
3.18611	1.5968
3.18889	1.59684
3.19167	1.59655
3.19444	1.59682
3.19722	1.59724
3.2	1.59722
3.20278	1.59715
3.20556	1.5976
3.20833	1.59757
3.21111	1.59779
3.21389	1.59783
3.21667	1.5968
3.21944	1.59602
3.22222	1.59625
3.225	1.5964
3.22778	1.59652
3.23056	1.59684
3.23333	1.59692
3.23611	1.59688
3.23889	1.59709
3.24167	1.59722
3.24444	1.59745
3.24722	1.59745
3.25	1.59634
3.25278	1.59646
3.25556	1.59671
3.25833	1.5968
3.26111	1.59654
3.26389	1.59669
3.26667	1.59684
3.26944	1.59707
3.27222	1.59722
3.275	1.5968
3.27778	1.59697
3.28056	1.59701
3.28333	1.59732
3.28611	1.59749
3.28889	1.5977
3.29167	1.5973
3.29444	1.59734
3.29722	1.59724
3.3	1.59659
3.30278	1.59675
3.30556	1.59696
3.30833	1.59717
3.31111	1.59655
3.31389	1.59617
3.31667	1.59634
3.31944	1.59648
3.32222	1.59659
3.325	1.59686
3.32778	1.59711
3.33056	1.59726
3.33333	1.59732
3.33611	1.59749
3.33889	1.59768
3.34167	1.598
3.34444	1.59812
3.34722	1.59755
3.35	1.59768
3.35278	1.59757
3.35556	1.59671
3.35833	1.5969
3.36111	1.59703
3.36389	1.59713
3.36667	1.59738
3.36944	1.59718
3.37222	1.59745
3.375	1.59644
3.37778	1.59652
3.38056	1.59663
3.38333	1.59671
3.38611	1.59636
3.38889	1.5965
3.39167	1.59684
3.39444	1.59694
3.39722	1.59678
3.4	1.59655
3.40278	1.59665
3.40556	1.59699
3.40833	1.59701
3.41111	1.59739
3.41389	1.59667
3.41667	1.59707
3.41944	1.59699
3.42222	1.59738
3.425	1.59749
3.42778	1.59747
3.43056	1.59774
3.43333	1.59783
3.43611	1.59812
3.43889	1.59699
3.44167	1.59585
3.44444	1.59608
3.44722	1.59623
3.45	1.59634
3.45278	1.59678
3.45556	1.59676
3.45833	1.59694
3.46111	1.59722
3.46389	1.59755
3.46667	1.59781
3.46944	1.59715
3.47222	1.59743
3.475	1.59671
3.47778	1.59655
3.48056	1.5969
3.48333	1.59678
3.48611	1.59678
3.48889	1.59591
3.49167	1.59598
3.49444	1.59638
3.49722	1.59667
3.5	1.59678
3.50278	1.59682
3.50556	1.59694
3.50833	1.5972
3.51111	1.59726
3.51389	1.59755
3.51667	1.59781
3.51944	1.59799
3.52222	1.5955
3.525	1.59547
3.52778	1.59581
3.53056	1.596
3.53333	1.59631
3.53611	1.59629
3.53889	1.5964
3.54167	1.59665
3.54444	1.5968
3.54722	1.59697
3.55	1.5973
3.55278	1.59753
3.55556	1.59757
3.55833	1.59709
3.56111	1.59738
3.56389	1.5976
3.56667	1.59753
3.56944	1.59675
3.57222	1.59686
3.575	1.59703
3.57778	1.59709
3.58056	1.59738
3.58333	1.59734
3.58611	1.59738
3.58889	1.59766
3.59167	1.59646
3.59444	1.59648
3.59722	1.59594
3.6	1.59594
3.60278	1.59623
3.60556	1.59623
3.60833	1.59638
3.61111	1.59654
3.61389	1.59676
3.61667	1.5968
3.61944	1.59682
3.62222	1.59701
3.625	1.59732
3.62778	1.59743
3.63056	1.59766
3.63333	1.59785
3.63611	1.59795
3.63889	1.59724
3.64167	1.59638
3.64444	1.59646
3.64722	1.59661
3.65	1.59669
3.65278	1.59682
3.65556	1.59688
3.65833	1.59591
3.66111	1.5965
3.66389	1.5965
3.66667	1.59667
3.66944	1.59697
3.67222	1.59711
3.675	1.59703
3.67778	1.59676
3.68056	1.59657
3.68333	1.59648
3.68611	1.59596
3.68889	1.59613
3.69167	1.59608
3.69444	1.59661
3.69722	1.5964
3.7	1.59654
3.70278	1.59676
3.70556	1.59713
3.70833	1.59726
3.71111	1.59623
3.71389	1.59636
3.71667	1.59665
3.71944	1.59663
3.72222	1.59684
3.725	1.59699
3.72778	1.59715
3.73056	1.59732
3.73333	1.59669
3.73611	1.59627
3.73889	1.59621
3.74167	1.59608
3.74444	1.59587
3.74722	1.59585
3.75	1.59608
3.75278	1.59634
3.75556	1.59631
3.75833	1.59675
3.76111	1.59661
3.76389	1.59678
3.76667	1.59709
3.76944	1.59715
3.77222	1.59745
3.775	1.59768
3.77778	1.5976
3.78056	1.5964
3.78333	1.59657
3.78611	1.59591
3.78889	1.5961
3.79167	1.59613
3.79444	1.59615
3.79722	1.59642
3.8	1.59657
3.80278	1.59678
3.80556	1.59688
3.80833	1.59692
3.81111	1.59684
3.81389	1.5969
3.81667	1.59715
3.81944	1.59629
3.82222	1.59648
3.825	1.59652
3.82778	1.59688
3.83056	1.59675
3.83333	1.59673
3.83611	1.5968
3.83889	1.59705
3.84167	1.59726
3.84444	1.59728
3.84722	1.59629
3.85	1.59587
3.85278	1.59606
3.85556	1.59621
3.85833	1.59636
3.86111	1.59657
3.86389	1.59663
3.86667	1.59615
3.86944	1.59631
3.87222	1.59587
3.875	1.59598
3.87778	1.59625
3.88056	1.59661
3.88333	1.59676
3.88611	1.59676
3.88889	1.59671
3.89167	1.59573
3.89444	1.59583
3.89722	1.59602
3.9	1.59594
3.90278	1.59615
3.90556	1.59634
3.90833	1.59652
3.91111	1.59676
3.91389	1.59713
3.91667	1.59726
3.91944	1.59644
3.92222	1.59659
3.925	1.59634
3.92778	1.59634
3.93056	1.59657
3.93333	1.59661
3.93611	1.59717
3.93889	1.59699
3.94167	1.59657
3.94444	1.59682
3.94722	1.59688
3.95	1.59612
3.95278	1.59644
3.95556	1.59673
3.95833	1.59671
3.96111	1.59663
3.96389	1.59587
3.96667	1.59629
3.96944	1.59631
3.97222	1.596
3.975	1.59619
3.97778	1.59627
3.98056	1.59642
3.98333	1.59682
3.98611	1.59707
3.98889	1.5964
3.99167	1.59663
3.99444	1.59657
3.99722	1.59682
4	1.59699
4.00278	1.59717
4.00556	1.59627
4.00833	1.59606
4.01111	1.59575
4.01389	1.59594
4.01667	1.59615
4.01944	1.59634
4.02222	1.5965
4.025	1.59579
4.02778	1.59575
4.03056	1.5955
4.03333	1.59577
4.03611	1.59629
4.03889	1.59621
4.04167	1.5964
4.04444	1.59669
4.04722	1.59703
4.05	1.59629
4.05278	1.59665
4.05556	1.59657
4.05833	1.5961
4.06111	1.59619
4.06389	1.59648
4.06667	1.59684
4.06944	1.59602
4.07222	1.59621
4.075	1.59646
4.07778	1.59669
4.08056	1.5969
4.08333	1.59617
4.08611	1.59621
4.08889	1.59636
4.09167	1.59657
4.09444	1.59676
4.09722	1.5969
4.1	1.59724
4.10278	1.59734
4.10556	1.59758
4.10833	1.5976
4.11111	1.59774
4.11389	1.59789
4.11667	1.59789
4.11944	1.59671
4.12222	1.59654
4.125	1.59678
4.12778	1.5965
4.13056	1.59636
4.13333	1.59598
4.13611	1.59594
4.13889	1.5965
4.14167	1.59621
4.14444	1.5965
4.14722	1.59671
4.15	1.59671
4.15278	1.5969
4.15556	1.59718
4.15833	1.59734
4.16111	1.59738
4.16389	1.59747
4.16667	1.59764
4.16944	1.59785
4.17222	1.59776
4.175	1.59573
4.17778	1.59606
4.18056	1.59621
4.18333	1.59654
4.18611	1.59659
4.18889	1.59587
4.19167	1.5961
4.19444	1.59642
4.19722	1.5964
4.2	1.59657
4.20278	1.59598
4.20556	1.59619
4.20833	1.59646
4.21111	1.59654
4.21389	1.59701
4.21667	1.59709
4.21944	1.59711
4.22222	1.59613
4.225	1.59644
4.22778	1.59646
4.23056	1.59722
4.23333	1.59692
4.23611	1.59676
4.23889	1.59676
4.24167	1.59673
4.24444	1.59636
4.24722	1.5964
4.25	1.59686
4.25278	1.5968
4.25556	1.59709
4.25833	1.59734
4.26111	1.59768
4.26389	1.59772
4.26667	1.59682
4.26944	1.59564
4.27222	1.59625
4.275	1.59636
4.27778	1.59671
4.28056	1.59676
4.28333	1.59711
4.28611	1.59715
4.28889	1.59705
4.29167	1.59669
4.29444	1.5964
4.29722	1.59638
4.3	1.59654
4.30278	1.5965
4.30556	1.59629
4.30833	1.59631
4.31111	1.59661
4.31389	1.59657
4.31667	1.59648
4.31944	1.59684
4.32222	1.59705
4.325	1.59699
4.32778	1.59734
4.33056	1.59613
4.33333	1.59642
4.33611	1.59661
4.33889	1.59707
4.34167	1.59673
4.34444	1.59694
4.34722	1.59703
4.35	1.59715
4.35278	1.59739
4.35556	1.59705
4.35833	1.59676
4.36111	1.59751
4.36389	1.59638
4.36667	1.59591
4.36944	1.596
4.37222	1.59642
4.375	1.59633
4.37778	1.59621
4.38056	1.59644
4.38333	1.59661
4.38611	1.59678
4.38889	1.59701
4.39167	1.59711
4.39444	1.59663
4.39722	1.59682
4.4	1.59579
4.40278	1.59591
4.40556	1.59612
4.40833	1.59633
4.41111	1.59657
4.41389	1.59655
4.41667	1.59682
4.41944	1.59703
4.42222	1.59717
4.425	1.59636
4.42778	1.59657
4.43056	1.59678
4.43333	1.5964
4.43611	1.59654
4.43889	1.5968
4.44167	1.59661
4.44444	1.59694
4.44722	1.59718
4.45	1.59676
4.45278	1.59648
4.45556	1.59692
4.45833	1.59709
4.46111	1.59707
4.46389	1.59655
4.46667	1.59665
4.46944	1.59667
4.47222	1.59678
4.475	1.59629
4.47778	1.59667
4.48056	1.59667
4.48333	1.5969
4.48611	1.59697
4.48889	1.59652
4.49167	1.59594
4.49444	1.59606
4.49722	1.59669
4.5	1.59642
4.50278	1.59655
4.50556	1.59657
4.50833	1.59686
4.51111	1.59696
4.51389	1.59722
4.51667	1.59726
4.51944	1.59755
4.52222	1.59768
4.525	1.59701
4.52778	1.5972
4.53056	1.59594
4.53333	1.59608
4.53611	1.59619
4.53889	1.59633
4.54167	1.59659
4.54444	1.5965
4.54722	1.59606
4.55	1.5964
4.55278	1.5964
4.55556	1.5968
4.55833	1.59711
4.56111	1.59688
4.56389	1.5968
4.56667	1.59581
4.56944	1.59592
4.57222	1.59657
4.575	1.59638
4.57778	1.59636
4.58056	1.59659
4.58333	1.59671
4.58611	1.59678
4.58889	1.59713
4.59167	1.59709
4.59444	1.59663
4.59722	1.59615
4.6	1.59642
4.60278	1.59617
4.60556	1.59665
4.60833	1.59673
4.61111	1.59675
4.61389	1.59696
4.61667	1.59724
4.61944	1.59608
4.62222	1.59665
4.625	1.59608
4.62778	1.59648
4.63056	1.59646
4.63333	1.59654
4.63611	1.59661
4.63889	1.59707
4.64167	1.59707
4.64444	1.59705
4.64722	1.59736
4.65	1.59728
4.65278	1.59738
4.65556	1.59768
4.65833	1.59758
4.66111	1.59654
4.66389	1.59644
4.66667	1.59636
4.66944	1.59652
4.67222	1.59602
4.675	1.59636
4.67778	1.59671
4.68056	1.59667
4.68333	1.59669
4.68611	1.5969
4.68889	1.59713
4.69167	1.59629
4.69444	1.59669
4.69722	1.59722
4.7	1.59717
4.70278	1.59707
4.70556	1.59602
4.70833	1.59615
4.71111	1.5964
4.71389	1.59646
4.71667	1.59654
4.71944	1.59697
4.72222	1.596
4.725	1.59613
4.72778	1.5964
4.73056	1.59634
4.73333	1.59648
4.73611	1.59663
4.73889	1.59669
4.74167	1.59655
4.74444	1.59661
4.74722	1.59612
4.75	1.59621
4.75278	1.59696
4.75556	1.59657
4.75833	1.59697
4.76111	1.59633
4.76389	1.59722
4.76667	1.59722
4.76944	1.59591
4.77222	1.59633
4.775	1.59627
4.77778	1.59617
4.78056	1.59644
4.78333	1.59675
4.78611	1.59678
4.78889	1.59608
4.79167	1.59663
4.79444	1.59705
4.79722	1.59713
4.8	1.59718
4.80278	1.59673
4.80556	1.59692
4.80833	1.59694
4.81111	1.59722
4.81389	1.59743
4.81667	1.59751
4.81944	1.5964
4.82222	1.59718
4.825	1.59745
4.82778	1.59741
4.83056	1.59634
4.83333	1.59591
4.83611	1.59617
4.83889	1.59627
4.84167	1.59682
4.84444	1.59663
4.84722	1.59705
4.85	1.59682
4.85278	1.59703
4.85556	1.59655
4.85833	1.59577
4.86111	1.59594
4.86389	1.59617
4.86667	1.5961
4.86944	1.59652
4.87222	1.59652
4.875	1.59694
4.87778	1.59667
4.88056	1.59684
4.88333	1.59623
4.88611	1.59625
4.88889	1.5965
4.89167	1.59608
4.89444	1.59602
4.89722	1.59571
4.9	1.59591
4.90278	1.59648
4.90556	1.59608
4.90833	1.59629
4.91111	1.59631
4.91389	1.59654
4.91667	1.59629
4.91944	1.59642
4.92222	1.5969
4.925	1.59705
4.92778	1.59707
4.93056	1.59732
4.93333	1.59717
4.93611	1.5965
4.93889	1.59699
4.94167	1.59676
4.94444	1.59684
4.94722	1.59655
4.95	1.59644
4.95278	1.59654
4.95556	1.59606
4.95833	1.59604
4.96111	1.59638
4.96389	1.59655
4.96667	1.59655
4.96944	1.59675
4.97222	1.59682
4.975	1.59717
4.97778	1.59633
4.98056	1.59707
4.98333	1.59675
4.98611	1.59655
4.98889	1.59571
4.99167	1.59598
4.99444	1.59642
4.99722	1.59596
5	1.59642
5.00278	1.59636
5.00556	1.59659
5.00833	1.59699
5.01111	1.59644
5.01389	1.59633
5.01667	1.59671
5.01944	1.59697
5.02222	1.59701
5.025	1.59644
5.02778	1.59587
5.03056	1.59602
5.03333	1.59678
5.03611	1.59636
5.03889	1.59673
5.04167	1.59692
5.04444	1.59705
5.04722	1.59675
5.05	1.59726
5.05278	1.5972
5.05556	1.59676
5.05833	1.59749
5.06111	1.59673
5.06389	1.59631
5.06667	1.59585
5.06944	1.59587
5.07222	1.59644
5.075	1.59652
5.07778	1.59657
5.08056	1.5969
5.08333	1.59715
5.08611	1.59743
5.08889	1.59726
5.09167	1.59581
5.09444	1.59617
5.09722	1.59604
5.1	1.59646
5.10278	1.5965
5.10556	1.59659
5.10833	1.59673
5.11111	1.59707
5.11389	1.59726
5.11667	1.59699
5.11944	1.59673
5.12222	1.59688
5.125	1.59694
5.12778	1.59627
5.13056	1.59541
5.13333	1.59564
5.13611	1.59585
5.13889	1.59608
5.14167	1.59623
5.14444	1.5964
5.14722	1.59612
5.15	1.59657
5.15278	1.59592
5.15556	1.596
5.15833	1.596
5.16111	1.5961
5.16389	1.59591
5.16667	1.59564
5.16944	1.59627
5.17222	1.59633
5.175	1.59633
5.17778	1.59633
5.18056	1.59665
5.18333	1.59663
5.18611	1.59682
5.18889	1.59676
5.19167	1.59625
5.19444	1.59575
5.19722	1.59598
5.2	1.59617
5.20278	1.59631
5.20556	1.59669
5.20833	1.59718
5.21111	1.59684
5.21389	1.59654
5.21667	1.59612
5.21944	1.59592
5.22222	1.59617
5.225	1.59631
5.22778	1.59699
5.23056	1.59661
5.23333	1.59688
5.23611	1.5968
5.23889	1.59686
5.24167	1.59699
5.24444	1.59711
5.24722	1.59709
5.25	1.59741
5.25278	1.5977
5.25556	1.59579
5.25833	1.5956
5.26111	1.59562
5.26389	1.59577
5.26667	1.59596
5.26944	1.5961
5.27222	1.59636
5.275	1.59634
5.27778	1.59631
5.28056	1.5973
5.28333	1.5968
5.28611	1.59676
5.28889	1.5972
5.29167	1.59713
5.29444	1.59566
5.29722	1.59596
5.3	1.59604
5.30278	1.59619
5.30556	1.59655
5.30833	1.59617
5.31111	1.5964
5.31389	1.5964
5.31667	1.59669
5.31944	1.59667
5.32222	1.59654
5.325	1.59715
5.32778	1.59715
5.33056	1.59705
5.33333	1.59715
5.33611	1.59642
5.33889	1.59634
5.34167	1.59654
5.34444	1.59663
5.34722	1.59581
5.35	1.5965
5.35278	1.59554
5.35556	1.59541
5.35833	1.59598
5.36111	1.59619
5.36389	1.59631
5.36667	1.59633
5.36944	1.59638
5.37222	1.59627
5.375	1.59699
5.37778	1.59686
5.38056	1.59718
5.38333	1.59665
5.38611	1.59585
5.38889	1.59602
5.39167	1.59648
5.39444	1.59654
5.39722	1.59663
5.4	1.59596
5.40278	1.59619
5.40556	1.59621
5.40833	1.59634
5.41111	1.59638
5.41389	1.59621
5.41667	1.59673
5.41944	1.59587
5.42222	1.59604
5.425	1.59615
5.42778	1.59549
5.43056	1.59591
5.43333	1.59533
5.43611	1.59638
5.43889	1.59598
5.44167	1.59654
5.44444	1.59697
5.44722	1.59699
5.45	1.59741
5.45278	1.5973
5.45556	1.59688
5.45833	1.596
5.46111	1.5961
5.46389	1.59648
5.46667	1.59602
5.46944	1.59606
5.47222	1.59648
5.475	1.5964
5.47778	1.59604
5.48056	1.59617
5.48333	1.59684
5.48611	1.59613
5.48889	1.59638
5.49167	1.59634
5.49444	1.59659
5.49722	1.59629
5.5	1.59648
5.50278	1.59675
5.50556	1.59703
5.50833	1.59745
5.51111	1.59724
5.51389	1.59739
5.51667	1.59745
5.51944	1.59745
5.52222	1.59768
5.525	1.59692
5.52778	1.59724
5.53056	1.59638
5.53333	1.5957
5.53611	1.59558
5.53889	1.59575
5.54167	1.59587
5.54444	1.596
5.54722	1.59619
5.55	1.59642
[truncated: 357,998+ more rows]

## Sheet: Figure 4b
Time (h)	Potential (V vs. RHE)
0.000833333	1.7186
0.00167	1.71451
0.0025	1.71269
0.00333	1.71193
0.00417	1.71071
0.005	1.71003
0.00583	1.71012
0.00667	1.70932
0.0075	1.70908
0.00833	1.70897
0.00917	1.70888
0.01	1.70739
0.01083	1.70663
0.01167	1.70598
0.0125	1.70645
0.01333	1.70615
0.01417	1.70688
0.015	1.70709
0.01583	1.70664
0.01667	1.70666
0.0175	1.70625
0.01833	1.70625
0.01917	1.70531
0.02	1.70631
0.02083	1.7066
0.02167	1.70666
0.0225	1.70573
0.02333	1.70652
0.02417	1.70618
0.025	1.70496
0.02583	1.7043
0.02667	1.70546
0.0275	1.70463
0.02833	1.7048
0.02917	1.70434
0.03	1.70498
0.03083	1.706
0.03167	1.70542
0.0325	1.70564
0.03333	1.70475
0.03417	1.70485
0.035	1.7051
0.03583	1.70427
0.03667	1.70486
0.0375	1.70312
0.03833	1.70288
0.03917	1.70415
0.04	1.70373
0.04083	1.7039
0.04167	1.70324
0.0425	1.70397
0.04333	1.70403
0.04417	1.70307
0.045	1.70328
0.04583	1.7035
0.04667	1.703
0.0475	1.70319
0.04833	1.70278
0.04917	1.70337
0.05	1.70339
0.05083	1.70276
0.05167	1.70315
0.0525	1.70286
0.05333	1.70242
0.05417	1.70358
0.055	1.70384
0.05583	1.70277
0.05667	1.70328
0.0575	1.70295
0.05833	1.7038
0.05917	1.70384
0.06	1.70404
0.06083	1.70389
0.06167	1.70235
0.0625	1.70162
0.06333	1.70216
0.06417	1.7024
0.065	1.70246
0.06583	1.7027
0.06667	1.70281
0.0675	1.70294
0.06833	1.70301
0.06917	1.7035
0.07	1.70277
0.07083	1.70263
0.07167	1.7027
0.0725	1.70095
0.07333	1.70161
0.07417	1.70181
0.075	1.70189
0.07583	1.70211
0.07667	1.70083
0.0775	1.70108
0.07833	1.70209
0.07917	1.70221
0.08	1.70266
0.08083	1.70191
0.08167	1.70204
0.0825	1.70284
0.08333	1.70261
0.08417	1.70286
0.085	1.70305
0.08583	1.703
0.08667	1.70332
0.0875	1.70274
0.08833	1.7022
0.08917	1.70225
0.09	1.70233
0.09083	1.7014
0.09167	1.70131
0.0925	1.70095
0.09333	1.70134
0.09417	1.70154
0.095	1.70146
0.09583	1.70009
0.09667	1.69991
0.0975	1.7009
0.09833	1.70128
0.09917	1.70156
0.1	1.70156
0.10083	1.70245
0.10167	1.70154
0.1025	1.70148
0.10333	1.69986
0.10417	1.69991
0.105	1.70044
0.10583	1.7011
0.10667	1.70035
0.1075	1.70149
0.10833	1.70158
0.10917	1.70207
0.11	1.70118
0.11083	1.70087
0.11167	1.70104
0.1125	1.70001
0.11333	1.70057
0.11417	1.70125
0.115	1.70133
0.11583	1.70046
0.11667	1.70101
0.1175	1.70093
0.11833	1.70063
0.11917	1.70093
0.12	1.7015
0.12083	1.70071
0.12167	1.70072
0.1225	1.70041
0.12333	1.70124
0.12417	1.70106
0.125	1.70124
0.12583	1.70158
0.12667	1.70016
0.1275	1.69974
0.12833	1.70065
0.12917	1.70079
0.13	1.70141
0.13083	1.70075
0.13167	1.70057
0.1325	1.70095
0.13333	1.70129
0.13417	1.70031
0.135	1.70041
0.13583	1.70051
0.13667	1.70043
0.1375	1.7006
0.13833	1.70015
0.13917	1.70116
0.14	1.70011
0.14083	1.70074
0.14167	1.69878
0.1425	1.69956
0.14333	1.69946
0.14417	1.69958
0.145	1.70066
0.14583	1.70002
0.14667	1.69904
0.1475	1.69966
0.14833	1.70009
0.14917	1.70063
0.15	1.70015
0.15083	1.70017
0.15167	1.69979
0.1525	1.70049
0.15333	1.70022
0.15417	1.70057
0.155	1.69867
0.15583	1.69894
0.15667	1.69942
0.1575	1.69869
0.15833	1.69872
0.15917	1.69846
0.16	1.69984
0.16083	1.69932
0.16167	1.70014
0.1625	1.70031
0.16333	1.70034
0.16417	1.69979
0.165	1.70016
0.16583	1.70015
0.16667	1.69968
0.1675	1.70013
0.16833	1.69971
0.16917	1.70046
0.17	1.70027
0.17083	1.69982
0.17167	1.70012
0.1725	1.7007
0.17333	1.70107
0.17417	1.69871
0.175	1.69897
0.17583	1.70033
0.17667	1.69946
0.1775	1.7005
0.17833	1.70041
0.17917	1.69917
0.18	1.69853
0.18083	1.69972
0.18167	1.69966
0.1825	1.69955
0.18333	1.69963
0.18417	1.69965
0.185	1.69945
0.18583	1.69961
0.18667	1.70004
0.1875	1.69841
0.18833	1.69761
0.18917	1.69803
0.19	1.69888
0.19083	1.69976
0.19167	1.69973
0.1925	1.6999
0.19333	1.698
0.19417	1.69865
0.195	1.69794
0.19583	1.69821
0.19667	1.69892
0.1975	1.69961
0.19833	1.69985
0.19917	1.70018
0.2	1.69988
0.20083	1.70004
0.20167	1.70062
0.2025	1.70027
0.20333	1.70034
0.20417	1.69902
0.205	1.69871
0.20583	1.69979
0.20667	1.69962
0.2075	1.69883
0.20833	1.69933
0.20917	1.69977
0.21	1.69942
0.21083	1.69962
0.21167	1.7002
0.2125	1.70045
0.21333	1.69933
0.21417	1.69879
0.215	1.69889
0.21583	1.69905
0.21667	1.6974
0.2175	1.69827
0.21833	1.69871
0.21917	1.699
0.22	1.69966
0.22083	1.69968
0.22167	1.69821
0.2225	1.69835
0.22333	1.69866
0.22417	1.69976
0.225	1.70054
0.22583	1.70069
0.22667	1.70041
0.2275	1.69905
0.22833	1.69909
0.22917	1.69822
0.23	1.69877
0.23083	1.699
0.23167	1.69882
0.2325	1.69916
0.23333	1.6993
0.23417	1.7
0.235	1.69886
0.23583	1.69841
0.23667	1.69867
0.2375	1.69845
0.23833	1.69859
0.23917	1.69965
0.24	1.69891
0.24083	1.69922
0.24167	1.69957
0.2425	1.69854
0.24333	1.69803
0.24417	1.69877
0.245	1.69906
0.24583	1.69967
0.24667	1.70021
0.2475	1.69821
0.24833	1.69754
0.24917	1.69897
0.25	1.69764
0.25083	1.6978
0.25167	1.69811
0.2525	1.69837
0.25333	1.69868
0.25417	1.69914
0.255	1.69966
0.25583	1.69914
0.25667	1.69859
0.2575	1.69823
0.25833	1.69863
0.25917	1.69985
0.26	1.6987
0.26083	1.69724
0.26167	1.69767
0.2625	1.69859
0.26333	1.69904
0.26417	1.69894
0.265	1.69751
0.26583	1.69718
0.26667	1.6973
0.2675	1.69747
0.26833	1.69773
0.26917	1.69803
0.27	1.69882
0.27083	1.69876
0.27167	1.69806
0.2725	1.6973
0.27333	1.69814
0.27417	1.6979
0.275	1.6972
0.27583	1.69806
0.27667	1.69806
0.2775	1.69842
0.27833	1.69813
0.27917	1.69812
0.28	1.69864
0.28083	1.69857
0.28167	1.6989
0.2825	1.69896
0.28333	1.69884
0.28417	1.69887
0.285	1.69841
0.28583	1.69798
0.28667	1.69877
0.2875	1.69852
0.28833	1.69764
0.28917	1.6978
0.29	1.69794
0.29083	1.69769
0.29167	1.69726
0.2925	1.69879
0.29333	1.69934
0.29417	1.69888
0.295	1.69897
0.29583	1.69828
0.29667	1.69857
0.2975	1.69851
0.29833	1.69899
0.29917	1.69885
0.3	1.69794
0.30083	1.69731
0.30167	1.69814
0.3025	1.69881
0.30333	1.6981
0.30417	1.69878
0.305	1.69905
0.30583	1.69837
0.30667	1.69848
0.3075	1.69878
0.30833	1.69687
0.30917	1.69697
0.31	1.69771
0.31083	1.69809
0.31167	1.69865
0.3125	1.69795
0.31333	1.69749
0.31417	1.69808
0.315	1.6978
0.31583	1.69732
0.31667	1.6979
0.3175	1.69746
0.31833	1.69792
0.31917	1.69642
0.32	1.69703
0.32083	1.69776
0.32167	1.69774
0.3225	1.69775
0.32333	1.6981
0.32417	1.69698
0.325	1.69675
0.32583	1.69634
0.32667	1.69732
0.3275	1.6983
0.32833	1.69873
0.32917	1.69875
0.33	1.69851
0.33083	1.69686
0.33167	1.69753
0.3325	1.69775
0.33333	1.69783
0.33417	1.6989
0.335	1.69939
0.33583	1.69849
0.33667	1.69782
0.3375	1.69684
0.33833	1.69792
0.33917	1.69855
0.34	1.69776
0.34083	1.69877
0.34167	1.69868
0.3425	1.69775
0.34333	1.69792
0.34417	1.69745
0.345	1.69648
0.34583	1.69726
0.34667	1.6978
0.3475	1.69824
0.34833	1.69844
0.34917	1.69821
0.35	1.69776
0.35083	1.69842
0.35167	1.69826
0.3525	1.69782
0.35333	1.697
0.35417	1.69796
0.355	1.69827
0.35583	1.69767
0.35667	1.6982
0.3575	1.69797
0.35833	1.69902
0.35917	1.69922
0.36	1.69938
0.36083	1.69934
0.36167	1.69949
0.3625	1.69806
0.36333	1.69756
0.36417	1.69747
0.365	1.6983
0.36583	1.69853
0.36667	1.69761
0.3675	1.69783
0.36833	1.69791
0.36917	1.69631
0.37	1.69712
0.37083	1.69777
0.37167	1.69783
0.3725	1.69675
0.37333	1.69752
0.37417	1.69777
0.375	1.6963
0.37583	1.69685
0.37667	1.69693
0.3775	1.69682
0.37833	1.69772
0.37917	1.69764
0.38	1.69796
0.38083	1.69765
0.38167	1.69693
0.3825	1.69729
0.38333	1.6968
0.38417	1.69725
0.385	1.69855
0.38583	1.69875
0.38667	1.69891
0.3875	1.69623
0.38833	1.69742
0.38917	1.69826
0.39	1.69826
0.39083	1.698
0.39167	1.69684
0.3925	1.69808
0.39333	1.69854
0.39417	1.69666
0.395	1.69708
0.39583	1.69696
0.39667	1.69679
0.3975	1.69722
0.39833	1.69791
0.39917	1.69807
0.4	1.69797
0.40083	1.69741
0.40167	1.69682
0.4025	1.69613
0.40333	1.69669
0.40417	1.697
0.405	1.69629
0.40583	1.6967
0.40667	1.69667
0.4075	1.6974
0.40833	1.6988
0.40917	1.69796
0.41	1.69803
0.41083	1.69777
0.41167	1.69849
0.4125	1.69749
0.41333	1.69736
0.41417	1.69712
0.415	1.6974
0.41583	1.69865
0.41667	1.69901
0.4175	1.69859
0.41833	1.69873
0.41917	1.6992
0.42	1.69785
0.42083	1.69706
0.42167	1.69738
0.4225	1.69763
0.42333	1.69713
0.42417	1.69723
0.425	1.6967
0.42583	1.6978
0.42667	1.69699
0.4275	1.69689
0.42833	1.69728
0.42917	1.69643
0.43	1.69653
0.43083	1.69726
0.43167	1.6981
0.4325	1.69792
0.43333	1.69765
0.43417	1.69745
0.435	1.69726
0.43583	1.69723
0.43667	1.69774
0.4375	1.69865
0.43833	1.69613
0.43917	1.69683
0.44	1.69724
0.44083	1.69743
0.44167	1.69731
0.4425	1.69712
0.44333	1.69811
0.44417	1.69711
0.445	1.69747
0.44583	1.69823
0.44667	1.69861
0.4475	1.6977
0.44833	1.6975
0.44917	1.69798
0.45	1.69742
0.45083	1.69643
0.45167	1.69627
0.4525	1.69638
0.45333	1.697
0.45417	1.6981
0.455	1.69722
0.45583	1.69716
0.45667	1.69764
0.4575	1.698
0.45833	1.69764
0.45917	1.69741
0.46	1.69735
0.46083	1.69843
0.46167	1.69755
0.4625	1.69703
0.46333	1.69578
0.46417	1.69632
0.465	1.69623
0.46583	1.69655
0.46667	1.69722
0.4675	1.69731
0.46833	1.6962
0.46917	1.69632
0.47	1.69681
0.47083	1.69634
0.47167	1.69703
0.4725	1.69746
0.47333	1.69738
0.47417	1.69697
0.475	1.6967
0.47583	1.69704
0.47667	1.69694
0.4775	1.69872
0.47833	1.69834
0.47917	1.69819
0.48	1.69857
0.48083	1.69633
0.48167	1.69662
0.4825	1.69701
0.48333	1.69669
0.48417	1.69743
0.485	1.69714
0.48583	1.69665
0.48667	1.69687
0.4875	1.69626
0.48833	1.6969
0.48917	1.69726
0.49	1.69674
0.49083	1.697
0.49167	1.69784
0.4925	1.69781
0.49333	1.69678
0.49417	1.69714
0.495	1.69788
0.49583	1.69783
0.49667	1.69629
0.4975	1.69565
0.49833	1.69752
0.49917	1.69725
0.5	1.69629
0.50083	1.69502
0.50167	1.69571
0.5025	1.69707
0.50333	1.69777
0.50417	1.69729
0.505	1.69835
0.50583	1.69784
0.50667	1.69759
0.5075	1.69638
0.50833	1.69742
0.50917	1.69746
0.51	1.6976
0.51083	1.69707
0.51167	1.69719
0.5125	1.69784
0.51333	1.69763
0.51417	1.69887
0.515	1.69643
0.51583	1.69567
0.51667	1.69635
0.5175	1.69657
0.51833	1.69681
0.51917	1.69598
0.52	1.69648
0.52083	1.69674
0.52167	1.6962
0.5225	1.69628
0.52333	1.69687
0.52417	1.69597
0.525	1.69698
0.52583	1.69615
0.52667	1.69543
0.5275	1.69613
0.52833	1.69677
0.52917	1.69674
0.53	1.69685
0.53083	1.69632
0.53167	1.69641
0.5325	1.69679
0.53333	1.69592
0.53417	1.69686
0.535	1.69661
0.53583	1.69551
0.53667	1.69665
0.5375	1.69676
0.53833	1.69704
0.53917	1.69763
0.54	1.6969
0.54083	1.69619
0.54167	1.69655
0.5425	1.69682
0.54333	1.69638
0.54417	1.69661
0.545	1.69621
0.54583	1.69686
0.54667	1.69475
0.5475	1.69508
0.54833	1.69621
0.54917	1.69615
0.55	1.69622
0.55083	1.69612
0.55167	1.6958
0.5525	1.69616
0.55333	1.69649
0.55417	1.69693
0.555	1.69669
0.55583	1.6971
0.55667	1.69635
0.5575	1.69673
0.55833	1.69621
0.55917	1.69504
0.56	1.69627
0.56083	1.6964
0.56167	1.69566
0.5625	1.69723
0.56333	1.69561
0.56417	1.69612
0.565	1.69731
0.56583	1.69729
0.56667	1.69804
0.5675	1.69467
0.56833	1.69449
0.56917	1.69518
0.57	1.6961
0.57083	1.69735
0.57167	1.69811
0.5725	1.69726
0.57333	1.69678
0.57417	1.69696
0.575	1.69753
0.57583	1.69789
0.57667	1.69603
0.5775	1.69619
0.57833	1.69623
0.57917	1.69617
0.58	1.69673
0.58083	1.69609
0.58167	1.69645
0.5825	1.69674
0.58333	1.69676
0.58417	1.69594
0.585	1.6958
0.58583	1.6969
0.58667	1.69633
0.5875	1.69685
0.58833	1.69666
0.58917	1.69522
0.59	1.69561
0.59083	1.69648
0.59167	1.6967
0.5925	1.69692
0.59333	1.69452
0.59417	1.6953
0.595	1.69578
0.59583	1.69585
0.59667	1.69625
0.5975	1.69659
0.59833	1.69656
0.59917	1.69566
0.6	1.69575
0.60083	1.69483
0.60167	1.69543
0.6025	1.69559
0.60333	1.69632
0.60417	1.69623
0.605	1.69677
0.60583	1.69704
0.60667	1.69662
0.6075	1.69716
0.60833	1.69587
0.60917	1.69543
0.61	1.69615
0.61083	1.69615
0.61167	1.69545
0.6125	1.69589
0.61333	1.69591
0.61417	1.6963
0.615	1.69634
0.61583	1.69595
0.61667	1.6967
0.6175	1.69653
0.61833	1.69639
0.61917	1.69588
0.62	1.69526
0.62083	1.6956
0.62167	1.69544
0.6225	1.69633
0.62333	1.69569
0.62417	1.69615
0.625	1.69667
0.62583	1.69725
0.62667	1.69784
0.6275	1.6967
0.62833	1.69482
0.62917	1.69556
0.63	1.69622
0.63083	1.69639
0.63167	1.69684
0.6325	1.69517
0.63333	1.69592
0.63417	1.69613
0.635	1.69468
0.63583	1.69559
0.63667	1.69566
0.6375	1.69614
0.63833	1.69643
0.63917	1.69655
0.64	1.6972
0.64083	1.69596
0.64167	1.69654
0.6425	1.69687
0.64333	1.69749
0.64417	1.6968
0.645	1.69721
0.64583	1.69615
0.64667	1.69636
0.6475	1.69467
0.64833	1.69536
0.64917	1.69596
0.65	1.6952
0.65083	1.69575
0.65167	1.69541
0.6525	1.69476
0.65333	1.69478
0.65417	1.69557
0.655	1.69639
0.65583	1.69639
0.65667	1.69607
0.6575	1.69627
0.65833	1.6971
0.65917	1.69514
0.66	1.69488
0.66083	1.6958
0.66167	1.69589
0.6625	1.69722
0.66333	1.69714
0.66417	1.69566
0.665	1.69655
0.66583	1.69603
0.66667	1.69569
0.6675	1.69504
0.66833	1.69531
0.66917	1.69562
0.67	1.69578
0.67083	1.696
0.67167	1.69638
0.6725	1.69545
0.67333	1.69615
0.67417	1.69697
0.675	1.6975
0.67583	1.69628
0.67667	1.69421
0.6775	1.69523
0.67833	1.69566
0.67917	1.69481
0.68	1.69553
0.68083	1.6949
0.68167	1.69505
0.6825	1.69672
0.68333	1.69688
0.68417	1.69671
0.685	1.69791
0.68583	1.69713
0.68667	1.69832
0.6875	1.69672
0.68833	1.69498
0.68917	1.69498
0.69	1.69526
0.69083	1.69582
0.69167	1.69598
0.6925	1.69549
0.69333	1.69578
0.69417	1.69564
0.695	1.69575
0.69583	1.69674
0.69667	1.69728
0.6975	1.69605
0.69833	1.69685
0.69917	1.69624
0.7	1.69617
0.70083	1.69602
0.70167	1.69533
0.7025	1.6963
0.70333	1.69545
0.70417	1.69658
0.705	1.69736
0.70583	1.69442
0.70667	1.69444
0.7075	1.69578
0.70833	1.69522
0.70917	1.69635
0.71	1.69572
0.71083	1.6955
0.71167	1.69509
0.7125	1.69577
0.71333	1.69692
0.71417	1.69678
0.715	1.69748
0.71583	1.69655
0.71667	1.69514
0.7175	1.695
0.71833	1.69558
0.71917	1.69433
0.72	1.69509
0.72083	1.69553
0.72167	1.69658
0.7225	1.69613
0.72333	1.69531
0.72417	1.69677
0.725	1.6959
0.72583	1.69577
0.72667	1.69578
0.7275	1.6949
0.72833	1.69434
0.72917	1.69515
0.73	1.6955
0.73083	1.69546
0.73167	1.69577
0.7325	1.69481
0.73333	1.6951
0.73417	1.69422
0.735	1.6933
0.73583	1.69471
0.73667	1.69482
0.7375	1.69531
0.73833	1.69635
0.73917	1.6964
0.74	1.6965
0.74083	1.6954
0.74167	1.69554
0.7425	1.69525
0.74333	1.69405
0.74417	1.69483
0.745	1.69544
0.74583	1.69619
0.74667	1.69573
0.7475	1.6955
0.74833	1.69597
0.74917	1.69619
0.75	1.69532
0.75083	1.69604
0.75167	1.69453
0.7525	1.69544
0.75333	1.69528
0.75417	1.69458
0.755	1.69518
0.75583	1.69581
0.75667	1.69559
0.7575	1.69556
0.75833	1.69561
0.75917	1.6947
0.76	1.69505
0.76083	1.69587
0.76167	1.69634
0.7625	1.69598
0.76333	1.69576
0.76417	1.69481
0.765	1.69485
0.76583	1.69617
0.76667	1.69554
0.7675	1.69595
0.76833	1.6962
0.76917	1.69628
0.77	1.69612
0.77083	1.69651
0.77167	1.69595
0.7725	1.69624
0.77333	1.69542
0.77417	1.69731
0.775	1.69563
0.77583	1.69467
0.77667	1.69439
0.7775	1.6945
0.77833	1.69436
0.77917	1.69491
0.78	1.69545
0.78083	1.69397
0.78167	1.69555
0.7825	1.69498
0.78333	1.6957
0.78417	1.69642
0.785	1.69567
0.78583	1.69496
0.78667	1.69412
0.7875	1.69487
0.78833	1.69543
0.78917	1.69524
0.79	1.69577
0.79083	1.69541
0.79167	1.69506
0.7925	1.69562
0.79333	1.69553
0.79417	1.69476
0.795	1.69501
0.79583	1.69537
0.79667	1.69583
0.7975	1.69507
0.79833	1.69571
0.79917	1.69667
0.8	1.69746
0.80083	1.69548
0.80167	1.69536
0.8025	1.69542
0.80333	1.69512
0.80417	1.69617
0.805	1.69575
0.80583	1.69575
0.80667	1.69607
0.8075	1.69665
0.80833	1.69579
0.80917	1.69588
0.81	1.69658
0.81083	1.69457
0.81167	1.69428
0.8125	1.69583
0.81333	1.69653
0.81417	1.69704
0.815	1.69541
0.81583	1.69449
0.81667	1.69522
0.8175	1.69605
0.81833	1.69604
0.81917	1.69651
0.82	1.69708
0.82083	1.6962
0.82167	1.69476
0.8225	1.69459
0.82333	1.6951
0.82417	1.69572
0.825	1.6965
0.82583	1.69625
0.82667	1.69535
0.8275	1.6959
0.82833	1.69591
0.82917	1.6953
0.83	1.69611
0.83083	1.69637
0.83167	1.69528
0.8325	1.69527
0.83333	1.69458
0.83417	1.69492
0.835	1.69619
0.83583	1.69578
0.83667	1.69626
0.8375	1.69525
0.83833	1.69554
0.83917	1.69575
0.84	1.69717
0.84083	1.69535
0.84167	1.69447
0.8425	1.69509
0.84333	1.69515
0.84417	1.69488
0.845	1.69518
0.84583	1.69577
0.84667	1.69563
0.8475	1.69483
0.84833	1.69464
0.84917	1.69502
0.85	1.69429
0.85083	1.69541
0.85167	1.69481
0.8525	1.6946
0.85333	1.69489
0.85417	1.69521
0.855	1.69562
0.85583	1.69592
0.85667	1.69641
0.8575	1.69376
0.85833	1.69234
0.85917	1.69368
0.86	1.6942
0.86083	1.69423
0.86167	1.69377
0.8625	1.69424
0.86333	1.69511
0.86417	1.69575
0.865	1.69574
0.86583	1.69534
0.86667	1.69631
0.8675	1.69541
0.86833	1.69613
0.86917	1.6956
0.87	1.69496
0.87083	1.69498
0.87167	1.69382
0.8725	1.69464
0.87333	1.69447
0.87417	1.69471
0.875	1.69531
0.87583	1.69562
0.87667	1.69595
0.8775	1.69565
0.87833	1.69614
0.87917	1.69579
0.88	1.69453
0.88083	1.6944
0.88167	1.69341
0.8825	1.69418
0.88333	1.69474
0.88417	1.69455
0.885	1.69571
0.88583	1.69472
0.88667	1.69506
0.8875	1.69594
0.88833	1.69636
0.88917	1.6946
0.89	1.69445
0.89083	1.69472
0.89167	1.69441
0.8925	1.69504
0.89333	1.6958
0.89417	1.69659
0.895	1.69543
0.89583	1.69524
0.89667	1.69346
0.8975	1.69496
0.89833	1.69497
0.89917	1.69448
0.9	1.69494
0.90083	1.69399
0.90167	1.6958
0.9025	1.69624
0.90333	1.69586
0.90417	1.69513
0.905	1.69495
0.90583	1.69494
0.90667	1.69431
0.9075	1.6956
0.90833	1.69587
0.90917	1.69645
0.91	1.69621
0.91083	1.69643
0.91167	1.69542
0.9125	1.69459
0.91333	1.69463
0.91417	1.6958
0.915	1.69608
0.91583	1.69496
0.91667	1.69554
0.9175	1.69479
0.91833	1.69438
0.91917	1.69535
0.92	1.69543
0.92083	1.69639
0.92167	1.69583
0.9225	1.69521
0.92333	1.69481
0.92417	1.6957
0.925	1.69479
0.92583	1.69498
0.92667	1.69374
0.9275	1.69429
0.92833	1.69436
0.92917	1.69525
0.93	1.69422
0.93083	1.69472
0.93167	1.69494
0.9325	1.69515
0.93333	1.69565
0.93417	1.69463
0.935	1.6938
0.93583	1.6951
0.93667	1.69457
0.9375	1.69371
0.93833	1.69437
0.93917	1.69402
0.94	1.69483
0.94083	1.69476
0.94167	1.69419
0.9425	1.69467
0.94333	1.69493
0.94417	1.69356
0.945	1.69457
0.94583	1.69537
0.94667	1.69472
0.9475	1.69556
0.94833	1.69571
0.94917	1.69613
0.95	1.69503
0.95083	1.69478
0.95167	1.6953
0.9525	1.69481
0.95333	1.69525
0.95417	1.69552
0.955	1.69583
0.95583	1.69498
0.95667	1.69426
0.9575	1.6944
0.95833	1.6932
0.95917	1.69345
0.96	1.69454
0.96083	1.69449
0.96167	1.69429
0.9625	1.69429
0.96333	1.69504
0.96417	1.69557
0.965	1.69416
0.96583	1.69449
0.96667	1.69442
0.9675	1.69412
0.96833	1.69412
0.96917	1.694
0.97	1.69476
0.97083	1.69481
0.97167	1.69382
0.9725	1.69474
0.97333	1.69549
0.97417	1.69541
0.975	1.69505
0.97583	1.69478
0.97667	1.69494
0.9775	1.69506
0.97833	1.69555
0.97917	1.69524
0.98	1.69515
0.98083	1.69454
0.98167	1.69438
0.9825	1.69504
0.98333	1.69593
0.98417	1.69503
0.985	1.69549
0.98583	1.69389
0.98667	1.69404
0.9875	1.69362
0.98833	1.69412
0.98917	1.69496
0.99	1.69457
0.99083	1.69394
0.99167	1.69463
0.9925	1.69417
0.99333	1.69432
0.99417	1.69454
0.995	1.69407
0.99583	1.69479
0.99667	1.69459
0.9975	1.69584
0.99833	1.69444
0.99917	1.69515
1	1.696
1.00083	1.69403
1.00167	1.69352
1.0025	1.69362
1.00333	1.69423
1.00417	1.69455
1.005	1.69553
1.00583	1.69468
1.00667	1.69536
1.0075	1.69496
1.00833	1.69492
1.00917	1.69654
1.01	1.69397
1.01083	1.69413
1.01167	1.69455
1.0125	1.69504
1.01333	1.69529
1.01417	1.69575
1.015	1.69427
1.01583	1.6946
1.01667	1.69561
1.0175	1.69575
1.01833	1.69531
1.01917	1.69611
1.02	1.69502
1.02083	1.69324
1.02167	1.69392
1.0225	1.69396
1.02333	1.69374
1.02417	1.69414
1.025	1.69422
1.02583	1.69403
1.02667	1.69265
1.0275	1.69326
1.02833	1.69391
1.02917	1.69499
1.03	1.69475
1.03083	1.69413
1.03167	1.69438
1.0325	1.69433
1.03333	1.69549
1.03417	1.69482
1.035	1.69194
1.03583	1.69297
1.03667	1.69335
1.0375	1.6942
1.03833	1.69481
1.03917	1.69408
1.04	1.69361
1.04083	1.69362
1.04167	1.69329
1.0425	1.69317
1.04333	1.69443
1.04417	1.69487
1.045	1.69481
1.04583	1.69327
1.04667	1.6937
1.0475	1.69331
1.04833	1.69372
1.04917	1.6954
1.05	1.69463
1.05083	1.69196
1.05167	1.69314
1.0525	1.69344
1.05333	1.69425
1.05417	1.69379
1.055	1.69374
1.05583	1.69384
1.05667	1.69357
1.0575	1.69423
1.05833	1.69426
1.05917	1.69366
1.06	1.69325
1.06083	1.6927
1.06167	1.69275
1.0625	1.69402
1.06333	1.69473
1.06417	1.69465
1.065	1.69489
1.06583	1.69505
1.06667	1.69435
1.0675	1.69391
1.06833	1.69436
1.06917	1.69451
1.07	1.69449
1.07083	1.69448
1.07167	1.69559
1.0725	1.69339
1.07333	1.6934
1.07417	1.69475
1.075	1.69461
1.07583	1.69515
1.07667	1.69374
1.0775	1.69461
1.07833	1.69432
1.07917	1.69336
1.08	1.6936
1.08083	1.69299
1.08167	1.69358
1.0825	1.69366
1.08333	1.69393
1.08417	1.69476
1.085	1.69516
1.08583	1.69481
1.08667	1.69297
1.0875	1.69353
1.08833	1.69328
1.08917	1.69396
1.09	1.69352
1.09083	1.69403
1.09167	1.69212
1.0925	1.69275
1.09333	1.69276
1.09417	1.69319
1.095	1.69445
1.09583	1.69468
1.09667	1.69252
1.0975	1.69254
1.09833	1.69267
1.09917	1.69333
1.1	1.69433
1.10083	1.69538
1.10167	1.69476
1.1025	1.69379
1.10333	1.69416
1.10417	1.69481
1.105	1.69372
1.10583	1.69362
1.10667	1.6942
1.1075	1.69539
1.10833	1.69496
1.10917	1.69407
1.11	1.69458
1.11083	1.69342
1.11167	1.69479
1.1125	1.69394
1.11333	1.69422
1.11417	1.69491
1.115	1.69474
1.11583	1.69443
1.11667	1.69428
1.1175	1.69409
1.11833	1.69296
1.11917	1.69406
1.12	1.69501
1.12083	1.69489
1.12167	1.69302
1.1225	1.69379
1.12333	1.69414
1.12417	1.69484
1.125	1.69451
1.12583	1.6932
1.12667	1.69391
1.1275	1.69353
1.12833	1.6942
1.12917	1.69427
1.13	1.69459
1.13083	1.69384
1.13167	1.69413
1.1325	1.69272
1.13333	1.69351
1.13417	1.69381
1.135	1.69335
1.13583	1.69445
1.13667	1.69514
1.1375	1.69524
1.13833	1.69498
1.13917	1.69279
1.14	1.69379
1.14083	1.69468
1.14167	1.69484
1.1425	1.69476
1.14333	1.69429
1.14417	1.69258
1.145	1.69388
1.14583	1.69483
1.14667	1.69436
1.1475	1.6944
1.14833	1.694
1.14917	1.6942
1.15	1.69399
1.15083	1.69332
1.15167	1.69337
1.1525	1.69328
1.15333	1.69357
1.15417	1.69377
1.155	1.69309
1.15583	1.69328
1.15667	1.69383
1.1575	1.69428
1.15833	1.6937
1.15917	1.69384
1.16	1.69442
1.16083	1.695
1.16167	1.69326
1.1625	1.69402
1.16333	1.69326
1.16417	1.69244
1.165	1.69303
1.16583	1.69352
1.16667	1.69439
1.1675	1.69339
1.16833	1.69327
1.16917	1.69346
1.17	1.69389
1.17083	1.6944
1.17167	1.69341
1.1725	1.69225
1.17333	1.69283
1.17417	1.69392
1.175	1.69369
1.17583	1.69432
1.17667	1.69454
1.1775	1.69457
1.17833	1.69431
1.17917	1.69427
1.18	1.6939
1.18083	1.69274
1.18167	1.69234
1.1825	1.6931
1.18333	1.69347
1.18417	1.69365
1.185	1.69351
1.18583	1.69306
1.18667	1.6939
1.1875	1.6937
1.18833	1.69447
1.18917	1.69319
1.19	1.69361
1.19083	1.69369
1.19167	1.6933
1.1925	1.69333
1.19333	1.69353
1.19417	1.69264
1.195	1.69378
1.19583	1.69287
1.19667	1.69248
1.1975	1.69377
1.19833	1.69313
1.19917	1.69312
1.2	1.69337
1.20083	1.69399
1.20167	1.69471
1.2025	1.6944
1.20333	1.69378
1.20417	1.69413
1.205	1.69429
1.20583	1.69266
1.20667	1.69279
1.2075	1.69294
1.20833	1.69408
1.20917	1.69325
1.21	1.69401
1.21083	1.69489
1.21167	1.69311
1.2125	1.69339
1.21333	1.69373
1.21417	1.69399
1.215	1.69195
1.21583	1.69302
1.21667	1.69285
1.2175	1.69289
1.21833	1.69385
1.21917	1.69353
1.22	1.69386
1.22083	1.69371
1.22167	1.69486
1.2225	1.69525
1.22333	1.69377
1.22417	1.69231
1.225	1.69346
1.22583	1.69417
1.22667	1.69408
1.2275	1.69426
1.22833	1.69316
1.22917	1.69243
1.23	1.69339
1.23083	1.69342
1.23167	1.69407
1.2325	1.69508
1.23333	1.69473
1.23417	1.69267
1.235	1.69392
1.23583	1.69449
1.23667	1.69431
1.2375	1.69385
1.23833	1.69228
1.23917	1.69274
1.24	1.69373
1.24083	1.69425
1.24167	1.69405
1.2425	1.69493
1.24333	1.69324
1.24417	1.69328
1.245	1.69331
1.24583	1.69294
1.24667	1.69302
1.2475	1.69404
1.24833	1.69495
1.24917	1.69357
1.25	1.69342
1.25083	1.69348
1.25167	1.69374
1.2525	1.69459
1.25333	1.69229
1.25417	1.69284
1.255	1.69373
1.25583	1.69367
1.25667	1.69425
1.2575	1.6943
1.25833	1.69312
1.25917	1.69365
1.26	1.69371
1.26083	1.69326
1.26167	1.69405
1.2625	1.6938
1.26333	1.69362
1.26417	1.694
1.265	1.69373
1.26583	1.69229
1.26667	1.69311
1.2675	1.69421
1.26833	1.69423
1.26917	1.69369
1.27	1.69283
1.27083	1.69339
1.27167	1.69411
1.2725	1.69338
1.27333	1.69302
1.27417	1.69326
1.275	1.69399
1.27583	1.69442
1.27667	1.69301
1.2775	1.69206
1.27833	1.69337
1.27917	1.69295
1.28	1.69322
1.28083	1.69464
1.28167	1.69434
1.2825	1.69277
1.28333	1.69433
1.28417	1.69322
1.285	1.69347
1.28583	1.693
1.28667	1.69356
1.2875	1.69357
1.28833	1.69252
1.28917	1.69355
1.29	1.69458
1.29083	1.69492
1.29167	1.69499
1.2925	1.69476
1.29333	1.69414
1.29417	1.69401
1.295	1.69418
1.29583	1.69416
1.29667	1.69391
1.2975	1.69448
1.29833	1.69486
1.29917	1.69418
1.3	1.69401
1.30083	1.69387
1.30167	1.69263
1.3025	1.69199
1.30333	1.69298
1.30417	1.69338
1.305	1.69335
1.30583	1.69371
1.30667	1.6941
1.3075	1.69506
1.30833	1.69337
1.30917	1.69387
1.31	1.69378
1.31083	1.69532
1.31167	1.69453
1.3125	1.69446
1.31333	1.69426
1.31417	1.6955
1.315	1.69505
1.31583	1.69517
1.31667	1.69563
1.3175	1.69541
1.31833	1.69373
1.31917	1.69406
1.32	1.69419
1.32083	1.69405
1.32167	1.69389
1.3225	1.6929
1.32333	1.69184
1.32417	1.6934
1.325	1.69359
1.32583	1.69334
1.32667	1.69453
1.3275	1.69409
1.32833	1.69277
1.32917	1.69365
1.33	1.6935
1.33083	1.69305
1.33167	1.69226
1.3325	1.6931
1.33333	1.69405
1.33417	1.69381
1.335	1.69272
1.33583	1.693
1.33667	1.69445
1.3375	1.69419
1.33833	1.69436
1.33917	1.69434
1.34	1.69473
1.34083	1.6953
1.34167	1.69412
1.3425	1.69297
1.34333	1.69217
1.34417	1.69283
1.345	1.69335
1.34583	1.69415
1.34667	1.69354
1.3475	1.69451
1.34833	1.69602
1.34917	1.69556
1.35	1.69396
1.35083	1.69404
1.35167	1.69298
1.3525	1.69325
1.35333	1.69403
1.35417	1.69402
1.355	1.69409
1.35583	1.69403
1.35667	1.69474
1.3575	1.69334
1.35833	1.6932
1.35917	1.69394
1.36	1.69466
1.36083	1.69495
1.36167	1.69571
1.3625	1.69479
1.36333	1.69361
1.36417	1.69204
1.365	1.69343
1.36583	1.69441
1.36667	1.69477
1.3675	1.69454
1.36833	1.69441
1.36917	1.69555
1.37	1.69426
1.37083	1.69404
1.37167	1.69439
1.3725	1.69411
1.37333	1.69336
1.37417	1.69292
1.375	1.69311
1.37583	1.69322
1.37667	1.69282
1.3775	1.69376
1.37833	1.69345
1.37917	1.69246
1.38	1.6926
1.38083	1.69362
1.38167	1.69416
1.3825	1.69342
1.38333	1.69194
1.38417	1.69288
1.385	1.69283
1.38583	1.69371
1.38667	1.69438
1.3875	1.69453
1.38833	1.69321
1.38917	1.69241
1.39	1.69264
1.39083	1.69266
1.39167	1.69326
1.3925	1.69425
1.39333	1.69458
1.39417	1.69348
1.395	1.69343
1.39583	1.69217
1.39667	1.6929
1.3975	1.6926
1.39833	1.69299
1.39917	1.69368
1.4	1.69473
1.40083	1.69462
1.40167	1.6937
1.4025	1.69349
1.40333	1.69305
1.40417	1.69359
1.405	1.69378
1.40583	1.69412
1.40667	1.69351
1.4075	1.69495
1.40833	1.69562
1.40917	1.69491
1.41	1.6942
1.41083	1.69366
1.41167	1.69375
1.4125	1.69323
1.41333	1.69339
1.41417	1.69375
1.415	1.69308
1.41583	1.69342
1.41667	1.69395
1.4175	1.69469
1.41833	1.69476
1.41917	1.69411
1.42	1.6931
1.42083	1.69322
1.42167	1.69409
1.4225	1.69399
1.42333	1.69471
1.42417	1.69266
1.425	1.69202
1.42583	1.69339
1.42667	1.69453
1.4275	1.69376
1.42833	1.69433
1.42917	1.69475
1.43	1.69271
1.43083	1.69356
1.43167	1.69403
1.4325	1.69494
1.43333	1.6948
1.43417	1.69358
1.435	1.69181
1.43583	1.69331
1.43667	1.69429
1.4375	1.6945
1.43833	1.69418
1.43917	1.69402
1.44	1.69395
1.44083	1.69425
1.44167	1.6942
1.4425	1.69307
1.44333	1.69349
1.44417	1.69368
1.445	1.69435
1.44583	1.69482
1.44667	1.69381
1.4475	1.69355
1.44833	1.69329
1.44917	1.69295
1.45	1.69297
1.45083	1.69403
1.45167	1.69424
1.4525	1.69382
1.45333	1.69424
1.45417	1.69497
1.455	1.69346
1.45583	1.69357
1.45667	1.69502
1.4575	1.69341
1.45833	1.69308
1.45917	1.69302
1.46	1.69416
1.46083	1.69404
1.46167	1.69469
1.4625	1.69346
1.46333	1.69424
1.46417	1.69398
1.465	1.69377
1.46583	1.692
1.46667	1.69354
1.4675	1.69465
1.46833	1.69506
1.46917	1.69391
1.47	1.69524
1.47083	1.6926
1.47167	1.69328
1.4725	1.69429
1.47333	1.69418
1.47417	1.69462
1.475	1.69214
1.47583	1.69327
1.47667	1.69446
1.4775	1.69416
1.47833	1.69336
1.47917	1.69253
1.48	1.69428
1.48083	1.69472
1.48167	1.6921
1.4825	1.69396
1.48333	1.69556
1.48417	1.69458
1.485	1.69365
1.48583	1.69278
1.48667	1.69335
1.4875	1.69376
1.48833	1.69357
1.48917	1.69383
1.49	1.69331
1.49083	1.69322
1.49167	1.69395
1.4925	1.69534
1.49333	1.69301
1.49417	1.69292
1.495	1.69329
1.49583	1.693
1.49667	1.69468
1.4975	1.69362
1.49833	1.69342
1.49917	1.69366
1.5	1.69495
1.50083	1.69344
1.50167	1.69374
1.5025	1.69412
1.50333	1.6945
1.50417	1.69476
1.505	1.69469
1.50583	1.69419
1.50667	1.69318
1.5075	1.69404
1.50833	1.69328
1.50917	1.6945
1.51	1.69419
1.51083	1.69249
1.51167	1.69135
1.5125	1.6927
1.51333	1.6937
1.51417	1.69451
1.515	1.69509
1.51583	1.69305
1.51667	1.69389
1.5175	1.6925
1.51833	1.69372
1.51917	1.69413
1.52	1.69414
1.52083	1.69486
1.52167	1.69384
1.5225	1.69211
1.52333	1.69249
1.52417	1.69324
1.525	1.6948
1.52583	1.69468
1.52667	1.6948
1.5275	1.69424
1.52833	1.69246
1.52917	1.69306
1.53	1.69384
1.53083	1.69527
1.53167	1.69466
1.5325	1.69367
1.53333	1.6935
1.53417	1.69272
1.535	1.69361
1.53583	1.69492
1.53667	1.69512
1.5375	1.69559
1.53833	1.69291
1.53917	1.69177
1.54	1.69314
1.54083	1.69392
1.54167	1.69452
1.5425	1.69361
1.54333	1.69187
1.54417	1.69331
1.545	1.69466
1.54583	1.69495
1.54667	1.69436
1.5475	1.69488
1.54833	1.69343
1.54917	1.69309
1.55	1.69431
1.55083	1.6951
1.55167	1.69532
1.5525	1.69304
1.55333	1.69313
1.55417	1.69444
1.555	1.69423
1.55583	1.69332
1.55667	1.69321
1.5575	1.69277
1.55833	1.69333
1.55917	1.69465
1.56	1.69459
1.56083	1.6939
1.56167	1.69381
1.5625	1.69237
1.56333	1.69314
1.56417	1.69179
1.565	1.69289
1.56583	1.69264
1.56667	1.69379
1.5675	1.69521
1.56833	1.69547
1.56917	1.6942
1.57	1.69481
1.57083	1.69421
1.57167	1.6923
1.5725	1.69328
1.57333	1.69344
1.57417	1.69371
1.575	1.69331
1.57583	1.6932
1.57667	1.69394
1.5775	1.69403
1.57833	1.69359
1.57917	1.69381
1.58	1.69387
1.58083	1.69435
1.58167	1.69347
1.5825	1.69274
1.58333	1.69376
1.58417	1.69428
1.585	1.69563
1.58583	1.69389
1.58667	1.69432
1.5875	1.69606
1.58833	1.69474
1.58917	1.69235
1.59	1.69363
1.59083	1.69386
1.59167	1.69382
1.5925	1.69377
1.59333	1.69395
1.59417	1.69394
1.595	1.69334
1.59583	1.69338
1.59667	1.69301
1.5975	1.69317
1.59833	1.69332
1.59917	1.6921
1.6	1.69284
1.60083	1.69328
1.60167	1.69417
1.6025	1.6951
1.60333	1.69362
1.60417	1.69221
1.605	1.69253
1.60583	1.69247
1.60667	1.69318
1.6075	1.69362
1.60833	1.69374
1.60917	1.69403
1.61	1.69258
1.61083	1.69241
1.61167	1.69335
1.6125	1.69394
1.61333	1.69248
1.61417	1.69321
1.615	1.69402
1.61583	1.6942
1.61667	1.69489
1.6175	1.69513
1.61833	1.694
1.61917	1.69433
1.62	1.69341
1.62083	1.69171
1.62167	1.69225
1.6225	1.69267
1.62333	1.69363
1.62417	1.69345
1.625	1.69234
1.62583	1.69302
1.62667	1.69407
1.6275	1.69232
1.62833	1.69281
1.62917	1.69377
1.63	1.69374
1.63083	1.69424
1.63167	1.69487
1.6325	1.69554
1.63333	1.69379
1.63417	1.69302
1.635	1.69277
1.63583	1.69258
1.63667	1.6927
1.6375	1.69387
1.63833	1.69448
1.63917	1.69297
1.64	1.69351
1.64083	1.69257
1.64167	1.69377
1.6425	1.69314
1.64333	1.69317
1.64417	1.69291
1.645	1.69358
1.64583	1.69491
1.64667	1.6947
1.6475	1.69275
1.64833	1.69468
1.64917	1.69471
1.65	1.69447
1.65083	1.69369
1.65167	1.69448
1.6525	1.6938
1.65333	1.69282
1.65417	1.69367
1.655	1.69252
1.65583	1.69225
1.65667	1.69287
1.6575	1.69389
1.65833	1.69379
1.65917	1.69348
1.66	1.6939
1.66083	1.69365
1.66167	1.69432
1.6625	1.69437
1.66333	1.6933
1.66417	1.69209
1.665	1.69315
1.66583	1.69425
[truncated: 238,052+ more rows]

## Sheet: Figure 4c
Time (h)	Potential (V vs. RHE)
0.000277778	1.66699
0.000555556	1.67428
0.000833333	1.67471
0.00111	1.6739
0.00139	1.67677
0.00167	1.67641
0.00194	1.67365
0.00222	1.67465
0.0025	1.67413
0.00278	1.6734
0.00306	1.67471
0.00333	1.67536
0.00361	1.67529
0.00389	1.67438
0.00417	1.67743
0.00444	1.67432
0.00472	1.67537
0.005	1.67628
0.00528	1.67687
0.00556	1.67449
0.00583	1.67729
0.00611	1.68056
0.00639	1.67551
0.00667	1.67836
0.00694	1.67832
0.00722	1.67855
0.0075	1.67489
0.00778	1.67441
0.00806	1.67782
0.00833	1.67838
0.00861	1.67757
0.00889	1.67699
0.00917	1.67441
0.00944	1.67358
0.00972	1.67348
0.01	1.67274
0.01028	1.67383
0.01056	1.67153
0.01083	1.67277
0.01111	1.67142
0.01139	1.67097
0.01167	1.67195
0.01194	1.67351
0.01222	1.67469
0.0125	1.66952
0.01278	1.67448
0.01306	1.67434
0.01333	1.67366
0.01361	1.67474
0.01389	1.67475
0.01417	1.67543
0.01444	1.67203
0.01472	1.67232
0.015	1.67453
0.01528	1.6746
0.01556	1.67456
0.01583	1.67274
0.01611	1.67436
0.01639	1.67402
0.01667	1.67544
0.01694	1.67446
0.01722	1.67279
0.0175	1.67366
0.01778	1.67306
0.01806	1.67391
0.01833	1.67465
0.01861	1.6732
0.01889	1.67448
0.01917	1.67611
0.01944	1.67276
0.01972	1.67571
0.02	1.67562
0.02028	1.67462
0.02056	1.67446
0.02083	1.6748
0.02111	1.67575
0.02139	1.6766
0.02167	1.67564
0.02194	1.67518
0.02222	1.67497
0.0225	1.67751
0.02278	1.67747
0.02306	1.67677
0.02333	1.67723
0.02361	1.67453
0.02389	1.67805
0.02417	1.67736
0.02444	1.67649
0.02472	1.67634
0.025	1.67844
0.02528	1.67488
0.02556	1.67549
0.02583	1.67655
0.02611	1.67374
0.02639	1.67157
0.02667	1.67133
0.02694	1.67509
0.02722	1.6752
0.0275	1.6733
0.02778	1.67332
0.02806	1.67279
0.02833	1.67183
0.02861	1.67342
0.02889	1.67309
0.02917	1.67354
0.02944	1.67233
0.02972	1.67136
0.03	1.67313
0.03028	1.67351
0.03056	1.67023
0.03083	1.6726
0.03111	1.67516
0.03139	1.67392
0.03167	1.67282
0.03194	1.67461
0.03222	1.67378
0.0325	1.67246
0.03278	1.67359
0.03306	1.67296
0.03333	1.6715
0.03361	1.67315
0.03389	1.67272
0.03417	1.6741
0.03444	1.67317
0.03472	1.67334
0.035	1.67454
0.03528	1.67493
0.03556	1.67276
0.03583	1.67401
0.03611	1.67441
0.03639	1.67221
0.03667	1.67563
0.03694	1.67432
0.03722	1.67487
0.0375	1.67397
0.03778	1.67586
0.03806	1.67486
0.03833	1.67405
0.03861	1.67259
0.03889	1.67396
0.03917	1.67483
0.03944	1.67421
0.03972	1.67405
0.04	1.67522
0.04028	1.67377
0.04056	1.6744
0.04083	1.67637
0.04111	1.67394
0.04139	1.67535
0.04167	1.6727
0.04194	1.67579
0.04222	1.67336
0.0425	1.67523
0.04278	1.67421
0.04306	1.67599
0.04333	1.67301
0.04361	1.67615
0.04389	1.67361
0.04417	1.67348
0.04444	1.67366
0.04472	1.6751
0.045	1.67475
0.04528	1.6751
0.04556	1.67159
0.04583	1.67373
0.04611	1.67549
0.04639	1.67185
0.04667	1.6746
0.04694	1.67165
0.04722	1.6724
0.0475	1.67328
0.04778	1.67335
0.04806	1.67432
0.04833	1.67339
0.04861	1.67051
0.04889	1.67481
0.04917	1.67444
0.04944	1.673
0.04972	1.67244
0.05	1.67375
0.05028	1.67479
0.05056	1.67329
0.05083	1.67359
0.05111	1.67639
0.05139	1.67367
0.05167	1.67359
0.05194	1.67643
0.05222	1.673
0.0525	1.67213
0.05278	1.67393
0.05306	1.67394
0.05333	1.67583
0.05361	1.67345
0.05389	1.67713
0.05417	1.67352
0.05444	1.67158
0.05472	1.67492
0.055	1.67244
0.05528	1.67586
0.05556	1.67366
0.05583	1.67475
0.05611	1.6757
0.05639	1.67642
0.05667	1.67732
0.05694	1.67693
0.05722	1.67512
0.0575	1.67644
0.05778	1.67503
0.05806	1.67817
0.05833	1.67897
0.05861	1.67686
0.05889	1.67792
0.05917	1.67845
0.05944	1.67933
0.05972	1.67603
0.06	1.67923
0.06028	1.67987
0.06056	1.67731
0.06083	1.6782
0.06111	1.67754
0.06139	1.67744
0.06167	1.67744
0.06194	1.67743
0.06222	1.67465
0.0625	1.67243
0.06278	1.67714
0.06306	1.67427
0.06333	1.67384
0.06361	1.6743
0.06389	1.67549
0.06417	1.67538
0.06444	1.67704
0.06472	1.67597
0.065	1.67654
0.06528	1.6747
0.06556	1.67325
0.06583	1.67381
0.06611	1.67284
0.06639	1.67589
0.06667	1.67455
0.06694	1.67588
0.06722	1.67274
0.0675	1.67586
0.06778	1.67442
0.06806	1.6756
0.06833	1.67456
0.06861	1.67554
0.06889	1.67661
0.06917	1.67483
0.06944	1.67576
0.06972	1.6751
0.07	1.67385
0.07028	1.67727
0.07056	1.67476
0.07083	1.67332
0.07111	1.67438
0.07139	1.67581
0.07167	1.67591
0.07194	1.67415
0.07222	1.67528
0.0725	1.67505
0.07278	1.67288
0.07306	1.67758
0.07333	1.67524
0.07361	1.67646
0.07389	1.67692
0.07417	1.67411
0.07444	1.67577
0.07472	1.67361
0.075	1.67426
0.07528	1.67382
0.07556	1.6743
0.07583	1.6747
0.07611	1.67428
0.07639	1.67402
0.07667	1.67333
0.07694	1.67403
0.07722	1.67271
0.0775	1.67453
0.07778	1.67422
0.07806	1.67203
0.07833	1.67263
0.07861	1.67571
0.07889	1.67432
0.07917	1.67331
0.07944	1.67516
0.07972	1.67391
0.08	1.6746
0.08028	1.67405
0.08056	1.67307
0.08083	1.67351
0.08111	1.67594
0.08139	1.67597
0.08167	1.6725
0.08194	1.67572
0.08222	1.67537
0.0825	1.6743
0.08278	1.67339
0.08306	1.67489
0.08333	1.67619
0.08361	1.67729
0.08389	1.67472
0.08417	1.67434
0.08444	1.67666
0.08472	1.67696
0.085	1.67689
0.08528	1.67536
0.08556	1.67395
0.08583	1.67569
0.08611	1.67581
0.08639	1.67597
0.08667	1.67495
0.08694	1.67607
0.08722	1.67438
0.0875	1.67438
0.08778	1.67401
0.08806	1.67116
0.08833	1.67088
0.08861	1.67583
0.08889	1.67349
0.08917	1.672
0.08944	1.6725
0.08972	1.67487
0.09	1.67404
0.09028	1.6734
0.09056	1.67397
0.09083	1.67519
0.09111	1.67448
0.09139	1.67196
0.09167	1.67353
0.09194	1.67538
0.09222	1.67206
0.0925	1.67332
0.09278	1.67301
0.09306	1.6735
0.09333	1.67365
0.09361	1.67399
0.09389	1.67352
0.09417	1.67464
0.09444	1.67448
0.09472	1.67293
0.095	1.6737
0.09528	1.67404
0.09556	1.67186
0.09583	1.67518
0.09611	1.67567
0.09639	1.67554
0.09667	1.67306
0.09694	1.67472
0.09722	1.67454
0.0975	1.67498
0.09778	1.67433
0.09806	1.67325
0.09833	1.67641
0.09861	1.67454
0.09889	1.67632
0.09917	1.67461
0.09944	1.67397
0.09972	1.67345
0.1	1.67363
0.10028	1.67814
0.10056	1.67417
0.10083	1.67355
0.10111	1.67329
0.10139	1.67496
0.10167	1.67262
0.10194	1.67576
0.10222	1.67186
0.1025	1.67403
0.10278	1.67389
0.10306	1.6734
0.10333	1.6744
0.10361	1.67501
0.10389	1.67437
0.10417	1.67373
0.10444	1.67746
0.10472	1.67393
0.105	1.67574
0.10528	1.67309
0.10556	1.67446
0.10583	1.67467
0.10611	1.67674
0.10639	1.6732
0.10667	1.67538
0.10694	1.67391
0.10722	1.67632
0.1075	1.67491
0.10778	1.67424
0.10806	1.67407
0.10833	1.67341
0.10861	1.67734
0.10889	1.67655
0.10917	1.67667
0.10944	1.67647
0.10972	1.67256
0.11	1.67729
0.11028	1.6746
0.11056	1.67303
0.11083	1.6765
0.11111	1.67554
0.11139	1.6779
0.11167	1.67731
0.11194	1.67822
0.11222	1.67631
0.1125	1.67837
0.11278	1.67566
0.11306	1.67475
0.11333	1.67601
0.11361	1.67748
0.11389	1.67954
0.11417	1.67216
0.11444	1.67884
0.11472	1.6772
0.115	1.67899
0.11528	1.67698
0.11556	1.67483
0.11583	1.67757
0.11611	1.67497
0.11639	1.67347
0.11667	1.67514
0.11694	1.67449
0.11722	1.67463
0.1175	1.67512
0.11778	1.67557
0.11806	1.67561
0.11833	1.67641
0.11861	1.67316
0.11889	1.67542
0.11917	1.67662
0.11944	1.67586
0.11972	1.67693
0.12	1.67583
0.12028	1.67585
0.12056	1.67423
0.12083	1.67531
0.12111	1.67659
0.12139	1.67546
0.12167	1.67719
0.12194	1.67693
0.12222	1.67495
0.1225	1.67528
0.12278	1.67631
0.12306	1.67804
0.12333	1.6749
0.12361	1.67717
0.12389	1.67542
0.12417	1.67812
0.12444	1.67558
0.12472	1.67562
0.125	1.67454
0.12528	1.67677
0.12556	1.67711
0.12583	1.67611
0.12611	1.67648
0.12639	1.67622
0.12667	1.67609
0.12694	1.67572
0.12722	1.67545
0.1275	1.6737
0.12778	1.67549
0.12806	1.67689
0.12833	1.67445
0.12861	1.67527
0.12889	1.67645
0.12917	1.67583
0.12944	1.67641
0.12972	1.67566
0.13	1.67935
0.13028	1.67745
0.13056	1.67624
0.13083	1.67525
0.13111	1.68068
0.13139	1.67605
0.13167	1.67654
0.13194	1.67688
0.13222	1.6766
0.1325	1.67738
0.13278	1.67703
0.13306	1.67661
0.13333	1.67722
0.13361	1.67588
0.13389	1.67561
0.13417	1.67767
0.13444	1.67688
0.13472	1.67444
0.135	1.67461
0.13528	1.6743
0.13556	1.67741
0.13583	1.67411
0.13611	1.67557
0.13639	1.67774
0.13667	1.67596
0.13694	1.67379
0.13722	1.67595
0.1375	1.67531
0.13778	1.67312
0.13806	1.67374
0.13833	1.6765
0.13861	1.67493
0.13889	1.6759
0.13917	1.67373
0.13944	1.6729
0.13972	1.67406
0.14	1.67541
0.14028	1.67454
0.14056	1.67517
0.14083	1.67394
0.14111	1.67703
0.14139	1.67524
0.14167	1.67487
0.14194	1.67564
0.14222	1.67492
0.1425	1.67599
0.14278	1.67692
0.14306	1.67791
0.14333	1.67672
0.14361	1.67661
0.14389	1.67687
0.14417	1.6739
0.14444	1.67366
0.14472	1.67453
0.145	1.67486
0.14528	1.67429
0.14556	1.67753
0.14583	1.6747
0.14611	1.67491
0.14639	1.6747
0.14667	1.67567
0.14694	1.67516
0.14722	1.67506
0.1475	1.67661
0.14778	1.67613
0.14806	1.67524
0.14833	1.67356
0.14861	1.67775
0.14889	1.6765
0.14917	1.67574
0.14944	1.67518
0.14972	1.67677
0.15	1.67661
0.15028	1.67648
0.15056	1.67382
0.15083	1.67589
0.15111	1.67555
0.15139	1.67487
0.15167	1.67426
0.15194	1.67622
0.15222	1.67508
0.1525	1.67535
0.15278	1.67512
0.15306	1.67327
0.15333	1.67557
0.15361	1.67594
0.15389	1.67514
0.15417	1.6739
0.15444	1.67383
0.15472	1.67551
0.155	1.67476
0.15528	1.67366
0.15556	1.67617
0.15583	1.67499
0.15611	1.67474
0.15639	1.67559
0.15667	1.67473
0.15694	1.67475
0.15722	1.67317
0.1575	1.67356
0.15778	1.67449
0.15806	1.67346
0.15833	1.6721
0.15861	1.67451
0.15889	1.67487
0.15917	1.67587
0.15944	1.67574
0.15972	1.67409
0.16	1.67526
0.16028	1.67376
0.16056	1.67705
0.16083	1.6762
0.16111	1.67613
0.16139	1.67549
0.16167	1.67521
0.16194	1.67719
0.16222	1.67542
0.1625	1.67422
0.16278	1.67661
0.16306	1.67413
0.16333	1.67507
0.16361	1.67614
0.16389	1.67739
0.16417	1.67515
0.16444	1.67436
0.16472	1.67603
0.165	1.67519
0.16528	1.67569
0.16556	1.67641
0.16583	1.67585
0.16611	1.67466
0.16639	1.67914
0.16667	1.67524
0.16694	1.67441
0.16722	1.6761
0.1675	1.67457
0.16778	1.67478
0.16806	1.67591
0.16833	1.67472
0.16861	1.67702
0.16889	1.67654
0.16917	1.67473
0.16944	1.67525
0.16972	1.67632
0.17	1.67559
0.17028	1.67736
0.17056	1.67575
0.17083	1.67676
0.17111	1.67631
0.17139	1.67642
0.17167	1.67566
0.17194	1.67515
0.17222	1.67567
0.1725	1.67469
0.17278	1.67329
0.17306	1.67377
0.17333	1.67506
0.17361	1.67643
0.17389	1.67446
0.17417	1.6756
0.17444	1.6744
0.17472	1.67511
0.175	1.67321
0.17528	1.67715
0.17556	1.67536
0.17583	1.67469
0.17611	1.67576
0.17639	1.67577
0.17667	1.6763
0.17694	1.67462
0.17722	1.67668
0.1775	1.67519
0.17778	1.67624
0.17806	1.67766
0.17833	1.67477
0.17861	1.67522
0.17889	1.67653
0.17917	1.67666
0.17944	1.67508
0.17972	1.67697
0.18	1.67446
0.18028	1.67736
0.18056	1.67809
0.18083	1.677
0.18111	1.67723
0.18139	1.673
0.18167	1.67435
0.18194	1.67729
0.18222	1.67511
0.1825	1.67466
0.18278	1.67585
0.18306	1.67528
0.18333	1.67769
0.18361	1.67662
0.18389	1.67633
0.18417	1.67577
0.18444	1.677
0.18472	1.67743
0.185	1.67387
0.18528	1.67505
0.18556	1.67496
0.18583	1.67525
0.18611	1.67709
0.18639	1.67614
0.18667	1.67487
0.18694	1.67713
0.18722	1.67665
0.1875	1.67573
0.18778	1.67552
0.18806	1.6786
0.18833	1.67218
0.18861	1.67337
0.18889	1.67688
0.18917	1.67337
0.18944	1.67454
0.18972	1.67412
0.19	1.67531
0.19028	1.67725
0.19056	1.67269
0.19083	1.67593
0.19111	1.67517
0.19139	1.67601
0.19167	1.67447
0.19194	1.67186
0.19222	1.67475
0.1925	1.67716
0.19278	1.67422
0.19306	1.676
0.19333	1.67592
0.19361	1.67647
0.19389	1.67523
0.19417	1.67584
0.19444	1.67625
0.19472	1.67438
0.195	1.67684
0.19528	1.67388
0.19556	1.67648
0.19583	1.67633
0.19611	1.67936
0.19639	1.67479
0.19667	1.6769
0.19694	1.67698
0.19722	1.6781
0.1975	1.67619
0.19778	1.67679
0.19806	1.67685
0.19833	1.67629
0.19861	1.67494
0.19889	1.67668
0.19917	1.67687
0.19944	1.678
0.19972	1.67655
0.2	1.67589
0.20028	1.67637
0.20056	1.67779
0.20083	1.67573
0.20111	1.67705
0.20139	1.67601
0.20167	1.67758
0.20194	1.67522
0.20222	1.67509
0.2025	1.67663
0.20278	1.67682
0.20306	1.67684
0.20333	1.67741
0.20361	1.68038
0.20389	1.67741
0.20417	1.6763
0.20444	1.67514
0.20472	1.6766
0.205	1.67765
0.20528	1.67557
0.20556	1.67424
0.20583	1.67522
0.20611	1.67943
0.20639	1.67704
0.20667	1.67695
0.20694	1.67688
0.20722	1.6766
0.2075	1.67636
0.20778	1.67435
0.20806	1.67796
0.20833	1.67613
0.20861	1.67706
0.20889	1.67632
0.20917	1.67607
0.20944	1.67532
0.20972	1.67594
0.21	1.67749
0.21028	1.67414
0.21056	1.67621
0.21083	1.67461
0.21111	1.67591
0.21139	1.67314
0.21167	1.67646
0.21194	1.67424
0.21222	1.6748
0.2125	1.67487
0.21278	1.67596
0.21306	1.6746
0.21333	1.67745
0.21361	1.6745
0.21389	1.67535
0.21417	1.67276
0.21444	1.67323
0.21472	1.67685
0.215	1.67401
0.21528	1.67597
0.21556	1.67457
0.21583	1.67366
0.21611	1.67558
0.21639	1.67479
0.21667	1.67656
0.21694	1.67536
0.21722	1.67304
0.2175	1.6749
0.21778	1.67646
0.21806	1.67293
0.21833	1.676
0.21861	1.67372
0.21889	1.67597
0.21917	1.67424
0.21944	1.67432
0.21972	1.67472
0.22	1.67143
0.22028	1.675
0.22056	1.6741
0.22083	1.67667
0.22111	1.67635
0.22139	1.67579
0.22167	1.67428
0.22194	1.67585
0.22222	1.6728
0.2225	1.67554
0.22278	1.67458
0.22306	1.6744
0.22333	1.67426
0.22361	1.67583
0.22389	1.67342
0.22417	1.67347
0.22444	1.67668
0.22472	1.67438
0.225	1.67361
0.22528	1.67468
0.22556	1.67649
0.22583	1.67451
0.22611	1.67578
0.22639	1.67483
0.22667	1.67546
0.22694	1.67429
0.22722	1.67681
0.2275	1.67473
0.22778	1.67512
0.22806	1.6742
0.22833	1.67512
0.22861	1.67636
0.22889	1.67473
0.22917	1.676
0.22944	1.67601
0.22972	1.67718
0.23	1.67516
0.23028	1.6751
0.23056	1.67628
0.23083	1.67552
0.23111	1.67524
0.23139	1.67397
0.23167	1.67643
0.23194	1.67594
0.23222	1.67558
0.2325	1.67416
0.23278	1.67569
0.23306	1.67579
0.23333	1.67499
0.23361	1.67464
0.23389	1.67813
0.23417	1.6752
0.23444	1.677
0.23472	1.67565
0.235	1.67684
0.23528	1.67627
0.23556	1.67483
0.23583	1.67685
0.23611	1.67752
0.23639	1.67376
0.23667	1.67404
0.23694	1.6754
0.23722	1.67475
0.2375	1.67677
0.23778	1.67505
0.23806	1.67523
0.23833	1.67789
0.23861	1.67457
0.23889	1.67705
0.23917	1.67538
0.23944	1.6747
0.23972	1.67551
0.24	1.67354
0.24028	1.67495
0.24056	1.67583
0.24083	1.67624
0.24111	1.67397
0.24139	1.67397
0.24167	1.67531
0.24194	1.67484
0.24222	1.678
0.2425	1.67488
0.24278	1.67705
0.24306	1.67672
0.24333	1.67633
0.24361	1.67664
0.24389	1.6756
0.24417	1.67312
0.24444	1.67593
0.24472	1.67265
0.245	1.67621
0.24528	1.67495
0.24556	1.67691
0.24583	1.67632
0.24611	1.67594
0.24639	1.67677
0.24667	1.67601
0.24694	1.67554
0.24722	1.67845
0.2475	1.67581
0.24778	1.67672
0.24806	1.6749
0.24833	1.67617
0.24861	1.67586
0.24889	1.67604
0.24917	1.67724
0.24944	1.67719
0.24972	1.67558
0.25	1.67624
0.25028	1.67835
0.25056	1.67534
0.25083	1.67638
0.25111	1.67565
0.25139	1.67824
0.25167	1.67605
0.25194	1.67639
0.25222	1.67719
0.2525	1.67599
0.25278	1.67453
0.25306	1.67531
0.25333	1.67683
0.25361	1.67679
0.25389	1.67523
0.25417	1.67556
0.25444	1.67842
0.25472	1.67432
0.255	1.67498
0.25528	1.67652
0.25556	1.6737
0.25583	1.67675
0.25611	1.67645
0.25639	1.67529
0.25667	1.67778
0.25694	1.67699
0.25722	1.6754
0.2575	1.67795
0.25778	1.67685
0.25806	1.67788
0.25833	1.67681
0.25861	1.67626
0.25889	1.6786
0.25917	1.677
0.25944	1.6778
0.25972	1.67878
0.26	1.67792
0.26028	1.67698
0.26056	1.67532
0.26083	1.67511
0.26111	1.67668
0.26139	1.67538
0.26167	1.67852
0.26194	1.67754
0.26222	1.67682
0.2625	1.67556
0.26278	1.67603
0.26306	1.67661
0.26333	1.67755
0.26361	1.67567
0.26389	1.67638
0.26417	1.67798
0.26444	1.67902
0.26472	1.676
0.265	1.67748
0.26528	1.67557
0.26556	1.67552
0.26583	1.67576
0.26611	1.67502
0.26639	1.67588
0.26667	1.67838
0.26694	1.67664
0.26722	1.67813
0.2675	1.67904
0.26778	1.67425
0.26806	1.67586
0.26833	1.67435
0.26861	1.67527
0.26889	1.67346
0.26917	1.67478
0.26944	1.67625
0.26972	1.67392
0.27	1.67402
0.27028	1.67461
0.27056	1.67603
0.27083	1.67639
0.27111	1.67444
0.27139	1.67591
0.27167	1.6741
0.27194	1.67594
0.27222	1.67315
0.2725	1.67491
0.27278	1.67549
0.27306	1.67615
0.27333	1.6738
0.27361	1.6766
0.27389	1.67651
0.27417	1.67449
0.27444	1.67681
0.27472	1.67458
0.275	1.67591
0.27528	1.67509
0.27556	1.67552
0.27583	1.67417
0.27611	1.67449
0.27639	1.67296
0.27667	1.67452
0.27694	1.67558
0.27722	1.67502
0.2775	1.67543
0.27778	1.6764
0.27806	1.67573
0.27833	1.67477
0.27861	1.67588
0.27889	1.67409
0.27917	1.67221
0.27944	1.67538
0.27972	1.67495
0.28	1.67591
0.28028	1.6763
0.28056	1.67566
0.28083	1.67667
0.28111	1.67531
0.28139	1.67683
0.28167	1.67553
0.28194	1.67737
0.28222	1.67737
0.2825	1.67568
0.28278	1.67362
0.28306	1.67872
0.28333	1.67626
0.28361	1.67555
0.28389	1.67209
0.28417	1.6766
0.28444	1.67352
0.28472	1.67525
0.285	1.6754
0.28528	1.67457
0.28556	1.67659
0.28583	1.6767
0.28611	1.67264
0.28639	1.67352
0.28667	1.67472
0.28694	1.67539
0.28722	1.67524
0.2875	1.67674
0.28778	1.67341
0.28806	1.67499
0.28833	1.67583
0.28861	1.67411
0.28889	1.67556
0.28917	1.67613
0.28944	1.67507
0.28972	1.67576
0.29	1.67422
0.29028	1.67329
0.29056	1.67677
0.29083	1.67776
0.29111	1.67662
0.29139	1.67358
0.29167	1.67575
0.29194	1.67387
0.29222	1.6761
0.2925	1.67571
0.29278	1.67662
0.29306	1.67663
0.29333	1.67657
0.29361	1.67539
0.29389	1.675
0.29417	1.67593
0.29444	1.67433
0.29472	1.67481
0.295	1.67468
0.29528	1.67671
0.29556	1.67552
0.29583	1.67489
0.29611	1.67584
0.29639	1.67425
0.29667	1.6751
0.29694	1.67458
0.29722	1.67589
0.2975	1.67654
0.29778	1.67448
0.29806	1.67466
0.29833	1.67447
0.29861	1.67664
0.29889	1.67627
0.29917	1.67486
0.29944	1.6761
0.29972	1.67658
0.3	1.67585
0.30028	1.67446
0.30056	1.67341
0.30083	1.67765
0.30111	1.67405
0.30139	1.67515
0.30167	1.67473
0.30194	1.67587
0.30222	1.674
0.3025	1.67573
0.30278	1.67784
0.30306	1.67279
0.30333	1.67443
0.30361	1.6781
0.30389	1.67769
0.30417	1.67594
0.30444	1.67646
0.30472	1.67515
0.305	1.67625
0.30528	1.67359
0.30556	1.6751
0.30583	1.67558
0.30611	1.6749
0.30639	1.67515
0.30667	1.67491
0.30694	1.67602
0.30722	1.67603
0.3075	1.67684
0.30778	1.67451
0.30806	1.67577
0.30833	1.67638
0.30861	1.67576
0.30889	1.67736
0.30917	1.67599
0.30944	1.67619
0.30972	1.67642
0.31	1.67876
0.31028	1.6761
0.31056	1.67403
0.31083	1.67489
0.31111	1.67761
0.31139	1.67694
0.31167	1.67671
0.31194	1.67551
0.31222	1.67855
0.3125	1.67716
0.31278	1.67887
0.31306	1.67654
0.31333	1.67851
0.31361	1.67572
0.31389	1.67715
0.31417	1.67763
0.31444	1.67848
0.31472	1.67921
0.315	1.67881
0.31528	1.67713
0.31556	1.67891
0.31583	1.68003
0.31611	1.67623
0.31639	1.67857
0.31667	1.67934
0.31694	1.67741
0.31722	1.67826
0.3175	1.67871
0.31778	1.6779
0.31806	1.67966
0.31833	1.67987
0.31861	1.67815
0.31889	1.68095
0.31917	1.67967
0.31944	1.67735
0.31972	1.67888
0.32	1.67953
0.32028	1.67576
0.32056	1.67826
0.32083	1.67667
0.32111	1.67627
0.32139	1.67329
0.32167	1.67598
0.32194	1.67857
0.32222	1.67827
0.3225	1.67552
0.32278	1.67556
0.32306	1.67818
0.32333	1.6761
0.32361	1.6783
0.32389	1.67733
0.32417	1.67657
0.32444	1.6769
0.32472	1.67734
0.325	1.6761
0.32528	1.67729
0.32556	1.67748
0.32583	1.6768
0.32611	1.67813
0.32639	1.67611
0.32667	1.67992
0.32694	1.67635
0.32722	1.67641
0.3275	1.6776
0.32778	1.67979
0.32806	1.67631
0.32833	1.67923
0.32861	1.67723
0.32889	1.67681
0.32917	1.67645
0.32944	1.67977
0.32972	1.67995
0.33	1.6777
0.33028	1.67416
0.33056	1.67676
0.33083	1.67367
0.33111	1.6765
0.33139	1.6751
0.33167	1.67403
0.33194	1.67548
0.33222	1.67603
0.3325	1.67406
0.33278	1.67705
0.33306	1.67567
0.33333	1.67537
0.33361	1.67646
0.33389	1.67473
0.33417	1.67346
0.33444	1.67548
0.33472	1.67475
0.335	1.67399
0.33528	1.67711
0.33556	1.67555
0.33583	1.67665
0.33611	1.67565
0.33639	1.67335
0.33667	1.67529
0.33694	1.6761
0.33722	1.67583
0.3375	1.67425
0.33778	1.67499
0.33806	1.67772
0.33833	1.67505
0.33861	1.67494
0.33889	1.67424
0.33917	1.674
0.33944	1.67497
0.33972	1.67456
0.34	1.67586
0.34028	1.67385
0.34056	1.6768
0.34083	1.6739
0.34111	1.67645
0.34139	1.67507
0.34167	1.6776
0.34194	1.67508
0.34222	1.67497
0.3425	1.67569
0.34278	1.67489
0.34306	1.67533
0.34333	1.67702
0.34361	1.67431
0.34389	1.67384
0.34417	1.67708
0.34444	1.67681
0.34472	1.67521
0.345	1.67496
0.34528	1.67674
0.34556	1.67422
0.34583	1.67649
0.34611	1.6754
0.34639	1.67655
0.34667	1.67603
0.34694	1.67577
0.34722	1.67469
0.3475	1.67384
0.34778	1.67821
0.34806	1.67544
0.34833	1.67716
0.34861	1.67545
0.34889	1.67454
0.34917	1.67669
0.34944	1.67439
0.34972	1.6764
0.35	1.67656
0.35028	1.67659
0.35056	1.67442
0.35083	1.67516
0.35111	1.67652
0.35139	1.67528
0.35167	1.67445
0.35194	1.67499
0.35222	1.674
0.3525	1.676
0.35278	1.67558
0.35306	1.67569
0.35333	1.67695
0.35361	1.67649
0.35389	1.67526
0.35417	1.67395
0.35444	1.67461
0.35472	1.67534
0.355	1.67401
0.35528	1.67321
0.35556	1.67545
0.35583	1.67681
0.35611	1.67529
0.35639	1.67622
0.35667	1.67431
0.35694	1.67592
0.35722	1.67656
0.3575	1.67618
0.35778	1.67648
0.35806	1.6755
0.35833	1.67632
0.35861	1.6755
0.35889	1.67583
0.35917	1.67695
0.35944	1.67731
0.35972	1.67761
0.36	1.67644
0.36028	1.678
0.36056	1.67561
0.36083	1.67966
0.36111	1.6775
0.36139	1.68104
0.36167	1.67854
0.36194	1.67823
0.36222	1.67861
0.3625	1.67866
0.36278	1.67543
0.36306	1.67494
0.36333	1.67437
0.36361	1.67473
0.36389	1.67515
0.36417	1.6756
0.36444	1.67535
0.36472	1.67446
0.365	1.67567
0.36528	1.67543
0.36556	1.67678
0.36583	1.6747
0.36611	1.67387
0.36639	1.67509
0.36667	1.67584
0.36694	1.6763
0.36722	1.67471
0.3675	1.67624
0.36778	1.67636
0.36806	1.67637
0.36833	1.67467
0.36861	1.67783
0.36889	1.67628
0.36917	1.67608
0.36944	1.67596
0.36972	1.67547
0.37	1.67846
0.37028	1.67754
0.37056	1.67513
0.37083	1.67767
0.37111	1.6743
0.37139	1.67659
0.37167	1.67572
0.37194	1.67401
0.37222	1.67555
0.3725	1.67626
0.37278	1.67521
0.37306	1.67759
0.37333	1.67666
0.37361	1.67568
0.37389	1.67622
0.37417	1.67531
0.37444	1.67596
0.37472	1.67761
0.375	1.67678
0.37528	1.67594
0.37556	1.68032
0.37583	1.67666
0.37611	1.67663
0.37639	1.67781
0.37667	1.67551
0.37694	1.67749
0.37722	1.67429
0.3775	1.6782
0.37778	1.67644
0.37806	1.67667
0.37833	1.67653
0.37861	1.67874
0.37889	1.67745
0.37917	1.67754
0.37944	1.67703
0.37972	1.67887
0.38	1.67751
0.38028	1.67506
0.38056	1.67666
0.38083	1.67691
0.38111	1.67806
0.38139	1.67751
0.38167	1.67516
0.38194	1.68004
0.38222	1.67702
0.3825	1.67747
0.38278	1.67649
0.38306	1.67683
0.38333	1.6768
0.38361	1.67806
0.38389	1.67785
0.38417	1.67548
0.38444	1.67974
0.38472	1.67792
0.385	1.67769
0.38528	1.67765
0.38556	1.67864
0.38583	1.67714
0.38611	1.67881
0.38639	1.67387
0.38667	1.67951
0.38694	1.67806
0.38722	1.67683
0.3875	1.67667
0.38778	1.67539
0.38806	1.67679
0.38833	1.67546
0.38861	1.67613
0.38889	1.67458
0.38917	1.67413
0.38944	1.67523
0.38972	1.67606
0.39	1.67449
0.39028	1.67726
0.39056	1.6759
0.39083	1.67535
0.39111	1.6777
0.39139	1.67549
0.39167	1.67772
0.39194	1.67498
0.39222	1.6761
0.3925	1.67486
0.39278	1.67596
0.39306	1.67503
0.39333	1.67575
0.39361	1.67421
0.39389	1.67465
0.39417	1.6737
0.39444	1.67683
0.39472	1.67524
0.395	1.67281
0.39528	1.6757
0.39556	1.676
0.39583	1.67605
0.39611	1.67447
0.39639	1.67515
0.39667	1.67574
0.39694	1.674
0.39722	1.67508
0.3975	1.67549
0.39778	1.67416
0.39806	1.67573
0.39833	1.67503
0.39861	1.6744
0.39889	1.67551
0.39917	1.67483
0.39944	1.67705
0.39972	1.67667
0.4	1.67577
0.40028	1.67563
0.40056	1.67616
0.40083	1.67791
0.40111	1.68011
0.40139	1.67631
0.40167	1.67721
0.40194	1.67722
0.40222	1.67391
0.4025	1.67726
0.40278	1.67526
0.40306	1.67473
0.40333	1.67458
0.40361	1.67577
0.40389	1.67646
0.40417	1.67651
0.40444	1.67655
0.40472	1.67522
0.405	1.6769
0.40528	1.67612
0.40556	1.67691
0.40583	1.67637
0.40611	1.67512
0.40639	1.6776
0.40667	1.67525
0.40694	1.67512
0.40722	1.6753
0.4075	1.67691
0.40778	1.67838
0.40806	1.67379
0.40833	1.67829
0.40861	1.67668
0.40889	1.67707
0.40917	1.67354
0.40944	1.67739
0.40972	1.67655
0.41	1.67652
0.41028	1.67756
0.41056	1.67815
0.41083	1.67705
0.41111	1.67614
0.41139	1.67635
0.41167	1.67804
0.41194	1.67688
0.41222	1.67823
0.4125	1.67562
0.41278	1.67642
0.41306	1.67554
0.41333	1.67709
0.41361	1.67641
0.41389	1.67787
0.41417	1.67821
0.41444	1.6758
0.41472	1.67564
0.415	1.67733
0.41528	1.67518
0.41556	1.67807
0.41583	1.6772
0.41611	1.67803
0.41639	1.67753
0.41667	1.67609
0.41694	1.67975
0.41722	1.6775
0.4175	1.67673
0.41778	1.67753
0.41806	1.67783
0.41833	1.67807
0.41861	1.67688
0.41889	1.67731
0.41917	1.67601
0.41944	1.67685
0.41972	1.67482
0.42	1.67522
0.42028	1.6761
0.42056	1.6765
0.42083	1.67598
0.42111	1.67743
0.42139	1.67561
0.42167	1.67616
0.42194	1.67577
0.42222	1.67497
0.4225	1.67577
0.42278	1.67695
0.42306	1.67577
0.42333	1.67443
0.42361	1.67567
0.42389	1.67676
0.42417	1.67594
0.42444	1.67513
0.42472	1.67503
0.425	1.674
0.42528	1.6766
0.42556	1.67436
0.42583	1.67626
0.42611	1.67834
0.42639	1.67419
0.42667	1.67731
0.42694	1.67771
0.42722	1.67554
0.4275	1.67677
0.42778	1.67696
0.42806	1.67363
0.42833	1.6755
0.42861	1.67598
0.42889	1.67626
0.42917	1.67677
0.42944	1.67552
0.42972	1.67614
0.43	1.67779
0.43028	1.67582
0.43056	1.67573
0.43083	1.67419
0.43111	1.67629
0.43139	1.67626
0.43167	1.67705
0.43194	1.67295
0.43222	1.67437
0.4325	1.67719
0.43278	1.67637
0.43306	1.67811
0.43333	1.67521
0.43361	1.67408
0.43389	1.67288
0.43417	1.67571
0.43444	1.67561
0.43472	1.67463
0.435	1.67625
0.43528	1.67354
0.43556	1.67567
0.43583	1.67661
0.43611	1.67687
0.43639	1.6736
0.43667	1.67666
0.43694	1.67545
0.43722	1.67246
0.4375	1.67437
0.43778	1.67577
0.43806	1.67615
0.43833	1.67595
0.43861	1.6761
0.43889	1.67451
0.43917	1.67722
0.43944	1.67422
0.43972	1.67648
0.44	1.67549
0.44028	1.67539
0.44056	1.67506
0.44083	1.67558
0.44111	1.67479
0.44139	1.67256
0.44167	1.67669
0.44194	1.67549
0.44222	1.67321
0.4425	1.6745
0.44278	1.67559
0.44306	1.67436
0.44333	1.67547
0.44361	1.67434
0.44389	1.67425
0.44417	1.67544
0.44444	1.6733
0.44472	1.67538
0.445	1.67518
0.44528	1.67618
0.44556	1.67638
0.44583	1.67529
0.44611	1.67469
0.44639	1.67269
0.44667	1.67513
0.44694	1.67689
0.44722	1.67429
0.4475	1.67508
0.44778	1.67417
0.44806	1.67579
0.44833	1.6729
0.44861	1.67494
0.44889	1.6762
0.44917	1.67497
0.44944	1.67539
0.44972	1.67648
0.45	1.67424
0.45028	1.67452
0.45056	1.67468
0.45083	1.67761
0.45111	1.67382
0.45139	1.6755
0.45167	1.67381
0.45194	1.676
0.45222	1.67389
0.4525	1.67441
0.45278	1.67328
0.45306	1.67624
0.45333	1.67349
0.45361	1.67567
0.45389	1.67476
0.45417	1.67425
0.45444	1.67575
0.45472	1.67649
0.455	1.67617
0.45528	1.67187
0.45556	1.6775
0.45583	1.67695
0.45611	1.67514
0.45639	1.67482
0.45667	1.67518
0.45694	1.67626
0.45722	1.67435
0.4575	1.67618
0.45778	1.67563
0.45806	1.67502
0.45833	1.67688
0.45861	1.67555
0.45889	1.6758
0.45917	1.67455
0.45944	1.67356
0.45972	1.67564
0.46	1.67523
0.46028	1.67457
0.46056	1.67579
0.46083	1.67413
0.46111	1.67644
0.46139	1.67636
0.46167	1.67483
0.46194	1.67664
0.46222	1.67686
0.4625	1.67363
0.46278	1.67507
0.46306	1.67592
0.46333	1.67505
0.46361	1.67459
0.46389	1.67563
0.46417	1.67551
0.46444	1.67455
0.46472	1.67532
0.465	1.67554
0.46528	1.67446
0.46556	1.67527
0.46583	1.67563
0.46611	1.67576
0.46639	1.67665
0.46667	1.67594
0.46694	1.67447
0.46722	1.67664
0.4675	1.67492
0.46778	1.67568
0.46806	1.67737
0.46833	1.6749
0.46861	1.67416
0.46889	1.67652
0.46917	1.67552
0.46944	1.67563
0.46972	1.67585
0.47	1.67494
0.47028	1.67585
0.47056	1.677
0.47083	1.67549
0.47111	1.6757
0.47139	1.67444
0.47167	1.67778
0.47194	1.67544
0.47222	1.67758
0.4725	1.67675
0.47278	1.67758
0.47306	1.67587
0.47333	1.67523
0.47361	1.67656
0.47389	1.6754
0.47417	1.67495
0.47444	1.67591
0.47472	1.67722
0.475	1.67698
0.47528	1.67792
0.47556	1.67514
0.47583	1.67193
0.47611	1.6733
0.47639	1.67439
0.47667	1.67628
0.47694	1.67608
0.47722	1.67488
0.4775	1.67526
0.47778	1.67617
0.47806	1.67568
0.47833	1.67627
0.47861	1.67652
0.47889	1.67496
0.47917	1.67447
0.47944	1.6743
0.47972	1.67472
0.48	1.67523
0.48028	1.67626
0.48056	1.67689
0.48083	1.67542
0.48111	1.6743
0.48139	1.67687
0.48167	1.67453
0.48194	1.67567
0.48222	1.67481
0.4825	1.67648
0.48278	1.67446
0.48306	1.67686
0.48333	1.6754
0.48361	1.67656
0.48389	1.67715
0.48417	1.67435
0.48444	1.67866
0.48472	1.67482
0.485	1.6765
0.48528	1.67474
0.48556	1.67781
0.48583	1.67921
0.48611	1.67629
0.48639	1.6753
0.48667	1.67509
0.48694	1.67592
0.48722	1.67597
0.4875	1.67786
0.48778	1.67754
0.48806	1.67496
0.48833	1.67767
0.48861	1.67628
0.48889	1.67736
0.48917	1.67586
0.48944	1.67684
0.48972	1.67567
0.49	1.67569
0.49028	1.67633
0.49056	1.67658
0.49083	1.67488
0.49111	1.67698
0.49139	1.67856
0.49167	1.67655
0.49194	1.67758
0.49222	1.67704
0.4925	1.67842
0.49278	1.67485
0.49306	1.67575
0.49333	1.6767
0.49361	1.67746
0.49389	1.67516
0.49417	1.67584
0.49444	1.67549
0.49472	1.67717
0.495	1.6755
0.49528	1.6738
0.49556	1.67642
0.49583	1.67504
0.49611	1.67637
0.49639	1.67495
0.49667	1.67611
0.49694	1.67687
0.49722	1.67736
0.4975	1.67674
0.49778	1.6782
0.49806	1.67714
0.49833	1.67511
0.49861	1.67689
0.49889	1.67939
0.49917	1.67663
0.49944	1.67761
0.49972	1.67959
0.5	1.67568
0.50028	1.67789
0.50056	1.67823
0.50083	1.67606
0.50111	1.67482
0.50139	1.67823
0.50167	1.67672
0.50194	1.67486
0.50222	1.67549
0.5025	1.67835
0.50278	1.67656
0.50306	1.67873
0.50333	1.67804
0.50361	1.67497
0.50389	1.67842
0.50417	1.67833
0.50444	1.67554
0.50472	1.67641
0.505	1.68007
0.50528	1.67305
0.50556	1.67617
0.50583	1.67661
0.50611	1.67734
0.50639	1.67701
0.50667	1.67725
0.50694	1.67605
0.50722	1.67483
0.5075	1.67647
0.50778	1.67658
0.50806	1.67718
0.50833	1.67802
0.50861	1.67738
0.50889	1.67454
0.50917	1.67693
0.50944	1.67722
0.50972	1.67732
0.51	1.67457
0.51028	1.67652
0.51056	1.67639
0.51083	1.67441
0.51111	1.67486
0.51139	1.67628
0.51167	1.67591
0.51194	1.67607
0.51222	1.6754
0.5125	1.67597
0.51278	1.67508
0.51306	1.67482
0.51333	1.67589
0.51361	1.67507
0.51389	1.67557
0.51417	1.67639
0.51444	1.67187
0.51472	1.67693
0.515	1.67406
0.51528	1.67513
0.51556	1.6742
0.51583	1.6756
0.51611	1.67625
0.51639	1.67684
0.51667	1.67646
0.51694	1.67476
0.51722	1.67588
0.5175	1.67489
0.51778	1.67515
0.51806	1.67567
0.51833	1.67605
0.51861	1.67504
0.51889	1.67644
0.51917	1.67456
0.51944	1.67548
0.51972	1.67476
0.52	1.67512
0.52028	1.67398
0.52056	1.67257
0.52083	1.67347
0.52111	1.67872
0.52139	1.67466
0.52167	1.67509
0.52194	1.67547
0.52222	1.67797
0.5225	1.67416
0.52278	1.67529
0.52306	1.67848
0.52333	1.67402
0.52361	1.67479
0.52389	1.67642
0.52417	1.67619
0.52444	1.67682
0.52472	1.67551
0.525	1.67644
0.52528	1.6755
0.52556	1.67753
0.52583	1.6764
0.52611	1.67481
0.52639	1.67526
0.52667	1.67508
0.52694	1.67701
0.52722	1.67624
0.5275	1.67639
0.52778	1.67455
0.52806	1.67721
0.52833	1.67871
0.52861	1.67808
0.52889	1.67685
0.52917	1.67663
0.52944	1.67578
0.52972	1.67484
0.53	1.67759
0.53028	1.6766
0.53056	1.67472
0.53083	1.67747
0.53111	1.67708
0.53139	1.67723
0.53167	1.67587
0.53194	1.67685
0.53222	1.67808
0.5325	1.67791
0.53278	1.67536
0.53306	1.67642
0.53333	1.67578
0.53361	1.67719
0.53389	1.67833
0.53417	1.67787
0.53444	1.67728
0.53472	1.67662
0.535	1.67923
0.53528	1.67845
0.53556	1.67657
0.53583	1.67849
0.53611	1.67642
0.53639	1.67732
0.53667	1.67736
0.53694	1.67675
0.53722	1.68014
0.5375	1.67885
0.53778	1.67556
0.53806	1.67731
0.53833	1.67598
0.53861	1.67695
0.53889	1.68013
0.53917	1.67788
0.53944	1.67511
0.53972	1.67858
0.54	1.67653
0.54028	1.67589
0.54056	1.67745
0.54083	1.67667
0.54111	1.67671
0.54139	1.67519
0.54167	1.67635
0.54194	1.67599
0.54222	1.67907
0.5425	1.67437
0.54278	1.67384
0.54306	1.67596
0.54333	1.67481
0.54361	1.67603
0.54389	1.6763
0.54417	1.67657
0.54444	1.67584
0.54472	1.67534
0.545	1.67517
0.54528	1.6747
0.54556	1.67653
0.54583	1.67697
0.54611	1.67661
0.54639	1.67589
0.54667	1.67541
0.54694	1.67589
0.54722	1.67331
0.5475	1.67601
0.54778	1.67688
0.54806	1.67568
0.54833	1.67556
0.54861	1.67312
0.54889	1.67574
0.54917	1.67647
0.54944	1.67599
0.54972	1.67633
0.55	1.67465
0.55028	1.67675
0.55056	1.67742
0.55083	1.67428
0.55111	1.67775
0.55139	1.67573
0.55167	1.67349
0.55194	1.67521
0.55222	1.67568
0.5525	1.67563
0.55278	1.67419
0.55306	1.67634
0.55333	1.67636
0.55361	1.67697
0.55389	1.6741
0.55417	1.6777
0.55444	1.67348
0.55472	1.67664
0.555	1.67412
0.55528	1.67455
[truncated: 358,002+ more rows]

## Sheet: Figure 4d
Before		After 1000 h
Potential (V vs. RHE)	Current density (mA cm-2)	Potential (V vs. RHE)	Current density (mA cm-2)
1.02417	-4.71997	1.02406	-17.8342
1.02436	-0.52719	1.02414	-1.00752
1.02423	-0.24428	1.02445	-0.50116
1.02467	-0.1516	1.02435	-0.34464
1.02456	-0.10695	1.02446	-0.26596
1.02454	-0.08129	1.02471	-0.21581
1.0249	-0.06493	1.02479	-0.18583
1.02494	-0.05324	1.02471	-0.16259
1.02484	-0.04569	1.025	-0.14415
1.02515	-0.03913	1.02511	-0.13165
1.02524	-0.03419	1.02515	-0.12083
1.0252	-0.03048	1.02544	-0.10969
1.02566	-0.02687	1.02529	-0.10351
1.02536	-0.02469	1.02525	-0.09702
1.02557	-0.02219	1.02569	-0.08926
1.0258	-0.02027	1.02567	-0.08573
1.02583	-0.01849	1.02572	-0.08161
1.02582	-0.01739	1.02603	-0.07372
1.02614	-0.01581	1.02601	-0.07351
1.0261	-0.01489	1.02603	-0.07085
1.02606	-0.01397	1.02605	-0.06723
1.02643	-0.01299	1.02616	-0.06422
1.02648	-0.01232	1.02641	-0.0619
1.02643	-0.01151	1.02626	-0.05927
1.027	-0.01058	1.0266	-0.05689
1.02679	-0.01015	1.02675	-0.05458
1.02669	-0.00961	1.0266	-0.05346
1.02706	-0.00908	1.027	-0.05098
1.02709	-0.0088	1.02681	-0.04923
1.02721	-0.0085	1.02675	-0.0482
1.02742	-0.00775	1.02733	-0.04497
1.02738	-0.00751	1.02721	-0.04495
1.02723	-0.00729	1.02719	-0.0437
1.02784	-0.00715	1.02756	-0.04141
1.02749	-0.00673	1.0274	-0.04087
1.02761	-0.00643	1.02758	-0.03951
1.02767	-0.00625	1.02777	-0.03787
1.02826	-0.0058	1.02775	-0.03699
1.02797	-0.00568	1.02777	-0.03629
1.02797	-0.00539	1.02813	-0.0347
1.0282	-0.00524	1.0282	-0.03391
1.02822	-0.00503	1.02813	-0.03368
1.02826	-0.005	1.02836	-0.03151
1.02847	-0.00463	1.02853	-0.03152
1.02849	-0.00444	1.0284	-0.03098
1.0286	-0.00455	1.02872	-0.02901
1.02889	-0.00429	1.0288	-0.0292
1.02902	-0.00408	1.02864	-0.02862
1.02883	-0.004	1.02897	-0.02704
1.02931	-0.00381	1.0291	-0.02699
1.02923	-0.00366	1.02908	-0.02666
1.02921	-0.00373	1.02929	-0.02493
1.02946	-0.00334	1.02931	-0.02494
1.02961	-0.00347	1.02925	-0.02487
1.02935	-0.00326	1.02962	-0.02225
1.02978	-0.00315	1.02962	-0.02349
1.02992	-0.00302	1.02962	-0.02351
1.02986	-0.00312	1.02971	-0.02276
1.0302	-0.00272	1.03004	-0.02223
1.0299	-0.00285	1.03	-0.02161
1.02996	-0.00278	1.02996	-0.02156
1.03053	-0.00251	1.03025	-0.02052
1.03057	-0.00256	1.0303	-0.02033
1.0303	-0.00257	1.03017	-0.02049
1.03085	-0.00233	1.03061	-0.01907
1.03078	-0.00235	1.03065	-0.01932
1.03087	-0.0023	1.03057	-0.01911
1.03106	-0.00188	1.0309	-0.01794
1.03116	-0.00218	1.0309	-0.01838
1.03097	-0.00209	1.03091	-0.01785
1.03143	-0.00129	1.03126	-0.0173
1.03137	-0.00191	1.03118	-0.01724
1.03133	-0.00206	1.03114	-0.01708
1.03139	-0.00187	1.03154	-0.0163
1.03173	-0.00187	1.03143	-0.0161
1.03181	-0.00174	1.03128	-0.01639
1.03167	-0.00189	1.03185	-0.01509
1.03185	-0.00162	1.03174	-0.0156
1.032	-0.00172	1.03181	-0.01549
1.03211	-0.00166	1.03221	-0.01431
1.03213	-0.00152	1.03217	-0.0148
1.03219	-0.00152	1.03204	-0.01446
1.03227	-0.00156	1.03237	-0.01376
1.03249	-0.00134	1.03238	-0.014
1.03257	-0.00141	1.03248	-0.01388
1.03259	-0.00147	1.03288	-0.01287
1.03282	-0.00121	1.03269	-0.01306
1.03291	-0.00133	1.03263	-0.01351
1.03297	-0.00124	1.03301	-0.01186
1.03335	-0.00117	1.03296	-0.01243
1.03322	-0.00111	1.03311	-0.01279
1.03324	-0.00123	1.03319	-0.01075
1.03353	-0.000935279	1.03336	-0.01203
1.03332	-0.00113	1.03343	-0.01207
1.03353	-0.000994826	1.03359	-0.00567
1.03374	-0.000949341	1.03366	-0.01175
1.03393	-0.000900153	1.03355	-0.01145
1.03381	-0.00101	1.03376	-0.01161
1.03414	-0.000704962	1.03403	-0.01098
1.03404	-0.000912942	1.03403	-0.01087
1.03414	-0.000832736	1.03395	-0.01109
1.03429	-0.000667463	1.03429	-0.0102
1.03442	-0.000750736	1.03427	-0.01078
1.0344	-0.000786904	1.03424	-0.01054
1.03471	-0.000407981	1.03471	-0.00981
1.03465	-0.000606181	1.0345	-0.01033
1.03469	-0.000716073	1.0346	-0.00991
1.03507	-0.00080357	1.0349	-0.00967
1.03501	-0.000614803	1.03492	-0.00938
1.03499	-0.000539806	1.03488	-0.01
1.03528	0.000633074	1.03513	-0.00901
1.03536	-0.000413478	1.03504	-0.00916
1.0353	-0.000615845	1.03521	-0.00953
1.03534	-0.000480375	1.03548	-0.00831
1.03559	-0.000429508	1.03553	-0.00904
1.03566	-0.000382345	1.03551	-0.00909
1.03568	-0.000518973	1.03593	-0.00806
1.03606	-0.000262673	1.03582	-0.00868
1.03599	-0.00040069	1.03569	-0.00836
1.03603	-0.000301271	1.0363	-0.00792
1.03631	-0.000273957	1.03595	-0.00814
1.03631	-0.000269965	1.03609	-0.00844
1.03635	-0.000340506	1.03635	-0.0074
1.03656	-0.000173324	1.03645	-0.00754
1.03658	-0.00022801	1.03653	-0.00804
1.03643	-0.000239641	1.03675	-0.00665
1.03686	-7.54105e-05	1.03664	-0.00748
1.03686	-0.000190337	1.03662	-0.00776
1.03688	-0.000142075	1.03712	-0.00605
1.03738	-5.3594e-05	1.0371	-0.00743
1.03711	-4.81085e-06	1.0371	-0.00717
1.03725	-0.000141149	1.03731	-0.00574
1.03757	7.58579e-05	1.03727	-0.00697
1.03759	-8.97619e-05	1.03738	-0.0069
1.03738	5.01059e-08	1.03733	-0.00725
1.03782	5.25947e-05	1.03786	-0.00631
1.0379	8.92255e-05	1.03769	-0.00691
1.03776	-5.49829e-05	1.03765	-0.00691
1.03809	0.00025473	1.03794	-0.00635
1.0382	2.65419e-06	1.0379	-0.00671
1.03809	8.49433e-05	1.03803	-0.00653
1.03853	0.000162082	1.0382	-0.00606
1.03851	9.55332e-05	1.03828	-0.00629
1.03843	4.76181e-05	1.03843	-0.00645
1.03864	0.000331753	1.03843	-0.00593
1.0387	0.000154154	1.03866	-0.00586
1.03885	8.98042e-05	1.03853	-0.00639
1.03931	0.00137	1.03883	-0.00538
1.03896	0.00011382	1.03903	-0.00581
1.03904	0.000189222	1.03891	-0.00597
1.03914	4.75023e-05	1.03929	-0.00508
1.03935	0.000340896	1.03925	-0.00574
1.03944	8.87047e-05	1.03933	-0.00558
1.03938	0.000192405	1.03943	-0.00506
1.03967	0.000209418	1.0395	-0.00538
1.03973	0.00028812	1.03941	-0.00547
1.03961	0.000100336	1.03975	-0.00494
1.04001	0.000371682	1.03977	-0.00487
1.0399	0.000153865	1.03983	-0.00558
1.04015	0.000265782	1.04011	-0.00459
1.04034	0.000317112	1.04009	-0.00496
1.0403	0.000286094	1.04013	-0.00543
1.04019	0.000191016	1.04049	-0.00408
1.04051	0.000369541	1.04048	-0.00514
1.0407	0.000310399	1.04038	-0.00506
1.04057	0.000207335	1.04078	-0.00375
1.04101	0.0004586	1.04074	-0.00493
1.04103	0.000287888	1.04086	-0.00489
1.04083	0.000333315	1.04114	-0.00355
1.04125	0.000368383	1.04099	-0.00441
1.04133	0.000404956	1.04095	-0.00487
1.0412	0.000243561	1.04109	-0.00398
1.04152	0.00053626	1.04133	-0.00427
1.04146	0.000292286	1.04141	-0.00473
1.04141	0.000378163	1.04135	-0.00456
1.0419	0.000429493	1.04158	-0.00425
1.0419	0.000473299	1.04166	-0.00455
1.04175	0.000281407	1.04166	-0.00439
1.04209	0.000536549	1.04196	-0.00417
1.04211	0.000350155	1.04208	-0.00407
1.04215	0.000373649	1.04198	-0.0045
1.04248	0.000685908	1.04219	-0.00399
1.04251	0.000433601	1.04212	-0.00554
1.0424	0.000382156	1.04225	-0.0046
1.04291	0.000168737	1.04261	-0.00433
1.04274	0.000464966	1.04271	-0.00455
1.04274	0.000328338	1.04265	-0.0045
1.0428	0.00103	1.04296	-0.00429
1.04307	0.000419308	1.04286	-0.00421
1.04316	0.000466702	1.04284	-0.00463
1.04303	0.000269775	1.04324	-0.00392
1.04341	0.000516932	1.04322	-0.00421
1.04352	0.000356578	1.04328	-0.0046
1.04332	0.000458253	1.04351	-0.00359
1.04381	0.000433312	1.04359	-0.00433
1.04366	0.000503159	1.04359	-0.00426
1.04364	0.000347088	1.04374	-0.0036
1.04408	0.000556572	1.0437	-0.00423
1.04404	0.000391184	1.04376	-0.004
1.04406	0.000460857	1.04401	-0.00364
1.04433	0.000528506	1.04418	-0.00385
1.04433	0.000483484	1.04404	-0.00408
1.04408	0.000441819	1.04429	-0.00336
1.04465	0.000530531	1.04454	-0.00361
1.04465	0.000496794	1.04446	-0.0042
1.0445	0.000402699	1.04466	-0.00293
1.04503	0.000638167	1.04471	-0.00369
1.04484	0.000455244	1.04479	-0.004
1.04496	0.000542394	1.04504	-0.00268
1.04501	0.000541931	1.04523	-0.00381
1.04524	0.000629602	1.04504	-0.00362
1.04507	0.000410222	1.04548	-0.0027
1.04555	0.000752631	1.04527	-0.00348
1.04553	0.000492859	1.04544	-0.00357
1.04551	0.000595865	1.04559	-0.0019
1.04587	0.000671094	1.04548	-0.00312
1.04587	0.000693257	1.04572	-0.00369
1.04589	0.000450036	1.04607	-0.000741998
1.0462	0.00076351	1.04599	-0.00314
1.04601	0.000513576	1.04601	-0.00366
1.04612	0.000593955	1.0459	-0.00342
1.04644	0.000691001	1.04626	-0.00325
1.04635	0.000631165	1.04618	-0.00333
1.04652	0.000589904	1.0462	-0.00352
1.04681	0.00202	1.04651	-0.00314
1.04679	0.000658826	1.04656	-0.00312
1.04675	0.000528506	1.0467	-0.00364
1.04665	0.000578851	1.04693	-0.00277
1.04721	0.000593492	1.04691	-0.00326
1.04706	0.000657726	1.04685	-0.00348
1.04698	0.000498009	1.04729	-0.00258
1.04757	0.000735386	1.04708	-0.00335
1.04736	0.000528506	1.04727	-0.00311
1.0473	0.000649624	1.04754	-0.00273
1.04767	0.000638861	1.0475	-0.00312
1.04772	0.000709403	1.04752	-0.00305
1.04763	0.00053817	1.04786	-0.00274
1.04797	0.000752283	1.04777	-0.00277
1.04805	0.000596906	1.04782	-0.00328
1.04805	0.000659115	1.04798	-0.00233
1.04828	0.000706914	1.04813	-0.0028
1.04822	0.000697366	1.04807	-0.00328
1.04824	0.000677401	1.04834	-0.00197
1.0487	0.000750432	1.04849	-0.00297
1.04866	0.000705815	1.0484	-0.00293
1.04851	0.00064702	1.04878	-0.00191
1.04894	0.000796206	1.0487	-0.00289
1.04893	0.00065952	1.04872	-0.0027
1.04883	0.00068614	1.04914	-0.00205
1.04917	0.000737527	1.04906	-0.0025
1.04933	0.000808242	1.04897	-0.00282
1.04917	0.000620922	1.04946	-0.00148
1.04946	0.000934338	1.04927	-0.00232
1.0495	0.000672135	1.04922	-0.00298
1.04954	0.000728326	1.04971	0.000242288
1.04986	0.000786426	1.04956	-0.00246
1.04977	0.000834341	1.04948	-0.00282
1.0499	0.000646442	1.04967	-0.00263
1.05011	0.00121	1.04994	-0.00255
1.05024	0.000755408	1.04994	-0.00247
1.05011	0.000688107	1.05004	-0.00285
1.05047	0.000787062	1.05025	-0.00219
1.05051	0.00077653	1.05028	-0.0024
1.05043	0.000758765	1.05025	-0.00292
1.05034	0.000769528	1.05057	-0.00193
1.05081	0.000857083	1.05067	-0.00262
1.05093	0.000682957	1.05055	-0.00258
1.05072	0.00075182	1.0509	-0.002
1.05102	0.000754598	1.05091	-0.00258
1.05118	0.000842211	1.05099	-0.00234
1.05104	0.000634521	1.05132	-0.0021
1.05123	0.000925426	1.05135	-0.00223
1.0515	0.000690017	1.05133	-0.00248
1.05133	0.000772017	1.05149	-0.00197
1.05175	0.000803613	1.05141	-0.00204
1.05165	0.0008197	1.05153	-0.00264
1.05165	0.000690306	1.05185	-0.00154
1.05192	0.000918366	1.05185	-0.00221
1.05217	0.000765072	1.05174	-0.00248
1.05211	0.000773753	1.05214	-0.00132
1.05219	0.00090957	1.05225	-0.0024
1.05223	0.000807837	1.0521	-0.00215
1.05227	0.00076079	1.0525	-0.00142
1.05267	0.000893714	1.05246	-0.00213
1.0527	0.000918655	1.0525	-0.00211
1.05259	0.000711544	1.05275	-0.00142
1.05278	0.00103	1.05273	-0.00175
1.05297	0.000761774	1.05271	-0.00232
1.0528	0.000860382	1.05307	-0.000945927
1.0533	0.000900543	1.05311	-0.00179
1.0532	0.000890415	1.05315	-0.00237
1.05331	0.000730293	1.05338	0.000436553
1.05351	0.00109	1.05319	-0.00202
1.05345	0.000823346	1.05345	-0.00204
1.0536	0.000835209	1.05351	0.000545288
1.05377	0.00106	1.05357	-0.00193
1.05383	0.0009245	1.05374	-0.00181
1.05387	0.00078793	1.05374	-0.00237
1.05414	0.000888159	1.05401	-0.00156
1.05408	0.000939488	1.05395	-0.00195
1.05423	0.000826181	1.05397	-0.00231
1.05444	0.00266	1.05422	-0.00135
1.0545	0.000866979	1.05416	-0.00215
1.05446	0.000877106	1.05424	-0.0019
1.05436	0.000719588	1.05452	-0.00153
1.05477	0.001	1.0545	-0.00196
1.05478	0.000798868	1.05471	-0.00182
1.05484	0.000865995	1.05504	-0.00158
1.05511	0.000878784	1.05488	-0.00164
1.05505	0.000939546	1.05502	-0.00206
1.05511	0.000762584	1.05521	-0.00127
1.0554	0.00104	1.05527	-0.00155
1.05536	0.000863102	1.05528	-0.00213
1.0554	0.000900369	1.05546	-0.000916645
1.05576	0.000950888	1.05567	-0.00184
1.05566	0.000922996	1.05557	-0.00184
1.05562	0.000837871	1.05586	-0.000933022
1.05602	0.001	1.05574	-0.00183
1.05608	0.000956328	1.05593	-0.00161
1.05614	0.000851239	1.0562	-0.00103
1.05616	0.00109	1.05626	-0.00147
1.05637	0.000865764	1.05614	-0.00171
1.05637	0.000923111	1.05649	-0.000862133
1.0566	0.000993827	1.05649	-0.00125
1.05664	0.00101	1.05654	-0.00193
1.0565	0.000817212	1.05662	-0.000342705
1.05694	0.00115	1.05668	-0.00148
1.05698	0.00088515	1.05666	-0.00182
1.05692	0.000957254	1.05721	0.000394309
1.0573	0.00105	1.05702	-0.0016
1.05727	0.00102	1.05702	-0.00148
1.05723	0.000835846	1.05735	0.00159
1.05757	0.00117	1.05733	-0.00139
1.05759	0.000955749	1.05735	-0.00137
1.05759	0.000954418	1.05738	-0.00196
1.05793	0.00132	1.05771	-0.00107
1.0578	0.000976235	1.05775	-0.00161
1.05793	0.00096142	1.05767	-0.00176
1.05818	0.00131	1.05796	-0.000943207
1.05814	0.00107	1.05794	-0.00173
1.05824	0.000878784	1.05796	-0.00144
1.05814	0.000950136	1.05822	-0.00124
1.05843	0.000965645	1.0582	-0.00147
1.05845	0.00101	1.05836	-0.00145
1.05852	0.00084904	1.05861	-0.00123
1.05866	0.00112	1.05864	-0.00119
1.05891	0.000896723	1.05861	-0.00176
1.05883	0.000968191	1.05887	-0.00084321
1.0591	0.000996141	1.05889	-0.00121
1.059	0.00104	1.05903	-0.00171
1.05912	0.000886133	1.05918	-0.000525338
1.05956	0.00115	1.05895	-0.0015
1.05942	0.000963446	1.05916	-0.0014
1.05923	0.000969117	1.05962	-0.000627534
1.05961	0.0011	1.05948	-0.00143
1.05975	0.00103	1.05946	-0.00119
1.05965	0.000983063	1.05988	-0.000721166
1.06013	0.00113	1.05975	-0.00104
1.06007	0.00109	1.05969	-0.0014
1.06001	0.000899212	1.06011	-0.000382114
1.0603	0.00128	1.06017	-0.000840606
1.0603	0.001	1.06013	-0.00161
1.06022	0.00105	1.06048	2.88566e-06
1.06068	0.00113	1.06053	-0.00113
1.06066	0.00117	1.06051	-0.00146
1.06062	0.000973341	1.0608	0.000458658
1.06089	0.00133	1.06061	-0.00129
1.06097	0.00103	1.0607	-0.00105
1.06101	0.00108	1.06128	0.00151
1.0612	0.00124	1.06112	-0.00097029
1.06127	0.00114	1.06107	-0.00105
1.06129	0.00102	1.06128	0.000522545
1.0615	0.00142	1.06135	-0.000641018
1.06164	0.00117	1.06137	-0.00136
1.06165	0.00104	1.06139	-0.00129
1.0619	0.00106	1.06168	-0.00068384
1.0619	0.00114	1.0617	-0.00137
1.06188	0.00114	1.06158	-0.001
1.06206	0.00281	1.06194	-0.000984294
1.06207	0.00124	1.06196	-0.00098603
1.06211	0.000987924	1.06194	-0.00121
1.06217	0.00112	1.06233	-0.000850039
1.06248	0.00111	1.06233	-0.000774405
1.06234	0.00119	1.06219	-0.00145
1.06232	0.000985088	1.06252	-0.000418745
1.06274	0.00132	1.06254	-0.00104
1.06267	0.00107	1.06271	-0.00138
1.06293	0.00117	1.06288	-0.000276388
1.06309	0.0012	1.06296	-0.00121
1.06301	0.00119	1.06275	-0.000990139
1.06314	0.0011	1.06313	-0.000362612
1.06341	0.00126	1.06311	-0.00104
1.06339	0.00116	1.06317	-0.000890894
1.06352	0.00113	1.06361	-0.000449878
1.06354	0.00136	1.06355	-0.000656121
1.06366	0.00117	1.06353	-0.00117
1.0637	0.00121	1.06391	-5.25524e-05
1.06394	0.00128	1.06395	-0.000610289
1.06396	0.00131	1.06374	-0.00131
1.064	0.00111	1.06414	0.000406287
1.06417	0.00145	1.06427	-0.00099147
1.06423	0.00119	1.06404	-0.000994942
1.0644	0.00128	1.06441	0.000469769
1.06463	0.00131	1.06435	-0.00096757
1.06461	0.00136	1.06433	-0.000723075
1.06465	0.00116	1.06477	0.00118
1.06482	0.00151	1.06464	-0.000542525
1.0649	0.00127	1.06465	-0.00091734
1.0649	0.00128	1.06504	0.00244
1.06519	0.00144	1.06506	-0.000339465
1.06519	0.00135	1.06504	-0.00114
1.06515	0.00129	1.06496	-0.000851485
1.06538	0.00159	1.06538	-0.000528232
1.06551	0.00139	1.06538	-0.00102
1.06557	0.00125	1.06538	-0.000754903
1.06604	0.00221	1.0657	-0.000740204
1.06578	0.00132	1.06561	-0.000646862
1.06578	0.00138	1.06565	-0.00107
1.06591	0.00115	1.06584	-0.00048078
1.06614	0.00144	1.06599	-0.000587779
1.06629	0.00126	1.06601	-0.0012
1.06627	0.00134	1.06628	-4.75757e-05
1.06646	0.00138	1.06618	-0.000936321
1.06648	0.0014	1.06626	-0.000854958
1.06633	0.00121	1.06666	-2.63958e-05
1.06686	0.00151	1.06654	-0.000963577
1.06686	0.00133	1.06652	-0.000624062
1.06677	0.00135	1.06677	-0.000282522
1.06702	0.00141	1.06687	-0.000609711
1.06709	0.00143	1.0667	-0.000771627
1.06725	0.00128	1.06723	-0.000165396
1.06749	0.00154	1.06719	-0.000326444
1.06748	0.00141	1.06744	-0.00107
1.0674	0.00139	1.0675	0.000343616
1.06767	0.00154	1.06746	-0.000539111
1.06772	0.00142	1.0675	-0.000965081
1.0677	0.00139	1.06782	0.000615887
1.06814	0.00154	1.06799	-0.000807216
1.06803	0.00154	1.06794	-0.000554851
1.06807	0.00132	1.06805	0.000535797
1.06835	0.00168	1.06807	-0.000604329
1.06835	0.00141	1.06819	-0.000437089
1.06835	0.0015	1.06851	0.000992149
1.06864	0.0016	1.06847	-0.000150177
1.06854	0.0016	1.06832	-0.000801256
1.0686	0.00134	1.06864	0.00268
1.06893	0.00173	1.06868	-0.000158799
1.06887	0.00144	1.06887	-0.000939272
1.06889	0.00152	1.06876	0.000747943
1.06921	0.00182	1.06901	-0.000448894
1.06898	0.00162	1.06897	-0.000608785
1.06915	0.00138	1.06906	-0.00060456
1.06948	0.00155	1.06935	-0.000458095
1.06936	0.00155	1.06935	-0.00028854
1.06961	0.00149	1.06943	-0.00096022
1.06959	0.00306	1.06971	-3.32822e-05
1.06975	0.00159	1.06962	-0.000441892
1.0699	0.00153	1.06962	-0.000933774
1.06992	0.00145	1.07013	0.000276488
1.07015	0.00169	1.06996	-0.000708203
1.07001	0.00148	1.06994	-0.000539111
1.07009	0.00154	1.0703	3.28616e-05
1.07045	0.00156	1.07025	-0.000602824
1.07049	0.00161	1.07038	-0.000345541
1.07039	0.0014	1.07048	-0.000207177
1.07068	0.00175	1.07061	-0.000202027
1.07081	0.00147	1.07061	-0.000715957
1.07087	0.00159	1.07091	0.00015699
1.07108	0.0016	1.07095	-0.000157237
1.07104	0.00167	1.0709	-0.000886843
1.07125	0.00147	1.07122	0.000666175
1.07135	0.00176	1.07118	-0.000451325
1.07143	0.00159	1.07126	-0.000544146
1.0715	0.00159	1.07152	0.000779424
1.07162	0.00176	1.07145	-0.000549354
1.07175	0.00162	1.07158	-0.000230035
1.07179	0.00164	1.07187	0.000555009
1.072	0.00175	1.07175	-0.000213253
1.07192	0.00171	1.07177	-0.000329627
1.0719	0.00151	1.072	0.001
1.0723	0.00193	1.07206	6.87859e-06
1.07238	0.00163	1.07194	-0.000677185
1.07228	0.00173	1.07252	0.00256
1.07268	0.00182	1.07254	-6.945e-05
1.07267	0.00182	1.0725	-0.000626724
1.07259	0.00158	1.07265	0.00309
1.07293	0.00203	1.07292	-0.000326386
1.07303	0.00173	1.07269	-0.000207409
1.07301	0.00178	1.07273	-0.000576726
1.07309	0.00194	1.07319	-0.000172051
1.07316	0.00182	1.07299	-0.000103592
1.07322	0.00172	1.07313	-0.000792633
1.07366	0.00311	1.07336	0.000247959
1.07354	0.0019	1.07332	-0.000434716
1.07352	0.00173	1.07338	-0.000566888
1.07362	0.00177	1.07355	0.000351312
1.07393	0.00182	1.07362	-0.000623773
1.07393	0.00188	1.07368	-0.000150524
1.07383	0.00163	1.07401	-6.56312e-08
1.07406	0.00202	1.0741	-0.0002614
1.07417	0.00174	1.07404	-0.000274363
1.07425	0.00187	1.07433	-1.62688e-05
1.07448	0.00188	1.07433	7.26173e-05
1.07461	0.00195	1.07418	-0.000609132
1.07446	0.00167	1.07454	0.000529894
1.07482	0.00206	1.07456	-7.3848e-05
1.07469	0.00184	1.0745	-0.000607165
1.07471	0.00185	1.07488	0.00101
1.07524	0.00204	1.07498	-0.00034693
1.07505	0.0019	1.07488	-0.000249363
1.07524	0.00187	1.07515	0.000915473
1.07536	0.00204	1.07538	-0.000338539
1.07534	0.00199	1.07517	-1.01348e-05
1.07553	0.00179	1.07551	0.00065871
1.0758	0.00216	1.07538	4.8532e-06
1.07574	0.00186	1.07561	-0.000267245
1.07568	0.00198	1.0759	0.00107
1.0761	0.00204	1.07584	0.000281754
1.07604	0.00204	1.07578	-0.000540095
1.07601	0.00178	1.07607	0.00251
1.07652	0.00225	1.0762	-3.71135e-06
1.07637	0.00189	1.0761	-0.000414809
1.07625	0.00192	1.07647	0.00385
1.07671	0.00211	1.07633	-0.000216899
1.07669	0.00203	1.07637	-2.1489e-06
1.07664	0.00185	1.07654	-0.000132237
1.077	0.00237	1.07681	-9.91528e-07
1.0769	0.00197	1.07673	-1.45906e-05
1.077	0.00189	1.07679	-0.00059779
1.07723	0.0022	1.07708	0.000577
1.07721	0.00191	1.07719	-0.000281654
1.07723	0.002	1.0771	-0.000254051
1.07734	0.00291	1.07738	0.000459874
1.07763	0.00206	1.07735	-0.000361455
1.07757	0.00177	1.07746	-2.19978e-05
1.07753	0.00194	1.07757	0.00012603
1.07763	0.00189	1.07757	-2.63958e-05
1.07774	0.00201	1.07763	-0.000110768
1.07782	0.00176	1.07792	0.00012059
1.07803	0.0021	1.07805	0.000242867
1.07803	0.00185	1.07796	-0.000433038
1.07814	0.00191	1.07822	0.000682262
1.07843	0.002	1.0784	9.07301e-05
1.07849	0.00195	1.07843	-0.000429682
1.07849	0.00183	1.07864	0.0011
1.07872	0.00202	1.07868	-0.000224596
1.07866	0.00196	1.07866	-2.95786e-05
1.07883	0.00181	1.07885	0.001
1.07896	0.00211	1.07893	-0.000161172
1.07908	0.00185	1.07895	0.00016486
1.07904	0.0019	1.07925	0.000770628
1.07938	0.00197	1.07931	0.000204558
1.07935	0.00197	1.07939	-8.13131e-05
1.07929	0.0017	1.07965	0.00116
1.07971	0.00216	1.07969	0.000472663
1.07967	0.0018	1.07948	-0.000379336
1.07969	0.0019	1.07983	0.00237
1.07994	0.00199	1.07981	0.000128634
1.0799	0.00201	1.07975	-0.000216494
1.07988	0.0017	1.08007	0.00386
1.08041	0.00219	1.07992	-7.26328e-05
1.08015	0.00179	1.08004	0.000160462
1.08036	0.00184	1.08027	0.00278
1.08064	0.00214	1.08057	0.000194431
1.08059	0.00187	1.08051	0.000296858
1.08062	0.00175	1.08046	-0.00042702
1.08091	0.002	1.08082	0.000697308
1.08093	0.00194	1.08076	-0.000135189
1.08085	0.00176	1.08086	-0.00010909
1.08143	0.00364	1.08105	0.000687702
1.08129	0.00184	1.08097	-0.000214642
1.08106	0.00188	1.08097	0.000219719
1.08129	0.00163	1.0812	0.000343037
1.08165	0.00202	1.08133	3.95743e-05
1.0816	0.00171	1.0813	0.000101494
1.08162	0.00183	1.08168	0.000298131
1.08177	0.00185	1.08152	0.00047926
1.08183	0.00193	1.08168	-0.00020845
1.08194	0.00164	1.08191	0.000802745
1.08206	0.00206	1.08198	0.000302876
1.08219	0.00172	1.082	-0.00026493
1.08206	0.00181	1.08225	0.00121
1.08246	0.00188	1.08233	-9.41599e-05
1.08251	0.00183	1.08227	5.91918e-05
1.08249	0.00173	1.08278	0.00111
1.08278	0.00198	1.08254	-4.02264e-05
1.0827	0.00187	1.08244	0.000362018
1.08268	0.00175	1.08278	0.000912174
1.08307	0.00205	1.08284	0.000443207
1.08301	0.00181	1.08299	8.5059e-05
1.08305	0.00184	1.0833	0.00127
1.08328	0.00197	1.08332	0.000651071
1.08349	0.002	1.08326	-0.000225059
1.08331	0.00168	1.08362	0.00229
1.0837	0.00219	1.08357	0.000321452
1.08379	0.00182	1.08338	-8.81994e-05
1.0837	0.00193	1.08378	0.00371
1.08398	0.00205	1.08378	6.68304e-05
1.08387	0.00198	1.08389	0.000339623
1.08402	0.00173	1.08416	0.00404
1.08427	0.00226	1.08423	0.000260285
1.08429	0.00186	1.08422	0.00049662
1.08433	0.0018	1.08414	-0.000324882
1.08448	0.00227	1.08448	0.000803439
1.08473	0.00194	1.08458	-4.03421e-05
1.08467	0.00182	1.08433	-7.88826e-05
1.08507	0.00251	1.08481	0.000883587
1.0849	0.00205	1.08473	-0.000130154
1.08482	0.00182	1.08471	0.000363696
1.08488	0.00239	1.08521	0.000467512
1.0852	0.0019	1.08511	0.000210287
1.08534	0.00198	1.08513	0.000241767
1.08511	0.00168	1.0854	0.000425963
1.08559	0.00214	1.08544	0.000641349
1.08557	0.00179	1.08544	-0.000144621
1.08574	0.00195	1.08574	0.00099915
1.08593	0.00194	1.08574	0.000314392
1.08576	0.00198	1.08572	-0.000111057
1.08583	0.00174	1.08591	0.00137
1.08631	0.0021	1.08589	-6.60358e-05
1.0862	0.00185	1.08588	0.000259938
1.08625	0.00185	1.0863	0.00121
1.08641	0.00207	1.08624	7.67838e-05
1.08644	0.0019	1.0862	0.000620459
1.08654	0.00186	1.08658	0.00102
1.08664	0.00209	1.08664	0.000656685
1.08671	0.002	1.08664	0.000181352
1.08677	0.00178	1.08696	0.00139
1.08704	0.00223	1.08689	0.000789319
1.08705	0.00186	1.08712	-0.00013542
1.08711	0.002	1.08721	0.00232
1.08742	0.00207	1.08717	0.000464445
1.08719	0.0021	1.08727	9.44337e-05
1.0873	0.00179	1.08754	0.00342
1.08768	0.00236	1.0874	7.44112e-05
1.08776	0.00187	1.08761	0.000682147
1.08759	0.00197	1.08777	0.00426
1.08801	0.00216	1.0879	0.000571386
1.08788	0.00205	1.08782	0.000630817
1.08793	0.00183	1.08794	0.00224
1.08824	0.00241	1.08822	0.00104
1.08826	0.00193	1.0882	0.000120648
1.08824	0.00186	1.08803	0.000229672
1.08872	0.00219	1.08845	0.000945391
1.08864	0.00195	1.08851	-9.61394e-06
1.08851	0.00191	1.08845	0.000677112
1.08904	0.00385	1.08876	0.000485046
1.08883	0.00212	1.08876	0.000491528
1.08893	0.00178	1.08885	0.000383082
1.08904	0.00192	1.08904	0.000521098
1.08923	0.00192	1.08895	0.000862407
1.0894	0.00204	1.08902	-7.14175e-05
1.08904	0.0017	1.08925	0.00119
1.08961	0.00218	1.08941	0.000500729
1.08948	0.00183	1.08929	7.45728e-06
1.08946	0.00188	1.08969	0.00159
1.08978	0.00204	1.08967	7.5395e-05
1.08994	0.00195	1.08969	0.000652287
1.08982	0.00177	1.09002	0.00121
1.09017	0.00211	1.08988	0.000329496
1.09003	0.00191	1.08992	0.000751357
1.09007	0.00176	1.09032	0.00102
1.09045	0.00214	1.09036	0.00092288
1.09047	0.00182	1.09049	0.000275909
1.09045	0.00188	1.0907	0.00158
1.09081	0.00197	1.09063	0.000927046
1.09074	0.00201	1.09065	1.31284e-05
1.09089	0.0017	1.09095	0.00252
1.09127	0.00226	1.09097	0.000448994
1.09123	0.00178	1.09099	0.000376254
1.09125	0.00195	1.0913	0.00324
1.09133	0.00208	1.09126	0.000346104
1.09139	0.00205	1.09124	0.000908008
1.09139	0.00178	1.09154	0.00406
1.09171	0.0023	1.09156	0.000880057
1.09171	0.00195	1.09162	0.000676013
1.09186	0.00193	1.09177	0.00426
1.09192	0.00238	1.09194	0.00132
1.09207	0.00203	1.09173	0.000107801
1.09205	0.00197	1.09172	0.00065437
1.09219	0.00229	1.09225	0.000850197
1.09246	0.00211	1.09214	0.000292807
1.09232	0.00187	1.09208	0.000791518
1.0927	0.00319	1.09248	0.000510972
1.09263	0.00206	1.09242	0.000937926
1.09251	0.00212	1.09248	0.00023274
1.0928	0.00177	1.09261	0.000948516
1.09303	0.00225	1.09267	0.000918713
1.09288	0.00189	1.09273	5.31734e-05
1.09289	0.00201	1.09303	0.00153
1.09337	0.00209	1.09317	0.000365432
1.09316	0.0021	1.09305	0.000536607
1.09339	0.00188	1.0933	0.00141
1.09362	0.00223	1.09349	0.000271511
1.09347	0.00202	1.09338	0.000955865
1.09347	0.00197	1.09366	0.00106
1.09406	0.00222	1.09368	0.000879015
1.09379	0.00204	1.0937	0.000549454
1.09381	0.00202	1.09408	0.00132
1.0941	0.00221	1.09406	0.00113
1.09425	0.00218	1.09408	2.47021e-05
1.09434	0.00198	1.09433	0.0021
1.09444	0.00246	1.09431	0.000694762
1.09455	0.00206	1.09435	0.000357793
1.09434	0.00221	1.09469	0.00265
1.09494	0.0023	1.09456	0.000346046
1.0949	0.00232	1.09464	0.000982774
1.09473	0.00202	1.09496	0.00266
1.09518	0.00258	1.09507	0.000851412
1.09511	0.00212	1.0949	0.000881851
1.09522	0.00218	1.09536	0.00377
1.09538	0.00246	1.09521	0.0014
1.09543	0.00227	1.09532	0.000291418
1.09562	0.00213	1.0954	0.00537
1.09578	0.0026	1.09555	0.00113
1.09572	0.0023	1.09547	0.000305943
1.09576	0.00209	1.09553	0.00267
1.09599	0.0028	1.09597	0.000587242
1.09608	0.00223	1.09572	0.00092965
1.09618	0.00227	1.0958	0.00063944
1.09648	0.00253	1.09612	0.000789898
1.09627	0.00246	1.09614	0.00115
1.09635	0.00207	1.0963	6.09278e-05
1.09671	0.00437	1.09637	0.00153
1.09669	0.00221	1.09652	0.000585969
1.09662	0.00231	1.09637	0.000528737
1.09667	0.00205	1.09675	0.0015
1.09698	0.00248	1.09677	0.000273248
1.09713	0.00218	1.09681	0.00112
1.09702	0.00226	1.09714	0.001
1.09723	0.00241	1.09702	0.000884976
1.09736	0.00235	1.09706	0.000825603
1.09709	0.00219	1.09748	0.00105
1.09761	0.00251	1.09735	0.00134
1.09751	0.00236	1.09757	0.000182741
1.09767	0.00223	1.09763	0.00183
1.09786	0.00263	1.09775	0.000818832
1.09782	0.00228	1.09767	0.000444018
1.09776	0.00236	1.0982	0.00223
1.09822	0.00251	1.09792	0.000360803
1.09797	0.00252	1.09803	0.00105
1.0981	0.00215	1.09832	0.00195
1.09851	0.00279	1.09824	0.000784458
1.09849	0.0023	1.09838	0.00105
1.09847	0.00248	1.09878	0.00236
1.09877	0.00261	1.09857	0.00141
1.09879	0.00261	1.09868	0.000444596
1.09894	0.00227	1.09891	0.00399
1.099	0.00285	1.09901	0.00124
1.09898	0.00244	1.09902	0.000287483
1.09927	0.00241	1.09923	0.00591
1.09929	0.0028	1.09923	0.0006579
1.09946	0.00253	1.09923	0.000930113
1.09944	0.00241	1.09939	0.00517
1.09978	0.00303	1.0995	0.000798578
1.09982	0.00264	1.09958	0.00131
1.09961	0.00241	1.09946	0.000150393
1.10007	0.00299	1.09986	0.00152
1.10005	0.00253	1.09988	0.000715132
1.10001	0.00257	1.09994	0.000471274
1.10041	0.00396	1.10028	0.00164
1.10045	0.0027	1.10042	0.000368499
1.10049	0.0023	1.10021	0.00108
1.10039	0.00248	1.10057	0.0011
1.10066	0.00249	1.10057	0.000816286
1.10072	0.00262	1.10053	0.00108
1.10055	0.00226	1.10078	0.000916283
1.10097	0.00279	1.10091	0.0014
1.10102	0.00241	1.10076	0.000395003
1.10102	0.00251	1.10124	0.00154
1.10137	0.00265	1.10105	0.00116
1.10139	0.00261	1.10107	0.000321221
1.10122	0.0024	1.10143	0.00214
1.10158	0.00276	1.10135	0.000477871
1.10169	0.0025	1.10145	0.00105
1.10154	0.00244	1.10168	0.00189
1.10179	0.00278	1.10168	0.000598469
1.10194	0.0025	1.10185	0.00135
1.10188	0.00254	1.10198	0.00158
1.10221	0.00274	1.10191	0.00126
1.10209	0.00263	1.10189	0.000844236
1.10215	0.00238	1.10235	0.00229
1.10251	0.00296	1.10244	0.00157
1.10244	0.00246	1.10227	0.000326081
1.10257	0.00263	1.10257	0.00403
1.10288	0.0028	1.10263	0.00102
1.1028	0.00279	1.10263	0.00069644
1.10268	0.00242	1.10296	0.00566
1.10314	0.00317	1.10282	0.000593145
1.10322	0.00255	1.10294	0.00141
1.10309	0.00273	1.10332	0.00551
1.10345	0.00301	1.1032	0.0011
1.10341	0.00283	1.10336	0.00124
1.10349	0.00257	1.10334	0.000977218
1.10366	0.00336	1.10351	0.00175
1.1037	0.00277	1.10364	0.00052052
1.10377	0.0027	1.10349	0.000899038
1.10415	0.00345	1.10381	0.00143
1.10412	0.00282	1.10385	0.00049581
1.10413	0.00272	1.10383	0.00139
1.10423	0.0045	1.1042	0.000905693
1.10438	0.00294	1.1042	0.00116
1.10429	0.00269	1.10429	0.000966165
1.10434	0.00273	1.1045	0.0011
1.10463	0.00279	1.10454	0.00147
1.10465	0.00284	1.1045	0.000328454
1.10469	0.00254	1.10465	0.00196
1.10497	0.00314	1.10486	0.000908123
1.10501	0.00262	1.10481	0.000703327
1.10488	0.00284	1.10509	0.00213
1.10532	0.00288	1.10507	0.000439677
1.1053	0.00293	1.10525	0.00136
1.10522	0.00262	1.10555	0.00153
1.10557	0.00315	1.10532	0.00102
1.10562	0.00273	1.10547	0.00124
1.10564	0.00274	1.10572	0.00155
1.10593	0.00303	1.10576	0.00165
1.10597	0.0028	1.10565	0.000492222
1.10587	0.00272	1.10612	0.00271
1.10614	0.00301	1.10603	0.00124
1.1062	0.00288	1.10607	0.000486262
1.10627	0.00265	1.10647	0.00407
1.10646	0.00334	1.10641	0.000575263
1.1066	0.0028	1.10631	0.00133
1.10637	0.00292	1.10673	0.00494
1.10671	0.00312	1.1067	0.000971084
1.10671	0.00307	1.10656	0.00145
1.10673	0.00265	1.10693	0.00552
1.10713	0.00345	1.10698	0.00167
1.10709	0.00281	1.10691	0.000707782
1.10713	0.00289	1.107	0.0042
1.10742	0.00331	1.10735	0.00159
1.1074	0.00295	1.10717	0.000445522
1.1074	0.00269	1.10723	0.00145
1.10782	0.0034	1.10752	0.000936016
1.10768	0.00289	1.10752	0.00111
1.10776	0.00275	1.10757	0.00106
1.10807	0.00491	1.10788	0.00101
1.10812	0.00293	1.10782	0.0016
1.10799	0.00286	1.10786	0.000366589
1.10803	0.00264	1.10815	0.00176
1.10818	0.00308	1.10818	0.00109
1.10837	0.00266	1.1082	0.000624336
1.1083	0.00281	1.10864	0.0021
1.10862	0.00287	1.10838	0.000523818
1.10868	0.00293	1.10845	0.00138
1.1087	0.0025	1.1088	0.00134
1.10894	0.00313	1.10883	0.00105
1.10891	0.00263	1.1088	0.00134
1.1091	0.0028	1.10899	0.00126
1.10923	0.00287	1.1091	0.00171
1.10921	0.00284	1.10901	0.000519941
1.10913	0.00252	1.10948	0.0022
1.10957	0.00311	1.1095	0.00139
1.10944	0.00268	1.10956	0.000529547
1.10965	0.00264	1.10967	0.00302
1.10996	0.00297	1.10979	0.000660562
1.10999	0.00272	1.10979	0.00139
1.1098	0.00262	1.11013	0.00323
1.11009	0.00298	1.11005	0.000870972
1.1102	0.00279	1.11002	0.00162
1.11028	0.00252	1.11034	0.00407
1.11045	0.00324	1.11038	0.00172
1.11049	0.00266	1.1104	0.000851007
1.11068	0.0028	1.11072	0.0061
1.1108	0.00307	1.11072	0.00174
1.11087	0.0029	1.11061	0.000475151
1.11087	0.00251	1.11097	0.0066
1.11116	0.00348	1.11103	0.00087265
1.11093	0.00262	1.11093	0.00116
1.11116	0.00278	1.11095	0.00121
1.11139	0.00314	1.11126	0.000835093
1.11146	0.00293	1.11118	0.00167
1.11142	0.00256	1.11124	0.000468149
1.11171	0.00404	1.11168	0.00168
1.11196	0.00283	1.1116	0.00118
1.11184	0.00274	1.11151	0.000646905
1.11175	0.00403	1.11185	0.00201
1.11209	0.00285	1.11191	0.000500671
1.11207	0.00272	1.11173	0.00144
1.11198	0.00249	1.11233	0.00141
1.11234	0.003	1.11206	0.000953782
1.11242	0.00261	1.11227	0.00148
1.1123	0.00278	1.1125	0.00104
1.11267	0.00285	1.11246	0.00173
1.11268	0.00292	1.11248	0.000613688
1.11263	0.00257	1.11267	0.00173
1.11286	0.00323	1.11284	0.00143
1.11289	0.00263	1.11288	0.000463519
1.11297	0.00284	1.11315	0.00259
1.11326	0.00291	1.11328	0.000709866
1.11341	0.00296	1.11313	0.00136
1.1133	0.00256	1.11345	0.00231
1.11347	0.0032	1.11343	0.000840128
1.1136	0.00278	1.11351	0.00162
1.11358	0.00284	1.11372	0.00238
1.11406	0.00317	1.1137	0.0017
1.11383	0.00288	1.1137	0.000861539
1.11391	0.00284	1.1141	0.00413
1.11421	0.00323	1.11404	0.00179
1.11423	0.00301	1.11387	0.000390084
1.11429	0.0027	1.11444	0.00688
1.11459	0.00359	1.11435	0.000985204
1.11465	0.00285	1.11418	0.0011
1.1144	0.00296	1.1146	0.00718
1.11497	0.00327	1.11464	0.000759922
1.11482	0.00313	1.11452	0.00174
1.11482	0.0026	1.11475	0.00325
1.11517	0.00364	1.11492	0.0016
1.11509	0.00275	1.1149	0.00121
1.11522	0.00285	1.11494	0.000528679
1.11551	0.0034	1.11526	0.0021
1.11551	0.00299	1.11532	0.000559002
1.11541	0.0026	1.11526	0.00144
1.11574	0.0052	1.11549	0.00145
1.11591	0.00291	1.1157	0.0008664
1.1156	0.0027	1.11572	0.00162
1.11568	0.00263	1.11595	0.000894177
1.1162	0.00286	1.11589	0.00173
1.11604	0.00288	1.1158	0.000773753
1.11612	0.00259	1.1163	0.0015
1.11637	0.00322	1.1162	0.00166
1.11629	0.00266	1.11622	0.000364275
1.11629	0.00289	1.11662	0.00236
1.11673	0.00289	1.11651	0.000859167
1.11667	0.00297	1.11647	0.00112
1.11665	0.00254	1.11675	0.00209
1.11705	0.00329	1.11677	0.00064349
1.1169	0.00273	1.11679	0.00175
1.11694	0.00284	1.11706	0.00159
1.11728	0.0031	1.11704	0.00143
1.11734	0.00299	1.11721	0.00128
1.1173	0.00277	1.1175	0.00225
1.11755	0.00334	1.11725	0.00203
1.11747	0.00305	1.11754	0.000454376
1.11767	0.00285	1.11765	0.00445
1.11788	0.00352	1.11786	0.00129
1.11776	0.00297	1.11773	0.000733071
1.11791	0.00305	1.11809	0.00636
1.11837	0.00333	1.11801	0.00064974
1.1181	0.00321	1.11805	0.00174
1.11829	0.00276	1.11838	0.00686
1.11843	0.00372	1.11815	0.00122
1.11868	0.00286	1.1182	0.00169
1.11847	0.00309	1.11849	0.00519
1.11887	0.00352	1.11866	0.00211
1.11898	0.00324	1.11862	0.000729715
1.11883	0.00279	1.11859	0.00122
1.11913	0.00379	1.11904	0.00175
1.11896	0.00299	1.11889	0.000619996
1.11906	0.00299	1.11885	0.00184
1.11955	0.00479	1.11929	0.00086993
1.11944	0.00312	1.1192	0.00168
1.11948	0.00297	1.11923	0.000974556
1.11938	0.00365	1.1195	0.0013
1.11975	0.00321	1.11962	0.00179
1.11976	0.00277	1.11944	0.000369888
1.11976	0.00293	1.11981	0.00223
1.12007	0.00302	1.11984	0.000876296
1.12011	0.00311	1.11986	0.00108
1.12018	0.00265	1.12023	0.00213
1.12026	0.00337	1.12013	0.00063591
1.12034	0.0027	1.12009	0.0019
1.12024	0.00297	1.12047	0.00129
1.1207	0.00296	1.12049	0.00148
1.12055	0.00303	1.12036	0.00127
1.12072	0.00262	1.12072	0.00146
1.12104	0.00337	1.12072	0.00204
1.12102	0.0028	1.1208	0.000454492
1.12114	0.00285	1.12114	0.00296
1.12129	0.0032	1.12116	0.00119
1.12131	0.00292	1.12101	0.000851701
1.12127	0.00285	1.12126	0.00426
1.12156	0.00331	1.12133	0.000650087
1.12167	0.00306	1.12149	0.00178
1.12148	0.00273	1.12172	0.0048
1.1219	0.00356	1.12156	0.00143
1.12194	0.00283	1.12164	0.0016
1.1219	0.003	1.12206	0.00632
1.12226	0.00337	1.12208	0.00227
1.12226	0.00327	1.12202	0.000684461
1.12228	0.00272	1.12221	0.00737
1.12255	0.00397	1.12233	0.0016
1.12253	0.00291	1.12223	0.000675145
1.12255	0.00313	1.12231	0.0039
1.12282	0.0037	1.12255	0.000868657
1.12276	0.00331	1.12254	0.0017
1.12276	0.00286	1.12265	0.00108
1.12328	0.00428	1.12278	0.00131
1.1232	0.00317	1.12278	0.00195
1.1232	0.00293	1.12301	0.000349345
1.12339	0.00566	1.12317	0.00234
1.12347	0.00322	1.12322	0.000943192
1.12333	0.00314	1.12322	0.00113
1.1235	0.00285	1.12353	0.00209
1.12381	0.00352	1.12351	0.000628445
1.12377	0.00292	1.12347	0.00198
1.12371	0.00322	1.12393	0.00114
1.12415	0.00316	1.12385	0.00157
1.12404	0.00333	1.12374	0.00143
1.12412	0.00283	1.12412	0.00117
1.12433	0.00364	1.12429	0.00222
1.12438	0.00291	1.12422	0.000535218
1.12438	0.00312	1.12439	0.00232
1.12473	0.00326	1.1245	0.00143
1.12461	0.00319	1.12422	0.00082514
1.1248	0.00288	1.12473	0.00305
1.12496	0.00346	1.12475	0.000665191
1.12505	0.00308	1.12488	0.00193
1.12499	0.00295	1.12525	0.00313
1.12545	0.00366	1.12519	0.00128
1.12528	0.0031	1.12502	0.00189
1.12538	0.00318	1.12525	0.00418
1.12564	0.00365	1.12551	0.00214
1.1256	0.00351	1.12549	0.000867789
1.12551	0.00304	1.12565	0.00683
1.126	0.00415	1.12576	0.002
1.12589	0.00325	1.12567	0.000586779
1.12612	0.00351	1.12593	0.00838
1.12621	0.00388	1.12607	0.000870567
1.1262	0.00358	1.12614	0.0017
1.12633	0.00306	1.12614	0.00571
1.12658	0.00429	1.1263	0.00116
1.12663	0.00335	1.12641	0.00212
1.12658	0.00338	1.12641	0.0003891
1.12681	0.00422	1.12654	0.00223
1.12681	0.00349	1.12656	0.00112
1.12673	0.00326	1.1266	0.000994753
1.1273	0.00559	1.12696	0.00236
1.12698	0.00355	1.12683	0.000559523
1.12715	0.0032	1.12689	0.00195
1.12723	0.00341	1.12725	0.00129
1.12734	0.00335	1.12715	0.00137
1.12744	0.00347	1.12731	0.00172
1.12747	0.00296	1.12757	0.000883413
1.12784	0.00383	1.12742	0.00228
1.12789	0.00321	1.12767	0.000650493
1.12768	0.00363	1.12788	0.0019
1.12805	0.00357	1.12794	0.00158
1.12814	0.00375	1.12773	0.000720514
1.12799	0.0032	1.12813	0.00254
1.12841	0.00398	1.12811	0.000671846
1.12828	0.00335	1.1283	0.00189
1.12841	0.00349	1.12847	0.00194
1.12862	0.00374	1.12843	0.00104
1.12871	0.00349	1.12853	0.00197
1.12868	0.00327	1.12885	0.00219
1.12902	0.00387	1.12889	0.00214
1.129	0.00343	1.12878	0.00101
1.12904	0.00327	1.12908	0.00456
1.12927	0.00413	1.12916	0.00206
1.12933	0.00334	1.12901	0.000521851
1.12931	0.00349	1.12956	0.00725
1.12955	0.00382	1.12954	0.00095164
1.12946	0.00373	1.12939	0.00146
1.12957	0.00318	1.12967	0.00823
1.13001	0.00441	1.12983	0.000872592
1.1298	0.00336	1.12975	0.00225
1.12986	0.00372	1.12996	0.00656
1.1303	0.00426	1.13015	0.00197
1.13013	0.00393	1.13007	0.00142
1.13026	0.00337	1.13017	0.00174
1.13066	0.00468	1.13025	0.00249
1.13047	0.00364	1.13028	0.000509814
1.13049	0.00358	1.13034	0.00187
1.13093	0.00519	1.13067	0.0015
1.13083	0.00367	1.1307	0.00108
1.13087	0.00351	1.13067	0.00187
1.13118	0.00582	1.13105	0.000791576
1.13118	0.00379	1.13097	0.00218
1.13102	0.00328	1.13097	0.000785847
1.13116	0.00352	1.13133	0.00164
1.13144	0.00356	1.13128	0.00186
1.13139	0.0037	1.13124	0.000608249
1.13152	0.00313	1.13152	0.00252
1.13177	0.00404	1.13158	0.000690133
1.13165	0.00325	1.13152	0.00154
1.13184	0.00355	1.13185	0.00187
1.13213	0.00363	1.13181	0.000715132
1.13215	0.00371	1.13175	0.00215
1.13209	0.00325	1.13225	0.00105
1.1324	0.004	1.13217	0.00204
1.13242	0.0034	1.13223	0.00127
1.13228	0.00337	1.13261	0.00222
1.13267	0.00394	1.13238	0.00231
1.13278	0.00355	1.13254	0.000500902
1.13261	0.00352	1.1329	0.00474
1.13289	0.00402	1.13278	0.00128
1.1331	0.00377	1.13276	0.00127
1.13289	0.00333	1.1332	0.00165
1.13345	0.00432	1.13307	0.00189
1.13322	0.00341	1.13299	0.000818196
1.13339	0.00366	1.13343	0.00261
1.13356	0.00407	1.13338	0.000837061
1.13364	0.004	1.13334	0.00197
1.13352	0.00334	1.13376	0.00192
1.13391	0.00486	1.13372	0.00119
1.13387	0.00363	1.13364	0.00234
1.13398	0.00384	1.13404	0.00198
1.13423	0.00462	1.13397	0.00195
1.13436	0.004	1.13389	0.000834283
1.13431	0.00355	1.13425	0.00274
1.13454	0.00513	1.13429	0.000946201
1.13461	0.00387	1.13414	0.00206
1.13457	0.00373	1.13462	0.00204
1.13494	0.00649	1.13467	0.00123
1.13486	0.00392	1.13462	0.00253
1.13497	0.0038	1.1349	0.00239
1.13486	0.00351	1.13496	0.00174
1.13522	0.00411	1.13494	0.00101
1.13532	0.00352	1.13511	0.00255
1.13511	0.00382	1.13528	0.000694936
1.13557	0.00387	1.13528	0.00224
1.13547	0.00398	1.13568	0.00173
1.13543	0.00337	1.13549	0.00142
1.13576	0.00431	1.13561	0.00225
1.13583	0.00352	1.1358	0.00183
1.1357	0.0039	1.13572	0.00125
1.1361	0.00389	1.1357	0.00148
1.13614	0.00403	1.1361	0.00217
1.1361	0.00341	1.13622	0.000840591
1.13635	0.00433	1.13618	0.00244
1.13648	0.00352	1.13654	0.000984047
1.13639	0.00377	1.13641	0.00194
1.13667	0.00413	1.13643	0.00183
1.1366	0.00388	1.13679	0.00307
1.13663	0.00359	1.13689	0.00128
1.13709	0.00442	1.13664	0.00148
1.13707	0.00383	1.13717	0.00236
1.13711	0.00368	1.13708	0.000823867
1.13725	0.00454	1.13704	0.0025
1.13726	0.00379	1.13742	0.00209
1.13713	0.00376	1.13742	0.00229
1.13766	0.00447	1.1374	0.000545056
1.13746	0.00402	1.13763	0.00376
1.13765	0.00337	1.13775	0.00131
1.13797	0.00492	1.13755	0.00191
1.13787	0.00356	1.13801	0.00209
1.13799	0.00386	1.13792	0.00104
1.13816	0.00462	1.13801	0.00269
1.13831	0.0041	1.13828	0.00202
1.13826	0.00341	1.13834	0.00231
1.13858	0.00619	1.13832	0.00069291
1.13858	0.00368	1.13866	0.00258
1.13847	0.00383	1.13862	0.00124
1.13868	0.00584	1.13859	0.00164
1.13881	0.00404	1.13906	0.00248
1.13883	0.00362	1.139	0.000941745
1.13875	0.00366	1.139	0.00272
1.13929	0.00416	1.1392	0.00196
1.13913	0.00379	1.13939	0.00241
1.13921	0.00378	1.13925	0.000798115
1.13948	0.0041	1.13965	0.00273
1.13952	0.00398	1.13954	0.00129
1.1395	0.00359	1.13948	0.0019
1.13965	0.00442	1.14004	0.0025
1.13984	0.00358	1.13986	0.00111
1.13971	0.00398	1.13992	0.00279
1.14011	0.00401	1.14013	0.00251
1.1402	0.00408	1.14028	0.00221
1.13994	0.0034	1.14019	0.000774968
1.14049	0.00461	1.1404	0.00273
1.14041	0.00359	1.14055	0.00108
1.14028	0.00398	1.14051	0.00196
1.14074	0.00426	1.14093	0.00221
1.14085	0.00414	1.14078	0.0011
1.1406	0.00354	1.14093	0.0028
1.14095	0.00468	1.14112	0.00124
1.14104	0.00376	1.14105	0.00211
1.14083	0.00375	1.14124	0.000717736
1.14139	0.00464	1.14135	0.00272
1.14131	0.00388	1.1415	0.001
1.14121	0.00387	1.14128	0.002
1.14163	0.00479	1.14175	0.00218
1.14162	0.00413	1.14179	0.0012
1.14154	0.00357	1.14189	0.00274
1.14186	0.00523	1.14213	0.00172
1.14188	0.00376	1.14202	0.00163
1.14179	0.0041	1.14194	0.000938157
1.14221	0.00556	1.14236	0.00268
1.14234	0.00454	1.14229	0.000864606
1.14217	0.00374	1.14231	0.00236
1.14261	0.0075	1.14271	0.00224
1.14257	0.00399	1.14265	0.00249
1.14249	0.00428	1.14267	0.000854711
1.14261	0.00359	1.14307	0.00364
1.1428	0.00454	1.14294	0.00169
1.1428	0.00371	1.14294	0.00112
1.14289	0.00399	1.14341	0.00263
1.14318	0.00401	1.14341	0.00093943
1.14308	0.00392	1.14326	0.00252
1.14326	0.00358	1.14355	0.00215
1.1435	0.00416	1.1436	0.00267
1.14345	0.00364	1.14353	0.000980459
1.14352	0.00354	1.14391	0.00325
1.14368	0.00423	1.14387	0.00183
1.14375	0.00359	1.14383	0.00128
1.14364	0.00379	1.14427	0.00282
1.14413	0.00411	1.14412	0.00102
1.14398	0.00404	1.14414	0.00262
1.14394	0.0034	1.14454	0.00213
1.14446	0.00465	1.1445	0.00283
1.14438	0.00355	1.14458	0.00104
1.14442	0.00406	1.14484	0.00382
1.14486	0.00426	1.1449	0.00156
1.14465	0.00429	1.14479	0.00149
1.14473	0.00357	1.14515	0.00251
1.1449	0.00507	1.14511	0.000952914
1.14518	0.00376	1.14517	0.00273
1.1449	0.00408	1.14546	0.00106
1.14536	0.0048	1.14547	0.00264
1.14526	0.00414	1.14526	0.000716405
1.14541	0.00378	1.14578	0.00262
1.14581	0.00516	1.14555	0.00125
1.14558	0.00402	1.14582	0.00167
1.14572	0.0037	1.14603	0.00208
1.14587	0.00552	1.14605	0.000769644
1.14583	0.00395	1.14608	0.0027
1.1461	0.00401	1.14635	0.00123
1.1462	0.00665	1.14629	0.00234
1.14625	0.00446	1.14622	0.00066739
1.14629	0.0038	1.14664	0.00323
1.14652	0.00623	1.14675	0.00124
1.14648	0.00411	1.14641	0.00211
1.14639	0.00438	1.14706	0.00195
1.14639	0.00368	1.14691	0.00125
1.14686	0.00476	1.14702	0.0029
1.14677	0.00366	1.14738	0.00255
1.14698	0.00425	1.14729	0.0022
1.14721	0.0041	1.14727	0.000542394
1.14704	0.00421	1.14744	0.00324
1.14724	0.00366	1.14759	0.00128
1.14755	0.00455	1.14761	0.00253
1.1474	0.0039	1.14771	0.00168
1.14742	0.0039	1.14794	0.00164
1.14772	0.00446	1.14773	0.00289
1.14787	0.00387	1.14834	0.00258
1.14766	0.00393	1.14801	0.00218
1.14791	0.00424	1.14815	0.000732666
1.14814	0.00411	1.14857	0.00359
1.14816	0.00339	1.14857	0.00144
1.14841	0.00483	1.14847	0.00274
1.14833	0.00355	1.14887	0.00113
1.14828	0.00409	1.149	0.00266
1.14875	0.00437	1.14881	0.00179
1.1487	0.00437	1.14914	0.00349
1.1486	0.00355	1.1491	0.0024
1.14902	0.00538	1.14916	0.000869814
1.14913	0.00383	1.14933	0.00369
1.14912	0.00414	1.14931	0.00134
1.1494	0.0051	1.14946	0.00273
1.14929	0.00426	1.14969	0.00172
1.14938	0.00386	1.14971	0.00295
1.14965	0.00545	1.14983	0.00173
1.14967	0.0043	1.15004	0.00399
1.14963	0.00391	1.15009	0.00217
1.14995	0.00688	1.15	0.000978202
1.14994	0.00403	1.15032	0.00254
1.14997	0.00426	1.15044	0.00141
1.15036	0.00701	1.15044	0.00294
1.15022	0.00452	1.15057	0.00216
1.15018	0.00358	1.15061	0.00294
1.15039	0.00423	1.15059	0.00135
1.15049	0.00398	1.15103	0.00318
1.15057	0.00436	1.15082	0.00212
1.15074	0.00368	1.1511	0.000849908
1.15078	0.00477	1.15126	0.00301
1.15089	0.00391	1.15116	0.00173
1.15095	0.00419	1.15122	0.00328
1.15099	0.00439	1.15154	0.00227
1.15125	0.00413	1.15162	0.00278
1.15114	0.004	1.1515	0.00128
1.15165	0.00455	1.15175	0.00324
1.15139	0.00428	1.15185	0.00169
1.15139	0.00391	1.15183	0.00108
1.15179	0.00496	1.15213	0.00326
1.15181	0.00401	1.15227	0.0021
1.15184	0.00444	1.15231	0.00298
1.15223	0.00458	1.15244	0.00184
1.15196	0.00456	1.15246	0.00262
1.15217	0.00362	1.15259	0.000998861
1.15217	0.00527	1.15282	0.00392
1.15236	0.00375	1.15282	0.00168
1.1524	0.00428	1.1529	0.00144
1.15249	0.00454	1.15301	0.00276
1.1528	0.00434	1.15326	0.00102
1.15272	0.00343	1.15336	0.00292
1.1531	0.00538	1.15351	0.00197
1.15303	0.00364	1.1533	0.00281
1.15303	0.00392	1.15332	0.00109
1.1532	0.00504	1.15378	0.00415
1.15345	0.00399	1.15378	0.00173
1.15326	0.00358	1.15368	0.00161
1.15364	0.00597	1.15397	0.00347
1.15364	0.00398	1.15387	0.00218
1.1537	0.00356	1.15408	0.0028
1.15383	0.00755	1.15425	0.00294
1.15404	0.00372	1.15446	0.00296
1.15396	0.00379	1.15446	0.00107
1.15412	0.00465	1.1546	0.00418
1.15419	0.00418	1.15465	0.00151
1.15427	0.00339	1.15475	0.00182
1.15425	0.00401	1.15502	0.00196
1.15459	0.00391	1.1549	0.00265
1.15465	0.00437	1.15504	0.00274
1.15453	0.00369	1.15525	0.00332
1.15503	0.00506	1.15526	0.00281
1.15494	0.00392	1.15536	0.000911017
1.15501	0.00454	1.15572	0.00309
1.15513	0.00435	1.15555	0.00117
1.15526	0.00453	1.15555	0.00211
1.15513	0.00374	1.15597	0.00155
1.15557	0.00497	1.15593	0.00281
1.15566	0.00395	1.15607	0.00259
1.15551	0.00418	1.15603	0.00188
1.1557	0.00459	1.15622	0.0026
1.15589	0.00417	1.1561	0.000930461
1.15579	0.00388	1.15639	0.0032
1.15606	0.00484	1.15645	0.00123
1.15618	0.00425	1.15652	0.0025
1.1562	0.00386	1.15694	0.0027
1.15635	0.00525	1.15681	0.00269
1.15642	0.00406	1.15694	0.00222
1.15637	0.00443	1.15713	0.00274
1.15671	0.00522	1.15713	0.00236
1.15686	0.00488	1.15702	0.000869988
1.15662	0.00408	1.15742	0.00381
1.15698	0.00632	1.15727	0.00156
1.15717	0.00421	1.15746	0.00286
1.15696	0.0049	1.15778	0.00224
1.15738	0.00613	1.15769	0.00277
1.15728	0.00506	1.15782	0.00201
1.15742	0.00409	1.15794	0.00387
1.1577	0.00813	1.15794	0.00224
1.15766	0.00431	1.15801	0.00109
1.15776	0.00468	1.15849	0.0039
1.15784	0.00758	1.15826	0.00155
1.15793	0.00487	1.15839	0.00311
1.15784	0.00421	1.15862	0.0012
1.15805	0.00434	1.15862	0.00287
1.15831	0.00455	1.15866	0.00202
1.15828	0.00435	1.15891	0.00412
1.15822	0.00427	1.15895	0.00242
1.15852	0.00467	1.15893	0.00111
1.15866	0.00456	1.15916	0.00412
1.1585	0.00408	1.15923	0.00145
1.15889	0.00516	1.15916	0.00318
1.15894	0.0041	1.15948	0.000968484
1.15875	0.00469	1.15946	0.00306
1.15919	0.00462	1.15965	0.00179
1.15919	0.00492	1.15996	0.00436
1.15919	0.00402	1.15984	0.00209
1.15952	0.00555	1.15977	0.00128
1.1595	0.00407	1.16028	0.00248
1.15955	0.0047	1.16007	0.000689024
1.1598	0.00464	1.1603	0.0026
1.1598	0.0048	1.16042	0.00262
1.15992	0.00374	1.16038	0.00314
1.16036	0.00553	1.16061	0.00135
1.16003	0.00391	1.16082	0.00348
1.16016	0.00444	1.16089	0.00163
1.16036	0.00505	1.16076	0.00153
1.16039	0.00456	1.16112	0.00249
1.16043	0.00414	1.16093	0.00245
1.16062	0.0057	1.16116	0.00344
1.16062	0.00447	1.16141	0.00231
1.16079	0.00417	1.16141	0.00294
1.16106	0.00646	1.16149	0.0012
1.16102	0.00435	1.16164	0.00397
1.16085	0.00467	1.16166	0.00149
1.16146	0.00702	1.16171	0.0017
1.16125	0.00506	1.162	0.00346
1.16144	0.00406	1.16194	0.00258
1.16146	0.00891	1.16225	0.0032
1.16173	0.00424	1.16244	0.00199
1.16158	0.00481	1.16227	0.00273
1.16154	0.00455	1.1624	0.00104
1.16192	0.00518	1.16273	0.00396
1.16177	0.00406	1.16263	0.0016
1.16188	0.00482	1.16257	0.00189
1.16205	0.00458	1.16282	0.00277
1.16226	0.005	1.16284	0.00252
1.16224	0.00428	1.1628	0.00299
1.16272	0.00534	1.16328	0.00265
1.1624	0.00453	1.16322	0.00274
1.16261	0.00479	1.16332	0.00128
1.16286	0.00516	1.16353	0.0047
1.16293	0.00485	1.16368	0.00175
1.16284	0.0048	1.16364	0.00237
1.16322	0.00533	1.16391	0.00341
1.16316	0.00501	1.16391	0.00275
1.16329	0.00441	1.16397	0.00298
1.16343	0.00564	1.16425	0.004
1.16343	0.00435	1.16408	0.00283
1.1635	0.00482	1.16404	0.00117
1.16389	0.00511	1.16454	0.00455
1.16385	0.005	1.16442	0.0015
1.16385	0.00403	1.16452	0.00274
1.16411	0.00618	1.16483	0.00163
1.16419	0.00432	1.16465	0.00303
1.16419	0.00512	1.16492	0.00267
1.16442	0.00548	1.16511	0.00412
1.1645	0.00521	1.16511	0.00306
1.16436	0.0041	1.16519	0.00168
1.16476	0.00672	1.16557	0.00335
1.16465	0.00439	1.16549	0.000406093
1.1648	0.00473	1.16557	0.00286
1.16515	0.00707	1.16566	0.00179
1.16507	0.00505	1.16572	0.00315
1.16513	0.00482	1.16578	0.00252
1.16528	0.0089	1.16605	0.0036
1.16522	0.00527	1.1662	0.00246
1.16528	0.00472	1.16612	0.00111
1.16557	0.00834	1.16628	0.00359
1.16553	0.00458	1.16616	0.00136
1.1657	0.00498	1.16624	0.00328
1.16564	0.00418	1.16668	0.00244
1.16587	0.0053	1.16671	0.0032
1.16589	0.00418	1.16666	0.00211
1.16589	0.00479	1.16702	0.00383
1.16639	0.00441	1.16702	0.00181
1.1662	0.00481	1.16706	0.00156
1.16623	0.00412	1.16725	0.00319
1.16646	0.00547	1.1671	0.000831358
1.1665	0.00411	1.16712	0.00324
1.16652	0.00472	1.16752	0.00244
1.16679	0.005	1.16733	0.00296
1.16682	0.0048	1.16765	0.0022
1.16677	0.00425	1.16786	0.00355
1.16721	0.00529	1.16774	0.00207
1.16705	0.00437	1.1678	0.00118
1.16719	0.00407	1.16816	0.00451
1.16757	0.00531	1.16811	0.00184
1.1673	0.00396	1.16815	0.00357
1.16749	0.0044	1.16849	0.00133
1.16772	0.00485	1.16855	0.00308
1.16776	0.00478	1.16862	0.00216
1.16776	0.00386	1.16878	0.00507
1.1682	0.00598	1.16879	0.00295
1.16822	0.00417	1.16881	0.00208
1.16789	0.00474	1.16914	0.00397
1.16839	0.00553	1.1691	0.00194
1.16841	0.005	1.16916	0.00352
1.16826	0.00378	1.16954	0.00192
1.16871	0.00683	1.16939	0.00313
1.16873	0.00411	1.16952	0.0017
1.16854	0.00487	1.16969	0.00491
1.16913	0.00804	1.16979	0.00192
1.16913	0.00547	1.16965	0.00174
1.16902	0.00427	1.16998	0.00237
1.16921	0.00496	1.17	0.00209
1.16929	0.00468	1.17002	0.00248
1.16936	0.00412	1.1703	0.00327
1.16967	0.00576	1.17034	0.00329
1.16961	0.00543	1.17042	0.00181
1.16961	0.00473	1.1707	0.00531
1.16988	0.00687	1.17072	0.00163
1.16994	0.0047	1.17063	0.00221
1.16999	0.00565	1.17097	0.00221
1.17018	0.00682	1.17086	0.00289
1.17032	0.00587	1.17089	0.0035
1.17028	0.00489	1.17126	0.00422
1.17058	0.0082	1.17114	0.00298
1.17055	0.00519	1.17114	0.00123
1.17047	0.00553	1.17147	0.00398
1.17083	0.00865	1.17154	0.00135
1.17089	0.00575	1.17154	0.00245
1.17102	0.00495	1.17192	0.00222
1.17079	0.00501	1.17173	0.0031
1.17114	0.00535	1.17187	0.00198
1.17118	0.00487	1.17217	0.0026
1.17114	0.00516	1.17217	0.00282
1.17146	0.00508	1.17217	0.00113
1.17144	0.00524	1.17252	0.00397
1.17148	0.00452	1.17257	0.000890952
1.17171	0.00546	1.17248	0.00294
1.17173	0.00422	1.17294	0.00251
1.17173	0.00508	1.17271	0.00333
1.17209	0.00465	1.17274	0.00242
1.17202	0.00542	1.17309	0.004
1.17196	0.00428	1.17309	0.00203
1.17238	0.00628	1.17299	0.00129
1.17255	0.00502	1.17345	0.0041
1.17223	0.00605	1.17358	0.00205
1.17266	0.00582	1.17334	0.00319
1.17276	0.00545	1.17383	0.00289
1.17274	0.00532	1.17376	0.00471
1.17295	0.00625	1.1736	0.00133
1.17297	0.00577	1.17416	0.00381
1.17289	0.00528	1.17399	0.0015
1.17331	0.00709	1.17402	0.00201
1.17329	0.00533	1.17442	0.00402
1.1735	0.00594	1.17435	0.00252
1.17369	0.00699	1.17437	0.0042
1.17381	0.00616	1.17475	0.00306
1.17368	0.00489	1.17467	0.00439
1.174	0.00786	1.17475	0.00168
1.17406	0.00507	1.17496	0.00424
1.17375	0.00586	1.17502	0.00198
1.17421	0.00742	1.17498	0.00188
1.17425	0.00641	1.17532	0.00365
1.17419	0.00524	1.17526	0.00241
1.1745	0.00925	1.17519	0.00373
1.17467	0.00553	1.17561	0.00277
1.17473	0.00577	1.17553	0.00394
1.17492	0.01097	1.17565	0.00141
1.17478	0.00594	1.17587	0.00468
1.17484	0.00532	1.17582	0.00228
1.1749	0.00547	1.17578	0.00286
1.17516	0.0059	1.17622	0.00452
1.17526	0.00532	1.17618	0.00169
1.17509	0.00545	1.17624	0.00332
1.17539	0.00541	1.17633	0.0033
1.17557	0.00582	1.17649	0.0049
1.17549	0.00491	1.17639	0.00169
1.17587	0.00631	1.17687	0.00496
1.17574	0.00498	1.17673	0.00113
1.17589	0.00593	1.17679	0.0034
1.17612	0.00539	1.17698	0.00351
1.176	0.00588	1.17713	0.00219
1.17612	0.00471	1.17704	0.00302
1.17629	0.00673	1.1775	0.00207
1.17642	0.0049	1.17746	0.00306
1.17646	0.00531	1.17744	0.00133
1.17669	0.00548	1.1778	0.00443
1.17682	0.00545	1.17778	0.000884588
1.17679	0.0046	1.17761	0.00304
1.17696	0.00632	1.17809	0.00251
1.17702	0.00498	1.17799	0.00399
1.17709	0.00489	1.17795	0.00198
1.17734	0.00628	1.17839	0.00357
1.17744	0.00501	1.17851	0.00278
1.17726	0.00508	1.17839	0.00124
1.17765	0.00619	1.17879	0.00439
1.17761	0.00539	1.17876	0.00136
1.17768	0.0043	1.17868	0.0035
1.17789	0.00732	1.17881	0.00269
1.17791	0.00456	1.17897	0.00275
1.17789	0.0054	1.17879	0.00239
1.1782	0.00742	1.1792	0.00404
1.17839	0.00578	1.17929	0.00421
1.1781	0.0044	1.17927	0.00173
1.17868	0.01016	1.1796	0.00577
1.17849	0.00474	1.17971	0.00231
1.17866	0.00539	1.17952	0.0031
1.17864	0.00426	1.17973	0.00294
1.17896	0.00549	1.17992	0.00445
1.1789	0.00463	1.18007	0.00356
1.17894	0.00538	1.18007	0.00383
1.17931	0.00533	1.18034	0.00534
1.17925	0.00537	1.18017	0.00222
1.17919	0.00525	1.18051	0.00613
1.1795	0.00548	1.18049	0.00354
1.17946	0.00539	1.18045	0.00295
1.17942	0.00484	1.18091	0.00349
1.17971	0.00583	1.18072	0.00402
1.17973	0.00484	1.18078	0.0042
1.17978	0.0053	1.18114	0.00415
1.18011	0.00543	1.18112	0.00537
1.18013	0.00582	1.18108	0.00206
1.18005	0.00476	1.18145	0.00675
1.18032	0.00665	1.1815	0.00375
1.18037	0.00467	1.18131	0.00314
1.18055	0.00582	1.18181	0.0032
1.1806	0.0057	1.18164	0.00445
1.18072	0.00598	1.18179	0.00309
1.18068	0.00466	1.18227	0.0043
1.18108	0.00717	1.18212	0.00216
1.18095	0.00496	1.18204	0.0017
1.18097	0.00575	1.1824	0.00461
1.18131	0.00667	1.18234	0.00301
1.18135	0.00622	1.18242	0.00259
1.18137	0.00541	1.18273	0.0038
1.18148	0.00746	1.18269	0.00522
1.18163	0.00528	1.18263	0.00214
1.18165	0.00519	1.18301	0.00589
1.18182	0.00836	1.18292	0.00286
1.18196	0.00541	1.18299	0.00318
1.18194	0.00572	1.18309	0.00594
1.18232	0.00892	1.18318	0.00241
1.18228	0.00611	1.18322	0.00343
1.18217	0.00486	1.1836	0.00264
1.18255	0.01389	1.18358	0.00443
1.18259	0.0053	1.18366	0.00255
1.18263	0.00605	1.18391	0.00466
1.18257	0.00482	1.18385	0.00432
1.1828	0.00671	1.18402	0.00196
1.18301	0.0052	1.18429	0.00669
1.18276	0.00597	1.18425	0.00241
1.1831	0.00571	1.18425	0.00373
1.18322	0.00613	1.18454	0.00804
1.18303	0.00534	1.1846	0.00227
1.18362	0.00644	1.18441	0.00488
1.18358	0.00584	1.18505	0.01211
1.18348	0.00537	1.1849	0.00439
1.18383	0.00638	1.18481	0.00357
1.18385	0.00526	1.18519	0.02204
1.18383	0.00581	1.18496	0.0049
1.18404	0.00583	1.18507	0.00199
1.18425	0.00611	1.18526	0.00444
1.1841	0.00542	1.18555	0.00356
1.18448	0.00425	1.18547	0.00317
1.18423	0.005	1.18557	0.0044
1.18444	0.00512	1.18572	0.00287
1.18484	0.00581	1.18586	0.00514
1.18465	0.00417	1.18566	0.00261
1.18465	0.00561	1.18595	0.00457
1.18507	0.00527	1.18612	0.00464
1.18505	0.0057	1.18618	0.00222
1.18495	0.00463	1.18624	0.00584
1.18539	0.00618	1.18643	0.00255
1.1857	0.00484	1.18643	0.0044
1.18536	0.00517	1.18664	0.00486
1.18574	0.00616	1.18668	0.00309
1.18564	0.00504	1.1867	0.00491
1.18568	0.00525	1.18696	0.00342
1.18589	0.00597	1.187	0.00508
1.18591	0.00561	1.187	0.00356
1.18606	0.00473	1.18723	0.00451
1.1864	0.00737	1.18729	0.00532
1.18623	0.00469	1.18729	0.0021
1.18633	0.00557	1.18773	0.00691
1.18654	0.00626	1.18763	0.00315
1.1865	0.0056	1.18761	0.00393
1.18654	0.00417	1.18794	0.00661
1.18684	0.00818	1.18797	0.00303
1.18673	0.00458	1.18803	0.00528
1.18692	0.00541	1.18824	0.00616
1.18732	0.00863	1.18832	0.00509
1.18724	0.00568	1.18824	0.00361
1.18721	0.00483	1.18845	0.0106
1.18744	0.01224	1.18868	0.00546
1.18757	0.00531	1.18849	0.00223
1.18768	0.00534	1.18872	0.00931
1.18747	0.00555	1.18889	0.00321
1.1878	0.00551	1.18891	0.0042
1.18776	0.00572	1.18891	0.00855
1.18795	0.00473	1.1891	0.00298
1.18799	0.00643	1.18899	0.00565
1.18814	0.00496	1.18918	0.00252
1.18808	0.00606	1.18948	0.00539
1.1885	0.00546	1.18956	0.00369
1.18854	0.00636	1.18946	0.00369
1.18843	0.00467	1.1899	0.00582
1.1889	0.00678	1.18965	0.00243
1.18879	0.00477	1.1899	0.00504
1.18871	0.00613	1.19007	0.0038
1.18917	0.00536	1.18996	0.00387
1.18915	0.00666	1.19003	0.00474
1.18921	0.00428	1.19045	0.00356
1.18936	0.00625	1.19042	0.00586
1.1894	0.00514	1.19032	0.00274
1.18938	0.00534	1.19065	0.00525
1.18961	0.00654	1.19057	0.00457
1.1898	0.00553	1.19065	0.00275
1.18965	0.00566	1.19097	0.00669
1.18994	0.00664	1.19091	0.00247
1.18997	0.00609	1.19087	0.00455
1.19003	0.0053	1.19141	0.00453
1.19022	0.00818	1.19131	0.00352
1.19037	0.00544	1.19135	0.00525
1.19024	0.00651	1.19168	0.00369
1.1907	0.00764	1.19177	0.00552
1.19068	0.00695	1.19162	0.00279
1.19058	0.0049	1.19181	0.00652
1.19091	0.00981	1.1919	0.0046
1.19083	0.00512	1.1919	0.00212
1.19095	0.00628	1.19213	0.01007
1.19102	0.01044	1.19221	0.00273
1.19119	0.00659	1.19217	0.0041
1.19112	0.00543	1.19267	0.01644
1.1914	0.01484	1.19252	0.00285
1.19156	0.00609	1.19246	0.00541
1.19154	0.0062	1.19267	0.0225
1.19139	0.00605	1.19288	0.00553
1.19177	0.00663	1.19292	0.00338
1.19173	0.00671	1.19284	0.00301
1.19179	0.0058	1.19328	0.00546
1.19221	0.0071	1.1932	0.00207
1.19207	0.00541	1.19322	0.00507
1.19213	0.00671	1.19343	0.0035
1.19242	0.00581	1.19358	0.00389
1.1924	0.00709	1.19349	0.00431
1.19244	0.00542	1.19383	0.00306
1.1928	0.00734	1.1937	0.00541
1.19284	0.00541	1.19376	0.00174
1.1928	0.00665	1.19414	0.00524
1.19295	0.00632	1.19416	0.00355
1.19299	0.00694	1.19412	0.00295
1.19305	0.00581	1.19444	0.00605
1.19339	0.00786	1.19429	0.00218
1.19345	0.00602	1.1944	0.00488
1.19335	0.0063	1.19469	0.00422
1.19366	0.0072	1.19498	0.00366
1.1936	0.00629	1.19469	0.00464
1.19354	0.00631	1.19488	0.00332
1.19398	0.00772	1.19502	0.00574
1.19394	0.00698	1.19511	0.00184
1.19404	0.00558	1.19532	0.00564
1.19432	0.00898	1.19528	0.00435
1.19432	0.00581	1.19538	0.00231
1.19417	0.00669	1.19578	0.00724
1.19453	0.00841	1.19566	0.00217
1.19455	0.00692	1.19557	0.00488
1.19455	0.00508	1.19607	0.00666
1.19494	0.01151	1.19605	0.00359
1.1949	0.00543	1.19572	0.00504
1.1948	0.00637	1.19614	0.01057
1.1952	0.0135	1.19616	0.00563
1.19511	0.00654	1.1962	0.00284
1.19515	0.00519	1.1965	0.02422
1.19515	0.00599	1.19649	0.00519
1.19547	0.00569	1.19639	0.00272
1.19549	0.00581	1.19666	0.00538
1.19589	0.00518	1.19683	0.00305
1.19593	0.00583	1.19694	0.00456
1.19577	0.00408	1.19689	0.00365
1.19621	0.00786	1.19723	0.00319
1.19602	0.00572	1.19713	0.00541
1.196	0.00636	1.19719	0.00242
1.19652	0.0081	1.19752	0.00572
1.19646	0.00625	1.19748	0.00377
1.19652	0.00552	1.19746	0.00335
1.19673	0.00902	1.19774	0.00629
1.19681	0.00615	1.19776	0.00245
1.19679	0.00534	1.19776	0.00502
1.19703	0.01118	1.19811	0.00398
1.19719	0.00568	1.19822	0.00434
1.19707	0.00667	1.19803	0.00489
1.19724	0.01563	1.19836	0.00366
1.19734	0.00756	1.19832	0.00587
1.19744	0.00565	1.19834	0.00284
1.19736	0.0072	1.19872	0.00567
1.19782	0.006	1.19876	0.00476
1.19774	0.00772	1.19868	0.00307
1.19763	0.00591	1.19893	0.00714
1.19803	0.00763	1.19899	0.00261
1.19785	0.00584	1.19904	0.00539
1.19793	0.00684	1.19925	0.0054
1.19818	0.00651	1.19916	0.0039
1.19816	0.00695	1.19929	0.00539
1.19837	0.00606	1.19961	0.00516
1.19862	0.00693	1.19967	0.00622
1.19858	0.00597	1.19971	0.00324
1.19847	0.0062	1.19988	0.00979
1.19887	0.00705	1.19998	0.00533
1.19887	0.00598	1.20009	0.00292
1.19883	0.00676	1.20019	0.02161
1.19911	0.00662	1.20026	0.00327
1.19921	0.00707	1.20032	0.00504
1.19925	0.00545	1.20047	0.02245
1.19953	0.00813	1.20047	0.00362
1.19957	0.00555	1.20063	0.00624
1.19957	0.00709	1.2007	0.00266
1.19988	0.00676	1.20076	0.00591
1.19974	0.00714	1.2008	0.00422
1.19984	0.0054	1.20086	0.00329
1.20024	0.00903	1.20112	0.00639
1.20003	0.00545	1.20107	0.00229
1.20007	0.00694	1.20122	0.00534
1.20041	0.00873	1.20135	0.00423
1.20041	0.00698	1.20154	0.00424
1.20041	0.00592	1.20141	0.00513
1.20064	0.01097	1.20175	0.00339
1.2007	0.0063	1.20179	0.00628
1.20083	0.00632	1.20169	0.00255
1.20085	0.01369	1.20196	0.0056
1.201	0.00611	1.20206	0.00462
1.20087	0.00655	1.20208	0.00303
1.20118	0.00563	1.20229	0.00675
1.20142	0.00724	1.20231	0.00246
1.20137	0.00545	1.20227	0.0053
1.20133	0.007	1.20273	0.00441
1.2015	0.00548	1.20273	0.0037
1.20148	0.00706	1.20267	0.00524
1.2016	0.00532	1.20295	0.00404
1.2019	0.00757	1.20295	0.00571
1.20179	0.00549	1.20294	0.00255
1.2019	0.00736	1.20318	0.0063
1.20226	0.0059	1.20315	0.0049
1.20224	0.00699	1.20322	0.00226
1.20223	0.00495	1.20355	0.00969
1.20255	0.00733	1.20366	0.00236
1.20257	0.00544	1.20358	0.00424
1.20261	0.00634	1.20398	0.01409
1.20285	0.00624	1.20391	0.0026
1.2028	0.00608	1.20391	0.00514
1.20282	0.00529	1.20408	0.02439
1.2031	0.00656	1.20416	0.00499
1.20326	0.00572	1.20412	0.0032
1.20318	0.00477	1.20418	0.00281
1.20345	0.00655	1.20446	0.00524
1.20364	0.0046	1.20448	0.00133
1.20354	0.00566	1.20448	0.00486
1.20383	0.00641	1.20473	0.00267
1.2039	0.00619	1.20492	0.00376
1.20373	0.00459	1.20498	0.0038
1.20406	0.00883	1.20505	0.00212
1.20419	0.00484	1.20517	0.00461
1.20423	0.00639	1.20515	0.00111
1.20453	0.00809	1.20542	0.00495
1.2045	0.00646	1.20534	0.00315
1.20453	0.00436	1.20534	0.00208
1.2048	0.012	1.20551	0.00566
1.20482	0.00469	1.20576	0.00108
1.20474	0.00606	1.20574	0.00421
1.2049	0.0167	1.20605	0.00326
1.20505	0.00623	1.20586	0.00268
1.20505	0.00538	1.20601	0.00401
1.20497	0.00591	1.20637	0.00237
1.20526	0.00627	1.20648	0.00504
1.20539	0.00585	1.20645	0.00114
1.2053	0.00589	1.20675	0.00461
1.20566	0.00558	1.20666	0.0035
1.20564	0.00608	1.20668	0.00115
1.20572	0.00462	1.20698	0.00664
1.20608	0.00652	1.20708	0.00152
1.20593	0.00462	1.20704	0.00357
1.20589	0.00641	1.20719	0.00589
1.20627	0.00532	1.20719	0.00192
1.20629	0.00654	1.20736	0.00467
1.2061	0.00452	1.20773	0.00791
1.20663	0.00711	1.20757	0.00468
1.20656	0.00458	1.20767	0.00171
1.20681	0.00602	1.20807	0.02315
1.20696	0.00495	1.20792	0.00445
1.20702	0.00598	1.20799	0.00129
1.20684	0.00449	1.20807	0.01928
1.20719	0.00729	1.20816	0.00175
1.2073	0.00517	1.2083	0.00315
1.20726	0.00619	1.20834	0.00291
1.20764	0.00714	1.20849	0.00226
1.20759	0.00615	1.20857	0.00479
1.20736	0.00587	1.20853	0.000564049
1.20785	0.00789	1.20895	0.00453
1.20789	0.00628	1.20898	0.00271
1.2078	0.00541	1.20881	0.00197
1.20816	0.00986	1.2091	0.00524
1.20822	0.00559	1.20902	0.001
1.20818	0.00663	1.2091	0.00444
1.20862	0.01023	1.20952	0.00281
1.2085	0.007	1.20948	0.00295
1.20837	0.00491	1.20946	0.00442
1.20875	0.01625	1.20977	0.00202
1.20873	0.00509	1.20981	0.00504
1.20879	0.00685	1.20979	0.00136
1.20877	0.00472	1.21009	0.00433
1.20902	0.00705	1.21002	0.00365
1.20894	0.00512	1.21009	0.00115
1.20896	0.0066	1.21036	0.00627
1.20931	0.00585	1.2103	0.00121
1.20931	0.00701	1.21047	0.00382
1.20938	0.00558	1.21076	0.00495
1.20976	0.00688	1.21072	0.00203
1.20963	0.00589	1.21068	0.00442
1.20978	0.00584	1.21103	0.00352
1.20995	0.00685	1.21107	0.00429
1.20999	0.0056	1.21105	0.0024
1.20982	0.0063	1.21133	0.0071
1.21034	0.00574	1.21145	0.00488
1.21013	0.00657	1.21135	0.000753826
1.21016	0.0047	1.21164	0.0185
1.2106	0.0072	1.21169	0.00216
1.2106	0.00471	1.2115	0.00309
1.21062	0.00683	1.21204	0.0279
1.21083	0.00567	1.21185	0.00168
1.21091	0.00703	1.21223	0.00516
1.21095	0.00468	1.21196	0.00121
1.21121	0.0082	1.21221	0.00437
1.21127	0.00489	1.21225	0.00328
1.2111	0.00645	1.21229	0.00117
1.21146	0.00695	1.21257	0.00579
1.21146	0.00624	1.21255	0.0014
1.21142	0.00513	1.21257	0.00437
1.21192	0.0087	1.21297	0.00341
1.21181	0.00569	1.21292	0.00238
1.21182	0.00551	1.21284	0.00459
1.21224	0.01043	1.21332	0.00161
1.21217	0.00603	1.21316	0.0045
1.21217	0.00711	1.21316	0.00232
1.21243	0.01327	1.21351	0.00361
1.21243	0.00746	1.21355	0.00491
1.21257	0.00535	1.21339	0.00117
1.21285	0.02007	1.21387	0.00615
1.2128	0.0052	1.21374	0.00224
1.2128	0.00719	1.21385	0.00324
1.21272	0.0047	1.21412	0.00558
1.2131	0.00741	1.21406	0.00173
1.21303	0.00538	1.21414	0.00526
1.21306	0.00746	1.21435	0.00316
1.21335	0.00573	1.21442	0.00412
1.21345	0.00723	1.2144	0.00329
1.21331	0.00536	1.21467	0.00419
1.21366	0.00744	1.2146	0.00584
1.21364	0.00578	1.21477	0.00117
1.21373	0.00691	1.215	0.00781
1.214	0.00694	1.21496	0.00321
1.21389	0.00648	1.21494	0.00253
1.21396	0.00649	1.21534	0.01333
1.21431	0.00688	1.21544	0.00163
1.21431	0.00717	1.21544	0.00506
1.21431	0.00566	1.21584	0.02358
1.21444	0.0079	1.21568	0.00395
1.21455	0.00526	1.21563	0.00395
1.21453	0.00695	1.21572	0.00933
1.2149	0.00614	1.21593	0.0054
1.21501	0.00711	1.21576	0.00176
1.21505	0.00479	1.21587	0.00428
1.21541	0.00861	1.21637	0.00407
1.21514	0.00495	1.2162	0.00234
1.21509	0.00693	1.21622	0.00515
1.21545	0.00711	1.21658	0.00209
1.21545	0.0068	1.21647	0.00497
1.21549	0.00494	1.21656	0.00244
1.21595	0.01013	1.21692	0.00356
1.21572	0.00616	1.21696	0.00491
1.21574	0.00637	1.2169	0.00097427
1.21616	0.01194	1.2171	0.00646
1.21604	0.00592	1.2171	0.00247
1.2161	0.0064	1.21706	0.00322
1.2164	0.01727	1.21736	0.00534
1.21646	0.00696	1.21759	0.00183
1.21631	0.00492	1.21763	0.00556
1.2164	0.00667	1.21771	0.00323
1.21667	0.00513	1.21782	0.00491
1.21675	0.00705	1.21784	0.00301
1.21677	0.00472	1.21809	0.00352
1.21705	0.00729	1.2182	0.00557
1.21692	0.00454	1.21813	0.0014
1.21709	0.00691	1.21839	0.00693
1.21749	0.00515	1.21843	0.00293
1.21732	0.00711	1.21855	0.00314
1.21728	0.00519	1.21868	0.0078
1.21755	0.00691	1.21877	0.00208
1.2177	0.00585	1.21872	0.00533
1.21768	0.00595	1.21893	0.00869
1.21806	0.00687	1.21897	0.00369
1.21806	0.0059	1.219	0.00469
1.2181	0.00623	1.21931	0.01809
1.21841	0.00597	1.21931	0.00596
1.21833	0.00647	1.21948	0.00175
1.21829	0.00456	1.21948	0.02726
1.21866	0.00758	1.2195	0.00476
1.21871	0.0044	1.2196	0.00205
1.21858	0.00658	1.21965	0.00531
1.21898	0.00565	1.21982	0.0024
1.21885	0.00684	1.21996	0.00444
1.21894	0.00411	1.21998	0.00332
1.21936	0.00868	1.22023	0.00332
1.21932	0.00489	1.22026	0.00542
1.21925	0.00675	1.22028	0.00128
1.21944	0.00788	1.22057	0.00572
1.21957	0.00686	1.22063	0.00324
1.21965	0.00513	1.22051	0.00333
1.21995	0.0105	1.22072	0.00608
1.2199	0.00561	1.22078	0.00194
1.2199	0.00568	1.22087	0.00545
1.22013	0.01437	1.2212	0.00329
1.22016	0.00573	1.22124	0.00405
1.22024	0.00632	1.22126	0.00447
1.22024	0.01633	1.22148	0.00309
1.22041	0.00684	1.22156	0.00609
1.22028	0.00458	1.22158	0.00177
1.22055	0.00652	1.22179	0.00616
1.22083	0.00491	1.22177	0.0042
1.22066	0.00682	1.22179	0.00204
1.22093	0.00439	1.2221	0.00769
1.22097	0.00773	1.22219	0.00187
1.22116	0.00433	1.2221	0.00454
1.22108	0.00679	1.22248	0.00626
1.22142	0.00491	1.22244	0.00301
1.22146	0.00689	1.22248	0.00535
1.22133	0.00473	1.22278	0.00629
1.22169	0.00716	1.22271	0.00592
1.22177	0.00525	1.22265	0.00248
1.22182	0.00626	1.22305	0.01479
1.22209	0.00617	1.22305	0.00535
1.22201	0.00569	1.22313	0.00189
1.22194	0.00574	1.22339	0.0291
1.22224	0.00631	1.2232	0.00276
1.2223	0.00652	1.22326	0.00416
1.22236	0.00527	1.22335	0.00422
1.22251	0.00819	1.22366	0.0025
1.22264	0.00529	1.22364	0.00567
1.22264	0.00752	1.22374	0.00137
1.22289	0.00707	1.22387	0.00532
1.22284	0.00789	1.22391	0.00347
1.22282	0.00506	1.22393	0.00226
1.22322	0.01038	1.22431	0.00615
1.22335	0.00564	1.22439	0.00187
1.22329	0.00797	1.22431	0.00574
1.22369	0.0097	1.22454	0.00337
1.2235	0.00807	1.2245	0.00381
1.22354	0.00582	1.22444	0.00453
1.22381	0.0145	1.22488	0.0028
1.22396	0.00594	1.22498	0.00615
1.2239	0.00704	1.22479	0.00194
1.22417	0.02105	1.22521	0.00562
[truncated: 5,997 more rows]

## Sheet: Figure 4e
Before		After 200 h
Potential (V vs. RHE)	Current density (mA cm-2)	Potential (V vs. RHE)	Current density (mA cm-2)
1.0115	-4.03093	1.01158	-3.27464
1.01174	-0.85192	1.01164	-1.0229
1.01202	-0.43866	1.01175	-0.71104
1.01222	-0.27536	1.01186	-0.56082
1.01226	-0.19333	1.01198	-0.44856
1.01187	-0.14381	1.01201	-0.38345
1.01222	-0.11413	1.01209	-0.33782
1.01264	-0.08558	1.01226	-0.30043
1.01222	-0.07206	1.01234	-0.272
1.01248	-0.06044	1.01244	-0.24276
1.01242	-0.05119	1.0125	-0.2192
1.01285	-0.04294	1.01262	-0.20383
1.01289	-0.03653	1.01271	-0.193
1.01282	-0.03141	1.01286	-0.18442
1.01274	-0.02658	1.01298	-0.1734
1.01282	-0.0245	1.01303	-0.16236
1.01318	-0.02021	1.01315	-0.15328
1.01372	-0.01992	1.01329	-0.14684
1.01379	-0.0179	1.01333	-0.1408
1.01341	-0.01495	1.01341	-0.13285
1.01396	-0.01368	1.01357	-0.12404
1.01383	-0.01218	1.01359	-0.12194
1.01387	-0.01005	1.01378	-0.11888
1.01401	-0.00877	1.01393	-0.1137
1.01408	-0.00785	1.01396	-0.10632
1.01429	-0.00706	1.01404	-0.10506
1.01437	-0.0068	1.01418	-0.10189
1.01438	-0.00609	1.01429	-0.09964
1.01444	-0.0053	1.01436	-0.09398
1.01455	-0.00461	1.01447	-0.09155
1.01442	-0.00498	1.01453	-0.08887
1.01489	-0.00379	1.01466	-0.08692
1.01479	-0.00341	1.01475	-0.08484
1.01476	-0.00252	1.01483	-0.0836
1.01482	-0.0029	1.01496	-0.07954
1.01517	-0.00168	1.01505	-0.0777
1.01545	-0.00105	1.01513	-0.07623
1.01531	-0.00165	1.01527	-0.07487
1.01551	-0.000153641	1.01536	-0.0714
1.01528	-0.000432312	1.01548	-0.07131
1.01559	0.000352082	1.0155	-0.06969
1.0157	-7.92847e-05	1.01566	-0.06812
1.01584	0.000233079	1.01575	-0.06649
1.01619	-0.000278288	1.01584	-0.06419
1.01617	0.000802204	1.01595	-0.06412
1.01635	2.52791e-05	1.01606	-0.06301
1.01637	0.000976311	1.01613	-0.05902
1.01632	0.0021	1.01627	-0.06062
1.0163	0.00301	1.01634	-0.05839
1.01639	0.00285	1.01644	-0.05782
1.01659	0.00199	1.01661	-0.05629
1.01646	0.00355	1.01664	-0.05548
1.01707	0.00281	1.01676	-0.05358
1.01691	0.00364	1.01683	-0.05443
1.01678	0.00219	1.01694	-0.05136
1.01714	0.00381	1.01704	-0.05152
1.01715	0.00414	1.01715	-0.05033
1.01758	0.00518	1.0172	-0.04852
1.01741	0.0039	1.0173	-0.0484
1.01778	0.00354	1.01746	-0.04857
1.01752	0.00339	1.01757	-0.04851
1.01791	0.00307	1.01765	-0.04741
1.01786	0.00341	1.01778	-0.04628
1.01809	0.00439	1.01786	-0.0441
1.01802	0.00582	1.01796	-0.04584
1.01787	0.00514	1.01804	-0.04573
1.01821	0.00588	1.0182	-0.04376
1.01834	0.00583	1.01822	-0.04372
1.01869	0.00543	1.01835	-0.04268
1.01855	0.00505	1.01848	-0.04131
1.01878	0.00503	1.0186	-0.04049
1.01873	0.00551	1.01868	-0.04176
1.01885	0.0055	1.01876	-0.03756
1.01901	0.0057	1.01887	-0.04075
1.01912	0.0061	1.01896	-0.03922
1.01926	0.00568	1.01907	-0.03961
1.01927	0.00559	1.01916	-0.03999
1.01939	0.00536	1.01927	-0.0399
1.01946	0.00571	1.01937	-0.03599
1.01963	0.00587	1.01946	-0.03809
1.01965	0.0053	1.0196	-0.03725
1.01977	0.00555	1.01965	-0.03705
1.01977	0.00605	1.01972	-0.03593
1.01986	0.00624	1.01983	-0.03783
1.02	0.00676	1.01998	-0.03712
1.02012	0.00604	1.02003	-0.03561
1.02026	0.00645	1.02016	-0.03684
1.02029	0.00579	1.0203	-0.03537
1.02062	0.00661	1.02037	-0.03519
1.0205	0.00631	1.02049	-0.03403
1.02071	0.00585	1.02057	-0.03359
1.02084	0.00592	1.02066	-0.03413
1.02094	0.00661	1.02077	-0.03262
1.02097	0.00687	1.02086	-0.03301
1.02113	0.00674	1.02094	-0.03197
1.02106	0.00762	1.02105	-0.03395
1.02119	0.00719	1.02119	-0.0314
1.02141	0.00722	1.02128	-0.0293
1.0215	0.00617	1.02139	-0.03302
1.02168	0.00684	1.02144	-0.0327
1.02175	0.00682	1.0216	-0.03314
1.02181	0.00663	1.02164	-0.02934
1.02183	0.00676	1.02175	-0.03002
1.02178	0.00669	1.02185	-0.03218
1.02197	0.00664	1.02196	-0.03063
1.0222	0.00613	1.02207	-0.0298
1.02223	0.00751	1.02215	-0.02935
1.0224	0.0081	1.02228	-0.02827
1.02246	0.00747	1.02238	-0.02984
1.02261	0.00654	1.02248	-0.02984
1.02275	0.00743	1.02257	-0.02744
1.02261	0.0061	1.02265	-0.02943
1.02281	0.0059	1.02277	-0.02899
1.02302	0.0055	1.02287	-0.02855
1.02298	0.00527	1.02302	-0.02656
1.02337	0.00575	1.02306	-0.02847
1.02338	0.00528	1.02318	-0.02789
1.0234	0.00505	1.02327	-0.02534
1.02354	0.00473	1.02336	-0.02707
1.02354	0.00545	1.02347	-0.02733
1.02368	0.00511	1.02351	-0.02589
1.02371	0.00534	1.02367	-0.02576
1.02391	0.00484	1.02374	-0.0254
1.02414	0.00516	1.02389	-0.02603
1.0242	0.00555	1.02397	-0.02393
1.02437	0.00519	1.02407	-0.02421
1.02445	0.00556	1.02414	-0.0266
1.02437	0.00598	1.02427	-0.02415
1.02445	0.00664	1.02438	-0.02568
1.02444	0.006	1.02446	-0.02365
1.02469	0.0068	1.02455	-0.02276
1.02477	0.00618	1.02472	-0.02286
1.02492	0.00564	1.02478	-0.02366
1.02498	0.00531	1.02487	-0.02269
1.02506	0.00597	1.02499	-0.02233
1.0251	0.00629	1.02506	-0.02294
1.02529	0.00586	1.02515	-0.02013
1.02539	0.00583	1.02528	-0.02202
1.02559	0.00664	1.02531	-0.02363
1.02557	0.00709	1.02547	-0.02071
1.02552	0.00641	1.02558	-0.02098
1.02565	0.00643	1.02569	-0.02051
1.02578	0.00686	1.02581	-0.02075
1.02574	0.00783	1.02589	-0.02033
1.0261	0.00832	1.026	-0.02026
1.02628	0.00694	1.0261	-0.02029
1.02626	0.00614	1.02625	-0.02048
1.02644	0.00629	1.02628	-0.01975
1.02655	0.00628	1.02645	-0.02043
1.02641	0.00688	1.02656	-0.01946
1.02667	0.00803	1.02659	-0.01966
1.02666	0.00826	1.02667	-0.01951
1.02682	0.00685	1.02681	-0.01915
1.02696	0.00818	1.0269	-0.01888
1.02711	0.00886	1.02707	-0.01893
1.02698	0.00761	1.02712	-0.01796
1.02743	0.00808	1.02722	-0.01815
1.02737	0.00812	1.02733	-0.01839
1.02721	0.00812	1.0274	-0.01883
1.02747	0.00806	1.0275	-0.01804
1.02768	0.00788	1.02759	-0.01792
1.02778	0.00839	1.02773	-0.01786
1.02785	0.00808	1.02787	-0.01766
1.02809	0.00779	1.0279	-0.01711
1.02787	0.00823	1.028	-0.01778
1.02812	0.00854	1.02809	-0.01685
1.02839	0.00846	1.0282	-0.01764
1.0283	0.00928	1.02832	-0.0169
1.02829	0.00769	1.02841	-0.01733
1.0284	0.00667	1.02851	-0.01709
1.0289	0.00683	1.02863	-0.01698
1.029	0.00741	1.02871	-0.01671
1.02873	0.00792	1.02881	-0.01691
1.02901	0.00742	1.0289	-0.0165
1.02923	0.00861	1.02898	-0.01672
1.02876	0.00785	1.02907	-0.0156
1.02914	0.00721	1.02918	-0.0161
1.02946	0.00658	1.02932	-0.01615
1.02937	0.00767	1.02942	-0.01627
1.02941	0.00691	1.02947	-0.01599
1.0297	0.00649	1.0296	-0.01635
1.02996	0.00704	1.02967	-0.01553
1.02995	0.0076	1.02984	-0.01521
1.03001	0.00688	1.02986	-0.01513
1.0299	0.00699	1.03	-0.01586
1.03017	0.00711	1.03012	-0.01487
1.03043	0.00779	1.03023	-0.01505
1.03062	0.00747	1.03033	-0.01527
1.03076	0.00733	1.03042	-0.01523
1.03053	0.00621	1.03051	-0.01484
1.03057	0.00689	1.0306	-0.01476
1.0307	0.00601	1.03068	-0.01452
1.03094	0.00661	1.03082	-0.01503
1.03101	0.00587	1.03091	-0.01424
1.03118	0.00749	1.03102	-0.01468
1.03114	0.00779	1.03115	-0.01348
1.03138	0.00693	1.03122	-0.01453
1.0314	0.00629	1.03129	-0.01342
1.03155	0.00602	1.03146	-0.01407
1.03172	0.00589	1.0315	-0.01323
1.03191	0.00623	1.03167	-0.01402
1.03173	0.00609	1.03169	-0.01297
1.03179	0.00539	1.03183	-0.01442
1.03201	0.00603	1.03195	-0.01308
1.03213	0.00612	1.03202	-0.01363
1.03226	0.00685	1.03207	-0.01272
1.03242	0.00701	1.03224	-0.01371
1.03251	0.00729	1.03231	-0.0128
1.03254	0.00781	1.03244	-0.01303
1.03269	0.00797	1.03255	-0.01237
1.03271	0.00751	1.03261	-0.01328
1.03268	0.00776	1.03274	-0.01285
1.03289	0.00731	1.0328	-0.01328
1.03312	0.00726	1.03287	-0.01213
1.03283	0.0071	1.03303	-0.01302
1.03311	0.00707	1.03312	-0.01198
1.03332	0.00754	1.03319	-0.0126
1.03338	0.00745	1.03331	-0.01224
1.03343	0.00862	1.03337	-0.01232
1.03348	0.00759	1.03357	-0.01175
1.03367	0.00819	1.03358	-0.0127
1.03366	0.0077	1.03371	-0.01175
1.03367	0.00755	1.03382	-0.01239
1.03401	0.00767	1.03389	-0.0115
1.03404	0.00893	1.03405	-0.01189
1.03413	0.00924	1.0341	-0.01098
1.03429	0.009	1.03422	-0.01141
1.03418	0.00898	1.03427	-0.01095
1.03447	0.00847	1.03442	-0.01123
1.03456	0.0096	1.03451	-0.0109
1.03481	0.00964	1.0346	-0.01151
1.03478	0.00984	1.03472	-0.01006
1.03474	0.00854	1.03483	-0.01098
1.03499	0.00922	1.03487	-0.01049
1.03512	0.00961	1.03497	-0.0109
1.03512	0.01088	1.03512	-0.01029
1.03529	0.0104	1.03529	-0.01126
1.03554	0.00973	1.03527	-0.00997
1.03544	0.00991	1.03542	-0.01117
1.03578	0.01008	1.03553	-0.00991
1.03559	0.00966	1.0356	-0.01034
1.0359	0.00851	1.03571	-0.00966
1.03586	0.01029	1.03585	-0.0105
1.03604	0.00983	1.03589	-0.00971
1.03608	0.01095	1.03606	-0.01069
1.03622	0.01063	1.03607	-0.00948
1.03628	0.01029	1.03623	-0.01004
1.03639	0.00991	1.03632	-0.00964
1.03648	0.00944	1.03643	-0.00989
1.03684	0.00913	1.03651	-0.00916
1.03686	0.00947	1.03662	-0.00979
1.03694	0.0104	1.0367	-0.009
1.0371	0.00966	1.03683	-0.0098
1.03711	0.01004	1.03695	-0.0087
1.0371	0.00971	1.03707	-0.0099
1.03728	0.01012	1.03703	-0.00883
1.03732	0.00948	1.03725	-0.00896
1.03747	0.01064	1.03727	-0.00876
1.03774	0.01087	1.03739	-0.00902
1.03747	0.0109	1.03751	-0.00891
1.03772	0.00961	1.03762	-0.00949
1.03782	0.00934	1.03764	-0.00862
1.0381	0.01151	1.03778	-0.00876
1.03827	0.01062	1.03788	-0.00787
1.03797	0.01	1.03802	-0.00894
1.03828	0.00935	1.03813	-0.00773
1.0383	0.01015	1.03819	-0.00877
1.03849	0.00982	1.03826	-0.00834
1.03848	0.00959	1.03839	-0.00822
1.03856	0.0095	1.03851	-0.00773
1.03863	0.00973	1.03855	-0.00842
1.03914	0.01011	1.03873	-0.00752
1.03916	0.00993	1.0388	-0.00823
1.03908	0.00916	1.03888	-0.00774
1.03928	0.0086	1.039	-0.00765
1.03915	0.00919	1.03905	-0.00759
1.03934	0.00875	1.03918	-0.00777
1.03943	0.01018	1.03931	-0.00733
1.03959	0.01003	1.03939	-0.00779
1.03967	0.00892	1.03947	-0.00725
1.03954	0.00907	1.03958	-0.00777
1.03991	0.00884	1.03974	-0.00626
1.03981	0.00972	1.0398	-0.00721
1.03995	0.01029	1.03989	-0.00661
1.03996	0.01012	1.03996	-0.00716
1.04044	0.00908	1.04008	-0.00657
1.04036	0.00889	1.0402	-0.0069
1.04066	0.00936	1.04027	-0.00686
1.04036	0.00942	1.04038	-0.00695
1.04064	0.00896	1.04043	-0.00623
1.04032	0.00892	1.04059	-0.0071
1.04097	0.00926	1.04069	-0.0065
1.04097	0.00932	1.04077	-0.00621
1.04084	0.00966	1.04087	-0.00594
1.04124	0.01027	1.04095	-0.00659
1.04143	0.01061	1.04109	-0.00615
1.04103	0.01003	1.0412	-0.00643
1.04128	0.01049	1.04132	-0.00621
1.04138	0.01021	1.04137	-0.00637
1.04163	0.01065	1.04146	-0.00628
1.04171	0.0105	1.04155	-0.00646
1.04188	0.01114	1.0417	-0.0059
1.0421	0.01085	1.04177	-0.00635
1.04212	0.01118	1.04187	-0.00583
1.04217	0.01076	1.04199	-0.00661
1.04226	0.01056	1.04209	-0.00559
1.0423	0.01126	1.04216	-0.0065
1.04252	0.01098	1.04223	-0.00606
1.04243	0.01036	1.04238	-0.00679
1.04251	0.01045	1.04244	-0.00589
1.04316	0.01118	1.04255	-0.00675
1.04282	0.01112	1.04264	-0.00659
1.04322	0.011	1.04274	-0.00661
1.04292	0.01133	1.04287	-0.00619
1.04344	0.01142	1.04292	-0.00609
1.04286	0.01206	1.04307	-0.00573
1.04321	0.01172	1.04316	-0.00646
1.04335	0.01158	1.04331	-0.00602
1.04373	0.01163	1.04336	-0.00686
1.04376	0.01112	1.04351	-0.00642
1.04398	0.01156	1.04357	-0.00666
1.04376	0.01212	1.0437	-0.00604
1.04395	0.01159	1.04377	-0.00663
1.04402	0.01071	1.04386	-0.00633
1.04395	0.01092	1.04402	-0.00604
1.04418	0.01084	1.04405	-0.00617
1.04458	0.01171	1.04423	-0.00618
1.04451	0.01189	1.04435	-0.00619
1.04471	0.01159	1.04434	-0.00624
1.04492	0.01062	1.04451	-0.00602
1.04505	0.01116	1.04459	-0.00605
1.04495	0.01099	1.04465	-0.00594
1.04506	0.0106	1.04483	-0.00591
1.04494	0.01057	1.04488	-0.00592
1.04517	0.01103	1.045	-0.00553
1.04542	0.01164	1.04512	-0.00569
1.04529	0.01031	1.04519	-0.00569
1.04539	0.01027	1.04528	-0.00535
1.04569	0.01021	1.04543	-0.005
1.04567	0.01062	1.04547	-0.00563
1.04589	0.01056	1.04562	-0.00512
1.04572	0.01078	1.04569	-0.00533
1.04594	0.01071	1.04582	-0.0048
1.04624	0.01161	1.0459	-0.00487
1.046	0.01091	1.046	-0.00464
1.04629	0.00978	1.0461	-0.00472
1.0464	0.01084	1.04619	-0.00487
1.0465	0.01061	1.04632	-0.00471
1.04657	0.01058	1.04636	-0.00505
1.0467	0.01019	1.0465	-0.00488
1.04693	0.01007	1.04661	-0.00475
1.0469	0.01072	1.04667	-0.00421
1.04704	0.01126	1.0468	-0.00401
1.04725	0.0109	1.04694	-0.0042
1.04723	0.01042	1.04697	-0.00418
1.04738	0.01008	1.04708	-0.00444
1.04748	0.01011	1.04716	-0.00425
1.04757	0.01036	1.04725	-0.00433
1.04774	0.00959	1.04744	-0.0042
1.04786	0.0099	1.04751	-0.00434
1.0481	0.00908	1.04758	-0.00426
1.04801	0.01017	1.04774	-0.00407
1.04806	0.01085	1.0478	-0.00387
1.04829	0.01172	1.04789	-0.00392
1.04821	0.00986	1.048	-0.00399
1.04841	0.00992	1.04809	-0.00417
1.04844	0.00948	1.04818	-0.00373
1.04859	0.00957	1.04824	-0.00424
1.04872	0.00965	1.04832	-0.00419
1.04889	0.00913	1.04846	-0.00414
1.04907	0.00998	1.0486	-0.00371
1.04888	0.01003	1.04864	-0.00424
1.04905	0.01032	1.04876	-0.00388
1.04918	0.00954	1.04884	-0.00406
1.04931	0.0087	1.04894	-0.00348
1.04942	0.00825	1.04907	-0.00416
1.04958	0.00906	1.04921	-0.00409
1.04943	0.00904	1.04928	-0.00445
1.04966	0.00921	1.04941	-0.00445
1.0499	0.00952	1.04946	-0.0041
1.04995	0.00874	1.04958	-0.0041
1.05007	0.00884	1.04968	-0.00447
1.05011	0.00872	1.04976	-0.00434
1.05008	0.00943	1.04988	-0.00484
1.05043	0.01001	1.04994	-0.00451
1.05036	0.00945	1.05011	-0.00484
1.05059	0.00942	1.05021	-0.00392
1.05044	0.00925	1.05026	-0.0048
1.05069	0.00862	1.05033	-0.00363
1.05066	0.00858	1.05051	-0.00436
1.05097	0.00847	1.05058	-0.00417
1.05104	0.00786	1.05067	-0.00491
1.05128	0.00837	1.0508	-0.00411
1.05117	0.0079	1.05085	-0.00444
1.05141	0.00751	1.05094	-0.00415
1.05128	0.00728	1.05105	-0.00442
1.05147	0.00666	1.05121	-0.00391
1.05165	0.00669	1.05128	-0.00458
1.05181	0.00757	1.05136	-0.00412
1.05198	0.00745	1.05151	-0.00427
1.05178	0.00728	1.05157	-0.00362
1.05196	0.00764	1.05172	-0.00402
1.05222	0.00758	1.0518	-0.00382
1.05229	0.00774	1.0519	-0.00392
1.05215	0.00776	1.05197	-0.0037
1.05252	0.00768	1.05216	-0.00398
1.05252	0.00708	1.05217	-0.00359
1.05266	0.00803	1.05233	-0.00369
1.05281	0.0073	1.05244	-0.00282
1.05284	0.00784	1.05248	-0.00402
1.05289	0.00735	1.05261	-0.00276
1.05297	0.00694	1.05269	-0.00311
1.05305	0.00696	1.05282	-0.00241
1.05314	0.00659	1.05291	-0.00326
1.05311	0.00894	1.05305	-0.00206
1.05341	0.00801	1.0531	-0.0031
1.05348	0.00833	1.05322	-0.00233
1.05347	0.00807	1.05325	-0.00284
1.05384	0.00775	1.05339	-0.00184
1.05352	0.00742	1.05352	-0.00266
1.05375	0.0077	1.05356	-0.00194
1.05408	0.00692	1.05372	-0.00262
1.05407	0.00646	1.05378	-0.00213
1.05436	0.0066	1.05391	-0.00273
1.05404	0.00649	1.05395	-0.00247
1.05446	0.00738	1.0541	-0.00239
1.05451	0.00755	1.05412	-0.00192
1.05469	0.00749	1.05428	-0.00241
1.05474	0.00698	1.05439	-0.002
1.05438	0.00666	1.05448	-0.00266
1.05484	0.00553	1.05452	-0.00168
1.05492	0.00538	1.05464	-0.0029
1.05509	0.00576	1.05479	-0.00189
1.05505	0.00561	1.05485	-0.00299
1.05543	0.00619	1.05498	-0.00196
1.05525	0.00603	1.05508	-0.00256
1.05566	0.00567	1.05517	-0.00183
1.05534	0.00555	1.05527	-0.00284
1.05539	0.00575	1.05534	-0.00218
1.05578	0.00545	1.05545	-0.0033
1.05586	0.00539	1.05553	-0.00223
1.05599	0.00559	1.05566	-0.00287
1.05627	0.00576	1.05577	-0.00183
1.056	0.00608	1.05589	-0.00323
1.05643	0.00528	1.05596	-0.0022
1.05638	0.0054	1.05607	-0.00305
1.0564	0.00535	1.05619	-0.00242
1.05672	0.00494	1.05624	-0.00294
1.05674	0.00498	1.05646	-0.0021
1.05667	0.00545	1.0565	-0.00329
1.05686	0.00507	1.05659	-0.00208
1.05677	0.00486	1.0567	-0.00268
1.05701	0.004	1.05678	-0.0018
1.05693	0.00372	1.05686	-0.0026
1.05727	0.00445	1.05699	-0.00194
1.05728	0.0045	1.05708	-0.00283
1.05739	0.00563	1.05718	-0.00215
1.05728	0.00495	1.05727	-0.00259
1.05764	0.00488	1.05735	-0.00175
1.05761	0.00405	1.05741	-0.00266
1.05782	0.00418	1.05761	-0.00201
1.05791	0.0037	1.05766	-0.00254
1.05766	0.00428	1.05779	-0.00172
1.05801	0.00443	1.05789	-0.00231
1.05826	0.00489	1.05793	-0.00172
1.05814	0.00565	1.05809	-0.00263
1.05845	0.00454	1.05819	-0.00171
1.05859	0.00509	1.05824	-0.00245
1.0586	0.00458	1.05836	-0.00165
1.05845	0.00461	1.0585	-0.00196
1.05887	0.00385	1.05856	-0.00117
1.05882	0.00382	1.05871	-0.00177
1.05909	0.00428	1.05878	-0.000830318
1.05906	0.00517	1.05888	-0.00164
1.05899	0.00561	1.05902	-0.000905338
1.05928	0.00474	1.05905	-0.00233
1.05932	0.00451	1.05922	-0.000552809
1.0595	0.00386	1.05929	-0.00123
1.05961	0.00413	1.0594	-0.000686086
1.05969	0.00386	1.0595	-0.00103
1.05973	0.00413	1.05958	-0.000536378
1.0598	0.00445	1.05971	-0.00132
1.0601	0.00592	1.05976	-0.000520112
1.06015	0.00564	1.05984	-0.00131
1.06048	0.00513	1.06002	-6.96582e-05
1.06026	0.0052	1.06004	-0.000912475
1.06026	0.00546	1.06018	6.32872e-05
1.06059	0.00534	1.06029	-0.000993636
1.06055	0.00456	1.06038	-0.000382354
1.06075	0.00521	1.06048	-0.00114
1.06082	0.00474	1.06056	-0.00040725
1.06091	0.0052	1.06063	-0.000564427
1.06083	0.00535	1.06078	-0.00019945
1.06079	0.00575	1.06086	-0.000697041
1.06114	0.00597	1.06093	-0.000295383
1.06129	0.00567	1.06104	-0.000347665
1.06147	0.0065	1.0612	-0.000153475
1.06164	0.00737	1.06121	-0.000906334
1.06157	0.00749	1.06135	-0.000451233
1.0617	0.0066	1.06143	-0.000536378
1.06195	0.00736	1.06157	-0.000533058
1.06189	0.00712	1.06166	-0.0011
1.06197	0.00752	1.0618	-0.000552809
1.06216	0.00768	1.06188	-0.00090816
1.06207	0.00688	1.06194	-0.00045671
1.06214	0.00654	1.06207	-0.00101
1.06246	0.00686	1.06215	-0.000585174
1.06243	0.00683	1.0623	-0.00095596
1.06241	0.00759	1.06232	-0.000678286
1.06278	0.00782	1.06245	-0.00107
1.06276	0.00749	1.06255	-0.000809571
1.0627	0.0081	1.0627	-0.00129
1.06289	0.00682	1.06281	-0.000478121
1.06292	0.00728	1.06291	-0.00145
1.06316	0.00762	1.06297	-0.000240944
1.06339	0.00756	1.06309	-0.00152
1.06342	0.00695	1.0632	-0.000862683
1.06341	0.00669	1.06328	-0.00118
1.06357	0.00684	1.0634	-0.000169575
1.06366	0.00641	1.06343	-0.00181
1.06366	0.00624	1.06358	-0.000793804
1.06389	0.00673	1.06374	-0.00131
1.06387	0.0072	1.06381	-0.000879114
1.06396	0.00675	1.06388	-0.00103
1.0641	0.00647	1.06402	-0.000794799
1.06424	0.00578	1.06414	-0.00125
1.06428	0.00577	1.06419	-0.000728078
1.06442	0.00521	1.0643	-0.00138
1.06463	0.00605	1.06443	-0.000249408
1.06477	0.00581	1.06448	-0.000741024
1.06484	0.00656	1.06459	-0.000142189
1.06487	0.00693	1.0647	-0.00079065
1.06491	0.00637	1.06482	-0.000349657
1.06496	0.00699	1.0649	-0.000709987
1.06518	0.00589	1.06497	-0.000448411
1.06537	0.00587	1.06508	-0.000577373
1.06539	0.00522	1.06521	0.000181129
1.06555	0.00556	1.06529	-0.000576543
1.06555	0.00598	1.06537	8.91791e-05
1.06562	0.00678	1.06549	-0.000342188
1.06594	0.00668	1.06556	0.000246523
1.06595	0.00565	1.06566	-0.00032891
1.06617	0.00597	1.06578	0.000450671
1.06612	0.00566	1.06582	-0.000457374
1.06639	0.00647	1.066	0.000257643
1.0662	0.00605	1.06604	-0.000329574
1.06641	0.00677	1.06616	0.000173162
1.0667	0.0068	1.06628	-0.000247251
1.06638	0.00672	1.06637	0.000461459
1.06672	0.00658	1.0665	-0.000400943
1.06664	0.00645	1.06655	0.000352746
1.0668	0.00651	1.0667	0.000148266
1.06706	0.00728	1.06685	7.63991e-05
1.06688	0.0086	1.06684	-0.000748991
1.06697	0.00824	1.06698	8.18373e-06
1.06758	0.00818	1.06707	-0.000443598
1.0674	0.00741	1.06713	0.000244531
1.06751	0.00767	1.06727	-0.000470984
1.06787	0.0075	1.06733	0.00017532
1.06762	0.00777	1.06751	-0.000807413
1.06746	0.00776	1.06761	0.000385443
1.06769	0.00769	1.06769	-0.000283267
1.0679	0.00802	1.06777	0.000198888
1.06779	0.00685	1.0679	-0.000846252
1.06845	0.00748	1.06806	-0.000201276
1.06826	0.00764	1.06811	-0.000529241
1.0684	0.00809	1.06817	-0.000280113
1.06852	0.00788	1.06823	-0.000862517
1.06856	0.00761	1.06838	9.51542e-05
1.06862	0.00796	1.06849	-0.000834965
1.06856	0.00867	1.06862	-4.94093e-05
1.06877	0.00954	1.06863	-0.000377208
1.06881	0.00799	1.06876	-0.000165425
1.0688	0.00841	1.06887	-0.000680775
1.06922	0.0079	1.06898	-0.000569407
1.06928	0.00794	1.06908	-0.00105
1.06926	0.00746	1.06921	-0.00051812
1.0693	0.00753	1.06926	-0.00117
1.06955	0.00763	1.06935	-0.00065256
1.06952	0.00797	1.06949	-0.000451399
1.06962	0.00699	1.0696	-0.000967745
1.06998	0.00714	1.06966	-0.000474967
1.06996	0.00797	1.06977	-0.000611232
1.07027	0.00697	1.06989	-0.00117
1.07035	0.00681	1.06993	-0.000271981
1.07011	0.00681	1.07009	-0.000847911
1.07037	0.00672	1.07026	-0.000589489
1.07047	0.00661	1.07029	-0.00119
1.07059	0.00694	1.07036	-0.00032974
1.07064	0.00665	1.07053	-0.00114
1.07081	0.00728	1.07058	-2.41812e-05
1.07072	0.00682	1.07068	-0.000896542
1.07109	0.00743	1.0708	-4.89114e-05
1.07125	0.0086	1.07093	-0.000718949
1.07135	0.00828	1.07102	-0.00031364
1.07126	0.00917	1.07109	-0.00063812
1.07148	0.00838	1.07116	2.85986e-05
1.07167	0.0085	1.07133	-0.000473473
1.07163	0.00832	1.07137	-0.000271981
1.07182	0.00818	1.07156	-0.000189823
1.07193	0.00779	1.07159	0.000334323
1.07194	0.00786	1.07169	-0.000166255
1.07182	0.00892	1.0718	0.000465277
1.07206	0.00882	1.07189	5.84739e-05
1.0723	0.00856	1.07199	0.00108
1.07226	0.00925	1.07209	0.000269925
1.07242	0.00925	1.07222	0.00034063
1.07253	0.0089	1.07226	0.000212664
1.07268	0.00898	1.07238	0.000672247
1.07268	0.00887	1.0725	0.000294489
1.07282	0.00952	1.07259	0.000988428
1.07293	0.00907	1.0727	0.000832412
1.07296	0.00866	1.0728	0.000684031
1.07298	0.00954	1.07288	0.000549924
1.07334	0.00948	1.07297	0.000986436
1.07307	0.00978	1.07309	0.000727516
1.07339	0.00891	1.07317	0.00108
1.07332	0.0092	1.07328	0.000508596
1.07347	0.00907	1.07339	0.0014
1.07367	0.00899	1.07348	0.000665442
1.07373	0.00889	1.07359	0.000983946
1.074	0.00938	1.07368	0.000105777
1.0743	0.00972	1.07384	0.00125
1.07408	0.00874	1.07391	0.000441542
1.07436	0.00898	1.07395	0.00147
1.07433	0.00806	1.07408	0.000415816
1.07457	0.00803	1.07421	0.000967349
1.07434	0.00724	1.07426	0.000364364
1.07488	0.00802	1.0744	0.000990751
1.07474	0.00882	1.07445	0.000637392
1.07475	0.00885	1.07453	0.00118
1.07525	0.0083	1.07468	0.000227104
1.07503	0.00795	1.07479	0.000777806
1.07518	0.00747	1.07487	0.000410837
1.07501	0.00699	1.07497	0.000786769
1.07523	0.00775	1.07505	2.16972e-07
1.07548	0.00752	1.07517	0.00142
1.07531	0.00824	1.07529	0.000364198
1.07557	0.00793	1.0754	0.000384281
1.07562	0.00805	1.07547	-0.000162438
1.07574	0.0068	1.07559	0.000402538
1.07588	0.00723	1.07565	0.00027839
1.07596	0.00673	1.07579	0.00104
1.07613	0.00713	1.07586	-0.000231317
1.07603	0.00729	1.07596	0.000957722
1.07626	0.00663	1.07609	-0.000247583
1.07652	0.00704	1.07617	0.00123
1.07653	0.00756	1.0763	0.000324199
1.07658	0.00765	1.07637	0.000387767
1.07667	0.00726	1.07643	-2.20236e-05
1.07677	0.00813	1.07657	0.000918552
1.07682	0.00757	1.07664	-6.91602e-05
1.07722	0.00775	1.07676	0.000485858
1.07712	0.00698	1.07686	0.000366854
1.07721	0.00813	1.07695	0.000703284
1.07747	0.00842	1.07706	-0.000176048
1.07745	0.00822	1.07716	0.000665774
1.07754	0.00783	1.07722	1.41588e-05
1.07751	0.00767	1.07737	0.000878718
1.07773	0.00816	1.07747	-0.000372727
1.07786	0.00765	1.07757	0.000887349
1.07806	0.00787	1.07767	0.000139967
1.0781	0.00825	1.07776	0.000973822
1.0782	0.0093	1.07787	9.51542e-05
1.07835	0.00828	1.07797	0.00133
1.07832	0.00823	1.07808	-0.000249242
1.07839	0.00826	1.0782	0.00121
1.07849	0.00902	1.0783	8.86812e-05
1.07864	0.00841	1.07838	0.00121
1.07853	0.00801	1.07845	0.000415153
1.07884	0.00869	1.07853	0.00138
1.07893	0.00793	1.0787	0.000590089
1.07891	0.00879	1.07874	0.00154
1.0792	0.00813	1.07885	0.000158722
1.07924	0.00849	1.07895	0.00121
1.07948	0.00832	1.0791	0.000451003
1.07923	0.00778	1.07916	0.00173
1.07941	0.00799	1.07926	0.000492331
1.0796	0.0079	1.07937	0.00187
1.07968	0.00805	1.07946	0.000741292
1.07981	0.0079	1.07963	0.00186
1.08002	0.00878	1.07965	0.00128
1.07998	0.00897	1.0798	0.00196
1.07992	0.00977	1.07991	0.000650338
1.08022	0.00845	1.07999	0.00184
1.0803	0.0085	1.08011	0.000576811
1.08045	0.00771	1.08025	0.00213
1.08043	0.00797	1.08026	0.000515567
1.08059	0.00801	1.08038	0.00172
1.08068	0.00789	1.08046	0.00125
1.08082	0.00897	1.08059	0.00258
1.08097	0.00818	1.08068	0.00141
1.08109	0.00923	1.08078	0.00217
1.08125	0.00836	1.08093	0.00131
1.08106	0.00892	1.08096	0.00206
1.08134	0.00864	1.0811	0.00107
1.08132	0.0086	1.08116	0.00261
1.08159	0.00847	1.08124	0.00148
1.08144	0.00825	1.0814	0.00216
1.08176	0.00881	1.08146	0.00127
1.08185	0.00828	1.08153	0.00234
1.08205	0.008	1.08171	0.00143
1.08208	0.00862	1.08176	0.00229
1.08212	0.00947	1.0819	0.00127
1.08219	0.00819	1.08197	0.00228
1.0824	0.00819	1.08211	0.00156
1.08244	0.00714	1.08216	0.00233
1.08253	0.008	1.08227	0.00164
1.0827	0.00846	1.08236	0.00222
1.08271	0.00786	1.08248	0.00179
1.08287	0.00778	1.08258	0.00215
1.08297	0.00792	1.0827	0.00165
1.08292	0.00773	1.08279	0.00214
1.08295	0.00695	1.08287	0.00181
1.08308	0.00738	1.08301	0.00209
1.08328	0.00751	1.08304	0.00157
1.08348	0.00802	1.08321	0.00207
1.08356	0.00705	1.0833	0.00136
1.08348	0.00672	1.08335	0.00199
1.08372	0.00678	1.08343	0.0013
1.08373	0.00703	1.08355	0.0018
1.08368	0.00665	1.08365	0.00176
1.08421	0.00669	1.08378	0.00152
1.08413	0.00697	1.08383	0.00144
1.08421	0.00728	1.08397	0.0015
1.08414	0.00724	1.08404	0.00155
1.08435	0.00647	1.08415	0.00203
1.08434	0.007	1.08424	0.00115
1.0846	0.00651	1.08438	0.00127
1.0848	0.00741	1.08448	0.00119
1.08491	0.00697	1.08457	0.00144
1.08492	0.00667	1.08465	0.00146
1.08486	0.00669	1.08478	0.000934984
1.08501	0.00679	1.08488	0.00127
1.08519	0.00654	1.08499	0.00126
1.08515	0.0063	1.08509	0.0014
1.08537	0.00671	1.08517	0.000897308
1.08537	0.00687	1.08527	0.00133
1.08567	0.00723	1.08538	0.000982286
1.0858	0.00655	1.08544	0.000878055
1.08591	0.00716	1.08559	0.00105
1.08585	0.00695	1.08569	0.00139
1.08607	0.00617	1.08583	0.000627434
1.08624	0.00657	1.08588	0.00141
1.08619	0.00634	1.08604	0.000777308
1.08643	0.00642	1.08609	0.00151
1.08641	0.00596	1.0862	0.000549094
1.08657	0.00632	1.08627	0.00118
1.0866	0.00616	1.08638	0.000923697
1.08676	0.00722	1.08653	0.00165
1.08686	0.0069	1.08659	0.000727848
1.08695	0.00723	1.08667	0.00166
1.08702	0.00682	1.08678	0.000904444
1.08723	0.00729	1.08689	0.00154
1.08734	0.00647	1.08695	0.00124
1.08737	0.00628	1.08708	0.00151
1.08747	0.00736	1.08722	0.000475235
1.08782	0.00651	1.08729	0.00148
1.08755	0.00718	1.08737	0.000635566
1.08791	0.00626	1.08756	0.00167
1.08773	0.00683	1.08763	0.00097349
1.08816	0.00655	1.08768	0.00162
1.08809	0.00645	1.08778	0.000938635
1.08806	0.00684	1.08787	0.00151
1.08821	0.00691	1.08797	0.000904444
1.08833	0.00667	1.0881	0.00159
1.08818	0.00698	1.08818	0.000853656
1.08822	0.00758	1.08838	0.0018
1.08859	0.00692	1.08836	0.000831582
1.08899	0.0074	1.08849	0.00172
1.08896	0.00644	1.08861	0.00122
1.08847	0.00734	1.08865	0.00206
1.08897	0.00765	1.08879	0.000738968
1.08903	0.00756	1.08889	0.00186
1.08907	0.0076	1.08899	0.0014
1.08939	0.00746	1.08909	0.00226
1.0895	0.00764	1.08922	0.00109
1.08961	0.00741	1.08924	0.0022
1.08969	0.00788	1.08938	0.00125
1.0897	0.00653	1.08951	0.00233
1.08979	0.00743	1.08957	0.00179
1.08973	0.00666	1.08966	0.00212
1.09014	0.00761	1.08984	0.0017
1.09027	0.00746	1.08988	0.00237
1.09024	0.0077	1.08999	0.00149
1.09008	0.00699	1.09014	0.00205
1.09041	0.00758	1.0902	0.00115
1.09064	0.00785	1.09032	0.00212
1.09071	0.00781	1.0904	0.00119
1.0907	0.00788	1.09048	0.00233
1.09081	0.00765	1.09062	0.0012
1.09073	0.0086	1.09069	0.0026
1.09105	0.00789	1.09078	0.00123
1.09107	0.0079	1.09087	0.00233
1.09119	0.00753	1.09092	0.00144
1.09125	0.00796	1.0911	0.00239
1.09139	0.00818	1.09119	0.00117
1.09142	0.00828	1.09123	0.00249
1.09163	0.00878	1.09135	0.00145
1.09172	0.00772	1.09142	0.00196
1.09181	0.00842	1.09157	0.00123
1.0921	0.00721	1.09169	0.00249
1.09202	0.00743	1.09179	0.00115
1.0921	0.00716	1.0919	0.00225
1.09201	0.00834	1.09198	0.00133
1.09231	0.00778	1.09211	0.00163
1.09236	0.00816	1.09219	0.0014
1.09231	0.00793	1.09225	0.00196
1.09243	0.00789	1.09235	0.000854154
1.0926	0.00827	1.09247	0.00215
1.09281	0.00745	1.09256	0.00125
1.09297	0.00811	1.09267	0.00232
1.09298	0.00741	1.0928	0.001
1.09298	0.00802	1.09286	0.0021
1.09321	0.00727	1.09297	0.000912411
1.09325	0.00764	1.09307	0.00171
1.09337	0.00759	1.09314	0.000709591
1.09366	0.0071	1.09323	0.00221
1.09342	0.00692	1.09342	0.00109
1.09357	0.00722	1.09349	0.00151
1.09383	0.00743	1.09356	0.00126
1.0938	0.00725	1.09367	0.00152
1.09393	0.00818	1.09376	0.000738636
1.09393	0.00717	1.09385	0.00178
1.09407	0.00693	1.09394	0.000419136
1.0942	0.00658	1.09408	0.00146
1.09419	0.00668	1.09415	0.000782619
1.09453	0.00666	1.09418	0.00144
1.09453	0.00664	1.09434	0.000675068
1.09466	0.0065	1.09446	0.00139
1.09477	0.00609	1.09451	0.000529841
1.09502	0.00672	1.09467	0.00112
1.09496	0.00622	1.09474	0.000869922
1.09488	0.0071	1.09484	0.00146
1.09524	0.00684	1.09496	0.000657475
1.09525	0.00735	1.09504	0.00122
1.09548	0.00668	1.09517	0.00102
1.09543	0.00709	1.09527	0.00123
1.09555	0.00633	1.09539	0.000573658
1.09549	0.0064	1.09551	0.0011
1.09565	0.00649	1.09551	0.000357725
1.09583	0.00693	1.09564	0.00139
1.09594	0.00693	1.09575	0.001
1.09607	0.00583	1.09591	0.00139
1.09614	0.00629	1.09593	0.000777806
1.09627	0.00642	1.09605	0.00144
1.09633	0.00692	1.0961	0.000913407
1.09647	0.00661	1.09622	0.000389261
1.09663	0.00633	1.09634	0.0012
1.09666	0.00635	1.09644	0.00149
1.09676	0.00624	1.0966	0.000981954
1.09673	0.00656	1.09662	0.00117
1.09682	0.00592	1.09678	0.00122
1.09722	0.00696	1.09681	0.000719383
1.09713	0.00706	1.09698	0.00111
1.09721	0.00771	1.09703	0.00119
1.0974	0.00659	1.0972	0.00145
1.09742	0.00656	1.09729	0.00046843
1.09758	0.00655	1.09736	0.001
1.09754	0.00623	1.0975	0.00143
1.09773	0.00593	1.09753	0.00145
1.09791	0.00627	1.09769	0.000766354
1.09796	0.00678	1.09776	0.00114
1.09807	0.00612	1.09786	0.00126
1.09804	0.00692	1.09796	0.00132
1.09815	0.00673	1.09807	0.00113
1.09843	0.00714	1.09818	0.00151
1.09866	0.00711	1.09829	0.00123
1.09875	0.00687	1.09839	0.00157
1.09868	0.00704	1.09851	0.00118
1.09888	0.00722	1.09857	0.00189
1.09896	0.00767	1.09867	0.000589591
1.0991	0.00682	1.09873	0.00175
1.09903	0.00786	1.09888	0.00154
1.09923	0.00717	1.09899	0.00186
1.0993	0.00758	1.09907	0.00151
1.09939	0.0068	1.09919	0.0019
1.09953	0.008	1.09926	0.00116
1.09945	0.0076	1.09938	0.00231
1.09975	0.00696	1.09949	0.00165
1.09986	0.00785	1.09953	0.00234
1.09995	0.00748	1.09967	0.00174
1.10008	0.00799	1.0998	0.00239
1.09997	0.00756	1.09989	0.00167
1.10018	0.00795	1.09998	0.00249
1.10016	0.00694	1.10009	0.00175
1.10029	0.00757	1.10021	0.00298
1.10066	0.00707	1.10027	0.00146
1.10065	0.00764	1.10036	0.00255
1.10077	0.00812	1.10046	0.0017
1.10079	0.00782	1.10053	0.00227
1.10104	0.0074	1.10071	0.00203
1.10098	0.0066	1.10079	0.0029
1.10079	0.00694	1.10087	0.00147
1.10119	0.00642	1.10096	0.00289
1.10123	0.0068	1.10107	0.00158
1.10149	0.00624	1.10111	0.00286
1.10158	0.00712	1.1013	0.00181
1.10142	0.00626	1.10135	0.00314
1.10163	0.00661	1.1014	0.00172
1.10176	0.00664	1.10156	0.00343
1.10188	0.00652	1.1017	0.00184
1.10195	0.00717	1.10182	0.00321
1.10201	0.00722	1.10183	0.00143
1.10204	0.00789	1.10199	0.00277
1.10215	0.00724	1.10202	0.00171
1.10226	0.00766	1.10216	0.00274
1.10231	0.00676	1.10228	0.00169
1.10247	0.00721	1.10239	0.00288
1.10265	0.00704	1.1025	0.00155
1.10272	0.00723	1.10255	0.00303
1.10299	0.00725	1.10265	0.00174
1.10316	0.00742	1.10277	0.00254
1.10279	0.00719	1.1028	0.00168
1.10307	0.00662	1.10294	0.00266
1.1034	0.00747	1.10297	0.00171
1.10314	0.00719	1.10317	0.00274
1.1035	0.00795	1.10325	0.00155
1.10351	0.00678	1.10335	0.00267
1.10368	0.00716	1.10344	0.00127
1.1037	0.00686	1.10357	0.00265
1.10363	0.00684	1.10364	0.00154
1.10401	0.00673	1.10378	0.00287
1.10411	0.00725	1.10387	0.00145
1.10434	0.00785	1.10396	0.00269
1.10411	0.00697	1.10408	0.00121
1.10418	0.00787	1.10417	0.00284
1.10454	0.00668	1.10425	0.00117
1.1047	0.00692	1.10433	0.00271
1.10488	0.00656	1.10444	0.00141
1.1047	0.00671	1.10458	0.0024
1.10484	0.00675	1.10469	0.00133
1.10474	0.00683	1.10476	0.00282
1.10539	0.00669	1.10484	0.000903449
1.10488	0.0063	1.10497	0.00271
1.10529	0.00688	1.10504	0.00117
1.10564	0.00632	1.10512	0.00261
1.10552	0.00678	1.10528	0.00115
1.10541	0.00634	1.10535	0.00245
1.10572	0.00712	1.10547	0.00137
1.10583	0.00606	1.10555	0.00278
1.106	0.00672	1.10569	0.00107
1.10609	0.0059	1.10578	0.00314
1.10585	0.00598	1.10589	0.00137
1.10612	0.00578	1.10597	0.00242
1.10665	0.00556	1.10607	0.000777308
1.10617	0.00593	1.10616	0.00238
1.10631	0.00597	1.10628	0.00124
1.10624	0.00647	1.1064	0.00296
1.10657	0.00562	1.1065	0.000873241
1.10657	0.00627	1.1066	0.00297
1.1067	0.00596	1.10667	0.000978635
1.10731	0.00683	1.10679	0.00255
1.10689	0.00596	1.10689	0.001
1.10725	0.00616	1.10695	0.00302
1.10745	0.00584	1.1071	0.000733989
1.10745	0.00607	1.10714	0.00246
1.10769	0.00632	1.10726	0.00157
1.10748	0.00615	1.1074	0.00271
1.10783	0.00711	1.10747	0.0012
1.10806	0.00608	1.10756	0.00261
1.10811	0.00608	1.10766	0.00154
1.10785	0.00575	1.10778	0.00288
1.10825	0.00635	1.10786	0.00121
1.10807	0.00568	1.10795	0.00245
1.10817	0.00643	1.10805	0.00177
1.1085	0.00612	1.10816	0.00238
1.10856	0.00599	1.10824	0.00138
1.10871	0.00607	1.1084	0.00298
1.10864	0.00587	1.10851	0.0014
1.10903	0.00649	1.1086	0.00283
1.10868	0.00638	1.10869	0.00189
1.10899	0.00661	1.10872	0.00302
1.1091	0.00652	1.10886	0.00159
1.10934	0.00715	1.10896	0.00284
1.10919	0.00707	1.10908	0.00177
1.10941	0.00649	1.10917	0.00299
1.10941	0.0064	1.10926	0.00145
1.10966	0.0063	1.10937	0.00289
1.1096	0.0073	1.10946	0.00143
1.10968	0.00607	1.10957	0.00319
1.11002	0.00648	1.10964	0.0014
1.10997	0.00614	1.10977	0.00293
1.11002	0.00744	1.10988	0.00209
1.1101	0.00672	1.10993	0.0032
1.11015	0.00678	1.11009	0.00185
1.11044	0.00674	1.11019	0.00282
1.11039	0.00716	1.1103	0.00181
1.11063	0.00685	1.11039	0.00321
1.11088	0.00651	1.11052	0.00195
1.11071	0.00682	1.11059	0.00331
1.11079	0.00627	1.11068	0.0021
1.1111	0.00708	1.11073	0.00321
1.1111	0.00627	1.11086	0.00195
1.11123	0.00739	1.11095	0.00307
1.11136	0.00602	1.11105	0.00246
1.11149	0.00711	1.11118	0.00272
1.11164	0.0065	1.11121	0.00243
1.11159	0.0074	1.11136	0.0032
1.11171	0.00782	1.11142	0.00247
1.11182	0.0071	1.11158	0.00296
1.11192	0.00724	1.11166	0.00274
1.11214	0.00639	1.11177	0.00276
1.11223	0.00726	1.11189	0.00282
1.11214	0.00615	1.11193	0.0031
1.11224	0.00752	1.11208	0.00229
1.11244	0.00741	1.1122	0.00297
1.11266	0.00824	1.11231	0.00269
1.11261	0.00753	1.1124	0.00321
1.11266	0.00696	1.11243	0.00319
1.11285	0.00719	1.11256	0.00321
1.11284	0.00736	1.11268	0.00316
1.11288	0.00753	1.11276	0.00318
1.11307	0.00724	1.11285	0.00303
1.11318	0.00805	1.11297	0.0026
1.11324	0.00691	1.11304	0.00291
1.11348	0.00769	1.11319	0.00301
1.11334	0.00665	1.11327	0.00304
1.11358	0.00739	1.11342	0.00291
1.11363	0.00714	1.11348	0.00335
1.1137	0.00728	1.11358	0.00254
1.11385	0.00706	1.11372	0.00329
1.11395	0.00659	1.1138	0.00293
1.11404	0.00722	1.11385	0.00382
1.11419	0.00684	1.11398	0.00282
1.11434	0.00803	1.11403	0.00321
1.11441	0.00708	1.11421	0.00314
1.11446	0.00741	1.11426	0.00366
1.11447	0.00671	1.11439	0.00278
1.11458	0.00762	1.11448	0.0032
1.1146	0.0072	1.11463	0.00297
1.11491	0.0076	1.11469	0.00339
1.11492	0.00712	1.11477	0.00295
1.1152	0.00688	1.11482	0.00281
1.11528	0.00738	1.11494	0.00279
1.11537	0.00721	1.11509	0.00333
1.11533	0.0077	1.11518	0.00265
1.11553	0.00624	1.11522	0.00306
1.11555	0.0074	1.11534	0.00271
1.11575	0.00696	1.11543	0.0029
1.11568	0.0076	1.11557	0.00265
1.11584	0.00675	1.11558	0.00301
1.11585	0.00788	1.11575	0.00292
1.11604	0.00795	1.11582	0.00325
1.1162	0.00761	1.11592	0.00244
1.11624	0.00753	1.11602	0.00308
1.11646	0.00704	1.11618	0.00287
1.11651	0.00795	1.11624	0.00317
1.11639	0.00751	1.1163	0.00264
1.11675	0.00775	1.11643	0.00336
1.11668	0.00664	1.1166	0.00293
1.11686	0.00715	1.11665	0.00313
1.11686	0.00682	1.11675	0.00239
1.11721	0.0073	1.11683	0.00343
1.11703	0.00745	1.11697	0.00246
1.11739	0.00773	1.11701	0.00346
1.1174	0.00752	1.11712	0.00242
1.11742	0.00694	1.11721	0.00375
1.11781	0.00763	1.11733	0.00224
1.1177	0.0062	1.11742	0.00338
1.11781	0.00785	1.11749	0.00209
1.11783	0.00715	1.11764	0.00326
1.11789	0.00784	1.11771	0.00219
1.11812	0.00723	1.11784	0.00347
1.11805	0.00715	1.11795	0.00221
1.11824	0.00689	1.11803	0.00314
1.11835	0.00735	1.11817	0.00222
1.11833	0.00742	1.11821	0.00346
1.11862	0.00629	1.11838	0.00171
1.11874	0.00673	1.11843	0.0034
1.11876	0.00581	1.11859	0.0016
1.11887	0.00654	1.11863	0.0031
1.11899	0.00588	1.11875	0.00171
1.11892	0.00659	1.11884	0.00386
1.11915	0.00632	1.11899	0.00201
1.11945	0.00751	1.11902	0.00341
1.11935	0.0072	1.1191	0.00214
1.11933	0.00657	1.11928	0.00331
1.11951	0.00758	1.11937	0.00157
1.11965	0.00704	1.11944	0.00328
1.11996	0.00749	1.11953	0.00132
1.11983	0.0065	1.11964	0.00316
1.12005	0.00761	1.11979	0.00162
1.12003	0.00619	1.11985	0.00308
1.12023	0.00751	1.11992	0.00161
1.1202	0.00622	1.12004	0.00343
1.1205	0.00725	1.12014	0.00145
1.12066	0.00716	1.12023	0.00282
1.12069	0.00707	1.1204	0.00148
1.12081	0.00648	1.12045	0.0032
1.12063	0.0068	1.12056	0.00121
1.12095	0.00754	1.12065	0.00284
1.12096	0.00701	1.12074	0.00164
1.12111	0.0074	1.12083	0.00326
1.12115	0.00624	1.12092	0.00169
1.12125	0.00661	1.121	0.00288
1.1214	0.00553	1.12112	0.00137
1.12147	0.00703	1.12123	0.00328
1.12143	0.00723	1.12135	0.00193
1.12155	0.00737	1.12141	0.0033
1.12175	0.00663	1.12154	0.00171
1.12187	0.00655	1.12159	0.00292
1.12196	0.00705	1.12172	0.00238
1.12229	0.00648	1.12186	0.00272
1.1222	0.00692	1.12195	0.00177
1.12237	0.00616	1.12207	0.0027
1.12215	0.00702	1.12216	0.00196
1.12235	0.00669	1.12219	0.00237
1.12267	0.00701	1.12232	0.00217
1.12266	0.00671	1.12243	0.00257
1.12263	0.00742	1.12253	0.00213
1.12308	0.00701	1.12261	0.00264
1.12289	0.00702	1.12271	0.00194
1.12324	0.0068	1.12282	0.00265
1.1231	0.00609	1.12298	0.00192
1.12307	0.00672	1.12304	0.00249
1.12334	0.00566	1.12318	0.00238
1.12329	0.00678	1.12327	0.00242
1.1235	0.00661	1.12336	0.00219
1.12356	0.00737	1.12346	0.00272
1.12389	0.00659	1.12356	0.00235
1.12399	0.00654	1.12365	0.00236
1.12414	0.00652	1.12372	0.00303
1.12397	0.00644	1.12385	0.0023
1.1243	0.00632	1.12393	0.00246
1.1242	0.00583	1.12405	0.00255
1.12439	0.00703	1.12415	0.0029
1.12443	0.0062	1.12424	0.00198
1.12475	0.00691	1.12432	0.00286
1.12484	0.00627	1.12441	0.00251
1.12481	0.00654	1.12457	0.00284
1.12474	0.00652	1.12462	0.00214
1.12478	0.00653	1.12473	0.00342
1.12499	0.00732	1.12484	0.00252
1.12516	0.00755	1.12491	0.00295
1.12524	0.00761	1.12502	0.00251
1.12522	0.00626	1.12513	0.00264
1.12556	0.00733	1.1252	0.00201
1.12585	0.00647	1.12531	0.00315
1.12588	0.00693	1.12541	0.00197
1.12578	0.0062	1.12556	0.00313
1.12585	0.00682	1.12562	0.00255
1.12594	0.00659	1.12569	0.00317
1.12621	0.0071	1.1258	0.00226
1.12622	0.00703	1.12592	0.00267
1.1263	0.00699	1.12604	0.00238
1.12632	0.00745	1.12611	0.00342
1.12635	0.00671	1.12628	0.00245
1.12672	0.00695	1.12637	0.00358
1.12679	0.0063	1.12647	0.00189
1.12668	0.00768	1.12652	0.00386
1.12695	0.00641	1.12666	0.0025
1.12702	0.0079	1.12674	0.00343
1.12713	0.00739	1.12687	0.00223
1.12723	0.00738	1.12696	0.00329
1.1273	0.0075	1.12706	0.00215
1.12741	0.00651	1.12714	0.00369
1.12753	0.00678	1.12726	0.00197
1.12745	0.00605	1.12735	0.00386
1.12789	0.00709	1.12745	0.00176
1.12781	0.00647	1.12756	0.00388
1.12792	0.00737	1.1277	0.00223
1.12793	0.00609	1.12776	0.00331
1.12819	0.00694	1.12785	0.00267
1.12808	0.00673	1.1279	0.00339
1.12847	0.00761	1.12802	0.00268
1.12839	0.0074	1.12811	0.00398
1.12828	0.00724	1.12826	0.00238
1.12872	0.00707	1.12834	0.00417
1.12876	0.00677	1.12845	0.00231
1.12867	0.0069	1.12856	0.00432
1.12886	0.00658	1.12866	0.0021
1.12899	0.00764	1.12873	0.00391
1.12922	0.00603	1.12886	0.00246
1.12923	0.00699	1.129	0.00403
1.12933	0.0061	1.12903	0.00311
1.12937	0.00696	1.1292	0.00421
1.12934	0.00713	1.12925	0.00246
1.12959	0.00678	1.12934	0.00442
1.12962	0.0066	1.12947	0.00289
1.12993	0.00625	1.12952	0.00423
1.12992	0.00668	1.12965	0.00227
1.12999	0.00616	1.12976	0.00389
1.13012	0.00769	1.12985	0.00206
1.13011	0.00648	1.12994	0.00427
1.13016	0.0075	1.13007	0.00253
1.13044	0.00634	1.13017	0.0045
1.13061	0.00667	1.13025	0.00226
1.13058	0.007	1.13034	0.00446
1.13073	0.00738	1.13052	0.00274
1.1308	0.00736	1.13057	0.00448
1.1307	0.00727	1.13065	0.00282
1.13091	0.00696	1.13076	0.00443
1.13126	0.00643	1.13083	0.00249
1.13114	0.00741	1.13099	0.00438
1.13137	0.00649	1.13107	0.00273
1.13146	0.00739	1.13116	0.00478
1.1316	0.00606	1.13124	0.00247
1.13159	0.00683	1.13137	0.00463
1.13156	0.00576	1.13145	0.00263
1.13181	0.00623	1.13158	0.00464
1.13186	0.00658	1.13166	0.00267
1.13188	0.00683	1.13174	0.00426
1.13211	0.00673	1.13182	0.00299
1.13239	0.00624	1.13197	0.00447
1.13211	0.00699	1.13203	0.00243
1.13255	0.00647	1.13215	0.00465
1.13232	0.00713	1.13229	0.00219
1.1326	0.00696	1.13238	0.00422
1.13259	0.00769	1.13246	0.00257
1.13289	0.00666	1.13253	0.00427
1.13289	0.00772	1.13268	0.0027
1.13316	0.00751	1.13271	0.00458
1.13305	0.00758	1.13281	0.00215
1.13312	0.00762	1.13299	0.00445
1.13324	0.00702	1.13308	0.00278
1.1333	0.00776	1.13312	0.00416
1.13342	0.00712	1.13326	0.00273
1.13357	0.00756	1.13339	0.0048
1.13354	0.00661	1.13342	0.00245
1.13376	0.00757	1.13357	0.00464
1.13404	0.00663	1.13364	0.0026
1.13406	0.00745	1.13375	0.00382
1.13417	0.00688	1.13385	0.00284
1.13403	0.00732	1.13393	0.00399
1.1342	0.00702	1.13407	0.00297
1.1343	0.006	1.13413	0.00406
1.13452	0.00709	1.13423	0.00371
1.13458	0.00592	1.1344	0.00406
1.13471	0.00697	1.13441	0.00306
1.13472	0.00561	1.13456	0.00363
1.13507	0.00695	1.13466	0.00356
1.1348	0.00646	1.13478	0.00414
1.13526	0.00681	1.13485	0.0026
1.13526	0.00649	1.13493	0.00341
1.13527	0.0063	1.13506	0.00334
1.13528	0.00577	1.1351	0.0036
1.13543	0.00563	1.13528	0.00334
1.13563	0.00647	1.1354	0.00417
1.13575	0.00553	1.13546	0.00337
1.13578	0.00612	1.13552	0.00322
1.13602	0.00523	1.13566	0.00303
1.13608	0.00682	1.13578	0.00308
1.13618	0.00604	1.13582	0.00358
1.13602	0.00682	1.136	0.00237
1.13634	0.00561	1.13607	0.00349
1.1363	0.00612	1.13617	0.00326
1.13654	0.00548	1.13622	0.00348
1.13665	0.00577	1.13635	0.00318
1.1368	0.00604	1.13641	0.00338
1.13661	0.00611	1.13653	0.00306
1.13681	0.00662	1.13664	0.00352
1.13697	0.00604	1.13677	0.00258
1.13712	0.00674	1.13685	0.00335
1.13695	0.00621	1.13698	0.00265
1.13741	0.00648	1.1371	0.00322
1.13712	0.00515	1.13715	0.00273
1.13726	0.00622	1.13725	0.00352
1.13778	0.00578	1.13733	0.00245
1.13795	0.00576	1.13745	0.00412
1.13797	0.00522	1.13755	0.00231
1.13769	0.0054	1.13764	0.00378
1.13801	0.00643	1.13774	0.00268
1.13833	0.0066	1.1379	0.00362
1.13825	0.00683	1.13793	0.00226
1.13833	0.00587	1.13804	0.00397
1.13849	0.00683	1.13818	0.00214
1.13844	0.00527	1.13828	0.00315
1.13836	0.00709	1.13831	0.00257
1.13855	0.00652	1.13842	0.00365
1.13879	0.00706	1.13852	0.0023
1.13882	0.00635	1.13864	0.0036
1.13889	0.00653	1.13872	0.00218
1.13907	0.00692	1.13882	0.00352
1.1391	0.00686	1.13893	0.00253
1.13916	0.00728	1.13899	0.00321
1.13936	0.00624	1.13912	0.0022
1.13956	0.00748	1.13921	0.0041
1.13963	0.0062	1.13936	0.00175
1.13977	0.00712	1.13944	0.00406
1.14001	0.00636	1.13958	0.00179
1.13977	0.00681	1.13968	0.00392
1.14003	0.00652	1.13974	0.00241
1.13993	0.00658	1.13984	0.00337
1.13996	0.00662	1.13992	0.00181
1.14011	0.00657	1.14002	0.00371
1.14045	0.00776	1.1401	0.00215
1.14053	0.00677	1.14024	0.00406
1.14058	0.00735	1.14033	0.00176
1.14069	0.006	1.14042	0.00319
1.14082	0.00728	1.14054	0.00182
1.14069	0.00636	1.14065	0.00401
1.14098	0.00696	1.14076	0.00232
1.14103	0.00694	1.14086	0.00358
1.14128	0.0082	1.14091	0.00169
1.14131	0.00727	1.14099	0.00428
1.14134	0.00703	1.14117	0.00233
1.14162	0.00706	1.14124	0.00356
1.14159	0.00661	1.14136	0.00224
1.14161	0.00735	1.14143	0.00363
1.14177	0.00672	1.14158	0.00188
1.14168	0.00741	1.14161	0.0044
1.14216	0.00679	1.14178	0.00202
1.14202	0.00725	1.14188	0.0041
1.14221	0.00695	1.14193	0.00219
1.14218	0.0071	1.14205	0.0041
1.14235	0.00734	1.14214	0.00233
1.14267	0.00654	1.14227	0.00414
1.14251	0.00742	1.14234	0.00229
1.1426	0.00608	1.14245	0.00389
1.14277	0.00735	1.14257	0.00192
1.14311	0.00688	1.14265	0.00376
1.14287	0.0074	1.14275	0.00236
1.14312	0.00632	1.14291	0.00424
1.14316	0.00703	1.14296	0.00253
1.14318	0.00675	1.14299	0.00373
1.14328	0.00688	1.14314	0.00201
1.14354	0.00753	1.14325	0.00383
1.14353	0.00686	1.14337	0.00238
1.14358	0.00758	1.1435	0.00383
1.14376	0.00628	1.14356	0.00227
1.14383	0.0076	1.14364	0.0035
1.14404	0.00712	1.14378	0.00245
1.14409	0.00837	1.14386	0.0031
1.14427	0.00654	1.14395	0.00259
1.14424	0.00685	1.14409	0.00333
1.14458	0.00582	1.1442	0.00228
1.14449	0.00708	1.14428	0.00322
1.14458	0.00667	1.14433	0.0024
1.14453	0.00611	1.14444	0.00331
1.14484	0.00674	1.14459	0.00277
1.14485	0.00617	1.14463	0.00298
1.14473	0.00719	1.14477	0.00243
1.14506	0.00613	1.14489	0.00299
1.14519	0.00679	1.145	0.00284
1.14531	0.00611	1.14504	0.00314
1.14521	0.00696	1.14515	0.00246
1.14532	0.00622	1.14527	0.00311
1.14544	0.00636	1.1454	0.00244
1.14565	0.0067	1.14547	0.00234
1.14574	0.00615	1.14556	0.00251
1.14578	0.0065	1.14569	0.00215
1.14606	0.0062	1.14576	0.0027
1.14603	0.00779	1.14586	0.00184
1.14632	0.00703	1.14602	0.00262
1.14631	0.00749	1.14607	0.00204
1.14643	0.00671	1.14618	0.00263
1.14639	0.00794	1.14628	0.00171
1.14653	0.00736	1.14632	0.00225
1.14668	0.00738	1.14648	0.00129
1.14657	0.00792	1.14655	0.0021
1.14689	0.0081	1.14665	0.00118
1.14714	0.00882	1.14678	0.00264
1.14735	0.00776	1.14684	0.00156
1.14702	0.00844	1.14699	0.00221
1.14709	0.00783	1.14705	0.000891001
1.14737	0.00855	1.1472	0.00214
1.14729	0.0068	1.14726	0.000779798
1.14752	0.00734	1.14736	0.00202
1.14771	0.00673	1.14752	0.00109
1.14801	0.00718	1.14758	0.00211
1.148	0.00728	1.14769	0.000964693
1.14792	0.00735	1.14774	0.00246
1.14815	0.00781	1.14785	0.000866602
1.14835	0.00702	1.14798	0.00227
1.14855	0.00811	1.14808	0.00105
1.14846	0.00712	1.14817	0.00211
1.14864	0.00815	1.14827	0.001
1.1483	0.00741	1.14838	0.00253
1.14836	0.00789	1.14849	0.0016
1.149	0.00779	1.14861	0.00287
1.14859	0.00838	1.14867	0.000375485
1.14895	0.00768	1.1488	0.00313
1.14885	0.00698	1.14885	0.00093598
1.14906	0.00756	1.14896	0.00262
1.14926	0.00606	1.14905	0.00112
1.14932	0.00716	1.14915	0.00276
1.14938	0.00646	1.14923	0.000896976
1.14948	0.00824	1.14932	0.00284
1.14966	0.00697	1.14944	0.0011
1.14973	0.00722	1.14956	0.00258
1.14984	0.00656	1.14966	0.000964029
1.14999	0.00724	1.14972	0.00303
1.15006	0.00762	1.14984	0.000878553
1.15013	0.007	1.14995	0.00318
1.1501	0.00779	1.15008	0.00105
1.1505	0.0069	1.15015	0.0032
1.1506	0.00782	1.15025	0.00139
1.15042	0.00616	1.15035	0.00273
1.15082	0.00753	1.15048	0.00113
1.15094	0.00714	1.15056	0.00312
1.1507	0.00753	1.15063	0.00131
1.151	0.00665	1.15075	0.0035
1.15113	0.00706	1.15079	0.000810337
1.1512	0.0066	1.15092	0.00306
1.15139	0.00685	1.15105	0.000931
1.15148	0.00768	1.15116	0.00319
1.15135	0.00653	1.15125	0.00137
1.15149	0.00712	1.15133	0.00328
1.15156	0.00633	1.15145	0.00144
1.15158	0.00766	1.15161	0.00356
1.15191	0.00631	1.15162	0.000820794
1.15198	0.00826	1.15176	0.00365
1.15216	0.00748	1.15186	0.000846851
1.15217	0.00754	1.15196	0.00331
1.15228	0.0072	1.15203	0.00135
1.15247	0.00746	1.15217	0.0033
1.15258	0.00882	1.1523	0.00128
1.1527	0.00698	1.15243	0.0036
1.15276	0.0074	1.15247	0.00136
1.15274	0.00604	1.15257	0.00383
1.15284	0.00718	1.15266	0.00148
1.15288	0.00636	1.15274	0.00324
1.15305	0.00709	1.15284	0.00153
1.15314	0.0064	1.15294	0.00386
1.15306	0.0079	1.15301	0.00164
1.15342	0.00808	1.15312	0.00396
1.15336	0.00671	1.15329	0.0013
1.15354	0.00787	1.15335	0.00402
1.15352	0.00716	1.15345	0.00141
1.15362	0.00787	1.15359	0.00365
1.15392	0.00608	1.15362	0.0016
1.15384	0.00712	1.15382	0.00401
1.15392	0.00619	1.15387	0.00164
1.15417	0.00684	1.1539	0.00371
1.15411	0.00706	1.15404	0.00201
1.15444	0.00746	1.15417	0.00373
1.15453	0.00769	1.15427	0.00132
1.15455	0.00705	1.15434	0.00329
1.15457	0.00745	1.15442	0.00135
1.15466	0.00605	1.15458	0.00398
1.15486	0.00713	1.15471	0.00211
1.15493	0.00577	1.1548	0.00346
1.15488	0.00732	1.15484	0.00203
1.15507	0.00674	1.15494	0.00313
1.15519	0.00747	1.15506	0.00169
1.15532	0.00733	1.15519	0.00315
1.15526	0.00707	1.15524	0.00213
1.15549	0.00736	1.15534	0.00355
1.15559	0.00716	1.15547	0.00232
1.15578	0.00759	1.15553	0.00291
1.15586	0.00689	1.15565	0.00188
1.15609	0.00843	1.15575	0.00324
1.15596	0.00646	1.15586	0.00265
1.15625	0.00771	1.15596	0.00261
1.15627	0.00634	1.15604	0.00244
1.15631	0.00718	1.15617	0.00271
1.1564	0.00613	1.15621	0.00198
1.15644	0.00644	1.15634	0.00287
1.15664	0.00677	1.15641	0.00277
1.15677	0.0062	1.15653	0.003
1.15685	0.00718	1.15661	0.00229
1.15693	0.00547	1.15673	0.00293
1.15719	0.00706	1.15685	0.00235
1.15709	0.00608	1.15689	0.00326
1.15751	0.00713	1.157	0.00256
1.15714	0.00556	1.15714	0.003
1.1575	0.00652	1.15722	0.00274
1.15764	0.00623	1.15736	0.00348
1.15751	0.00666	1.15746	0.00268
1.15758	0.00653	1.15749	0.00271
1.15788	0.00699	1.15761	0.00241
1.15813	0.00763	1.15772	0.00333
1.15805	0.00582	1.15787	0.00337
1.15837	0.00734	1.15793	0.00268
1.15829	0.00606	1.15802	0.00316
1.15823	0.00709	1.15817	0.00326
1.15846	0.00615	1.15821	0.00305
1.15847	0.00657	1.15835	0.00351
1.15881	0.00619	1.15845	0.00322
1.15874	0.00658	1.15848	0.0033
1.15876	0.00659	1.15866	0.00351
1.15894	0.00599	1.15866	0.00297
1.15916	0.007	1.15885	0.00388
1.15928	0.00606	1.15889	0.00337
1.15936	0.0071	1.15905	0.0037
1.15973	0.00526	1.1591	0.00339
1.15947	0.00586	1.15923	0.00403
1.15961	0.00572	1.15934	0.00396
1.15983	0.0066	1.15944	0.00432
1.15969	0.00653	1.15951	0.0039
1.1597	0.00609	1.15958	0.00432
1.15981	0.00548	1.15977	0.00355
1.16009	0.00576	1.15983	0.00428
1.16031	0.00638	1.15997	0.0033
1.15983	0.00599	1.16003	0.00443
1.16045	0.00734	1.1601	0.0034
1.16035	0.00505	1.16022	0.00483
1.1605	0.00633	1.16037	0.00361
1.16074	0.00578	1.1604	0.00512
1.16086	0.00658	1.1605	0.00355
1.16098	0.00636	1.16066	0.00438
1.1609	0.00616	1.16073	0.00353
1.16125	0.00637	1.16086	0.00463
1.16088	0.00597	1.16092	0.00312
1.16147	0.00617	1.16103	0.00513
1.16154	0.0051	1.16116	0.00323
1.16155	0.00701	1.1612	0.00493
1.16165	0.00557	1.16135	0.00323
1.16182	0.00658	1.16144	0.00533
1.1619	0.0053	1.16157	0.00349
1.16203	0.00698	1.16162	0.00498
1.16189	0.0067	1.16176	0.00315
1.16207	0.00654	1.16189	0.00563
1.16261	0.00642	1.16194	0.00322
1.1623	0.00551	1.16207	0.00479
1.16239	0.00783	1.16219	0.00324
1.16245	0.00601	1.16227	0.00575
1.16233	0.00686	1.16234	0.0033
1.16268	0.00524	1.16242	0.00545
1.16271	0.00687	1.16256	0.00392
1.16292	0.00629	1.16265	0.00518
1.16289	0.00674	1.16274	0.00321
1.16308	0.0067	1.16282	0.00582
1.16306	0.00677	1.16296	0.00342
1.1632	0.00755	1.16301	0.00556
1.16351	0.00636	1.16313	0.00319
1.16319	0.00774	1.16327	0.00637
1.16364	0.00616	1.16334	0.00333
1.16348	0.00672	1.16347	0.00578
1.16385	0.00542	1.16355	0.00297
1.16398	0.00642	1.16364	0.00541
1.16386	0.00569	1.16379	0.0031
1.16424	0.00631	1.16388	0.00567
1.16406	0.00672	1.16397	0.00358
1.16416	0.00656	1.16407	0.0057
1.16439	0.00674	1.16413	0.00341
1.16472	0.00611	1.16426	0.00588
1.1643	0.00726	1.16434	0.00345
1.16462	0.00544	1.16454	0.00566
1.16482	0.00779	1.16453	0.00336
1.16493	0.00662	1.16464	0.00563
1.16497	0.00741	1.1648	0.00314
1.16493	0.0069	1.16488	0.0056
1.1652	0.00767	1.16496	0.00306
1.16517	0.00697	1.16509	0.00563
1.16537	0.00748	1.1652	0.0034
1.16535	0.00792	1.16531	0.00499
1.16556	0.007	1.16536	0.00347
1.16575	0.00744	1.16546	0.0052
1.16573	0.00615	1.16554	0.00319
1.16585	0.00775	1.16569	0.0053
1.16593	0.00661	1.16578	0.00327
1.16598	0.00747	1.1659	0.00528
1.16619	0.00653	1.16593	0.00338
1.16627	0.00776	1.16607	0.00474
1.16617	0.00734	1.16612	0.00369
1.1664	0.00712	1.16625	0.00448
1.16638	0.00717	1.16636	0.00377
1.16667	0.00674	1.16645	0.00484
1.16659	0.00806	1.16658	0.00367
1.16679	0.00629	1.16671	0.00452
1.16685	0.00771	1.1668	0.00395
1.16718	0.00671	1.16687	0.00454
1.16706	0.00783	1.16695	0.00419
1.16704	0.00734	1.16713	0.004
1.16737	0.00772	1.16712	0.00448
1.16758	0.00693	1.16728	0.00431
1.16753	0.00697	1.16737	0.00426
1.16764	0.0076	1.16749	0.00417
1.16781	0.0067	1.16762	0.00382
1.16808	0.00742	1.16767	0.0041
1.16794	0.00707	1.16782	0.00421
1.16806	0.00836	1.1679	0.00344
1.168	0.00671	1.16797	0.00387
1.16824	0.00835	1.1681	0.00354
1.16831	0.00714	1.16821	0.00466
1.16857	0.00782	1.16831	0.00399
1.16842	0.00599	1.16838	0.00409
1.1687	0.0074	1.16849	0.00389
1.16884	0.00756	1.16858	0.00499
1.16882	0.00761	1.16864	0.00297
1.16902	0.00807	1.1688	0.00449
1.16921	0.00688	1.16887	0.00317
1.16902	0.00782	1.16899	0.00474
1.16941	0.0059	1.16906	0.0032
1.16935	0.00779	1.16921	0.00532
1.16965	0.00647	1.1693	0.0029
1.16968	0.00722	1.1694	0.0052
1.16956	0.00677	1.16945	0.00257
1.16968	0.00741	1.16963	0.00503
1.17001	0.00788	1.16971	0.00306
1.16988	0.00724	1.16977	0.00558
1.17008	0.00714	1.16988	0.00254
1.17016	0.00643	1.16999	0.00561
1.17029	0.00783	1.1701	0.00303
1.17032	0.0065	1.17018	0.00545
1.17045	0.00805	1.17025	0.00306
1.17045	0.00729	1.1704	0.00538
1.17059	0.00764	1.17048	0.00316
1.17086	0.00708	1.17053	0.00526
1.17088	0.00774	1.17066	0.00296
1.17097	0.00762	1.17077	0.00471
1.17108	0.00724	1.17091	0.00279
1.17117	0.00791	1.17094	0.00591
1.17129	0.00753	1.17105	0.00223
1.17149	0.00764	1.1712	0.00571
1.17147	0.00673	1.17131	0.00285
1.17162	0.00822	1.17137	0.00533
1.17166	0.007	1.17148	0.00291
1.17179	0.00841	1.17161	0.00538
1.17183	0.00636	1.17174	0.0026
1.17197	0.00796	1.17174	0.00539
1.17206	0.00695	1.17188	0.00321
1.17239	0.0063	1.17193	0.00514
1.17226	0.00687	1.17213	0.0031
1.17242	0.00602	1.17221	0.00557
1.1726	0.00724	1.17233	0.00292
1.17245	0.00598	1.17237	0.00565
1.17263	0.00848	1.17245	0.00319
1.17273	0.0079	1.17256	0.00528
1.17286	0.00804	1.1727	0.00315
1.17273	0.00717	1.17284	0.00486
1.17315	0.00717	1.17291	0.0032
1.17302	0.00656	1.173	0.0058
1.1732	0.00657	1.17308	0.00284
1.17348	0.00776	1.17321	0.00463
1.1734	0.0075	1.17329	0.00283
1.17358	0.00896	1.17345	0.00493
1.17375	0.00778	1.17355	0.00293
1.17378	0.00934	1.17365	0.00489
1.17382	0.00699	1.17373	0.00223
1.17393	0.00848	1.17381	0.00533
1.17402	0.00734	1.17392	0.00315
1.17408	0.00895	1.17402	0.0052
1.17434	0.00723	1.17411	0.00282
1.17417	0.00805	1.17419	0.00454
1.17459	0.00839	1.17431	0.00308
1.17457	0.00807	1.1744	0.0047
1.17474	0.00874	1.17451	0.00353
1.17494	0.00761	1.17462	0.00502
1.17484	0.00847	1.17472	0.003
1.17474	0.00778	1.17481	0.00451
1.17511	0.00909	1.17489	0.00285
1.17498	0.00718	1.17502	0.00448
1.17527	0.00885	1.1751	0.00345
1.17535	0.00794	1.17518	0.00423
1.17566	0.0077	1.17527	0.0029
1.17565	0.00715	1.17539	0.00509
1.17592	0.00721	1.17548	0.00262
1.17591	0.00839	1.17556	0.00446
1.17586	0.00714	1.17574	0.00329
1.17562	0.00915	1.17582	0.00408
1.17608	0.00772	1.17584	0.003
1.1762	0.00895	1.17599	0.00414
1.17631	0.00801	1.17606	0.00296
1.17619	0.00761	1.17619	0.00428
1.17667	0.00887	1.17629	0.00308
1.17666	0.00867	1.1764	0.00281
1.17663	0.00973	1.17648	0.00303
1.17687	0.00811	1.17663	0.00438
1.17672	0.00871	1.17673	0.00304
1.17697	0.0075	1.17679	0.004
1.17715	0.00855	1.1769	0.00311
1.17733	0.00712	1.177	0.00417
1.17737	0.00751	1.1771	0.00323
1.17743	0.00885	1.17722	0.0033
1.1772	0.00777	1.17728	0.00314
1.17769	0.00839	1.17741	0.00359
1.17752	0.00757	1.17753	0.00367
1.17784	0.00914	1.17767	0.00438
1.17803	0.0071	1.1777	0.00318
1.17781	0.00852	1.17778	0.00331
1.17773	0.00648	1.17791	0.00359
1.17821	0.00778	1.17798	0.00267
1.17815	0.0083	1.17809	0.00293
1.17838	0.00857	1.17819	0.00338
1.17848	0.0094	1.17829	0.00354
1.17856	0.00752	1.17843	0.00407
1.17879	0.00771	1.1785	0.00328
1.17894	0.00711	1.17861	0.0034
1.17877	0.00932	1.17869	0.0039
1.17895	0.00798	1.17884	0.00309
1.17915	0.00933	1.1789	0.00391
1.17899	0.00767	1.17901	0.00373
1.17957	0.00879	1.17912	0.00399
1.17933	0.00857	1.17923	0.003
1.17934	0.00781	1.17928	0.0041
1.17935	0.0083	1.17941	0.00258
1.17974	0.00728	1.17946	0.00482
1.18002	0.00864	1.1796	0.00268
1.17978	0.00853	1.1797	0.00469
1.1801	0.00952	1.17978	0.00237
1.18031	0.00794	1.17989	0.00444
1.18008	0.00923	1.18001	0.00285
1.18009	0.00756	1.18012	0.00423
1.18019	0.00835	1.18018	0.00247
1.18064	0.00694	1.18031	0.00446
1.18072	0.00719	1.1804	0.00271
1.18071	0.00819	1.18051	0.00455
1.18079	0.0072	1.18062	0.003
1.18086	0.00865	1.18069	0.00439
1.18095	0.00675	1.18075	0.00248
1.1811	0.00813	1.18092	0.00435
1.18103	0.00669	1.18102	0.00304
1.18148	0.0085	1.18111	0.00466
1.18135	0.00738	1.18117	0.00253
1.18143	0.0085	1.18132	0.0049
1.18174	0.00788	1.18143	0.00304
1.18148	0.0073	1.1815	0.00531
1.18167	0.00846	1.1816	0.00237
1.18196	0.00762	1.18172	0.00479
1.18189	0.00795	1.18182	0.00284
1.18214	0.00641	1.1819	0.0055
1.18232	0.00968	1.18198	0.00222
1.18226	0.00741	1.18209	0.00468
1.18238	0.00854	1.18224	0.00286
1.18275	0.00755	1.18231	0.00477
1.18289	0.00781	1.18242	0.0026
1.18276	0.00784	1.1825	0.00544
1.18262	0.00784	1.18261	0.00308
1.1827	0.00889	1.18269	0.00519
1.18307	0.00692	1.18278	0.00251
1.18319	0.00887	1.18291	0.00518
1.18314	0.00732	1.183	0.00311
1.18322	0.00863	1.18313	0.00551
1.18349	0.00806	1.1832	0.00291
1.18363	0.00927	1.18328	0.00531
1.18373	0.00818	1.18341	0.0031
1.18366	0.00807	1.18355	0.00503
1.18382	0.0084	1.1836	0.0024
1.18387	0.00753	1.18374	0.00492
1.18396	0.00867	1.18381	0.0032
1.18424	0.00706	1.18391	0.00499
1.18408	0.00871	1.18399	0.003
1.18423	0.00661	1.18413	0.00501
1.18434	0.00767	1.1842	0.00345
1.18441	0.0068	1.1843	0.00485
1.18461	0.00678	1.18438	0.00297
1.18463	0.00801	1.18456	0.00534
1.18475	0.00825	1.18452	0.00388
1.18497	0.00921	1.18471	0.00464
1.18501	0.007	1.18484	0.00343
1.1852	0.0079	1.18489	0.0053
1.18519	0.00661	1.18493	0.00407
1.18523	0.00852	1.1851	0.00497
1.1854	0.00651	1.18521	0.00393
1.18551	0.00809	1.18528	0.0046
1.18575	0.00739	1.18538	0.00445
1.18568	0.00825	1.18543	0.00432
1.18595	0.00811	1.1856	0.00437
1.18571	0.00729	1.18571	0.00532
1.1859	0.00832	1.18573	0.00425
1.18611	0.00761	1.18585	0.00473
1.18646	0.009	1.18598	0.00407
1.18622	0.00663	1.18608	0.00509
1.18648	0.00891	1.18612	0.00382
1.18638	0.00788	1.18628	0.00405
1.18665	0.00893	1.18639	0.0049
1.18668	0.00738	1.18648	0.00453
1.1871	0.0077	1.18661	0.00395
1.18682	0.00712	1.18673	0.00505
1.18707	0.00745	1.18679	0.00391
1.18731	0.00739	1.18688	0.00514
1.18758	0.0068	1.18695	0.00433
1.18723	0.00895	1.18705	0.00537
1.18752	0.00826	1.18716	0.00405
1.18759	0.00879	1.1873	0.00478
1.18758	0.00743	1.18737	0.00441
1.18785	0.00861	1.18749	0.00384
1.18803	0.00769	1.18758	0.00424
1.18796	0.0079	1.18767	0.00447
1.18826	0.00731	1.18785	0.00493
1.18815	0.00761	1.18789	0.00478
1.18822	0.00781	1.18799	0.0046
1.18833	0.00696	1.1881	0.00472
1.18854	0.00906	1.18816	0.00511
1.18845	0.00718	1.18825	0.00469
1.18865	0.00832	1.18835	0.00448
1.18854	0.00738	1.1885	0.00387
1.18897	0.00847	1.18854	0.00531
1.18878	0.00753	1.1887	0.00452
1.18901	0.0085	1.18878	0.0052
1.18917	0.00666	1.18885	0.0043
1.18906	0.00722	1.18896	0.00467
1.18913	0.00738	1.18908	0.00436
1.18944	0.00757	1.1892	0.00516
1.18959	0.00879	1.18928	0.00473
1.18951	0.00716	1.18933	0.00483
1.18974	0.00941	1.18949	0.0049
1.18987	0.00729	1.18956	0.00524
1.19	0.00801	1.18972	0.00497
1.1896	0.00689	1.1898	0.00449
1.19032	0.00819	1.1899	0.00502
1.19016	0.00811	1.19001	0.00441
1.19029	0.00868	1.19013	0.00517
1.19045	0.00854	1.19019	0.00439
1.19085	0.008	1.19025	0.00491
1.19095	0.00885	1.1904	0.00483
1.19063	0.00814	1.19048	0.00506
1.19071	0.01009	1.19056	0.00469
1.19076	0.00746	1.19067	0.0058
1.19085	0.00902	1.19083	0.00494
1.19126	0.00705	1.19091	0.00431
1.19099	0.00848	1.19095	0.00474
1.19109	0.00789	1.19106	0.00445
1.19152	0.00751	1.19121	0.00525
1.19144	0.00769	1.19132	0.00521
1.19134	0.00789	1.19141	0.00516
1.19148	0.0094	1.19152	0.00391
1.1916	0.00775	1.19153	0.0055
1.19219	0.00925	1.19168	0.00452
1.19199	0.00742	1.19178	0.00552
1.19193	0.00971	1.19187	0.00469
1.19192	0.00879	1.19194	0.00546
1.19203	0.00966	1.19213	0.00457
1.19223	0.00945	1.19216	0.00574
1.19231	0.00972	1.1923	0.00454
1.1926	0.0088	1.1924	0.00613
1.19261	0.00873	1.19248	0.00479
1.19279	0.00895	1.19257	0.00615
1.19301	0.00877	1.19267	0.00416
1.19283	0.00964	1.19274	0.00579
1.19317	0.00715	1.19289	0.00406
1.1933	0.00825	1.19299	0.00583
1.19341	0.00838	1.19305	0.00478
1.19319	0.0086	1.19312	0.00565
1.19348	0.00822	1.19324	0.00454
1.19367	0.0077	1.1933	0.00515
1.19374	0.00941	1.19341	0.00396
1.19386	0.00775	1.19355	0.00641
1.19364	0.00896	1.19369	0.00396
1.19381	0.00796	1.19373	0.00533
1.19423	0.00981	1.19388	0.00352
1.19434	0.00756	1.19396	0.00571
1.19432	0.00842	1.19407	0.00399
1.19448	0.00871	1.19414	0.00514
1.19447	0.00851	1.19422	0.00394
1.1947	0.00881	1.19431	0.00491
1.19448	0.00866	1.19446	0.004
1.19462	0.00871	1.19453	0.00407
1.1948	0.0079	1.19467	0.00294
1.19511	0.00931	1.19474	0.00442
1.19499	0.00718	1.19482	0.00276
1.19517	0.00791	1.19495	0.0046
1.19538	0.00721	1.19503	0.00223
1.19531	0.00762	1.19509	0.00422
1.19536	0.00767	1.19522	0.00241
1.19556	0.00687	1.19532	0.00431
1.19554	0.00801	1.19545	0.00237
1.19572	0.00631	1.19556	0.00356
1.19583	0.00832	1.19562	0.00216
1.19606	0.00722	1.19573	0.00341
1.19595	0.00887	1.19586	0.00261
1.19621	0.00708	1.19594	0.00348
1.19636	0.00817	1.19603	0.00178
1.19627	0.00636	1.19618	0.0036
1.19639	0.00674	1.19625	0.0015
1.19665	0.00661	1.19635	0.00384
1.19672	0.00664	1.1965	0.00232
1.19686	0.00781	1.19657	0.00377
1.19673	0.00726	1.19664	0.00172
1.19701	0.00871	1.19676	0.005
1.19704	0.00585	1.19686	0.00199
1.19714	0.0078	1.19696	0.00391
1.19721	0.00626	1.19706	0.00195
1.19723	0.00769	1.19717	0.00355
1.19754	0.00593	1.19722	0.00191
1.19752	0.00764	1.19735	0.0042
1.19785	0.00811	1.19745	0.00217
1.19782	0.00776	1.19761	0.00421
1.19786	0.00822	1.19764	0.00146
1.19796	0.00635	1.19772	0.00334
1.19809	0.00882	1.19788	0.00198
1.19814	0.00718	1.19797	0.00418
1.19822	0.00821	1.19802	0.00116
1.19824	0.00713	1.19814	0.00382
1.19846	0.00827	1.19825	0.00138
1.19847	0.00765	1.19831	0.00417
1.19874	0.00802	1.19849	0.00113
1.19882	0.00864	1.19856	0.00419
1.19882	0.00683	1.19867	0.0023
1.19896	0.00832	1.19874	0.00389
1.19921	0.00741	1.19885	0.00136
1.19931	0.00799	1.19895	0.00413
1.19914	0.00605	1.199	0.0015
1.1994	0.00737	1.19914	0.0043
1.19945	0.00672	1.19924	0.00198
1.19976	0.00784	1.19933	0.00432
1.19949	0.0079	1.19944	0.00117
1.19959	0.00738	1.1995	0.00436
1.19984	0.00824	1.19964	0.00104
1.19982	0.00589	1.19974	0.00479
1.20023	0.00737	1.19989	0.00161
1.20004	0.00608	1.19993	0.00357
1.20024	0.00745	1.20007	0.00152
1.2003	0.00594	1.20017	0.00445
1.20051	0.00584	1.20026	0.00169
1.20046	0.00606	1.20035	0.00412
1.20047	0.0069	1.20043	0.00125
1.20075	0.00857	1.2006	0.00477
1.20073	0.00641	1.20065	0.00216
1.20077	0.00859	1.20075	0.00477
1.2012	0.00604	1.20089	0.00188
1.20091	0.00693	1.20095	0.00474
1.2013	0.00572	1.20108	0.00173
1.20133	0.00632	1.20115	0.00533
1.20118	0.00736	1.20128	0.00154
1.20156	0.00623	1.20137	0.00431
1.20159	0.0079	1.20147	0.00138
1.20184	0.00721	1.20157	0.00492
1.20187	0.00822	1.20164	0.00149
1.20203	0.00622	1.20173	0.00483
1.20207	0.00738	1.20185	0.0029
1.20245	0.00536	1.20195	0.00536
1.20234	0.00762	1.20207	0.00289
1.20216	0.00634	1.20221	0.00576
1.2023	0.00641	1.20231	0.00256
1.20259	0.00752	1.20239	0.00547
1.20249	0.0064	1.20246	0.00257
1.20285	0.00696	1.20262	0.00595
1.20266	0.00572	1.20269	0.00292
1.20282	0.00755	1.20281	0.00607
1.20324	0.00526	1.20288	0.00292
1.20335	0.0062	1.20297	0.00629
1.20356	0.00601	1.20307	0.00349
1.20326	0.00705	1.20325	0.00596
1.20344	0.00751	1.20332	0.00313
1.20361	0.00693	1.20338	0.00625
1.20368	0.00795	1.20351	0.00307
1.20379	0.00665	1.20359	0.00671
1.20405	0.00845	1.20369	0.00345
1.20395	0.0068	1.20383	0.00653
1.20401	0.00829	1.20387	0.0043
1.20405	0.00638	1.204	0.00661
1.20439	0.00878	1.20402	0.00366
1.20452	0.00697	1.20418	0.00687
1.2045	0.00769	1.20425	0.00421
1.20466	0.00696	1.2044	0.00669
1.20468	0.0077	1.20445	0.00402
1.20473	0.00838	1.2046	0.0075
1.20485	0.00773	1.20463	0.00477
1.20493	0.00911	1.2048	0.00743
1.20507	0.00735	1.20489	0.00379
1.20514	0.00896	1.20496	0.00768
1.20507	0.00664	1.20506	0.00388
1.20554	0.00803	1.20516	0.00725
1.20537	0.00678	1.20522	0.00421
1.20548	0.00754	1.20532	0.00725
1.20551	0.00822	1.20542	0.00438
1.2058	0.00979	1.20558	0.00733
1.20591	0.01023	1.2056	0.0039
1.20591	0.00822	1.20577	0.00708
1.20605	0.01053	1.20584	0.00342
1.20612	0.00768	1.20597	0.00711
1.20633	0.00874	1.20607	0.00414
1.20648	0.00744	1.20617	0.00755
1.20649	0.00768	1.20623	0.00383
1.20662	0.00734	1.20634	0.00738
1.20654	0.00731	1.20645	0.00392
1.20688	0.00799	1.20656	0.00715
1.20694	0.00692	1.20668	0.00447
1.20683	0.00878	1.20681	0.0067
1.20731	0.00692	1.20692	0.0041
1.20726	0.00942	1.20698	0.00733
1.20736	0.00751	1.20705	0.00458
1.20728	0.00936	1.20716	0.0069
1.20772	0.00869	1.20728	0.00396
1.20764	0.00789	1.20739	0.00689
1.20764	0.00777	1.20748	0.00435
1.208	0.00728	1.20756	0.00683
1.20788	0.00905	1.20767	0.0053
1.20808	0.00727	1.20778	0.00684
1.20813	0.00999	1.20788	0.00383
1.20807	0.0075	1.20798	0.00763
1.20823	0.00925	1.20804	0.00422
1.20848	0.00711	1.20814	0.00692
1.20852	0.00897	1.20826	0.00403
1.20841	0.00837	1.20831	0.00712
1.20866	0.00862	1.20845	0.00567
1.20882	0.00967	1.20856	0.00725
1.20916	0.00883	1.20863	0.00466
1.20878	0.01046	1.20876	0.00705
1.20931	0.00839	1.20889	0.00466
1.20886	0.00981	1.209	0.00595
1.20955	0.00693	1.20907	0.00488
1.20936	0.00937	1.20919	0.00628
1.20913	0.00821	1.20927	0.00508
1.20959	0.00951	1.2094	0.00633
1.20971	0.00929	1.20944	0.00456
1.20966	0.00861	1.20956	0.00646
1.20989	0.00927	1.20965	0.00498
1.2102	0.00869	1.20973	0.00626
1.21	0.01009	1.20984	0.00477
1.21047	0.00869	1.20998	0.0066
1.2103	0.01031	1.21008	0.00511
1.2104	0.00804	1.21012	0.00668
1.21051	0.00981	1.21025	0.00481
1.21054	0.00836	1.21035	0.00691
1.21074	0.00988	1.21046	0.00462
1.21077	0.00915	1.21057	0.00702
1.21073	0.00894	1.21065	0.00503
1.2109	0.00846	1.21077	0.00601
1.21106	0.00725	1.21082	0.00565
1.21127	0.00994	1.21098	0.00713
1.21129	0.00851	1.21106	0.00481
1.21147	0.01105	1.21115	0.00697
1.21149	0.00893	1.21123	0.00479
[truncated: 6,003 more rows]

## Sheet: Figure 4f
Before		After 100 h
Potential (V vs. RHE)	Current density (mA cm-2)	Potential (V vs. RHE)	Current density (mA cm-2)
1.06421	-3.21349	1.06375	-3.30739
1.06418	-1.47233	1.06388	-1.44744
1.06434	-1.14423	1.06398	-1.1175
1.06442	-0.99799	1.06415	-0.98311
1.06441	-0.89715	1.06425	-0.89122
1.06471	-0.82923	1.06416	-0.83272
1.06474	-0.77152	1.06462	-0.78673
1.06478	-0.73428	1.0647	-0.75469
1.06491	-0.70959	1.06457	-0.73092
1.06509	-0.67127	1.06451	-0.71124
1.06512	-0.65678	1.06484	-0.68401
1.06527	-0.63018	1.06506	-0.66478
1.06519	-0.61685	1.06496	-0.64457
1.06551	-0.59663	1.06535	-0.64091
1.06548	-0.57349	1.06526	-0.62393
1.06564	-0.56717	1.0653	-0.60592
1.06578	-0.55397	1.06541	-0.60045
1.06593	-0.54735	1.06531	-0.59403
1.06593	-0.53543	1.06558	-0.58478
1.06604	-0.52019	1.06554	-0.57658
1.06629	-0.51288	1.06587	-0.57533
1.0663	-0.48839	1.0659	-0.55604
1.06624	-0.48753	1.06622	-0.54824
1.06653	-0.4869	1.06594	-0.53737
1.06655	-0.47097	1.0662	-0.55002
1.06659	-0.47005	1.06622	-0.53362
1.06666	-0.4553	1.06641	-0.52114
1.0667	-0.447	1.06667	-0.51838
1.06717	-0.4395	1.06626	-0.51446
1.06712	-0.43571	1.06643	-0.50304
1.06723	-0.431	1.06701	-0.50475
1.0672	-0.41974	1.06692	-0.49276
1.06717	-0.41303	1.06667	-0.4791
1.06756	-0.42233	1.06708	-0.48032
1.06776	-0.41254	1.06733	-0.48802
1.0677	-0.40755	1.06737	-0.46748
1.06783	-0.40626	1.06734	-0.46857
1.06774	-0.39981	1.06737	-0.46518
1.06806	-0.39184	1.06741	-0.46165
1.06811	-0.38779	1.0678	-0.45843
1.06806	-0.38728	1.0678	-0.45339
1.06809	-0.38254	1.06805	-0.44766
1.06827	-0.37369	1.06852	-0.45362
1.0686	-0.3731	1.06775	-0.44216
1.06868	-0.36507	1.06814	-0.43426
1.06863	-0.36499	1.06842	-0.44025
1.0688	-0.35911	1.06836	-0.43067
1.06904	-0.35497	1.0685	-0.42132
1.06892	-0.3525	1.06852	-0.41688
1.06898	-0.34923	1.0688	-0.41569
1.06915	-0.34587	1.06867	-0.41151
1.06938	-0.33961	1.0691	-0.42188
1.06952	-0.34321	1.0692	-0.41863
1.06941	-0.33589	1.06921	-0.41657
1.06955	-0.33444	1.06901	-0.41357
1.06965	-0.33366	1.06935	-0.40999
1.06952	-0.32791	1.06959	-0.4086
1.06983	-0.32409	1.06947	-0.40177
1.07012	-0.3203	1.06931	-0.40268
1.06995	-0.31988	1.06983	-0.39947
1.07029	-0.31764	1.06987	-0.39743
1.07031	-0.31369	1.06991	-0.39564
1.07041	-0.31131	1.0699	-0.39212
1.07038	-0.30833	1.07028	-0.39234
1.07057	-0.30501	1.07024	-0.38853
1.07067	-0.30272	1.07051	-0.38486
1.07081	-0.30016	1.07091	-0.38661
1.07075	-0.29696	1.07083	-0.37992
1.071	-0.29842	1.07081	-0.37963
1.07091	-0.29133	1.07107	-0.37519
1.07124	-0.29165	1.07068	-0.37417
1.07123	-0.28942	1.07093	-0.36921
1.07154	-0.28664	1.0714	-0.37395
1.07148	-0.28421	1.07126	-0.36739
1.07145	-0.28236	1.07123	-0.36519
1.07156	-0.27698	1.07123	-0.36527
1.07172	-0.27794	1.07163	-0.35615
1.07176	-0.27586	1.07153	-0.35679
1.07182	-0.27004	1.07124	-0.35525
1.07205	-0.2738	1.07198	-0.35348
1.07198	-0.26994	1.07222	-0.35264
1.07228	-0.26417	1.07222	-0.35343
1.07258	-0.26497	1.07219	-0.34966
1.07258	-0.26249	1.07191	-0.34756
1.07254	-0.26128	1.07236	-0.34574
1.07263	-0.25541	1.07238	-0.34139
1.07277	-0.25711	1.07239	-0.33944
1.07286	-0.2526	1.07242	-0.33804
1.07286	-0.25138	1.07259	-0.33465
1.07291	-0.25059	1.07298	-0.33636
1.07315	-0.24834	1.0727	-0.33402
1.07323	-0.244	1.07293	-0.33144
1.07332	-0.24331	1.07294	-0.32958
1.07333	-0.24402	1.07307	-0.3311
1.0735	-0.23992	1.07335	-0.32705
1.07367	-0.23803	1.07338	-0.3245
1.07386	-0.23542	1.0734	-0.32332
1.07387	-0.23537	1.07355	-0.32325
1.07383	-0.23176	1.07363	-0.31959
1.074	-0.23566	1.07373	-0.31683
1.07408	-0.22876	1.07398	-0.31821
1.07434	-0.22967	1.07394	-0.31786
1.07449	-0.22782	1.07404	-0.3126
1.07454	-0.22512	1.07422	-0.31112
1.07437	-0.22394	1.07442	-0.31196
1.07465	-0.22755	1.07426	-0.31018
1.07476	-0.21853	1.07445	-0.30938
1.07485	-0.21663	1.07447	-0.30786
1.07489	-0.21813	1.07468	-0.30631
1.07504	-0.21227	1.07462	-0.30659
1.07518	-0.21453	1.07489	-0.30368
1.07531	-0.21431	1.07522	-0.30441
1.07534	-0.20941	1.07517	-0.30063
1.07549	-0.21405	1.07514	-0.29998
1.07556	-0.20937	1.07521	-0.30102
1.07571	-0.20878	1.07533	-0.29915
1.07577	-0.19813	1.07532	-0.2973
1.0759	-0.20468	1.07556	-0.29674
1.07588	-0.2027	1.07558	-0.29284
1.07605	-0.19859	1.07584	-0.2903
1.07615	-0.20035	1.07582	-0.29002
1.07628	-0.20116	1.07589	-0.29076
1.07637	-0.19555	1.0761	-0.2912
1.0764	-0.19882	1.07627	-0.28807
1.07657	-0.19469	1.07636	-0.28687
1.07663	-0.19348	1.07656	-0.2871
1.07684	-0.19207	1.07636	-0.28569
1.07693	-0.18963	1.07656	-0.28436
1.07698	-0.18991	1.07659	-0.29745
1.07705	-0.18733	1.07689	-0.28099
1.0772	-0.18823	1.07691	-0.28481
1.07722	-0.18664	1.07718	-0.28088
1.07742	-0.18386	1.07729	-0.28468
1.07746	-0.18474	1.07722	-0.27945
1.07753	-0.18191	1.07723	-0.27561
1.07769	-0.17628	1.07746	-0.27357
1.07779	-0.18157	1.07747	-0.27546
1.07789	-0.17709	1.07775	-0.27224
1.07793	-0.17915	1.07773	-0.27352
1.07812	-0.17358	1.07765	-0.26916
1.07817	-0.17695	1.07783	-0.26679
1.07834	-0.1729	1.07788	-0.26844
1.07843	-0.17476	1.07825	-0.26582
1.07854	-0.17555	1.07811	-0.26244
1.07852	-0.17046	1.0784	-0.2648
1.07866	-0.16873	1.07829	-0.26301
1.0788	-0.16745	1.07849	-0.26144
1.07888	-0.16762	1.07853	-0.26211
1.07902	-0.16888	1.07868	-0.26131
1.07907	-0.1684	1.07861	-0.25817
1.07917	-0.16552	1.07872	-0.2589
1.07923	-0.16373	1.07916	-0.25977
1.07937	-0.16141	1.07906	-0.25687
1.07955	-0.15822	1.07906	-0.25406
1.07968	-0.16113	1.07927	-0.2527
1.07963	-0.1581	1.07922	-0.25707
1.07975	-0.15196	1.0794	-0.25081
1.07986	-0.15228	1.07941	-0.25195
1.07994	-0.15663	1.07971	-0.25077
1.08014	-0.15208	1.07986	-0.24969
1.08018	-0.15273	1.08008	-0.2446
1.08037	-0.14755	1.08003	-0.24814
1.08033	-0.1439	1.07999	-0.24551
1.08044	-0.14512	1.08026	-0.24353
1.08059	-0.14386	1.08022	-0.24352
1.08073	-0.1384	1.08034	-0.24208
1.08078	-0.13845	1.08046	-0.24015
1.08087	-0.14191	1.0805	-0.24526
1.08097	-0.13637	1.08064	-0.23826
1.08101	-0.13582	1.08062	-0.23911
1.08126	-0.13933	1.08063	-0.2392
1.08126	-0.1311	1.08056	-0.2325
1.08145	-0.13248	1.08123	-0.2353
1.0815	-0.12973	1.08126	-0.23547
1.08159	-0.13029	1.08117	-0.23482
1.08176	-0.12845	1.08142	-0.23242
1.08171	-0.12704	1.08154	-0.23217
1.08177	-0.12679	1.08172	-0.23038
1.08203	-0.12507	1.08165	-0.22896
1.08198	-0.12334	1.08155	-0.22755
1.08216	-0.12541	1.08178	-0.23001
1.08233	-0.11686	1.08215	-0.22884
1.08236	-0.12113	1.08187	-0.22605
1.08256	-0.11998	1.0822	-0.22687
1.0826	-0.11614	1.08236	-0.22393
1.08262	-0.11665	1.08227	-0.22408
1.08266	-0.11399	1.08238	-0.22474
1.08283	-0.11205	1.08238	-0.22582
1.08304	-0.11146	1.08267	-0.23016
1.08298	-0.11278	1.08277	-0.22188
1.08312	-0.1108	1.08283	-0.22191
1.08329	-0.10829	1.08265	-0.22096
1.08351	-0.11022	1.0833	-0.21632
1.08339	-0.10963	1.08307	-0.21483
1.08354	-0.10537	1.08328	-0.2197
1.08376	-0.1085	1.08346	-0.21645
1.08372	-0.10718	1.08357	-0.21518
1.08401	-0.10773	1.08335	-0.21743
1.08402	-0.1072	1.08356	-0.21622
1.08408	-0.10845	1.08381	-0.21351
1.0841	-0.10545	1.08401	-0.21329
1.08431	-0.10809	1.08381	-0.21129
1.08456	-0.10382	1.08416	-0.2126
1.08453	-0.10259	1.08403	-0.21069
1.08456	-0.1028	1.08421	-0.20939
1.08469	-0.09763	1.08423	-0.21233
1.08477	-0.10196	1.0845	-0.20839
1.08478	-0.10345	1.08477	-0.20623
1.08489	-0.09549	1.08464	-0.20684
1.08503	-0.0941	1.08474	-0.20738
1.08498	-0.09674	1.08509	-0.20415
1.08521	-0.09112	1.08513	-0.1983
1.08532	-0.09116	1.08512	-0.19344
1.08543	-0.09412	1.08526	-0.19618
1.08555	-0.09052	1.08529	-0.19612
1.08562	-0.08961	1.08535	-0.20771
1.08566	-0.08918	1.0855	-0.19766
1.08588	-0.07896	1.08558	-0.19521
1.08598	-0.07756	1.08567	-0.19308
1.08613	-0.07448	1.08584	-0.19616
1.08606	-0.07394	1.08592	-0.18136
1.08642	-0.07398	1.08604	-0.18164
1.08642	-0.07389	1.08627	-0.17985
1.08664	-0.07566	1.08601	-0.17909
1.0865	-0.0694	1.08643	-0.17775
1.08667	-0.06145	1.08634	-0.17696
1.08688	-0.06434	1.08655	-0.17868
1.08682	-0.05916	1.08659	-0.17982
1.08699	-0.06155	1.08646	-0.17461
1.08712	-0.06195	1.0869	-0.16953
1.08708	-0.06137	1.08712	-0.18001
1.08735	-0.06144	1.08692	-0.17898
1.08741	-0.05693	1.08739	-0.18147
1.08757	-0.05355	1.08693	-0.16897
1.08758	-0.05064	1.08763	-0.17668
1.08775	-0.05191	1.08727	-0.16766
1.0877	-0.05114	1.08746	-0.16097
1.0879	-0.05173	1.08769	-0.17499
1.0881	-0.05139	1.08758	-0.16411
1.08833	-0.04967	1.0881	-0.17856
1.08835	-0.05292	1.08798	-0.1726
1.08835	-0.0498	1.08782	-0.15864
1.08855	-0.04757	1.08806	-0.16225
1.08857	-0.05011	1.08818	-0.15447
1.08867	-0.04745	1.08845	-0.16625
1.08877	-0.04602	1.08842	-0.16025
1.08893	-0.04373	1.08862	-0.1605
1.0889	-0.04565	1.08874	-0.1631
1.08902	-0.04494	1.08878	-0.16022
1.08914	-0.04548	1.08896	-0.15796
1.08919	-0.04229	1.0889	-0.15395
1.08948	-0.04196	1.08899	-0.15389
1.08958	-0.04298	1.08907	-0.15914
1.08954	-0.04568	1.08928	-0.15857
1.08965	-0.04679	1.08939	-0.15345
1.08969	-0.03858	1.08956	-0.15346
1.08983	-0.04238	1.08964	-0.16198
1.0899	-0.03942	1.08968	-0.15883
1.09019	-0.03756	1.08974	-0.15343
1.09029	-0.03787	1.09004	-0.16064
1.09026	-0.04059	1.08997	-0.15998
1.09036	-0.04129	1.09016	-0.15992
1.09051	-0.04385	1.0903	-0.16122
1.0906	-0.04493	1.09032	-0.15846
1.09073	-0.04532	1.09033	-0.15666
1.09076	-0.03832	1.09063	-0.16195
1.09088	-0.04082	1.09057	-0.16585
1.09109	-0.03796	1.09069	-0.16276
1.09122	-0.04029	1.09077	-0.16155
1.09112	-0.03702	1.09093	-0.15792
1.09142	-0.0429	1.09096	-0.1608
1.09136	-0.03954	1.09121	-0.16095
1.09137	-0.04185	1.09119	-0.15673
1.09163	-0.04097	1.09133	-0.15314
1.09187	-0.04191	1.0914	-0.16096
1.09174	-0.03952	1.09141	-0.15887
1.09173	-0.04002	1.09168	-0.16382
1.09193	-0.03957	1.09169	-0.15682
1.09213	-0.03799	1.0917	-0.16034
1.0921	-0.04925	1.09191	-0.15862
1.09223	-0.04251	1.09198	-0.15903
1.09234	-0.04213	1.09206	-0.16129
1.09226	-0.04602	1.09229	-0.15676
1.09268	-0.04065	1.09205	-0.1593
1.09267	-0.0437	1.09237	-0.15864
1.09295	-0.04089	1.09245	-0.15848
1.09273	-0.03778	1.09262	-0.16069
1.09305	-0.04935	1.09267	-0.15977
1.09306	-0.04892	1.09277	-0.15886
1.09324	-0.04308	1.09282	-0.15889
1.09333	-0.04921	1.09316	-0.16059
1.09328	-0.0425	1.09306	-0.15946
1.0936	-0.04055	1.09317	-0.15851
1.09351	-0.04229	1.09331	-0.1584
1.09369	-0.04231	1.09341	-0.15558
1.09379	-0.04165	1.09354	-0.15599
1.09398	-0.04906	1.09346	-0.15346
1.09399	-0.05336	1.0936	-0.15656
1.09411	-0.04809	1.09377	-0.15663
1.09424	-0.04548	1.09402	-0.15634
1.09431	-0.04687	1.094	-0.15376
1.09422	-0.04517	1.09399	-0.1539
1.09461	-0.0458	1.09411	-0.15222
1.09457	-0.0458	1.0942	-0.15073
1.09478	-0.04118	1.09443	-0.15571
1.09476	-0.03905	1.09427	-0.14897
1.09472	-0.04405	1.09452	-0.15399
1.09493	-0.04297	1.09455	-0.15209
1.09513	-0.04262	1.09486	-0.15392
1.09521	-0.04267	1.09479	-0.14757
1.09516	-0.04167	1.09504	-0.14915
1.09548	-0.04236	1.09497	-0.14791
1.09548	-0.04336	1.09502	-0.14774
1.09556	-0.03876	1.09521	-0.1506
1.09579	-0.04084	1.0954	-0.14849
1.09581	-0.04099	1.09546	-0.14278
1.09591	-0.03934	1.09553	-0.14287
1.09598	-0.03922	1.09563	-0.14205
1.09614	-0.04169	1.09581	-0.14403
1.09616	-0.0378	1.09586	-0.14085
1.09621	-0.03888	1.09607	-0.13747
1.09631	-0.03982	1.09591	-0.13899
1.09635	-0.03719	1.09616	-0.13854
1.09657	-0.03684	1.09617	-0.13726
1.09665	-0.03791	1.09627	-0.13802
1.09679	-0.03701	1.09651	-0.1374
1.09694	-0.03524	1.09652	-0.13647
1.09697	-0.03663	1.09674	-0.13612
1.09711	-0.03474	1.0968	-0.13556
1.09716	-0.03446	1.0969	-0.13462
1.09733	-0.03478	1.09697	-0.135
1.09748	-0.03331	1.09708	-0.13315
1.09745	-0.03215	1.09708	-0.13558
1.09762	-0.03375	1.09714	-0.12948
1.09772	-0.03266	1.09727	-0.13276
1.09776	-0.03148	1.09747	-0.13289
1.09786	-0.03306	1.09744	-0.13122
1.0979	-0.03223	1.09755	-0.12988
1.09804	-0.03179	1.09767	-0.13166
1.0982	-0.03308	1.0979	-0.12852
1.09833	-0.03233	1.09815	-0.12818
1.09838	-0.03057	1.09821	-0.12797
1.09846	-0.0333	1.09798	-0.1231
1.09856	-0.03283	1.09828	-0.12687
1.09866	-0.03039	1.09826	-0.12293
1.09869	-0.03097	1.0985	-0.12426
1.09893	-0.0315	1.09853	-0.12387
1.09896	-0.02989	1.09868	-0.11912
1.09901	-0.03063	1.09869	-0.12094
1.09918	-0.0296	1.09875	-0.12424
1.09928	-0.02846	1.09886	-0.11901
1.09947	-0.03014	1.09902	-0.12102
1.09948	-0.02998	1.09905	-0.12271
1.09963	-0.02804	1.09901	-0.11512
1.09978	-0.02754	1.09941	-0.1207
1.09971	-0.02873	1.09939	-0.11847
1.09992	-0.02768	1.09968	-0.12022
1.10001	-0.02677	1.09966	-0.12016
1.10005	-0.02928	1.09959	-0.11788
1.10012	-0.02687	1.09982	-0.11438
1.10024	-0.02588	1.09959	-0.11441
1.10041	-0.02736	1.10012	-0.11613
1.10047	-0.02527	1.10002	-0.11704
1.10065	-0.02508	1.10049	-0.11402
1.10071	-0.0266	1.10032	-0.11595
1.10082	-0.02397	1.10044	-0.11361
1.10094	-0.02274	1.10039	-0.1115
1.101	-0.02499	1.1004	-0.113
1.10121	-0.02226	1.10065	-0.11402
1.10114	-0.02124	1.10085	-0.11217
1.10135	-0.02286	1.10059	-0.11635
1.10137	-0.02213	1.10093	-0.11048
1.10149	-0.01938	1.10068	-0.11233
1.10165	-0.02204	1.10133	-0.11004
1.10164	-0.02128	1.10128	-0.11371
1.1017	-0.01973	1.10123	-0.11119
1.10191	-0.02315	1.1015	-0.11282
1.10189	-0.02134	1.10176	-0.11097
1.10219	-0.01858	1.10193	-0.11336
1.10231	-0.01998	1.10159	-0.11088
1.10232	-0.02037	1.10161	-0.10981
1.10244	-0.01792	1.10217	-0.10946
1.10255	-0.01949	1.10201	-0.11457
1.10257	-0.01735	1.1022	-0.10885
1.10278	-0.01671	1.10241	-0.10978
1.10283	-0.01713	1.10246	-0.10972
1.10288	-0.01679	1.10252	-0.10645
1.10301	-0.01439	1.10282	-0.10877
1.10307	-0.01693	1.10256	-0.10685
1.10335	-0.0159	1.10307	-0.10971
1.10321	-0.01387	1.10294	-0.10712
1.10333	-0.0142	1.10286	-0.10713
1.10351	-0.01508	1.10331	-0.11034
1.1035	-0.01372	1.103	-0.10816
1.10375	-0.01352	1.10299	-0.10753
1.1038	-0.01361	1.10337	-0.10733
1.10404	-0.01188	1.10334	-0.10796
1.10398	-0.01389	1.10382	-0.10878
1.10401	-0.01405	1.10371	-0.10615
1.1042	-0.01171	1.10382	-0.10354
1.10441	-0.01209	1.10379	-0.10784
1.10431	-0.01458	1.10372	-0.10533
1.10462	-0.01122	1.10396	-0.10595
1.10463	-0.01241	1.10417	-0.1056
1.10465	-0.01343	1.10439	-0.10719
1.10493	-0.01258	1.10462	-0.10415
1.10482	-0.01111	1.10447	-0.10406
1.10492	-0.01279	1.10453	-0.10312
1.10508	-0.01022	1.10459	-0.1024
1.10534	-0.01055	1.10456	-0.10276
1.10526	-0.01338	1.10491	-0.10373
1.10542	-0.01053	1.10467	-0.10327
1.10543	-0.00875	1.10482	-0.1018
1.1055	-0.01126	1.10562	-0.10114
1.10561	-0.00935	1.10559	-0.1043
1.10579	-0.00954	1.10555	-0.10484
1.10598	-0.01049	1.10594	-0.10108
1.10602	-0.00915	1.10537	-0.10268
1.10609	-0.00749	1.10582	-0.10435
1.10609	-0.00939	1.10582	-0.10253
1.10639	-0.00926	1.10589	-0.09745
1.10659	-0.00649	1.10595	-0.10155
1.10652	-0.00885	1.10608	-0.10115
1.10665	-0.00868	1.10675	-0.10361
1.10667	-0.00704	1.10642	-0.09953
1.10682	-0.00786	1.1065	-0.10264
1.10678	-0.00695	1.10664	-0.099
1.1069	-0.00529	1.10673	-0.09878
1.10709	-0.00782	1.1065	-0.10146
1.1073	-0.0067	1.10675	-0.09619
1.10739	-0.00517	1.10706	-0.10037
1.1073	-0.0064	1.10664	-0.09495
1.10752	-0.00672	1.10721	-0.09549
1.10747	-0.00449	1.10744	-0.09697
1.10775	-0.00666	1.10759	-0.0951
1.10776	-0.0052	1.10757	-0.09752
1.10797	-0.00382	1.10763	-0.09264
1.10796	-0.0043	1.10762	-0.09668
1.10808	-0.00599	1.10733	-0.09375
1.10821	-0.00321	1.10756	-0.09786
1.10825	-0.00428	1.10793	-0.0941
1.1084	-0.0049	1.10825	-0.09353
1.10837	-0.00357	1.10817	-0.09112
1.10856	-0.0035	1.10876	-0.09248
1.10876	-0.00311	1.10795	-0.0927
1.10878	-0.00125	1.10814	-0.08908
1.10884	-0.00189	1.10867	-0.09234
1.10892	-0.00293	1.10879	-0.09517
1.10908	-0.000193731	1.10869	-0.09007
1.10908	0.000190642	1.10897	-0.09094
1.1093	-0.00233	1.10941	-0.08779
1.10944	-0.000293773	1.10877	-0.08796
1.10943	0.000540791	1.10894	-0.086
1.10961	-0.00138	1.10949	-0.08632
1.10964	0.000910684	1.1092	-0.08939
1.10973	0.000268965	1.10909	-0.08962
1.10987	-0.000735408	1.10982	-0.08525
1.10992	0.00195	1.10998	-0.08802
1.11012	0.00179	1.10964	-0.08795
1.11023	-0.000595875	1.11001	-0.08359
1.11028	0.00136	1.10994	-0.0867
1.11037	0.00194	1.10984	-0.0869
1.11047	0.000880079	1.11023	-0.08887
1.11049	0.00255	1.11012	-0.08457
1.11074	0.0035	1.11022	-0.08899
1.11071	0.00207	1.11035	-0.08621
1.11085	0.00423	1.11074	-0.08835
1.11095	0.00384	1.11098	-0.08783
1.11105	0.00348	1.11066	-0.08938
1.11121	0.00559	1.11067	-0.08654
1.11119	0.00632	1.11104	-0.08582
1.11135	0.00535	1.11137	-0.08678
1.11154	0.00589	1.1108	-0.08898
1.11162	0.00749	1.11095	-0.08796
1.11159	0.00503	1.11116	-0.08506
1.11178	0.00685	1.11156	-0.08485
1.11186	0.00815	1.11123	-0.08589
1.112	0.00529	1.11149	-0.08404
1.11204	0.0061	1.11162	-0.08572
1.11219	0.00656	1.11146	-0.08757
1.11221	0.00564	1.1121	-0.0848
1.11242	0.0067	1.11226	-0.08529
1.11243	0.00782	1.11185	-0.08461
1.11246	0.00552	1.11237	-0.08734
1.11255	0.00718	1.11233	-0.08387
1.11277	0.00924	1.11261	-0.08488
1.11286	0.00692	1.1123	-0.08293
1.11291	0.00725	1.11278	-0.08517
1.113	0.0084	1.11266	-0.08368
1.11323	0.0062	1.11285	-0.08175
1.11323	0.00755	1.11282	-0.08542
1.11336	0.0088	1.11281	-0.08535
1.11335	0.0064	1.11312	-0.08208
1.11352	0.00753	1.11323	-0.08113
1.11361	0.0099	1.11349	-0.08317
1.11371	0.00848	1.11357	-0.08106
1.11374	0.00641	1.11346	-0.08089
1.11387	0.00853	1.11359	-0.0831
1.1141	0.00909	1.11354	-0.08096
1.11418	0.00748	1.11381	-0.07967
1.11437	0.0101	1.11374	-0.08013
1.11445	0.00894	1.11399	-0.08265
1.11454	0.00768	1.11412	-0.0774
1.11454	0.00972	1.1142	-0.0817
1.11457	0.01028	1.11443	-0.07648
1.11481	0.00827	1.11457	-0.07527
1.1148	0.0093	1.11443	-0.07625
1.11496	0.01035	1.11456	-0.07604
1.11521	0.00731	1.11484	-0.07728
1.11509	0.00859	1.11491	-0.07372
1.11528	0.00916	1.11494	-0.07639
1.11542	0.00784	1.11486	-0.07281
1.1154	0.01046	1.11513	-0.07351
1.11557	0.00945	1.11521	-0.07554
1.11565	0.00779	1.1153	-0.07033
1.11576	0.00835	1.11542	-0.07606
1.11577	0.01161	1.11541	-0.07134
1.11604	0.00935	1.11554	-0.06956
1.11611	0.01143	1.11559	-0.07128
1.11619	0.01247	1.11613	-0.07203
1.11646	0.01052	1.11575	-0.06983
1.11637	0.0108	1.11595	-0.07034
1.11655	0.01341	1.11635	-0.06714
1.11654	0.01209	1.11636	-0.0715
1.11652	0.01079	1.11632	-0.07163
1.11678	0.01341	1.11636	-0.06685
1.11675	0.01345	1.11644	-0.07075
1.11693	0.01183	1.11657	-0.06966
1.11716	0.01337	1.11679	-0.06902
1.11727	0.01171	1.11672	-0.07033
1.1174	0.01084	1.11688	-0.06699
1.11742	0.01348	1.11708	-0.07124
1.11747	0.01305	1.1172	-0.0643
1.11754	0.01167	1.11721	-0.06874
1.11764	0.0129	1.11747	-0.06706
1.11792	0.01347	1.11747	-0.06933
1.11784	0.01211	1.11761	-0.06977
1.11803	0.01404	1.11774	-0.06446
1.11818	0.01407	1.11764	-0.06786
1.11819	0.01345	1.11808	-0.06867
1.11831	0.01517	1.11798	-0.06564
1.11828	0.01503	1.11832	-0.06676
1.11844	0.01347	1.1184	-0.06632
1.11866	0.01358	1.1182	-0.06964
1.11856	0.01446	1.11846	-0.06471
1.11889	0.01363	1.11846	-0.06618
1.11894	0.01453	1.11831	-0.0662
1.119	0.01621	1.11872	-0.06687
1.11911	0.01356	1.11886	-0.06512
1.11919	0.01483	1.11865	-0.06358
1.11931	0.01589	1.11862	-0.06467
1.11928	0.0143	1.11906	-0.06678
1.11947	0.01412	1.11901	-0.06497
1.11965	0.01788	1.11919	-0.06526
1.11958	0.01489	1.11928	-0.06712
1.11979	0.01556	1.11935	-0.06542
1.11984	0.01649	1.11958	-0.06418
1.12004	0.01414	1.11959	-0.06367
1.12004	0.01464	1.11964	-0.06514
1.1201	0.01608	1.12008	-0.06499
1.12019	0.01497	1.12011	-0.06173
1.12027	0.01525	1.12021	-0.06597
1.12039	0.01733	1.11998	-0.06283
1.12051	0.01558	1.12036	-0.05942
1.12064	0.01713	1.12037	-0.06481
1.12084	0.01637	1.12035	-0.06021
1.12093	0.01612	1.12052	-0.0623
1.12105	0.01454	1.12081	-0.06098
1.12111	0.01688	1.12072	-0.06309
1.12118	0.0146	1.1207	-0.06254
1.12127	0.01423	1.12131	-0.06443
1.12132	0.01716	1.12121	-0.06073
1.12144	0.01582	1.12121	-0.06221
1.12163	0.01474	1.12148	-0.06309
1.12176	0.01615	1.12129	-0.06294
1.12178	0.01558	1.12117	-0.06048
1.12186	0.01431	1.1213	-0.06277
1.12193	0.01533	1.12186	-0.06269
1.12209	0.01679	1.12144	-0.06181
1.12211	0.01534	1.12231	-0.06538
1.12219	0.01712	1.12186	-0.0636
1.12238	0.01699	1.12214	-0.05914
1.12251	0.01456	1.12206	-0.06159
1.12255	0.01834	1.12209	-0.0611
1.12263	0.01726	1.12228	-0.06089
1.12278	0.01523	1.12225	-0.05637
1.12297	0.01797	1.12297	-0.06065
1.12292	0.01821	1.12261	-0.06228
1.12313	0.01555	1.12289	-0.05874
1.12321	0.0187	1.12267	-0.05889
1.12332	0.01873	1.12315	-0.06206
1.12333	0.01682	1.12312	-0.06038
1.12343	0.01757	1.12311	-0.0595
1.12358	0.01908	1.12362	-0.06127
1.1236	0.0174	1.12298	-0.05743
1.12383	0.01855	1.12368	-0.05902
1.12393	0.01978	1.12361	-0.0563
1.12391	0.01642	1.12364	-0.05785
1.12413	0.0179	1.12365	-0.05598
1.1242	0.01969	1.12375	-0.05688
1.1242	0.01556	1.12409	-0.05798
1.12434	0.01647	1.12435	-0.05831
1.12449	0.0186	1.12411	-0.05449
1.12455	0.01772	1.12434	-0.05378
1.12467	0.01728	1.12449	-0.05587
1.12479	0.01892	1.12452	-0.05589
1.12482	0.01866	1.12403	-0.05137
1.12492	0.01747	1.12454	-0.05443
1.12514	0.02114	1.12437	-0.0551
1.12532	0.0191	1.12498	-0.0568
1.12531	0.01953	1.12487	-0.05271
1.1253	0.02089	1.12502	-0.0527
1.12541	0.02055	1.1252	-0.05756
1.12551	0.01951	1.12523	-0.05334
1.12564	0.02071	1.12536	-0.05089
1.1257	0.02027	1.1256	-0.05431
1.12593	0.01902	1.12586	-0.05268
1.12594	0.02025	1.12573	-0.05233
1.12611	0.02108	1.12576	-0.05207
1.12622	0.01967	1.12608	-0.0524
1.12622	0.02075	1.12608	-0.04983
1.1264	0.02143	1.12635	-0.04968
1.12648	0.02056	1.12625	-0.05207
1.12666	0.02165	1.12594	-0.04915
1.12663	0.02383	1.12631	-0.05026
1.12685	0.02096	1.12655	-0.04901
1.12696	0.02301	1.12646	-0.05088
1.12712	0.02461	1.12698	-0.05064
1.12709	0.02058	1.12675	-0.04761
1.12719	0.02438	1.12675	-0.04707
1.12724	0.02417	1.12675	-0.05057
1.12731	0.02276	1.12703	-0.04588
1.12738	0.02324	1.12709	-0.04936
1.12756	0.02417	1.12719	-0.04639
1.12768	0.02218	1.12732	-0.04808
1.12777	0.02339	1.12752	-0.04907
1.12782	0.0252	1.12709	-0.04361
1.12792	0.02331	1.12741	-0.04652
1.12807	0.0237	1.12776	-0.049
1.12807	0.02466	1.12758	-0.04467
1.12817	0.02369	1.12795	-0.04766
1.12839	0.02373	1.1279	-0.04836
1.12847	0.02559	1.1283	-0.04508
1.12847	0.02224	1.12818	-0.04224
1.1288	0.02448	1.12832	-0.04806
1.12872	0.02656	1.12871	-0.0455
1.12903	0.0247	1.12853	-0.04359
1.12899	0.0243	1.12882	-0.04748
1.12896	0.02486	1.12887	-0.05006
1.12899	0.02555	1.12923	-0.04356
1.12925	0.0254	1.12864	-0.04504
1.12947	0.02555	1.12908	-0.04778
1.12951	0.02371	1.12935	-0.04802
1.12954	0.02279	1.12914	-0.04726
1.1297	0.02492	1.12932	-0.05037
1.12986	0.02361	1.12942	-0.04666
1.1298	0.02258	1.12942	-0.0467
1.13004	0.0239	1.12949	-0.04645
1.12989	0.02535	1.1298	-0.05104
1.13011	0.02387	1.12991	-0.04788
1.13042	0.02475	1.13	-0.04469
1.13017	0.02625	1.13018	-0.04518
1.13044	0.02364	1.13013	-0.04624
1.1305	0.02562	1.13041	-0.04642
1.13067	0.02624	1.13037	-0.04452
1.13077	0.02551	1.13054	-0.04855
1.13098	0.02672	1.13063	-0.04958
1.13105	0.02759	1.1307	-0.04879
1.13102	0.02512	1.13083	-0.05012
1.13121	0.02638	1.13102	-0.04971
1.13136	0.02636	1.13102	-0.0495
1.1314	0.02538	1.13109	-0.04565
1.13148	0.02587	1.13124	-0.04673
1.13155	0.02654	1.13126	-0.04661
1.13167	0.02666	1.13149	-0.04591
1.13174	0.02419	1.13145	-0.04773
1.13188	0.02717	1.13159	-0.04841
1.13204	0.0246	1.13167	-0.04506
1.13205	0.02483	1.13163	-0.04288
1.13202	0.02745	1.13186	-0.04284
1.13221	0.02602	1.13193	-0.04339
1.1325	0.02589	1.13227	-0.04283
1.13244	0.02918	1.132	-0.04128
1.1325	0.02616	1.13238	-0.04337
1.13264	0.02508	1.13243	-0.04034
1.13281	0.02662	1.13243	-0.04323
1.13295	0.02792	1.13261	-0.03837
1.13292	0.02534	1.13252	-0.04333
1.13313	0.02772	1.13281	-0.04252
1.13326	0.02708	1.13279	-0.03928
1.1332	0.0257	1.1332	-0.04288
1.13349	0.02727	1.13278	-0.03674
1.13368	0.02761	1.13324	-0.04031
1.13367	0.0268	1.13362	-0.03829
1.13358	0.02827	1.1334	-0.03793
1.13373	0.02903	1.13355	-0.04016
1.13381	0.02689	1.13368	-0.03636
1.13405	0.02846	1.13343	-0.04517
1.13393	0.02939	1.13366	-0.04303
1.13428	0.02709	1.13389	-0.04144
1.13432	0.02715	1.13391	-0.04237
1.13433	0.03055	1.1343	-0.0417
1.13457	0.02784	1.13401	-0.04111
1.13454	0.02908	1.13423	-0.04083
1.13475	0.02938	1.13423	-0.04183
1.13482	0.02802	1.13434	-0.04218
1.13488	0.0267	1.13427	-0.0406
1.13489	0.03049	1.13445	-0.04114
1.13504	0.02924	1.13488	-0.04152
1.1353	0.02789	1.1349	-0.04101
1.13521	0.03032	1.13486	-0.03986
1.13543	0.03012	1.13485	-0.04083
1.13547	0.0286	1.13524	-0.04074
1.1356	0.03019	1.13536	-0.03953
1.13574	0.02889	1.13565	-0.0391
1.13584	0.0284	1.13539	-0.03963
1.13597	0.03013	1.13546	-0.0395
1.13594	0.03175	1.13579	-0.03891
1.13606	0.02929	1.13567	-0.03916
1.13613	0.03018	1.13535	-0.0393
1.13634	0.03095	1.13605	-0.03836
1.13642	0.02969	1.13594	-0.03851
1.13642	0.03141	1.13626	-0.03944
1.1366	0.03156	1.13582	-0.03901
1.13677	0.02955	1.13634	-0.03804
1.13679	0.0304	1.13622	-0.038
1.13692	0.03142	1.13648	-0.03894
1.13702	0.03068	1.13686	-0.03814
1.13715	0.03081	1.13663	-0.03728
1.13712	0.0334	1.13721	-0.03754
1.13723	0.03229	1.1371	-0.03774
1.13733	0.03077	1.137	-0.0364
1.13752	0.03459	1.13719	-0.03674
1.13763	0.03169	1.13742	-0.03768
1.1377	0.03136	1.13735	-0.03578
1.13768	0.03337	1.13759	-0.03523
1.13794	0.03288	1.13811	-0.03683
1.13804	0.03127	1.13791	-0.03711
1.13807	0.03363	1.13757	-0.03504
1.13821	0.03286	1.13742	-0.03538
1.13828	0.03126	1.13774	-0.03725
1.13837	0.03397	1.13816	-0.03652
1.13841	0.03416	1.138	-0.03405
1.13856	0.03246	1.13798	-0.03541
1.13869	0.03369	1.13824	-0.035
1.13874	0.03477	1.13865	-0.03347
1.13881	0.03254	1.13871	-0.03393
1.13893	0.03368	1.13876	-0.03496
1.13906	0.03551	1.13865	-0.03376
1.13922	0.03404	1.13871	-0.03364
1.13929	0.0331	1.13918	-0.03407
1.13932	0.03582	1.13947	-0.03434
1.1395	0.03342	1.13947	-0.03347
1.13955	0.03334	1.13928	-0.03241
1.13963	0.03705	1.13928	-0.0338
1.13972	0.03413	1.13958	-0.03389
1.13984	0.03497	1.13967	-0.03338
1.13991	0.03663	1.13977	-0.03262
1.1401	0.03419	1.14018	-0.03423
1.14019	0.03414	1.13985	-0.0329
1.14016	0.03586	1.14	-0.03191
1.14042	0.03209	1.14041	-0.03394
1.14041	0.03235	1.14041	-0.03414
1.14053	0.03528	1.14042	-0.03345
1.14074	0.0333	1.14052	-0.03142
1.14078	0.0342	1.14054	-0.03466
1.14092	0.03487	1.14067	-0.03299
1.14095	0.03452	1.14091	-0.03229
1.14105	0.0339	1.14076	-0.03324
1.14118	0.03591	1.14078	-0.03427
1.14124	0.03466	1.1409	-0.03196
1.14126	0.03391	1.14111	-0.03246
1.14142	0.03487	1.14106	-0.03359
1.14157	0.03704	1.14136	-0.03407
1.14158	0.03448	1.14139	-0.03178
1.14184	0.03624	1.14148	-0.03234
1.14177	0.03714	1.14159	-0.03414
1.14192	0.03353	1.14178	-0.03299
1.14216	0.03554	1.14175	-0.03205
1.14208	0.03562	1.14212	-0.03284
1.14212	0.03304	1.14178	-0.03348
1.14223	0.03548	1.14205	-0.03233
1.14241	0.03548	1.14247	-0.03221
1.14252	0.03437	1.14215	-0.03344
1.14267	0.03553	1.14234	-0.03294
1.14282	0.03519	1.14248	-0.0311
1.14296	0.03331	1.14263	-0.03193
1.14299	0.03392	1.14274	-0.03318
1.14307	0.03579	1.14277	-0.03182
1.14314	0.03333	1.14272	-0.03071
1.14344	0.03211	1.14304	-0.03242
1.14351	0.03552	1.14321	-0.03255
1.14356	0.03308	1.14323	-0.03106
1.14378	0.03268	1.1434	-0.03041
1.14375	0.03644	1.14336	-0.03194
1.14384	0.03405	1.1435	-0.03083
1.14386	0.03351	1.1436	-0.02971
1.14404	0.03482	1.14355	-0.03018
1.14406	0.03495	1.14391	-0.03086
1.1441	0.03261	1.14376	-0.03057
1.14431	0.03639	1.14386	-0.02882
1.14424	0.03387	1.14395	-0.03034
1.14443	0.03303	1.1443	-0.03013
1.14463	0.03719	1.14428	-0.0285
1.14476	0.03415	1.14442	-0.02819
1.14476	0.03313	1.1444	-0.02921
1.14482	0.03521	1.1444	-0.0276
1.14498	0.03603	1.14484	-0.02659
1.14511	0.03164	1.14468	-0.02822
1.14522	0.03461	1.14485	-0.02803
1.14526	0.03467	1.14496	-0.02687
1.14548	0.03256	1.14507	-0.02741
1.14565	0.03488	1.14522	-0.02684
1.14555	0.03467	1.14516	-0.0272
1.14571	0.03256	1.14531	-0.02505
1.14586	0.03481	1.14536	-0.02608
1.14571	0.03567	1.14544	-0.02669
1.14585	0.03401	1.14549	-0.02506
1.14597	0.03495	1.14588	-0.02511
1.14623	0.03499	1.146	-0.02592
1.14626	0.0336	1.14577	-0.02632
1.14647	0.03444	1.14601	-0.0244
1.14651	0.03636	1.14637	-0.02449
1.14666	0.03366	1.1463	-0.0249
1.14668	0.03307	1.1466	-0.02505
1.14673	0.03664	1.14629	-0.02309
1.14688	0.03471	1.1466	-0.02439
1.14708	0.03258	1.1466	-0.0244
1.14715	0.03644	1.1468	-0.0229
1.14711	0.0349	1.14695	-0.02268
1.14731	0.0343	1.14715	-0.02437
1.14722	0.03545	1.14669	-0.02314
1.14751	0.03413	1.1471	-0.02157
1.14754	0.03337	1.14726	-0.02044
1.14764	0.03749	1.14742	-0.02333
1.14772	0.03486	1.14719	-0.02315
1.14795	0.03399	1.14796	-0.02139
1.1479	0.03732	1.14765	-0.02135
1.14799	0.0366	1.14798	-0.02292
1.14815	0.03404	1.14787	-0.02078
1.14811	0.0362	1.1481	-0.02105
1.14843	0.03736	1.14843	-0.02102
1.14849	0.03437	1.14792	-0.02193
1.14859	0.03693	1.1485	-0.01976
1.14879	0.03672	1.14831	-0.01975
1.14871	0.03332	1.1485	-0.02079
1.14885	0.03593	1.1486	-0.02074
1.14895	0.03706	1.14845	-0.01952
1.14921	0.03519	1.14887	-0.02086
1.1492	0.03729	1.14899	-0.02102
1.14917	0.03769	1.14897	-0.01919
1.14946	0.0359	1.14907	-0.0199
1.14924	0.03638	1.1495	-0.01981
1.14962	0.03814	1.14937	-0.02037
1.14963	0.03607	1.14916	-0.01828
1.14963	0.03512	1.14932	-0.01853
1.14991	0.03688	1.14951	-0.01959
1.1498	0.03732	1.14974	-0.02012
1.15001	0.03703	1.14962	-0.01809
1.1501	0.03942	1.14999	-0.01851
1.15009	0.0364	1.14982	-0.01994
1.15045	0.0355	1.15014	-0.01865
1.1505	0.0397	1.15051	-0.01681
1.15073	0.0374	1.15028	-0.01825
1.15076	0.03716	1.1502	-0.01902
1.15066	0.03999	1.15053	-0.01822
1.15084	0.03877	1.15033	-0.0176
1.15095	0.03733	1.15015	-0.01805
1.15101	0.0406	1.15039	-0.01776
1.15123	0.03849	1.15072	-0.01725
1.15132	0.03687	1.1512	-0.01747
1.15125	0.03862	1.15135	-0.01765
1.15145	0.03846	1.15089	-0.01689
1.15149	0.03405	1.15118	-0.0166
1.15151	0.03851	1.15095	-0.01622
1.15183	0.03797	1.1517	-0.01802
1.15176	0.0365	1.15138	-0.01608
1.15209	0.03746	1.15168	-0.01659
1.15186	0.03875	1.15189	-0.01731
1.15207	0.03671	1.15173	-0.01777
1.15217	0.03574	1.15226	-0.01546
1.15238	0.04016	1.152	-0.01572
1.15254	0.03713	1.15205	-0.01747
1.15258	0.03775	1.15198	-0.01611
1.15269	0.03937	1.15236	-0.01537
1.15282	0.03698	1.15243	-0.01618
1.15279	0.03752	1.1526	-0.01687
1.15287	0.03889	1.15273	-0.01552
1.15304	0.03744	1.15282	-0.01474
1.15327	0.03638	1.15281	-0.01508
1.15326	0.03899	1.15258	-0.01547
1.15333	0.0367	1.15267	-0.01415
1.15337	0.03639	1.15316	-0.01441
1.15347	0.03795	1.15325	-0.01547
1.15363	0.03679	1.15362	-0.01509
1.15376	0.03716	1.15341	-0.01435
1.15373	0.03844	1.15355	-0.01422
1.15406	0.0374	1.15411	-0.01557
1.15408	0.03651	1.15384	-0.01492
1.15412	0.03787	1.15392	-0.01326
1.15417	0.03862	1.15373	-0.01393
1.15425	0.03665	1.15367	-0.01488
1.15437	0.0392	1.15428	-0.01353
1.15455	0.03862	1.1543	-0.01304
1.15457	0.03459	1.15397	-0.01437
1.15469	0.03829	1.15462	-0.01436
1.15489	0.03674	1.15457	-0.01233
1.15499	0.03631	1.15472	-0.01367
1.15496	0.03675	1.15466	-0.01381
1.15511	0.03746	1.15512	-0.01371
1.15519	0.03524	1.15513	-0.01303
1.15536	0.0384	1.15516	-0.01331
1.15553	0.03868	1.15533	-0.01346
1.15555	0.03673	1.15536	-0.01137
1.15569	0.03735	1.15555	-0.01253
1.15575	0.03952	1.15567	-0.01394
1.15593	0.03671	1.15552	-0.01406
1.1559	0.03632	1.15574	-0.01149
1.15601	0.03794	1.15576	-0.01128
1.15604	0.0347	1.15596	-0.01317
1.15623	0.03783	1.15587	-0.01233
1.15636	0.0391	1.15598	-0.01171
1.15646	0.03613	1.15594	-0.0132
1.15656	0.03664	1.15639	-0.01231
1.15669	0.03767	1.15624	-0.01212
1.15671	0.03617	1.15658	-0.01118
1.15686	0.03675	1.1564	-0.01293
1.15688	0.03797	1.15668	-0.01266
1.15706	0.03575	1.15677	-0.01045
1.15723	0.03564	1.15682	-0.01121
1.15721	0.03886	1.15679	-0.012
1.15734	0.03594	1.15736	-0.01196
1.15748	0.03434	1.15763	-0.00997
1.15751	0.03821	1.15706	-0.01202
1.1577	0.03642	1.15766	-0.01106
1.15774	0.03761	1.15739	-0.00965
1.15789	0.03889	1.15742	-0.01029
1.15794	0.03748	1.15759	-0.0111
1.15818	0.03641	1.15782	-0.01104
1.15822	0.03717	1.15768	-0.00966
1.15819	0.0374	1.15774	-0.00939
1.15829	0.03667	1.15782	-0.01098
1.15843	0.03913	1.15807	-0.00983
1.1586	0.03772	1.15828	-0.00888
1.15865	0.03503	1.15823	-0.00976
1.15881	0.0375	1.15864	-0.01072
1.15882	0.038	1.15863	-0.00934
1.15889	0.03483	1.15903	-0.00918
1.15913	0.03825	1.15873	-0.01086
1.1591	0.03896	1.15873	-0.01007
1.15924	0.03578	1.15877	-0.00948
1.15931	0.03859	1.15952	-0.00893
1.15941	0.0398	1.15916	-0.00897
1.15958	0.03585	1.15919	-0.0091
1.15966	0.03781	1.15917	-0.00869
1.15978	0.03793	1.15948	-0.00927
1.1599	0.03636	1.15956	-0.0101
1.16004	0.0376	1.15957	-0.00929
1.16018	0.03843	1.15988	-0.00747
1.16013	0.03644	1.16002	-0.00885
1.16028	0.0359	1.16	-0.00958
1.16031	0.0395	1.16011	-0.00749
1.16046	0.03798	1.16016	-0.00798
1.16045	0.03753	1.16041	-0.0091
1.16067	0.04021	1.1606	-0.00873
1.16077	0.03767	1.1605	-0.00728
1.16081	0.03878	1.16062	-0.00867
1.16093	0.04069	1.16033	-0.00864
1.16121	0.0384	1.16087	-0.0076
1.16114	0.03725	1.16058	-0.00677
1.16117	0.04085	1.16097	-0.00915
1.16139	0.03966	1.16098	-0.00803
1.16149	0.03843	1.16107	-0.00669
1.16144	0.04043	1.16124	-0.00803
1.16161	0.03939	1.16123	-0.0089
1.16179	0.03791	1.16182	-0.00848
1.16197	0.03979	1.1616	-0.00605
1.16198	0.0401	1.16159	-0.00818
1.16204	0.03875	1.16184	-0.00935
1.16216	0.04074	1.16154	-0.00777
1.16232	0.04019	1.16208	-0.00756
1.16234	0.03982	1.16178	-0.00899
1.16254	0.04259	1.16216	-0.00911
1.16257	0.04124	1.16212	-0.00805
1.16262	0.03924	1.16241	-0.00757
1.16269	0.04121	1.16229	-0.00948
1.16287	0.0424	1.16256	-0.00822
1.16289	0.03964	1.1628	-0.00782
1.16305	0.03953	1.163	-0.00803
1.16307	0.0409	1.16289	-0.00971
1.16313	0.03885	1.16291	-0.00822
1.1634	0.0386	1.16309	-0.00711
1.16337	0.0409	1.16289	-0.00884
1.16341	0.03861	1.1632	-0.00821
1.16364	0.03811	1.16333	-0.00646
1.16379	0.04095	1.16338	-0.00819
1.16387	0.04042	1.1635	-0.00939
1.164	0.03941	1.16372	-0.0081
1.16406	0.04277	1.16387	-0.00727
1.1642	0.03982	1.16379	-0.00845
1.16425	0.03971	1.16392	-0.00883
1.16441	0.0428	1.16404	-0.00772
1.16453	0.04139	1.16403	-0.00794
1.16451	0.04038	1.16432	-0.00855
1.16462	0.04282	1.16443	-0.00821
1.16474	0.04131	1.16451	-0.00737
1.16485	0.0391	1.16463	-0.00787
1.16491	0.04319	1.16452	-0.00884
1.16513	0.04315	1.16479	-0.008
1.16515	0.03968	1.16474	-0.00724
1.16522	0.04286	1.16478	-0.00928
1.16536	0.04271	1.1651	-0.00834
1.16549	0.03954	1.16519	-0.00785
1.1657	0.0421	1.16527	-0.00842
1.16582	0.0421	1.1654	-0.00915
1.16582	0.04001	1.16552	-0.00792
1.16585	0.04262	1.16553	-0.00779
1.16592	0.04221	1.16571	-0.00736
1.16601	0.04009	1.16577	-0.00899
1.16612	0.04161	1.16586	-0.00756
1.16646	0.04175	1.16594	-0.00763
1.16653	0.03964	1.16601	-0.0085
1.16649	0.04125	1.1661	-0.00866
1.16666	0.04361	1.16628	-0.00688
1.16658	0.04085	1.1664	-0.0062
1.16682	0.04288	1.16645	-0.00797
1.16693	0.04381	1.16635	-0.00664
1.16693	0.04178	1.1666	-0.00581
1.16701	0.04201	1.1667	-0.00617
1.16718	0.04418	1.16685	-0.00687
1.16718	0.04267	1.16692	-0.00579
1.16746	0.04202	1.16718	-0.005
1.16745	0.0442	1.16686	-0.00624
1.16765	0.04307	1.16702	-0.00617
1.16756	0.0432	1.16747	-0.00362
1.16769	0.04632	1.16751	-0.00372
1.16793	0.04303	1.16743	-0.00497
1.16797	0.04454	1.16773	-0.00337
1.16804	0.04647	1.16779	-0.00303
1.16803	0.04431	1.16795	-0.00356
1.16824	0.04437	1.16809	-0.00472
1.16828	0.04722	1.16767	-0.00233
1.16851	0.04594	1.16803	-0.0014
1.16861	0.0448	1.1679	-0.00366
1.16867	0.04632	1.16836	-0.00267
1.16881	0.04607	1.16883	-0.00159
1.16885	0.04503	1.16855	-0.0032
1.16897	0.0475	1.1688	-0.00338
1.16899	0.04718	1.16896	-0.00213
1.16919	0.04463	1.16892	-0.000433964
1.16916	0.04626	1.16913	-0.00286
1.16938	0.04697	1.16912	-0.00215
1.16942	0.04374	1.16915	-0.000202945
1.16956	0.04763	1.16943	-0.000715663
1.16964	0.0464	1.16943	-0.00258
1.16986	0.0433	1.16892	-0.00138
1.16984	0.04598	1.16926	-0.000892053
1.16993	0.04644	1.16951	-0.00187
1.17003	0.04437	1.16968	-0.00218
1.17012	0.04688	1.16982	-0.00118
1.17035	0.04673	1.16983	-0.000916076
1.17032	0.04458	1.17008	-0.00289
1.17045	0.04619	1.16981	-0.002
1.17055	0.04742	1.17015	-0.000813072
1.17058	0.04511	1.17017	-0.00119
1.17072	0.04745	1.17053	-0.00238
1.17084	0.04891	1.17052	-0.000864739
1.17089	0.04461	1.17053	-0.000560663
1.17108	0.04688	1.17077	-0.00188
1.17123	0.04843	1.17067	-0.0016
1.17125	0.04559	1.17094	-0.000498465
1.17124	0.04754	1.17088	-0.000412245
1.17147	0.04811	1.17126	-0.00178
1.17158	0.04521	1.17118	-0.00123
1.17168	0.04765	1.17126	0.000986374
1.17172	0.04701	1.1714	-0.00125
1.17176	0.04507	1.17135	-0.00169
1.17201	0.04465	1.17173	-0.000734421
1.172	0.0484	1.17152	-0.000139432
1.17213	0.04441	1.17174	-0.00056165
1.17232	0.04427	1.17183	-0.000716321
1.17227	0.04758	1.17214	0.00129
1.17238	0.04498	1.17202	-0.000279623
1.17241	0.04551	1.17231	-0.00115
1.1727	0.04649	1.17283	0.0005556
1.17271	0.04506	1.17244	0.00171
1.17286	0.04394	1.17265	-0.000424421
1.17307	0.04699	1.17248	0.000520058
1.17298	0.04393	1.17282	0.00213
1.17313	0.04455	1.173	0.00181
1.17317	0.04636	1.17292	0.000470695
1.17343	0.04317	1.17298	0.0021
1.17332	0.04347	1.17313	0.00208
1.1735	0.04553	1.17328	0.00111
1.17367	0.0444	1.17334	0.000514135
1.17387	0.04411	1.17332	0.00301
1.17385	0.04704	1.17355	0.00228
1.17377	0.0451	1.1736	0.00107
1.17395	0.0425	1.17381	0.00123
1.1742	0.04547	1.17392	0.00365
1.17422	0.04474	1.17388	0.00237
1.17434	0.0438	1.17393	0.0023
1.17453	0.04564	1.17408	0.0044
1.17454	0.04443	1.17446	0.0054
1.1745	0.04198	1.17436	0.00347
1.17486	0.04472	1.17441	0.00177
1.17491	0.04529	1.17468	0.00446
1.17514	0.04355	1.17469	0.00445
1.17498	0.04621	1.17468	0.00196
1.17505	0.04649	1.17481	0.00372
1.17517	0.04329	1.17494	0.00501
1.17542	0.04524	1.17537	0.00448
1.17545	0.04597	1.17517	0.0032
1.17553	0.04424	1.17526	0.00518
1.1756	0.04671	1.17558	0.00571
1.17595	0.04632	1.17529	0.00314
1.17574	0.04392	1.17534	0.00312
1.1759	0.04632	1.17569	0.00542
1.17592	0.04712	1.17583	0.00581
1.17608	0.04409	1.17586	0.00388
1.17627	0.04476	1.17578	0.00385
1.17635	0.04634	1.17627	0.00536
1.17635	0.04384	1.17593	0.00415
1.17665	0.04513	1.17641	0.00272
1.1767	0.04556	1.17634	0.00466
1.17664	0.0425	1.17667	0.00465
1.17697	0.04535	1.17646	0.0031
1.17705	0.04669	1.17663	0.00432
1.17694	0.04313	1.17685	0.00509
1.17714	0.04304	1.17681	0.00384
1.1774	0.04533	1.1771	0.00345
1.17736	0.04339	1.17698	0.00471
1.17741	0.04348	1.17683	0.00648
1.17757	0.0469	1.17707	0.00401
1.17761	0.04263	1.17707	0.005
1.17757	0.04299	1.17714	0.00569
1.17789	0.0458	1.17758	0.00571
1.178	0.0428	1.17783	0.00457
1.17793	0.04191	1.17782	0.00524
1.17802	0.04633	1.17783	0.00658
1.17829	0.0437	1.17774	0.00436
1.17827	0.04201	1.17781	0.00564
1.17845	0.04535	1.17822	0.00623
1.17849	0.04251	1.17835	0.00624
1.17858	0.04077	1.1787	0.00497
1.17884	0.04382	1.17821	0.00603
1.17883	0.04233	1.17845	0.00641
1.17898	0.04234	1.17835	0.00665
1.17901	0.04634	1.17882	0.00535
1.17919	0.04241	1.17879	0.0062
1.17924	0.04135	1.17939	0.00688
1.17932	0.04435	1.17895	0.00577
1.1794	0.0422	1.17889	0.00591
1.17945	0.04149	1.17929	0.00696
1.17966	0.04439	1.17953	0.00664
1.17974	0.0448	1.17948	0.00564
1.17985	0.04164	1.17965	0.0063
1.17998	0.04464	1.17959	0.0067
1.17996	0.04514	1.17959	0.00594
1.1801	0.04255	1.17985	0.00564
1.18028	0.04428	1.18023	0.00759
1.18043	0.04479	1.17981	0.00782
1.18037	0.04281	1.18012	0.00561
1.18054	0.04344	1.18057	0.00654
1.18058	0.04439	1.18007	0.00752
1.18079	0.04163	1.18055	0.00592
1.18085	0.04213	1.18052	0.00537
1.18096	0.0441	1.18072	0.00791
1.18103	0.04067	1.18073	0.00678
1.18111	0.04403	1.18072	0.00524
1.18125	0.04417	1.18094	0.00636
1.1814	0.0416	1.18132	0.00789
1.18139	0.04342	1.18103	0.00618
1.18152	0.04431	1.18109	0.00464
1.18165	0.04022	1.18136	0.00763
1.18182	0.04276	1.18139	0.00681
1.18186	0.0444	1.18175	0.00464
1.18202	0.04208	1.18136	0.00588
1.18206	0.04369	1.18179	0.00798
1.18225	0.04462	1.18195	0.00574
1.18239	0.04183	1.18176	0.00442
1.18236	0.04351	1.18192	0.00681
1.18245	0.04652	1.18203	0.00648
1.18251	0.04489	1.18205	0.00508
1.18268	0.04461	1.18236	0.0045
1.18284	0.04662	1.1824	0.00739
1.18295	0.04466	1.18261	0.00685
1.18302	0.04375	1.18256	0.00393
1.18306	0.04703	1.18254	0.00536
1.18323	0.04449	1.18276	0.00739
1.18323	0.04456	1.18301	0.00557
1.18335	0.0469	1.18312	0.00576
1.18346	0.04615	1.18326	0.00567
1.18357	0.04433	1.18319	0.00683
1.18365	0.04803	1.1835	0.00303
1.18382	0.04626	1.18332	0.00512
1.18387	0.04522	1.18359	0.00694
1.1838	0.04913	1.18371	0.00527
1.18412	0.04658	1.1837	0.00561
1.18414	0.04483	1.18374	0.00523
1.18424	0.0479	1.18416	0.00615
1.18444	0.04726	1.1841	0.00454
1.18435	0.04554	1.18428	0.00506
1.1847	0.04853	1.18409	0.00647
1.18467	0.04658	1.1844	0.00468
1.18484	0.04608	1.18441	0.00489
1.1849	0.04886	1.18457	0.00705
1.18505	0.04896	1.18481	0.00768
1.18496	0.04572	1.18477	0.00498
1.18512	0.04787	1.18482	0.00483
1.18515	0.04826	1.18504	0.00598
1.18529	0.04456	1.18507	0.00784
1.18537	0.0488	1.18509	0.0054
1.18537	0.0485	1.18511	0.00612
1.18577	0.04595	1.18536	0.00734
1.18572	0.04919	1.18541	0.00679
1.18582	0.04794	1.18548	0.00516
1.18601	0.04631	1.1857	0.00785
1.18599	0.04799	1.18568	0.007
1.18615	0.04856	1.18578	0.00487
1.18634	0.04544	1.18604	0.00574
1.18633	0.04946	1.18609	0.00699
1.1863	0.05001	1.18635	0.00845
1.18657	0.04651	1.18625	0.00644
1.18654	0.04775	1.18654	0.0065
1.18662	0.05018	1.1867	0.00896
1.18683	0.04635	1.18666	0.00812
1.18696	0.04811	1.18663	0.00704
1.18708	0.05056	1.18681	0.01043
1.18703	0.04645	1.18673	0.00873
1.18713	0.04577	1.18726	0.00825
1.18735	0.04819	1.18713	0.00805
1.18751	0.04667	1.18741	0.01041
1.18762	0.04562	1.18716	0.00969
1.18768	0.04932	1.1872	0.00938
1.18782	0.04803	1.18766	0.00947
1.18801	0.04663	1.18767	0.01022
1.18789	0.05061	1.18789	0.00847
1.18811	0.04786	1.18782	0.00918
1.18815	0.04753	1.18779	0.01024
1.18832	0.04964	1.18805	0.01144
1.18835	0.04667	1.18798	0.01008
1.18852	0.0467	1.18804	0.00959
1.18861	0.04967	1.18813	0.01215
1.1887	0.04785	1.18848	0.01002
1.18852	0.04716	1.18869	0.00949
1.18885	0.04992	1.18866	0.01213
1.18911	0.04844	1.18868	0.01165
1.189	0.04586	1.1886	0.00956
1.18914	0.0504	1.18931	0.0111
1.1894	0.04907	1.18898	0.01344
1.18928	0.04851	1.18904	0.01188
1.18945	0.05097	1.18886	0.01196
1.18944	0.0496	1.1895	0.01271
1.18958	0.04887	1.18946	0.01434
1.18979	0.05155	1.1895	0.01306
1.18972	0.05087	1.18946	0.01112
1.19006	0.0491	1.18959	0.0133
1.19002	0.05315	1.18963	0.0128
1.19019	0.05024	1.18993	0.01076
1.19032	0.04844	1.1903	0.01264
1.1904	0.05157	1.19007	0.01418
1.19041	0.05288	1.19006	0.01188
1.19065	0.04958	1.19022	0.01158
1.19066	0.05173	1.19039	0.0141
1.19079	0.05237	1.19056	0.01352
1.19094	0.04946	1.19064	0.01148
1.19096	0.05169	1.19043	0.01123
1.19102	0.05161	1.19094	0.01308
1.19107	0.05039	1.19088	0.01311
1.19125	0.05047	1.1909	0.01249
1.19138	0.05252	1.19108	0.01365
1.19143	0.0497	1.19133	0.01373
1.19162	0.05283	1.19111	0.01255
1.19158	0.05273	1.19148	0.01212
1.19172	0.05109	1.1916	0.01415
1.19185	0.05171	1.19129	0.01412
1.19194	0.05423	1.19158	0.01176
1.19205	0.05115	1.19129	0.0127
1.19204	0.05227	1.1915	0.01433
1.19218	0.05277	1.19188	0.01283
1.19231	0.04946	1.19224	0.01251
1.19247	0.05319	1.19216	0.01568
1.19256	0.05336	1.19225	0.01372
1.19268	0.05037	1.19245	0.0104
1.19275	0.05146	1.19245	0.01279
1.1929	0.05431	1.19265	0.01415
1.19292	0.05211	1.19264	0.01393
1.19297	0.05105	1.19254	0.01219
1.19311	0.05548	1.19298	0.0127
1.19322	0.05189	1.1932	0.01537
1.1933	0.05237	1.1931	0.01375
1.19346	0.05492	1.19315	0.01406
1.19341	0.051	1.19322	0.01447
1.19367	0.05075	1.19345	0.01523
1.19379	0.0533	1.19342	0.01342
1.19384	0.05124	1.19329	0.01406
1.19392	0.04882	1.19358	0.0157
1.19396	0.05284	1.19384	0.01392
1.19406	0.05152	1.19417	0.01377
1.19412	0.04955	1.19402	0.01452
1.19429	0.05234	1.19407	0.01561
1.19443	0.05169	1.19422	0.0133
1.19456	0.04896	1.19437	0.01415
1.19449	0.05284	1.19426	0.01561
1.19477	0.0523	1.19425	0.01648
1.19484	0.0483	1.19489	0.01442
1.19492	0.05179	1.19462	0.01536
1.19504	0.05009	1.19441	0.01591
1.19531	0.04782	1.19498	0.01629
1.19518	0.05103	1.19495	0.01245
1.19545	0.05239	1.19485	0.01572
1.19536	0.04824	1.19523	0.01624
1.19558	0.05203	1.19548	0.01549
1.1957	0.05236	1.19517	0.01419
1.19585	0.04911	1.19551	0.01647
1.19585	0.04913	1.19565	0.01691
1.19605	0.05175	1.19566	0.0152
1.19612	0.0492	1.19598	0.01468
1.19607	0.04932	1.19587	0.01649
1.19616	0.05145	1.19617	0.01695
1.19627	0.04962	1.19591	0.01444
1.19654	0.04929	1.19622	0.01633
1.19665	0.05098	1.19622	0.01875
1.19679	0.04865	1.19646	0.0162
1.19671	0.04809	1.19636	0.01568
1.19671	0.0521	1.19668	0.01751
1.19706	0.04977	1.19656	0.01894
1.19701	0.04866	1.19679	0.01529
1.19716	0.05179	1.19695	0.01689
1.19734	0.05079	1.1971	0.01845
1.19744	0.04898	1.19721	0.01776
1.19748	0.05305	1.19705	0.01555
1.19763	0.05052	1.19723	0.01595
1.19774	0.04813	1.19729	0.01828
1.19761	0.05252	1.19759	0.01819
1.19797	0.05245	1.19751	0.0173
1.19792	0.04833	1.19766	0.01813
1.1979	0.05067	1.19776	0.01903
1.19808	0.05188	1.1978	0.01604
1.19843	0.04885	1.19783	0.01784
1.19837	0.0501	1.19794	0.01885
1.19837	0.05208	1.19823	0.01821
1.19858	0.0498	1.19818	0.01534
1.19851	0.05006	1.19838	0.01796
1.19863	0.0521	1.19848	0.02006
1.19899	0.04996	1.1986	0.01786
1.19874	0.04924	1.19871	0.0169
1.19904	0.05376	1.19872	0.02007
1.19923	0.05016	1.19885	0.01858
1.19923	0.0484	1.1989	0.01908
1.19936	0.05114	1.19909	0.01906
1.1996	0.04974	1.19908	0.02072
1.19976	0.04824	1.19938	0.01913
1.19947	0.04924	1.19935	0.01909
1.19973	0.05034	1.19947	0.01957
1.19996	0.04719	1.19937	0.02219
1.19988	0.04825	1.19967	0.0184
1.20017	0.0498	1.19985	0.01872
1.20014	0.04689	1.19982	0.02069
1.20024	0.04978	1.19999	0.0223
1.20033	0.05082	1.2001	0.01913
1.20045	0.04679	1.20016	0.02094
1.20063	0.04917	1.20031	0.02193
1.20059	0.05045	1.20028	0.01949
1.20066	0.04739	1.20038	0.01804
1.20077	0.04894	1.20059	0.01957
1.20101	0.05033	1.20071	0.02276
1.20096	0.04668	1.20067	0.02146
1.20115	0.0475	1.2011	0.01975
1.20115	0.05026	1.20111	0.02001
1.20135	0.04731	1.20101	0.02027
1.20139	0.04723	1.2012	0.01895
1.20152	0.04952	1.2014	0.01889
1.20166	0.04861	1.20138	0.02247
1.20168	0.04655	1.20155	0.02217
1.20182	0.04891	1.20133	0.02062
1.20202	0.04761	1.20164	0.02143
1.20206	0.0459	1.20192	0.02344
1.20217	0.04941	1.20195	0.02122
1.2022	0.04917	1.20169	0.0201
1.20229	0.04543	1.20222	0.02129
1.20243	0.04743	1.20219	0.02272
1.20259	0.04907	1.20211	0.0217
1.2028	0.04549	1.2022	0.02114
1.20273	0.04581	1.20243	0.02303
1.20286	0.04878	1.2026	0.02191
1.20289	0.04544	1.20274	0.01939
1.20295	0.04587	1.20273	0.0202
1.20321	0.04849	1.20282	0.02326
1.20334	0.0454	1.20298	0.02341
1.20337	0.04574	1.20299	0.02079
1.20345	0.04833	1.20312	0.02231
1.2036	0.04505	1.20331	0.02326
1.2037	0.04526	1.20349	0.02209
1.20382	0.04939	1.20334	0.02008
1.20383	0.04743	1.20357	0.02283
1.20397	0.04584	1.20359	0.02315
1.204	0.04931	1.20381	0.02178
1.20411	0.04742	1.20391	0.02138
1.20421	0.04393	1.20378	0.02269
1.20437	0.04972	1.20429	0.02235
1.20452	0.04894	1.20408	0.02194
1.20457	0.0495	1.20434	0.02075
1.20473	0.04885	1.20433	0.02342
1.20474	0.04875	1.20442	0.02333
1.20487	0.04718	1.20444	0.02088
1.20499	0.04844	1.20452	0.02357
1.20509	0.05115	1.20485	0.02559
1.20513	0.04615	1.2048	0.02284
1.2052	0.04889	1.20492	0.02182
1.20539	0.05093	1.20501	0.02371
1.20548	0.0467	1.20518	0.02483
1.20556	0.04895	1.20509	0.02144
1.20573	0.05133	1.20528	0.02294
1.20576	0.04816	1.20548	0.02416
1.20584	0.04945	1.2055	0.02397
1.20602	0.05296	1.20589	0.02238
1.20609	0.05017	1.20565	0.02305
1.20619	0.04897	1.20592	0.02536
1.20615	0.05386	1.20602	0.02425
1.20643	0.05057	1.20607	0.01992
1.20643	0.04967	1.20624	0.02402
1.20659	0.05292	1.20609	0.02424
1.20667	0.05197	1.20652	0.02357
1.20685	0.05102	1.2064	0.02202
1.20693	0.05547	1.20642	0.0248
1.20707	0.0526	1.20685	0.02356
1.20702	0.0512	1.20688	0.02261
1.20721	0.05404	1.20686	0.02339
1.20731	0.05181	1.20693	0.02553
1.20737	0.04984	1.20687	0.02306
1.20748	0.05341	1.20741	0.02183
1.20761	0.05476	1.20734	0.02342
1.20764	0.05003	1.20732	0.02497
1.20766	0.05157	1.20748	0.02218
1.20788	0.05509	1.20757	0.02331
1.20802	0.04955	1.20767	0.02398
1.20794	0.05075	1.20767	0.02494
1.20823	0.05446	1.20782	0.0237
1.20826	0.0507	1.20791	0.02419
1.20829	0.05032	1.20797	0.02582
1.20846	0.05499	1.2082	0.02296
1.20848	0.05078	1.20825	0.02367
1.20869	0.05124	1.20847	0.02489
1.20864	0.05309	1.20831	0.0261
1.20887	0.05188	1.20848	0.02443
1.20888	0.0505	1.20857	0.02342
1.20908	0.05499	1.20883	0.02496
1.20925	0.05322	1.20872	0.02329
1.20918	0.05298	1.20903	0.02478
1.20923	0.05418	1.20936	0.02377
1.20941	0.05273	1.20943	0.02606
1.20953	0.05147	1.20918	0.02345
1.20962	0.05564	1.2093	0.02239
1.20996	0.05521	1.20937	0.02502
1.20989	0.05142	1.2095	0.02525
1.20999	0.05291	1.20943	0.02491
1.21	0.05379	1.20968	0.02331
1.21012	0.05068	1.20984	0.02582
1.21041	0.0544	1.21003	0.02525
1.21035	0.05518	1.20993	0.02322
1.21045	0.05025	1.21013	0.02435
1.21056	0.05389	1.21027	0.02749
1.2105	0.05642	1.21023	0.02665
1.2108	0.05289	1.2104	0.02303
1.21093	0.05209	1.21048	0.02505
1.21096	0.05471	1.21058	0.02638
1.21116	0.0536	1.2109	0.02533
1.21114	0.05254	1.21073	0.02471
1.21124	0.0552	1.21113	0.02515
1.21144	0.05297	1.21128	0.02593
1.21132	0.05199	1.21144	0.02463
1.21169	0.0565	1.21103	0.02465
1.21155	0.05339	1.21135	0.02733
1.21182	0.05217	1.21141	0.02658
1.21181	0.05522	1.21148	0.02468
1.21177	0.05543	1.21171	0.02585
1.21197	0.05215	1.21173	0.02794
1.21204	0.05605	1.21191	0.02679
1.21216	0.05648	1.21208	0.02449
1.21242	0.05259	1.21204	0.02594
1.21235	0.05583	1.21201	0.026
1.21265	0.05544	1.21244	0.02562
1.21272	0.05248	1.21242	0.02545
1.21275	0.05446	1.21273	0.02772
1.21289	0.05794	1.21246	0.02782
1.21299	0.05276	1.21271	0.02498
1.21304	0.05364	1.21276	0.0261
1.21325	0.05649	1.21278	0.02806
1.21327	0.05364	1.21303	0.02775
1.21334	0.05419	1.2131	0.02597
1.21353	0.05496	1.21293	0.02718
1.2136	0.05277	1.21304	0.0282
1.21368	0.05341	1.21343	0.02543
1.21373	0.0562	1.21353	0.02543
1.21389	0.0551	1.21343	0.02921
1.2139	0.05246	1.21355	0.02828
1.2141	0.05537	1.2137	0.02429
1.21413	0.05461	1.21373	0.02469
1.21433	0.0526	1.21393	0.0279
1.2143	0.0557	1.21398	0.02701
1.21432	0.0546	1.21407	0.02617
1.21444	0.05252	1.21403	0.0266
1.21466	0.05607	1.2143	0.0295
1.2147	0.05612	1.2143	0.02643
1.21472	0.05256	1.21467	0.02556
1.21504	0.0558	1.21491	0.02861
1.21514	0.05677	1.21471	0.02824
1.21516	0.05351	1.21509	0.02675
1.21527	0.05518	1.21493	0.02639
1.21537	0.05785	1.21475	0.02938
1.21548	0.05496	1.21508	0.02809
1.21552	0.05469	1.21529	0.02704
1.21568	0.05809	1.21528	0.02812
1.21572	0.05419	1.21551	0.02798
1.21584	0.05527	1.21546	0.0264
1.21609	0.05702	1.21559	0.02744
1.21606	0.05513	1.21573	0.02941
1.21608	0.05353	1.21577	0.02907
1.21622	0.05673	1.216	0.02558
1.21641	0.054	1.21602	0.02842
1.21637	0.05453	1.21615	0.02756
1.21658	0.05647	1.21613	0.02721
1.2167	0.0547	1.21635	0.02714
1.21671	0.05367	1.21636	0.02985
1.21696	0.05751	1.21642	0.02802
1.21682	0.05536	1.21666	0.02543
1.21711	0.05385	1.2168	0.02926
1.21716	0.05865	1.21697	0.03056
1.21712	0.05643	1.217	0.02925
1.21727	0.05403	1.21697	0.02727
1.21729	0.05766	1.21715	0.02899
1.21758	0.0559	1.21715	0.02883
1.21763	0.05296	1.21736	0.02728
1.21769	0.05591	1.21741	0.02794
1.21807	0.05728	1.21765	0.02965
1.21789	0.0536	1.21757	0.02764
1.21807	0.05737	1.21771	0.02596
1.21823	0.0572	1.21784	0.0272
1.21811	0.05382	1.21786	0.02961
1.21838	0.05705	1.21816	0.02808
1.21844	0.05957	1.21836	0.02675
1.21858	0.05472	1.21817	0.02954
1.21877	0.05568	1.21839	0.02897
1.21874	0.05662	1.21846	0.02612
1.21888	0.05291	1.21853	0.02669
1.21888	0.05481	1.21862	0.03019
1.21918	0.05662	1.21876	0.02868
1.2192	0.05392	1.21878	0.02621
1.21946	0.0549	1.21888	0.02816
1.21937	0.05752	1.21897	0.02836
1.21949	0.05499	1.21922	0.02659
1.21949	0.05465	1.21928	0.02723
1.21966	0.05844	1.21933	0.02877
1.21977	0.05426	1.21941	0.02892
1.21999	0.05521	1.21953	0.02521
1.2199	0.05858	1.21963	0.02794
1.21996	0.055	1.21957	0.02863
1.22003	0.05492	1.21983	0.02725
1.2201	0.05844	1.2198	0.02632
1.22029	0.05621	1.2201	0.03001
1.22053	0.05471	1.22014	0.0286
1.22046	0.05735	1.22025	0.02675
1.22056	0.05623	1.22026	0.02842
1.22076	0.05325	1.22016	0.02856
1.22083	0.05806	1.22026	0.02679
1.22096	0.05638	1.22032	0.02704
1.22124	0.05351	1.22083	0.0291
1.22113	0.05666	1.22086	0.02924
1.22136	0.05534	1.22088	0.02737
1.22121	0.05375	1.22104	0.02826
1.22152	0.05778	1.22157	0.02861
1.22163	0.0559	1.22106	0.02809
1.22184	0.05635	1.22109	0.02753
1.22183	0.05674	1.22146	0.02871
1.22166	0.05779	1.22175	0.03031
1.22191	0.05292	1.22191	0.02706
1.22211	0.05671	1.22146	0.02709
1.22209	0.05729	1.22183	0.0286
1.22233	0.05347	1.22229	0.02794
1.22218	0.05666	1.22208	0.02574
1.22237	0.05686	1.22217	0.02812
1.22263	0.05378	1.22205	0.03019
1.22263	0.05759	1.22238	0.02679
1.22265	0.05974	1.2228	0.02775
1.22285	0.0551	1.22259	0.02967
1.22313	0.05624	1.22226	0.02946
1.22309	0.05952	1.22239	0.02637
1.22326	0.05575	1.223	0.02834
1.22326	0.0554	1.22276	0.02916
1.22326	0.05912	1.2229	0.02722
1.22347	0.05583	1.2231	0.02624
1.22357	0.0554	1.22321	0.0304
1.22354	0.05802	1.22304	0.02794
1.22375	0.05446	1.22344	0.02661
1.22392	0.05483	1.22344	0.02779
1.22398	0.05812	1.22396	0.03011
1.22418	0.05621	1.22345	0.02846
1.2241	0.05472	1.22396	0.02729
1.22419	0.05778	1.2238	0.02995
1.22431	0.05571	1.22445	0.02889
1.22443	0.05476	1.22426	0.02759
1.22464	0.0592	1.22425	0.02912
1.22472	0.05691	1.22437	0.0307
1.22469	0.05457	1.22461	0.02888
1.22506	0.05851	1.22454	0.02814
1.22506	0.05855	1.22467	0.02984
1.22506	0.05531	1.2246	0.03
1.22519	0.0598	1.22501	0.02732
1.22525	0.05954	1.22499	0.02801
1.22533	0.0568	1.22482	0.02948
1.22548	0.05897	1.22534	0.0276
1.22568	0.06019	1.22496	0.02685
1.22567	0.05476	1.22506	0.02871
1.22564	0.05952	1.22541	0.03042
1.22564	0.06	1.22558	0.02795
1.22615	0.05522	1.22554	0.02868
1.226	0.05703	1.22581	0.02968
1.22635	0.05962	1.22603	0.02796
1.22631	0.05543	1.2258	0.02685
1.22646	0.05777	1.22635	0.03043
1.22653	0.0604	1.22603	0.02934
1.22653	0.05696	1.22612	0.02741
1.22666	0.0585	1.22635	0.0263
1.22684	0.06088	1.22624	0.02817
1.22678	0.05524	1.22642	0.02693
1.22707	0.05657	1.22699	0.0259
1.22705	0.05949	1.22672	0.02695
1.22728	0.05441	1.22722	0.02833
1.22736	0.05661	1.22681	0.02507
1.22738	0.05849	1.22705	0.02614
1.22761	0.05494	1.22707	0.02898
1.22736	0.05649	1.22736	0.0261
1.2277	0.05921	1.22719	0.02466
1.22766	0.05624	1.22749	0.02722
1.22772	0.05626	1.22756	0.02723
1.22812	0.05965	1.2276	0.02449
1.22814	0.05633	1.22744	0.02603
1.22827	0.05709	1.22782	0.02708
1.22839	0.06074	1.22789	0.02535
1.22827	0.05693	1.22808	0.02362
1.2284	0.05753	1.22818	0.02497
1.2286	0.05853	1.2283	0.02632
1.22862	0.05749	1.22834	0.02404
1.22865	0.05704	1.22836	0.02507
1.2288	0.06022	1.22847	0.02571
1.22908	0.05876	1.22867	0.02571
1.22909	0.05576	1.22877	0.02438
1.229	0.0602	1.22891	0.02464
1.2293	0.05911	1.2289	0.02667
1.22927	0.057	1.22897	0.02604
1.22931	0.05915	1.22908	0.02323
1.22943	0.06076	1.2294	0.02509
1.22954	0.05482	1.2293	0.0261
1.2298	0.05888	1.22948	0.02694
1.22972	0.05822	1.22948	0.02555
1.22986	0.05752	1.22959	0.02623
1.22993	0.06109	1.22952	0.02712
1.23026	0.06056	1.22987	0.02508
1.23037	0.05638	1.22986	0.02555
1.2302	0.06002	1.22996	0.0274
1.23055	0.05948	1.23009	0.02534
1.23058	0.05596	1.23039	0.02509
1.23073	0.05911	1.23039	0.02768
1.23067	0.05803	1.23058	0.02758
1.23095	0.0547	1.23039	0.02721
1.23089	0.05919	1.23056	0.02717
1.23091	0.06024	1.23067	0.0287
1.2311	0.05779	1.23114	0.02682
1.23126	0.05831	1.23099	0.02572
1.2313	0.06008	1.23093	0.02849
1.23137	0.05696	1.23112	0.02974
1.23174	0.05808	1.23116	0.02665
1.23179	0.06048	1.23124	0.02887
1.23186	0.05658	1.23143	0.02982
1.23173	0.05863	1.23176	0.0283
1.232	0.06107	1.23153	0.02713
1.23204	0.05808	1.23215	0.0286
1.23223	0.05808	1.23187	0.03125
1.23222	0.0603	1.23185	0.02892
1.23226	0.05784	1.23218	0.02848
1.23242	0.05834	1.23172	0.03071
1.23252	0.05998	1.23232	0.03008
1.23248	0.05667	1.23232	0.02814
1.23266	0.05784	1.23269	0.02928
1.23279	0.06169	1.23217	0.03092
1.233	0.05845	1.23237	0.03011
1.233	0.05847	1.23267	0.02946
1.23318	0.06161	1.23275	0.03182
1.23319	0.0577	1.23277	0.03286
1.23326	0.05607	1.23315	0.02899
1.23355	0.06167	1.23305	0.03032
1.23364	0.05731	1.23315	0.03197
1.23349	0.05834	1.23338	0.03109
1.23384	0.06231	1.23323	0.03082
1.23385	0.05831	1.23384	0.03307
1.23409	0.05726	1.2336	0.0337
1.23404	0.06127	1.23366	0.03022
1.23413	0.05697	1.23377	0.0311
1.23429	0.05626	1.23371	0.03427
1.23429	0.06154	1.23408	0.03216
1.23454	0.05865	1.2341	0.03116
1.23465	0.05849	1.23444	0.03325
1.23452	0.06103	1.23463	0.03328
1.23474	0.05932	1.23488	0.03087
1.23464	0.05669	1.23433	0.03108
1.23489	0.06134	1.23465	0.03338
1.23512	0.05908	1.23488	0.03329
1.2352	0.05665	1.23496	0.03112
1.23531	0.06146	1.23486	0.03395
1.23549	0.06105	1.23475	0.03449
1.23556	0.0559	1.23508	0.03242
1.23566	0.06113	1.2353	0.03383
1.23589	0.05996	1.23546	0.03418
1.23578	0.05755	1.23532	0.03303
1.23585	0.06171	1.23561	0.03317
1.23596	0.06126	1.23561	0.0352
1.23595	0.05861	1.23583	0.03491
1.23616	0.06159	1.23617	0.0331
1.23632	0.06247	1.23542	0.03181
1.23615	0.05896	1.23596	0.03484
1.23639	0.06198	1.23622	0.03456
1.23662	0.0598	1.23624	0.03238
1.23667	0.05741	1.23617	0.03446
1.23681	0.06163	1.23622	0.03774
1.23682	0.06368	1.23679	0.03254
1.23698	0.05781	1.23643	0.03296
1.237	0.05968	1.23652	0.03528
1.23718	0.06206	1.23679	0.03674
1.23713	0.05747	1.23699	0.03382
1.23735	0.06012	1.23705	0.03397
1.23751	0.06428	1.23723	0.03628
1.23736	0.05669	1.23733	0.0354
1.23751	0.06088	1.2376	0.03374
1.23771	0.06282	1.23718	0.03613
1.23781	0.05801	1.23742	0.03565
1.23801	0.061	1.23741	0.03467
1.23811	0.06215	1.23771	0.03586
1.2382	0.05752	1.23781	0.03709
1.23816	0.0582	1.23786	0.03694
1.23845	0.06245	1.23807	0.03389
1.23853	0.05914	1.2382	0.03636
1.23861	0.05901	1.23801	0.03837
1.23858	0.06356	1.23838	0.03665
1.23888	0.0603	1.23873	0.03572
1.23882	0.059	1.23814	0.03765
1.23897	0.06515	1.23852	0.03679
1.2392	0.06034	1.23876	0.03598
1.23903	0.05882	1.23886	0.0375
1.23934	0.06338	1.23867	0.04002
1.23949	0.06068	1.23906	0.03829
1.23933	0.05884	1.23913	0.03655
1.23947	0.06462	1.2392	0.03809
1.23969	0.06095	1.23933	0.03872
1.23972	0.0593	1.2395	0.03768
1.2399	0.06382	1.23952	0.03728
1.23992	0.05992	1.23943	0.0389
1.2401	0.06061	1.23975	0.03788
1.24005	0.06466	1.23981	0.03693
1.24017	0.06158	1.23971	0.03825
1.24055	0.05985	1.23978	0.04048
1.24041	0.06432	1.24017	0.03897
1.24044	0.06257	1.24002	0.03771
1.24067	0.05961	1.24036	0.03958
1.24069	0.06343	1.24036	0.04034
1.24092	0.06311	1.24043	0.03799
1.24109	0.05923	1.24066	0.03643
1.24102	0.06406	1.24076	0.0396
1.24111	0.06409	1.24084	0.03838
1.2413	0.06105	1.2409	0.03678
1.24152	0.06363	1.24111	0.03873
1.24147	0.06462	1.24104	0.04002
1.24163	0.05835	1.24122	0.03694
1.24157	0.06329	1.24133	0.0365
1.24185	0.06347	1.24145	0.03984
1.24192	0.05943	1.24153	0.04007
1.24186	0.06204	1.24159	0.03539
1.24214	0.06425	1.24176	0.03835
1.24214	0.05974	1.2419	0.04036
1.24233	0.06343	1.24189	0.03862
1.24229	0.06457	1.24208	0.03508
1.24241	0.05934	1.24222	0.03646
1.24257	0.06097	1.24234	0.03835
1.24253	0.06394	1.2423	0.03663
1.24285	0.06122	1.24244	0.03741
1.24274	0.06093	1.2426	0.03949
1.24308	0.06604	1.24263	0.0376
1.24303	0.05909	1.24271	0.03689
1.24299	0.06107	1.24289	0.03765
1.24306	0.06568	1.24299	0.03973
1.24329	0.06135	1.24303	0.03868
1.2435	0.06275	1.243	0.03771
1.24351	0.06548	1.24321	0.03872
1.24372	0.06098	1.24339	0.03944
1.24375	0.06134	1.24341	0.03745
1.24387	0.06722	1.24359	0.03817
1.244	0.06236	1.24396	0.03983
1.24412	0.06186	1.24389	0.03757
1.24428	0.06471	1.24407	0.03514
1.24434	0.06253	1.24408	0.03876
1.24427	0.06116	1.24404	0.03918
1.24443	0.06629	1.24396	0.0379
1.24462	0.06326	1.24415	0.03666
1.24455	0.0586	1.2443	0.03989
1.24466	0.06519	1.24415	0.0387
1.24476	0.06242	1.24472	0.03742
1.2449	0.0601	1.24482	0.03811
1.24512	0.06588	1.24451	0.03991
1.24514	0.06549	1.24522	0.03688
1.24517	0.06085	1.24502	0.03874
1.24534	0.06545	1.24536	0.04061
1.24546	0.06398	1.24525	0.03928
1.2456	0.0605	1.24516	0.0365
1.24564	0.0636	1.24545	0.03768
1.24571	0.06424	1.2456	0.03988
1.24586	0.0614	1.24573	0.03685
1.24595	0.06381	1.24583	0.03659
1.24598	0.06638	1.24608	0.03825
1.24607	0.06152	1.2457	0.03934
1.24624	0.06464	1.24573	0.03736
1.24632	0.06684	1.24613	0.03778
1.24641	0.06297	1.24616	0.0399
1.24649	0.06402	1.24632	0.0391
1.24668	0.0687	1.24621	0.03592
1.24674	0.06213	1.24643	0.03745
1.2468	0.06178	1.2466	0.03874
1.24685	0.0659	1.24702	0.03647
1.24705	0.06421	1.24668	0.03669
1.24708	0.06164	1.24677	0.03815
1.24714	0.06717	1.2469	0.03884
1.24733	0.06202	1.24691	0.03595
1.24753	0.06273	1.24708	0.03863
1.24752	0.06629	1.24707	0.03975
1.24754	0.06283	1.24762	0.03746
1.24769	0.06212	1.24734	0.03613
1.24789	0.06701	1.24801	0.03759
1.24788	0.06336	1.2478	0.03973
1.24798	0.06149	1.24775	0.03593
1.24818	0.06666	1.24769	0.03545
1.24821	0.06311	1.24773	0.04042
1.24828	0.06166	1.24805	0.03711
1.24845	0.06499	1.24812	0.03796
1.24854	0.06515	1.24824	0.03893
1.24859	0.06007	1.24838	0.03923
1.24869	0.0647	1.24873	0.03618
1.24883	0.06527	1.24837	0.03715
1.24889	0.06106	1.24868	0.03917
1.24891	0.06483	1.24853	0.03895
1.24906	0.06761	1.24858	0.0375
1.24919	0.06267	1.24911	0.03736
1.24928	0.06397	1.24906	0.04005
1.24938	0.06632	1.24915	0.03657
1.24958	0.0613	1.24945	0.03694
1.2497	0.06212	1.24905	0.04122
1.2497	0.06674	1.24949	0.03799
1.24983	0.06086	1.24965	0.03633
1.24996	0.06066	1.24966	0.03604
1.25004	0.06508	1.24979	0.03886
1.25005	0.0625	1.24957	0.03851
1.25014	0.06052	1.25007	0.03643
1.25028	0.06444	1.25014	0.03727
1.25038	0.06364	1.25004	0.03963
1.25057	0.06056	1.25012	0.03565
1.25063	0.06623	1.25041	0.03618
1.25067	0.06385	1.25049	0.03928
1.25072	0.05985	1.25059	0.03763
1.25085	0.06474	1.25035	0.03531
1.25102	0.06531	1.25071	0.03511
1.25114	0.06095	1.25115	0.03804
1.25123	0.06551	1.25081	0.03662
1.25127	0.06445	1.25113	0.03431
1.2513	0.05994	1.25099	0.0366
1.25146	0.06328	1.25133	0.03763
1.25156	0.06586	1.25128	0.03526
1.25162	0.06178	1.25126	0.0354
1.25185	0.06212	1.25157	0.03657
1.25196	0.06588	1.25142	0.03568
1.25198	0.0605	1.25181	0.0327
1.25215	0.06128	1.25184	0.03416
1.25223	0.06477	1.25185	0.03687
1.25227	0.0606	1.25201	0.03445
1.25241	0.05936	1.25229	0.03303
1.25247	0.06426	1.25235	0.03545
1.25262	0.06103	1.25233	0.03538
1.25266	0.05748	1.25247	0.03209
1.25276	0.06406	1.25263	0.03406
1.25285	0.06234	1.25259	0.03709
1.25297	0.05885	1.25268	0.03345
1.25323	0.06368	1.25288	0.03158
1.25317	0.06413	1.25297	0.03394
1.25321	0.05914	1.25307	0.0355
1.25341	0.06499	1.25322	0.03452
1.25347	0.0658	1.25323	0.03333
1.25368	0.05943	1.25325	0.03538
1.25366	0.06122	1.2534	0.03498
1.25376	0.06435	1.25347	0.03192
1.25391	0.05958	1.2536	0.03283
1.25393	0.06217	1.25372	0.03757
1.25392	0.06519	1.25392	0.03366
1.25415	0.05984	1.25396	0.03199
1.25427	0.06109	1.25418	0.03422
1.25445	0.06353	1.25416	0.03494
1.25457	0.05871	1.2542	0.03258
1.25452	0.05745	1.25441	0.03464
1.25475	0.06359	1.25451	0.03593
1.2548	0.06089	1.25441	0.03609
1.25492	0.0566	1.25462	0.03219
1.25494	0.06126	1.25478	0.03549
1.25516	0.0608	1.25473	0.03642
1.25517	0.0591	1.25492	0.03516
1.25528	0.06331	1.25497	0.03315
1.25537	0.06045	1.25516	0.03609
1.25554	0.05753	1.25535	0.03619
1.25563	0.06296	1.25526	0.03348
1.25562	0.06357	1.25535	0.03665
1.25581	0.0577	1.2554	0.03734
1.25587	0.06032	1.25571	0.03532
1.25599	0.06254	1.25547	0.03405
1.25611	0.0593	1.256	0.03464
1.25617	0.05698	1.25586	0.03763
1.25634	0.06382	1.25613	0.03484
1.25628	0.06045	1.25607	0.03561
1.25652	0.05706	1.25626	0.03723
1.2567	0.06294	1.25628	0.03747
1.25674	0.06012	1.25644	0.03623
1.25685	0.05653	1.25658	0.03525
1.25691	0.06151	1.2566	0.03756
1.25686	0.06004	1.25672	0.03669
1.25708	0.05723	1.25689	0.03557
1.25715	0.06148	1.25696	0.03507
1.2572	0.06125	1.25704	0.03828
1.25739	0.05658	1.25738	0.03712
1.2575	0.06438	1.25714	0.03596
1.2576	0.06995	1.25712	0.03727
1.25768	0.06626	1.25732	0.03762
1.25781	0.0723	1.25746	0.03567
1.25788	0.07042	1.25776	0.03787
1.25808	0.06206	1.25777	0.04044
1.25815	0.06627	1.25793	0.03657
1.25825	0.06352	1.25783	0.03807
1.25834	0.06513	1.25788	0.03758
1.25845	0.06115	1.25811	0.03996
1.25854	0.06904	1.25796	0.03594
1.25868	0.06437	1.2581	0.03643
1.25878	0.06114	1.25828	0.03936
1.25888	0.06213	1.25863	0.03908
1.25897	0.06254	1.25836	0.03666
1.25906	0.06028	1.25868	0.03794
1.25916	0.0631	1.25883	0.04047
1.25917	0.06611	1.25859	0.03854
1.25936	0.05654	1.25914	0.03613
1.25944	0.05745	1.25909	0.03783
1.25963	0.0605	1.25945	0.04001
1.25954	0.05473	1.25901	0.03905
1.25976	0.05622	1.25894	0.03719
1.2599	0.06206	1.25932	0.04031
1.2598	0.05828	1.25974	0.04119
1.26	0.06066	1.2596	0.03689
1.26019	0.05515	1.2599	0.03788
1.26021	0.05556	1.25953	0.04127
1.26027	0.05253	1.25978	0.0398
1.26051	0.06245	1.26015	0.03741
1.26051	0.05453	1.26005	0.0383
1.26075	0.05391	1.26033	0.04015
1.26067	0.06086	1.26014	0.0398
1.2609	0.05857	1.26006	0.03782
1.26105	0.05055	1.2605	0.04034
1.26108	0.05859	1.26067	0.04127
1.26103	0.05879	1.26094	0.0385
1.26124	0.06281	1.2608	0.03905
1.26131	0.06559	1.26112	0.04168
1.26147	0.06197	1.26087	0.04056
1.26147	0.05609	1.26126	0.03953
1.26159	0.05417	1.26125	0.03881
1.26191	0.0599	1.26154	0.04167
1.26179	0.05531	1.26139	0.03937
1.2619	0.05505	1.26178	0.03757
1.26197	0.06044	1.26187	0.04037
1.26217	0.05363	1.26165	0.04295
1.26226	0.05077	1.26223	0.04087
1.26243	0.05926	1.26217	0.04066
1.26249	0.05985	1.26198	0.04235
1.26268	0.05352	1.26234	0.04159
1.26264	0.05395	1.26255	0.03756
1.26279	0.05628	1.26262	0.04107
1.26286	0.05474	1.26274	0.04196
1.26297	0.05639	1.26265	0.0398
1.26301	0.05513	1.26259	0.03822
1.2631	0.05877	1.26321	0.04022
1.26325	0.05962	1.2634	0.04361
1.26342	0.05996	1.26342	0.03941
1.2634	0.05666	1.2628	0.04006
1.26359	0.05869	1.26298	0.04212
1.26373	0.05637	1.26301	0.04315
1.26373	0.05337	1.26374	0.03941
1.26377	0.05618	1.26315	0.04087
1.26398	0.06167	1.2635	0.04287
[truncated: 4,679 more rows]
