# Supplementary material for: A self-healing catalyst for electrocatalytic and photoelectrochemical oxygen evolution in highly alkaline conditions
Source: Nat Commun. 2021 Oct 13;12:5980. doi: 10.1038/s41467-021-26281-0 (PMC8514436; doi:10.1038/s41467-021-26281-0)
Supplement: Supplementary file 3 — Source data for Figures 1-5 [file 41467_2021_26281_MOESM3_ESM.zip › Soruce_Data/Soruce_Data_Figure_5.xlsx]

## Sheet: Figure 5b
Time (h)	Current density (mA cm-2)
0	2.85264e-05
0.000833333	-0.00457
0.00167	-0.00388
0.0025	-0.00343
0.00333	-0.00307
0.00417	-0.00273
0.005	-0.00245
0.00583	-0.00226
0.00667	-0.00208
0.0075	-0.00184
0.00833	-0.00168
0.00917	-0.00151
0.01	-0.0014
0.01083	-0.00126
0.01167	-0.00106
0.0125	-0.000855147
0.01333	-0.000749584
0.01417	-0.000654271
0.015	-0.000602435
0.01583	-0.000533074
0.01667	-0.000448945
0.0175	-0.000378847
0.01833	-0.000336157
0.01917	-0.000302177
0.02	-0.000261032
0.02083	-0.000194193
0.02167	-0.000115192
0.0225	-7.51057e-05
0.02333	-0.000103475
0.02417	-1.21175e-05
0.025	4.48556e-05
0.02583	8.75153e-05
0.02667	9.93891e-05
0.0275	0.000125117
0.02833	0.000187302
0.02917	0.00022473
0.03	0.000266518
0.03083	0.000366761
0.03167	0.000324394
0.0325	0.000365073
0.03333	0.000381511
0.03417	0.000422689
0.035	0.000431097
0.03583	0.000544637
0.03667	0.000420761
0.0375	0.000179957
0.03833	0.000222156
0.03917	0.000435691
0.04	0.000468525
0.04083	0.000466761
0.04167	0.000518569
0.0425	0.000545447
0.04333	0.000401888
0.04417	0.000466114
0.045	0.00054774
0.04583	0.000666626
0.04667	0.000639257
0.0475	0.000673375
0.04833	0.000705415
0.04917	0.000711026
0.05	0.000682191
0.05083	0.000702694
0.05167	0.000473334
0.0525	0.00051237
0.05333	0.000509682
0.05417	0.000746283
0.055	0.00116
0.05583	0.00112
0.05667	0.00108
0.0575	0.00109
0.05833	0.00108
0.05917	0.00107
0.06	0.00104
0.06083	0.000661255
0.06167	0.00113
0.0625	0.00101
0.06333	0.00114
0.06417	0.000958489
0.065	-0.000109846
0.06583	0.000126293
0.06667	0.000219485
0.0675	0.00129
0.06833	0.0012
0.06917	0.00116
0.07	0.001
0.07083	0.00105
0.07167	0.000959497
0.0725	0.000973275
0.07333	0.000876114
0.07417	0.00104
0.075	0.00106
0.07583	0.00106
0.07667	0.000938662
0.0775	0.00113
0.07833	0.00106
0.07917	0.00111
0.08	0.000705861
0.08083	0.000859899
0.08167	0.00089279
0.0825	0.000939796
0.08333	0.0009269
0.08417	27.9474
0.085	27.9969
0.08583	27.9785
0.08667	28.107
0.0875	28.1087
0.08833	28.0768
0.08917	28.0675
0.09	27.9575
0.09083	28.0482
0.09167	28.0763
0.0925	27.9474
0.09333	27.9335
0.09417	28.0003
0.095	27.8974
0.09583	27.9247
0.09667	28.0528
0.0975	28.1133
0.09833	27.8936
0.09917	27.8852
0.1	27.8684
0.10083	27.9655
0.10167	27.8512
0.1025	27.9214
0.10333	27.7824
0.10417	27.9797
0.105	28.0889
0.10583	28.0373
0.10667	27.8752
0.1075	27.7723
0.10833	27.91
0.10917	27.9869
0.11	27.9801
0.11083	27.8537
0.11167	27.855
0.1125	27.8155
0.11333	27.884
0.11417	27.8391
0.115	27.923
0.11583	27.9218
0.11667	27.7807
0.1175	27.8747
0.11833	27.7714
0.11917	27.7819
0.12	27.9676
0.12083	27.7345
0.12167	27.6803
0.1225	27.7185
0.12333	28.0511
0.12417	27.8693
0.125	27.7446
0.12583	27.8206
0.12667	27.9344
0.1275	27.9512
0.12833	27.75
0.12917	27.902
0.13	27.847
0.13083	27.8827
0.13167	27.897
0.1325	27.7534
0.13333	27.8785
0.13417	27.7979
0.135	27.9823
0.13583	27.6559
0.13667	27.9159
0.1375	27.9613
0.13833	27.9424
0.13917	27.9075
0.14	28.0688
0.14083	27.8592
0.14167	27.8361
0.1425	27.7357
0.14333	27.9348
0.14417	27.9902
0.145	27.816
0.14583	27.9449
0.14667	27.9125
0.1475	27.8428
0.14833	27.8374
0.14917	27.69
0.15	27.8382
0.15083	27.9722
0.15167	27.6312
0.1525	27.8915
0.15333	27.9046
0.15417	27.8235
0.155	27.8571
0.15583	28.0721
0.15667	28.0604
0.1575	27.8424
0.15833	27.8323
0.15917	27.7542
0.16	27.8117
0.16083	27.8323
0.16167	27.7597
0.1625	27.905
0.16333	27.8323
0.16417	27.7924
0.165	27.8302
0.16583	27.8231
0.16667	27.8831
0.1675	27.8827
0.16833	27.7374
0.16917	27.8613
0.17	27.8378
0.17083	28.002
0.17167	27.968
0.1725	27.8151
0.17333	27.9751
0.17417	27.8185
0.175	27.7664
0.17583	27.837
0.17667	28.0759
0.1775	28.1133
0.17833	27.8995
0.17917	27.8579
0.18	27.8584
0.18083	27.9428
0.18167	27.9449
0.1825	27.9239
0.18333	28.0889
0.18417	27.9109
0.185	28.1628
0.18583	28.0007
0.18667	27.9839
0.1875	27.8764
0.18833	27.9209
0.18917	27.9953
0.19	27.7941
0.19083	27.9453
0.19167	27.9768
0.1925	27.9877
0.19333	27.9461
0.19417	27.9944
0.195	27.9121
0.19583	27.8739
0.19667	27.7786
0.1975	28.1284
0.19833	27.9117
0.19917	27.7756
0.2	27.9726
0.20083	27.9445
0.20167	28.0444
0.2025	27.8453
0.20333	27.9142
0.20417	28.0625
0.205	27.9915
0.20583	28.0003
0.20667	28.12
0.2075	27.9436
0.20833	28.1074
0.20917	28.0587
0.21	28.0116
0.21083	27.7614
0.21167	28.0998
0.2125	27.8042
0.21333	28.0986
0.21417	28.1628
0.215	28.0264
0.21583	27.8655
0.21667	27.947
0.2175	27.9025
0.21833	28.0608
0.21917	28.0154
0.22	27.944
0.22083	28.0024
0.22167	27.9251
0.2225	27.9999
0.22333	27.9302
0.22417	28.0478
0.225	28.0688
0.22583	27.9146
0.22667	28.1146
0.2275	27.9969
0.22833	28.0314
0.22917	27.9881
0.23	28.0125
0.23083	28.0574
0.23167	27.9062
0.2325	28.1053
0.23333	28.0469
0.23417	27.9222
0.235	27.9655
0.23583	27.9886
0.23667	28.0973
0.2375	28.1318
0.23833	28.1633
0.23917	28.0969
0.24	28.0247
0.24083	28.0196
0.24167	27.863
0.2425	28.0381
0.24333	27.918
0.24417	28.0486
0.245	27.9831
0.24583	28.0524
0.24667	27.9982
0.2475	28.115
0.24833	28.052
0.24917	27.9558
0.25	28.128
0.25083	28.1994
0.25167	28.0339
0.2525	27.8571
0.25333	28.1397
0.25417	28.1683
0.255	27.829
0.25583	28.1704
0.25667	27.9482
0.2575	28.0541
0.25833	28.0289
0.25917	27.9289
0.26	27.9839
0.26083	28.188
0.26167	28.0982
0.2625	27.8983
0.26333	28.0297
0.26417	28.0784
0.265	28.0125
0.26583	28.0725
0.26667	28.0327
0.2675	27.8668
0.26833	28.1431
0.26917	27.9713
0.27	28.0952
0.27083	27.9377
0.27167	27.9806
0.2725	28.1061
0.27333	28.2666
0.27417	28.0079
0.275	28.1628
0.27583	28.0843
0.27667	28.06
0.2775	28.07
0.27833	27.9671
0.27917	28.041
0.28	28.1166
0.28083	28.0335
0.28167	28.0175
0.2825	27.8609
0.28333	28.0415
0.28417	28.0499
0.285	28.1019
0.28583	27.9508
0.28667	28.1057
0.2875	28.1511
0.28833	28.0973
0.28917	28.1108
0.29	27.986
0.29083	28.1028
0.29167	28.1696
0.2925	27.8798
0.29333	28.1061
0.29417	28.0688
0.295	28.1028
0.29583	28.0994
0.29667	28.0389
0.2975	28.1175
0.29833	28.1633
0.29917	28.1498
0.3	28.1809
0.30083	27.9058
0.30167	28.031
0.3025	27.9088
0.30333	27.9676
0.30417	27.9634
0.305	27.9734
0.30583	28.1465
0.30667	28.0553
0.3075	28.2502
0.30833	27.934
0.30917	28.0331
0.31	28.0419
0.31083	28.1402
0.31167	28.0394
0.3125	28.0499
0.31333	28.1696
0.31417	28.2212
0.315	28.1045
0.31583	27.9058
0.31667	28.1041
0.3175	28.1763
0.31833	28.1775
0.31917	28.1511
0.32	28.12
0.32083	28.1473
0.32167	28.0238
0.3225	28.0557
0.32333	28.1712
0.32417	28.0322
0.325	28.1028
0.32583	28.1225
0.32667	28.2027
0.3275	28.2326
0.32833	28.23
0.32917	27.9382
0.33	28.0612
0.33083	27.9877
0.33167	28.2741
0.3325	28.2603
0.33333	27.9848
0.33417	28.2204
0.335	28.2069
0.33583	28.2065
0.33667	28.0465
0.3375	27.9398
0.33833	28.1116
0.33917	28.091
0.34	28.2838
0.34083	28.0864
0.34167	28.0188
0.3425	27.9785
0.34333	28.1876
0.34417	28.0188
0.345	28.2216
0.34583	28.1431
0.34667	27.9764
0.3475	28.0658
0.34833	28.0914
0.34917	28.1502
0.35	27.9793
0.35083	28.1666
0.35167	28.1637
0.3525	28.2006
0.35333	28.1011
0.35417	28.2229
0.355	28.2594
0.35583	28.0427
0.35667	27.9692
0.3575	28.2279
0.35833	28.0011
0.35917	28.1326
0.36	28.0251
0.36083	28.0814
0.36167	28.2611
0.3625	28.0537
0.36333	28.0112
0.36417	27.9894
0.365	28.0566
0.36583	28.2515
0.36667	28.0692
0.3675	28.1381
0.36833	28.1229
0.36917	28.2401
0.37	28.1267
0.37083	28.2397
0.37167	28.1066
0.3725	28.0671
0.37333	28.1473
0.37417	27.9558
0.375	27.9508
0.37583	28.0335
0.37667	28.1969
0.3775	28.162
0.37833	28.2288
0.37917	28.2578
0.38	27.889
0.38083	27.9352
0.38167	28.0893
0.3825	28.0507
0.38333	27.9428
0.38417	28.1385
0.385	28.0822
0.38583	28.1477
0.38667	28.1725
0.3875	28.1931
0.38833	28.1528
0.38917	28.1314
0.39	28.1225
0.39083	28.1448
0.39167	28.1868
0.3925	28.2279
0.39333	28.0129
0.39417	28.1574
0.395	28.0024
0.39583	28.1007
0.39667	28.1393
0.3975	28.1885
0.39833	28.1381
0.39917	28.3128
0.4	28.2418
0.40083	28.1864
0.40167	28.0818
0.4025	28.2263
0.40333	28.2305
0.40417	28.1906
0.405	28.0877
0.40583	28.149
0.40667	28.0339
0.4075	28.1183
0.40833	28.1985
0.40917	28.2397
0.41	28.1271
0.41083	28.3468
0.41167	28.1994
0.4125	28.233
0.41333	28.1192
0.41417	28.1406
0.415	28.1969
0.41583	28.2993
0.41667	28.1708
0.4175	28.1809
0.41833	28.1234
0.41917	28.1229
0.42	28.2846
0.42083	28.0978
0.42167	28.1834
0.4225	28.2355
0.42333	28.212
0.42417	28.3703
0.425	28.2892
0.42583	28.0389
0.42667	28.2699
0.4275	28.2447
0.42833	28.2682
0.42917	28.1838
0.43	28.1372
0.43083	28.1973
0.43167	28.1901
0.4325	28.2473
0.43333	28.3023
0.43417	28.2032
0.435	28.1083
0.43583	28.1708
0.43667	28.1746
0.4375	28.1435
0.43833	28.2002
0.43917	28.0415
0.44	28.2506
0.44083	28.2431
0.44167	28.2985
0.4425	28.1788
0.44333	28.2271
0.44417	28.3842
0.445	28.3909
0.44583	28.2464
0.44667	28.3187
0.4475	28.2645
0.44833	28.2137
0.44917	28.2964
0.45	28.3065
0.45083	28.2968
0.45167	28.1763
0.4525	28.1906
0.45333	28.2594
0.45417	28.1515
0.455	28.1599
0.45583	28.2972
0.45667	28.3602
0.4575	28.327
0.45833	28.2023
0.45917	28.356
0.46	28.3569
0.46083	28.3762
0.46167	28.3686
0.4625	28.2636
0.46333	28.1549
0.46417	28.099
0.465	28.2897
0.46583	28.2552
0.46667	28.2636
0.4675	28.1994
0.46833	28.2242
0.46917	28.2347
0.47	28.3086
0.47083	28.1977
0.47167	28.2158
0.4725	28.1351
0.47333	28.4119
0.47417	28.4589
0.475	28.1339
0.47583	28.3086
0.47667	28.3002
0.4775	28.2393
0.47833	28.2426
0.47917	28.3732
0.48	28.4262
0.48083	28.3703
0.48167	28.2246
0.4825	28.1519
0.48333	28.2968
0.48417	28.0545
0.485	28.2183
0.48583	28.359
0.48667	28.2414
0.4875	28.2977
0.48833	28.3182
0.48917	28.0927
0.49	28.2187
0.49083	28.162
0.49167	28.3086
0.4925	28.3447
0.49333	28.1599
0.49417	28.2481
0.495	28.1532
0.49583	28.217
0.49667	28.2594
0.4975	28.2376
0.49833	28.2536
0.49917	28.3951
0.5	28.2565
0.50083	28.2397
0.50167	28.1855
0.5025	28.3443
0.50333	28.2552
0.50417	28.2149
0.505	28.2997
0.50583	28.3191
0.50667	28.2556
0.5075	28.1036
0.50833	28.2204
0.50917	28.2258
0.51	28.2724
0.51083	28.3342
0.51167	28.3266
0.5125	28.2695
0.51333	28.1015
0.51417	28.3304
0.515	28.2783
0.51583	28.2872
0.51667	28.3506
0.5175	28.3254
0.51833	28.2363
0.51917	28.259
0.52	28.1763
0.52083	28.2074
0.52167	28.3275
0.5225	28.2657
0.52333	28.2527
0.52417	28.3149
0.525	28.4232
0.52583	28.2997
0.52667	28.2746
0.5275	28.3544
0.52833	28.44
0.52917	28.3111
0.53	28.2666
0.53083	28.3128
0.53167	28.3921
0.5325	28.3472
0.53333	28.2145
0.53417	28.2456
0.535	28.1859
0.53583	28.3938
0.53667	28.398
0.5375	28.3758
0.53833	28.1326
0.53917	28.2296
0.54	28.1918
0.54083	28.2225
0.54167	28.1754
0.5425	28.3191
0.54333	28.2628
0.54417	28.3787
0.545	28.3556
0.54583	28.2032
0.54667	28.2305
0.5475	28.2641
0.54833	28.3921
0.54917	28.267
0.55	28.2027
0.55083	28.3392
0.55167	28.3262
0.5525	28.4614
0.55333	28.3023
0.55417	28.241
0.555	28.3611
0.55583	28.2611
0.55667	28.3712
0.5575	28.3598
0.55833	28.3035
0.55917	28.2405
0.56	28.2225
0.56083	28.1897
0.56167	28.2771
0.5625	28.4396
0.56333	28.2254
0.56417	28.2754
0.565	28.0814
0.56583	28.1624
0.56667	28.3178
0.5675	28.3812
0.56833	28.2997
0.56917	28.2552
0.57	28.1166
0.57083	28.3287
0.57167	28.296
0.5725	28.1452
0.57333	28.1893
0.57417	28.4497
0.575	28.4728
0.57583	28.485
0.57667	28.3086
0.5775	28.2909
0.57833	28.2107
0.57917	28.1649
0.58	28.3052
0.58083	28.2968
0.58167	28.2838
0.5825	28.1355
0.58333	28.3959
0.58417	28.251
0.585	28.2914
0.58583	28.4215
0.58667	28.3859
0.5875	28.2116
0.58833	28.2015
0.58917	28.4959
0.59	28.4379
0.59083	28.1557
0.59167	28.3762
0.5925	28.3447
0.59333	28.3392
0.59417	28.2716
0.595	28.1217
0.59583	28.2863
0.59667	28.3833
0.5975	28.2494
0.59833	28.338
0.59917	28.3779
0.6	28.2724
0.60083	28.3123
0.60167	28.2556
0.6025	28.3972
0.60333	28.3573
0.60417	28.3481
0.605	28.4203
0.60583	28.3501
0.60667	28.2934
0.6075	28.3237
0.60833	28.3367
0.60917	28.3527
0.61	28.2872
0.61083	28.4052
0.61167	28.5022
0.6125	28.3712
0.61333	28.4173
0.61417	28.4988
0.615	28.2582
0.61583	28.2888
0.61667	28.3586
0.6175	28.3619
0.61833	28.5261
0.61917	28.4388
0.62	28.2594
0.62083	28.3493
0.62167	28.3779
0.6225	28.296
0.62333	28.2918
0.62417	28.3115
0.625	28.2674
0.62583	28.4564
0.62667	28.4337
0.6275	28.5345
0.62833	28.322
0.62917	28.3237
0.63	28.2712
0.63083	28.4425
0.63167	28.4602
0.6325	28.4018
0.63333	28.2313
0.63417	28.3846
0.635	28.4371
0.63583	28.3325
0.63667	28.4085
0.6375	28.2426
0.63833	28.411
0.63917	28.241
0.64	28.3317
0.64083	28.3333
0.64167	28.4207
0.6425	28.3779
0.64333	28.4018
0.64417	28.4102
0.645	28.2682
0.64583	28.3728
0.64667	28.2943
0.6475	28.3879
0.64833	28.3224
0.64917	28.3422
0.65	28.3888
0.65083	28.3048
0.65167	28.2981
0.6525	28.3355
0.65333	28.4866
0.65417	28.3119
0.655	28.4157
0.65583	28.3434
0.65667	28.4295
0.6575	28.2082
0.65833	28.199
0.65917	28.1796
0.66	28.1486
0.66083	28.2972
0.66167	28.2552
0.6625	28.2351
0.66333	28.435
0.66417	28.3665
0.665	28.1633
0.66583	28.4274
0.66667	28.4056
0.6675	28.5144
0.66833	28.2901
0.66917	28.4274
0.67	28.3401
0.67083	28.453
0.67167	28.4031
0.6725	28.4039
0.67333	28.3724
0.67417	28.1742
0.675	28.3052
0.67583	28.2481
0.67667	28.3657
0.6775	28.4274
0.67833	28.2914
0.67917	28.3052
0.68	28.4169
0.68083	28.2855
0.68167	28.3031
0.6825	28.2704
0.68333	28.3132
0.68417	28.2628
0.685	28.4253
0.68583	28.3892
0.68667	28.3972
0.6875	28.3291
0.68833	28.3741
0.68917	28.3228
0.69	28.2674
0.69083	28.3224
0.69167	28.293
0.6925	28.4094
0.69333	28.246
0.69417	28.3258
0.695	28.2695
0.69583	28.3691
0.69667	28.3455
0.6975	28.4064
0.69833	28.4976
0.69917	28.3447
0.7	28.5177
0.70083	28.4484
0.70167	28.2888
0.7025	28.4824
0.70333	28.4182
0.70417	28.2968
0.705	28.3233
0.70583	28.435
0.70667	28.4581
0.7075	28.3691
0.70833	28.39
0.70917	28.5333
0.71	28.4791
0.71083	28.4014
0.71167	28.545
0.7125	28.4669
0.71333	28.2724
0.71417	28.3119
0.715	28.4068
0.71583	28.1318
0.71667	28.4904
0.7175	28.4119
0.71833	28.2951
0.71917	28.4056
0.72	28.4703
0.72083	28.3514
0.72167	28.4085
0.7225	28.474
0.72333	28.5618
0.72417	28.4497
0.725	28.5299
0.72583	28.3854
0.72667	28.3187
0.7275	28.4505
0.72833	28.3791
0.72917	28.2678
0.73	28.3241
0.73083	28.4652
0.73167	28.4631
0.7325	28.2569
0.73333	28.4031
0.73417	28.3653
0.735	28.4333
0.73583	28.4514
0.73667	28.5253
0.7375	28.2355
0.73833	28.5513
0.73917	28.3586
0.74	28.2691
0.74083	28.3258
0.74167	28.401
0.7425	28.5064
0.74333	28.285
0.74417	28.3564
0.745	28.3653
0.74583	28.1897
0.74667	28.4144
0.7475	28.2892
0.74833	28.4803
0.74917	28.4409
0.75	28.5345
0.75083	28.306
0.75167	28.2939
0.7525	28.4068
0.75333	28.4791
0.75417	28.39
0.755	28.4123
0.75583	28.5417
0.75667	28.4539
0.7575	28.2368
0.75833	28.4308
0.75917	28.3254
0.76	28.3581
0.76083	28.3544
0.76167	28.2754
0.7625	28.4106
0.76333	28.5034
0.76417	28.3854
0.765	28.4564
0.76583	28.4959
0.76667	28.5383
0.7675	28.6097
0.76833	28.3535
0.76917	28.5055
0.77	28.4018
0.77083	28.2347
0.77167	28.3691
0.7725	28.314
0.77333	28.4946
0.77417	28.5093
0.775	28.4425
0.77583	28.5232
0.77667	28.4228
0.7775	28.5001
0.77833	28.3002
0.77917	28.3002
0.78	28.356
0.78083	28.4934
0.78167	28.5068
0.7825	28.304
0.78333	28.1641
0.78417	28.3472
0.785	28.4438
0.78583	28.4232
0.78667	28.4488
0.7875	28.4308
0.78833	28.4312
0.78917	28.4073
0.79	28.4299
0.79083	28.4459
0.79167	28.175
0.7925	28.5127
0.79333	28.4211
0.79417	28.4623
0.795	28.485
0.79583	28.4371
0.79667	28.3182
0.7975	28.301
0.79833	28.2376
0.79917	28.304
0.8	28.4913
0.80083	28.3678
0.80167	28.3153
0.8025	28.3035
0.80333	28.4992
0.80417	28.3594
0.805	28.3056
0.80583	28.4455
0.80667	28.4446
0.8075	28.469
0.80833	28.4694
0.80917	28.2653
0.81	28.3355
0.81083	28.3224
0.81167	28.4442
0.8125	28.377
0.81333	28.3598
0.81417	28.4257
0.815	28.4278
0.81583	28.5135
0.81667	28.4203
0.8175	28.3808
0.81833	28.2964
0.81917	28.5135
0.82	28.3023
0.82083	28.3275
0.82167	28.4157
0.8225	28.3682
0.82333	28.4766
0.82417	28.3606
0.825	28.2914
0.82583	28.4589
0.82667	28.4396
0.8275	28.44
0.82833	28.3674
0.82917	28.3892
0.83	28.4778
0.83083	28.6311
0.83167	28.5534
0.8325	28.4635
0.83333	28.3707
0.83417	28.4572
0.835	28.5093
0.83583	28.524
0.83667	28.4988
0.8375	28.3237
0.83833	28.2989
0.83917	28.3598
0.84	28.3926
0.84083	28.461
0.84167	28.3669
0.8425	28.4829
0.84333	28.4766
0.84417	28.4417
0.845	28.3228
0.84583	28.2746
0.84667	28.4039
0.8475	28.293
0.84833	28.4892
0.84917	28.4455
0.85	28.4782
0.85083	28.4669
0.85167	28.4039
0.8525	28.2796
0.85333	28.4194
0.85417	28.5051
0.855	28.4451
0.85583	28.4194
0.85667	28.3724
0.8575	28.4152
0.85833	28.3821
0.85917	28.398
0.86	28.5731
0.86083	28.4572
0.86167	28.3493
0.8625	28.3241
0.86333	28.3409
0.86417	28.4833
0.865	28.3804
0.86583	28.464
0.86667	28.4325
0.8675	28.3254
0.86833	28.4833
0.86917	28.427
0.87	28.4845
0.87083	28.372
0.87167	28.5332
0.8725	28.4047
0.87333	28.398
0.87417	28.409
0.875	28.59
0.87583	28.3959
0.87667	28.3287
0.8775	28.464
0.87833	28.4988
0.87917	28.3044
0.88	28.4085
0.88083	28.5144
0.88167	28.5576
0.8825	28.4917
0.88333	28.5114
0.88417	28.4274
0.885	28.5034
0.88583	28.4921
0.88667	28.5219
0.8875	28.495
0.88833	28.566
0.88917	28.464
0.89	28.5198
0.89083	28.3829
0.89167	28.3884
0.8925	28.3308
0.89333	28.3577
0.89417	28.4812
0.895	28.4169
0.89583	28.2724
0.89667	28.4904
0.8975	28.4908
0.89833	28.5673
0.89917	28.5488
0.9	28.2733
0.90083	28.4501
0.90167	28.5249
0.9025	28.4215
0.90333	28.3413
0.90417	28.4005
0.905	28.3682
0.90583	28.4883
0.90667	28.4278
0.9075	28.2968
0.90833	28.359
0.90917	28.4148
0.91	28.4383
0.91083	28.3627
0.91167	28.2582
0.9125	28.3989
0.91333	28.3913
0.91417	28.4425
0.915	28.4871
0.91583	28.5286
0.91667	28.4841
0.9175	28.5316
0.91833	28.5778
0.91917	28.4766
0.92	28.4438
0.92083	28.4602
0.92167	28.4375
0.9225	28.4774
0.92333	28.5429
0.92417	28.6004
0.925	28.59
0.92583	28.6181
0.92667	28.5454
0.9275	28.4551
0.92833	28.4421
0.92917	28.3535
0.93	28.5299
0.93083	28.4039
0.93167	28.3317
0.9325	28.3501
0.93333	28.4665
0.93417	28.4854
0.935	28.5694
0.93583	28.4409
0.93667	28.4228
0.9375	28.4325
0.93833	28.5509
0.93917	28.5068
0.94	28.5165
0.94083	28.5316
0.94167	28.6353
0.9425	28.5366
0.94333	28.5622
0.94417	28.5102
0.945	28.5219
0.94583	28.5685
0.94667	28.5454
0.9475	28.3854
0.94833	28.4715
0.94917	28.3989
0.95	28.4518
0.95083	28.432
0.95167	28.6718
0.9525	28.6021
0.95333	28.5417
0.95417	28.4505
0.955	28.4732
0.95583	28.4547
0.95667	28.4866
0.9575	28.3724
0.95833	28.3926
0.95917	28.5572
0.96	28.5152
0.96083	28.4829
0.96167	28.5572
0.9625	28.5442
0.96333	28.385
0.96417	28.4879
0.965	28.2599
0.96583	28.3985
0.96667	28.343
0.9675	28.4434
0.96833	28.4207
0.96917	28.4152
0.97	28.54
0.97083	28.3741
0.97167	28.2775
0.9725	28.3795
0.97333	28.5236
0.97417	28.5072
0.975	28.4808
0.97583	28.5836
0.97667	28.5925
0.9775	28.3661
0.97833	28.3812
0.97917	28.3174
0.98	28.4614
0.98083	28.5778
0.98167	28.2939
0.9825	28.4698
0.98333	28.5467
0.98417	28.5366
0.985	28.5181
0.98583	28.4682
0.98667	28.4052
0.9875	28.4043
0.98833	28.5492
0.98917	28.4824
0.99	28.5257
0.99083	28.5488
0.99167	28.5081
0.9925	28.3661
0.99333	28.6122
0.99417	28.5429
0.995	28.3602
0.99583	28.6089
0.99667	28.4929
0.9975	28.5303
0.99833	28.5559
0.99917	28.4862
1	28.409
1.00083	28.4299
1.00167	28.5005
1.0025	28.33
1.00333	28.4371
1.00417	28.4144
1.005	28.6362
1.00583	28.4522
1.00667	28.4262
1.0075	28.4635
1.00833	28.5912
1.00917	28.3254
1.01	28.4908
1.01083	28.5459
1.01167	28.545
1.0125	28.5505
1.01333	28.6
1.01417	28.4997
1.015	28.6114
1.01583	28.5345
1.01667	28.4661
1.0175	28.3082
1.01833	28.5475
1.01917	28.5354
1.02	28.3737
1.02083	28.5836
1.02167	28.3594
1.0225	28.5085
1.02333	28.4959
1.02417	28.4081
1.025	28.4593
1.02583	28.4299
1.02667	28.4774
1.0275	28.5832
1.02833	28.4934
1.02917	28.5526
1.03	28.4249
1.03083	28.5412
1.03167	28.5345
1.0325	28.5904
1.03333	28.4194
1.03417	28.4484
1.035	28.5866
1.03583	28.4136
1.03667	28.3817
1.0375	28.4812
1.03833	28.4858
1.03917	28.5383
1.04	28.6013
1.04083	28.3808
1.04167	28.5417
1.0425	28.3245
1.04333	28.4014
1.04417	28.7134
1.045	28.4824
1.04583	28.49
1.04667	28.5354
1.0475	28.443
1.04833	28.4862
1.04917	28.6618
1.05	28.5824
1.05083	28.5244
1.05167	28.603
1.0525	28.3649
1.05333	28.4396
1.05417	28.4505
1.055	28.5064
1.05583	28.569
1.05667	28.5702
1.0575	28.6236
1.05833	28.5967
1.05917	28.4472
1.06	28.482
1.06083	28.4278
1.06167	28.4971
1.0625	28.4967
1.06333	28.6332
1.06417	28.5715
1.065	28.4551
1.06583	28.3837
1.06667	28.411
1.0675	28.435
1.06833	28.6072
1.06917	28.4745
1.07	28.5022
1.07083	28.6294
1.07167	28.6546
1.0725	28.4425
1.07333	28.4892
1.07417	28.4132
1.075	28.6294
1.07583	28.6181
1.07667	28.3846
1.0775	28.432
1.07833	28.5963
1.07917	28.603
1.08	28.5215
1.08083	28.5921
1.08167	28.5484
1.0825	28.4312
1.08333	28.435
1.08417	28.3388
1.085	28.5173
1.08583	28.5249
1.08667	28.548
1.0875	28.6357
1.08833	28.5303
1.08917	28.5836
1.09	28.4879
1.09083	28.5778
1.09167	28.4375
1.0925	28.4665
1.09333	28.5605
1.09417	28.5786
1.095	28.3644
1.09583	28.5211
1.09667	28.548
1.0975	28.506
1.09833	28.5996
1.09917	28.4455
1.1	28.4938
1.10083	28.5551
1.10167	28.3985
1.1025	28.5509
1.10333	28.4556
1.10417	28.553
1.105	28.5349
1.10583	28.6882
1.10667	28.6147
1.1075	28.5761
1.10833	28.3569
1.10917	28.5223
1.11	28.4291
1.11083	28.5055
1.11167	28.6114
1.1125	28.616
1.11333	28.482
1.11417	28.5975
1.115	28.5421
1.11583	28.5387
1.11667	28.5223
1.1175	28.5904
1.11833	28.7407
1.11917	28.684
1.12	28.5333
1.12083	28.5408
1.12167	28.7101
1.1225	28.7147
1.12333	28.5904
1.12417	28.6756
1.125	28.734
1.12583	28.4782
1.12667	28.5967
1.1275	28.5542
1.12833	28.435
1.12917	28.6849
1.13	28.4644
1.13083	28.5362
1.13167	28.5988
1.1325	28.4812
1.13333	28.5891
1.13417	28.482
1.135	28.7147
1.13583	28.6445
1.13667	28.6492
1.1375	28.6349
1.13833	28.6013
1.13917	28.5773
1.14	28.6084
1.14083	28.5488
1.14167	28.616
1.1425	28.6496
1.14333	28.5211
1.14417	28.5013
1.145	28.4249
1.14583	28.5664
1.14667	28.5139
1.1475	28.5883
1.14833	28.485
1.14917	28.5257
1.15	28.5878
1.15083	28.6395
1.15167	28.4925
1.1525	28.519
1.15333	28.4526
1.15417	28.679
1.155	28.6315
1.15583	28.5992
1.15667	28.6408
1.1575	28.6773
1.15833	28.5244
1.15917	28.5492
1.16	28.5022
1.16083	28.5635
1.16167	28.5795
1.1625	28.718
1.16333	28.5887
1.16417	28.5753
1.165	28.6689
1.16583	28.5862
1.16667	28.5261
1.1675	28.7474
1.16833	28.5765
1.16917	28.532
1.17	28.5173
1.17083	28.5291
1.17167	28.6928
1.1725	28.406
1.17333	28.634
1.17417	28.4581
1.175	28.6177
1.17583	28.5328
1.17667	28.5811
1.1775	28.5265
1.17833	28.3758
1.17917	28.5958
1.18	28.595
1.18083	28.5912
1.18167	28.5177
1.1825	28.6303
1.18333	28.4946
1.18417	28.527
1.185	28.5475
1.18583	28.6903
1.18667	28.7206
1.1875	28.6307
1.18833	28.6004
1.18917	28.6236
1.19	28.6046
1.19083	28.5404
1.19167	28.4031
1.1925	28.5055
1.19333	28.7189
1.19417	28.6114
1.195	28.4879
1.19583	28.6584
1.19667	28.7075
1.1975	28.6714
1.19833	28.5551
1.19917	28.4278
1.2	28.6135
1.20083	28.4732
1.20167	28.5459
1.2025	28.6769
1.20333	28.4774
1.20417	28.5702
1.205	28.6798
1.20583	28.7512
1.20667	28.6126
1.2075	28.6202
1.20833	28.4858
1.20917	28.6139
1.21	28.5731
1.21083	28.5228
1.21167	28.5522
1.2125	28.5795
1.21333	28.5349
1.21417	28.7122
1.215	28.4493
1.21583	28.503
1.21667	28.5408
1.2175	28.4917
1.21833	28.6093
1.21917	28.6643
1.22	28.6009
1.22083	28.7138
1.22167	28.4766
1.2225	28.76
1.22333	28.5622
1.22417	28.6928
1.225	28.5013
1.22583	28.6282
1.22667	28.5719
1.2275	28.6093
1.22833	28.6555
1.22917	28.6937
1.23	28.6046
1.23083	28.5727
1.23167	28.5324
1.2325	28.6639
1.23333	28.7084
1.23417	28.629
1.235	28.4262
1.23583	28.5908
1.23667	28.7134
1.2375	28.7424
1.23833	28.6257
1.23917	28.3795
1.24	28.5941
1.24083	28.6798
1.24167	28.6492
1.2425	28.7684
1.24333	28.7138
1.24417	28.7126
1.245	28.6315
1.24583	28.6983
1.24667	28.4749
1.2475	28.6685
1.24833	28.7189
1.24917	28.4396
1.25	28.6324
1.25083	28.6051
1.25167	28.5396
1.2525	28.5828
1.25333	28.6928
1.25417	28.54
1.255	28.5114
1.25583	28.5417
1.25667	28.6437
1.2575	28.4152
1.25833	28.5421
1.25917	28.5437
1.26	28.5278
1.26083	28.7546
1.26167	28.5135
1.2625	28.3964
1.26333	28.4652
1.26417	28.5396
1.265	28.582
1.26583	28.4904
1.26667	28.705
1.2675	28.603
1.26833	28.5681
1.26917	28.6374
1.27	28.7831
1.27083	28.6093
1.27167	28.3817
1.2725	28.5223
1.27333	28.6063
1.27417	28.553
1.275	28.5534
1.27583	28.6718
1.27667	28.5269
1.2775	28.4808
1.27833	28.5618
1.27917	28.6937
1.28	28.519
1.28083	28.6971
1.28167	28.7218
1.2825	28.474
1.28333	28.5505
1.28417	28.6084
1.285	28.5047
1.28583	28.4514
1.28667	28.5975
1.2875	28.432
1.28833	28.718
1.28917	28.7134
1.29	28.7336
1.29083	28.7348
1.29167	28.6949
1.2925	28.742
1.29333	28.6454
1.29417	28.5988
1.295	28.8092
1.29583	28.603
1.29667	28.6807
1.2975	28.4749
1.29833	28.6151
1.29917	28.5983
1.3	28.713
1.30083	28.4686
1.30167	28.6895
1.3025	28.6622
1.30333	28.8104
1.30417	28.7369
1.305	28.81
1.30583	28.7642
1.30667	28.6391
1.3075	28.6958
1.30833	28.6277
1.30917	28.6387
1.31	28.7101
1.31083	28.6853
1.31167	28.5198
1.3125	28.4421
1.31333	28.6739
1.31417	28.5664
1.315	28.763
1.31583	28.7353
1.31667	28.6026
1.3175	28.4404
1.31833	28.5421
1.31917	28.4816
1.32	28.6114
1.32083	28.6257
1.32167	28.498
1.3225	28.5803
1.32333	28.6433
1.32417	28.7092
1.325	28.6769
1.32583	28.5727
1.32667	28.624
1.3275	28.6445
1.32833	28.692
1.32917	28.5773
1.33	28.734
1.33083	28.6328
1.33167	28.7096
1.3325	28.692
1.33333	28.6004
1.33417	28.59
1.335	28.6324
1.33583	28.6286
1.33667	28.653
1.3375	28.6021
1.33833	28.4938
1.33917	28.6311
1.34	28.6013
1.34083	28.5169
1.34167	28.5782
1.3425	28.516
1.34333	28.6937
1.34417	28.5215
1.345	28.3795
1.34583	28.6038
1.34667	28.519
1.3475	28.6462
1.34833	28.5055
1.34917	28.5883
1.35	28.5475
1.35083	28.6664
1.35167	28.4799
1.3525	28.5484
1.35333	28.6895
1.35417	28.7117
1.355	28.6303
1.35583	28.7353
1.35667	28.6857
1.3575	28.742
1.35833	28.5412
1.35917	28.5395
1.36	28.5845
1.36083	28.6979
1.36167	28.6718
1.3625	28.676
1.36333	28.608
1.36417	28.8298
1.365	28.6794
1.36583	28.5643
1.36667	28.5748
1.3675	28.6471
1.36833	28.6244
1.36917	28.5912
1.37	28.6366
1.37083	28.7239
1.37167	28.7479
1.3725	28.5223
1.37333	28.6374
1.37417	28.4719
1.375	28.6555
1.37583	28.6786
1.37667	28.7777
1.3775	28.7269
1.37833	28.5223
1.37917	28.6584
1.38	28.629
1.38083	28.6718
1.38167	28.5374
1.3825	28.7117
1.38333	28.6412
1.38417	28.5652
1.385	28.6252
1.38583	28.6072
1.38667	28.4623
1.3875	28.561
1.38833	28.6886
1.38917	28.6177
1.39	28.6647
1.39083	28.5946
1.39167	28.5568
1.3925	28.7096
1.39333	28.742
1.39417	28.6899
1.395	28.6983
1.39583	28.6698
1.39667	28.6374
1.3975	28.7315
1.39833	28.6593
1.39917	28.6525
1.4	28.6576
1.40083	28.6399
1.40167	28.6525
1.4025	28.5522
1.40333	28.7248
1.40417	28.7403
1.405	28.5354
1.40583	28.6227
1.40667	28.6899
1.4075	28.5971
1.40833	28.6996
1.40917	28.5496
1.41	28.6105
1.41083	28.6324
1.41167	28.5631
1.4125	28.5081
1.41333	28.7588
1.41417	28.6538
1.415	28.6567
1.41583	28.7067
1.41667	28.8839
1.4175	28.6454
1.41833	28.566
1.41917	28.6777
1.42	28.6597
1.42083	28.6496
1.42167	28.5799
1.4225	28.6966
1.42333	28.5727
1.42417	28.7248
1.425	28.7264
1.42583	28.637
1.42667	28.7483
1.4275	28.6622
1.42833	28.6181
1.42917	28.5664
1.43	28.8827
1.43083	28.7248
1.43167	28.5946
1.4325	28.5853
1.43333	28.6093
1.43417	28.7004
1.435	28.7306
1.43583	28.7143
1.43667	28.4866
1.4375	28.637
1.43833	28.6462
1.43917	28.7949
1.44	28.8155
1.44083	28.655
1.44167	28.6084
1.4425	28.6886
1.44333	28.616
1.44417	28.5164
1.445	28.5169
1.44583	28.7382
1.44667	28.7449
1.4475	28.6269
1.44833	28.6857
1.44917	28.7176
1.45	28.8016
1.45083	28.5786
1.45167	28.6517
1.4525	28.4992
1.45333	28.5605
1.45417	28.6496
1.455	28.7281
1.45583	28.6395
1.45667	28.5816
1.4575	28.6664
1.45833	28.7693
1.45917	28.6404
1.46	28.8058
1.46083	28.7819
1.46167	28.666
1.4625	28.655
1.46333	28.645
1.46417	28.5437
1.465	28.6483
1.46583	28.7563
1.46667	28.65
1.4675	28.6046
1.46833	28.6664
1.46917	28.7411
1.47	28.6971
1.47083	28.7248
1.47167	28.8151
1.4725	28.8844
1.47333	28.8092
1.47417	28.6487
1.475	28.75
1.47583	28.6815
1.47667	28.6655
1.4775	28.6958
1.47833	28.8898
1.47917	28.7634
1.48	28.792
1.48083	28.8293
1.48167	28.5076
1.4825	28.6639
1.48333	28.7726
1.48417	28.6811
1.485	28.7575
1.48583	28.6194
1.48667	28.6307
1.4875	28.7529
1.48833	28.7138
1.48917	28.574
1.49	28.8079
1.49083	28.6832
1.49167	28.7512
1.4925	28.5706
1.49333	28.7008
1.49417	28.7676
1.495	28.5862
1.49583	28.5097
1.49667	28.8062
1.4975	28.7605
1.49833	28.8306
1.49917	28.6907
1.5	28.6752
1.50083	28.6609
1.50167	28.629
1.5025	28.6252
1.50333	28.8092
1.50417	28.763
1.505	28.6219
1.50583	28.4913
1.50667	28.75
1.5075	28.7794
1.50833	28.7231
1.50917	28.7101
1.51	28.7764
1.51083	28.5908
1.51167	28.7512
1.5125	28.4371
1.51333	28.5446
1.51417	28.7668
1.515	28.6362
1.51583	28.6135
1.51667	28.5954
1.5175	28.6962
1.51833	28.7197
1.51917	28.7206
1.52	28.6261
1.52083	28.6055
1.52167	28.687
1.5225	28.7206
1.52333	28.7974
1.52417	28.5429
1.525	28.7189
1.52583	28.6319
1.52667	28.7642
1.5275	28.7285
1.52833	28.7403
1.52917	28.6668
1.53	28.8575
1.53083	28.6244
1.53167	28.6362
1.5325	28.7516
1.53333	28.6265
1.53417	28.6089
1.535	28.6937
1.53583	28.7474
1.53667	28.5055
1.5375	28.658
1.53833	28.7105
1.53917	28.8146
1.54	28.6404
1.54083	28.7609
1.54167	28.5433
1.5425	28.705
1.54333	28.6319
1.54417	28.865
1.545	28.6114
1.54583	28.7424
1.54667	28.8272
1.5475	28.8659
1.54833	28.566
1.54917	28.7327
1.55	28.692
1.55083	28.7479
1.55167	28.6416
1.5525	28.7584
1.55333	28.6836
1.55417	28.5622
1.555	28.6655
1.55583	28.7025
1.55667	28.6576
1.5575	28.6752
1.55833	28.7227
1.55917	28.6698
1.56	28.7546
1.56083	28.8226
1.56167	28.6588
1.5625	28.7487
1.56333	28.7201
1.56417	28.6798
1.565	28.6773
1.56583	28.7894
1.56667	28.8083
1.5675	28.7185
1.56833	28.5858
1.56917	28.7684
1.57	28.6823
1.57083	28.747
1.57167	28.6378
1.5725	28.5853
1.57333	28.7029
1.57417	28.7033
1.575	28.5379
1.57583	28.7092
1.57667	28.7596
1.5775	28.6353
1.57833	28.7642
1.57917	28.7852
1.58	28.6685
1.58083	28.6937
1.58167	28.7928
1.5825	28.7206
1.58333	28.6613
1.58417	28.729
1.585	28.7504
1.58583	28.6559
1.58667	28.7218
1.5875	28.7647
1.58833	28.6248
1.58917	28.7668
1.59	28.8642
1.59083	28.7067
1.59167	28.5761
1.5925	28.7575
1.59333	28.6433
1.59417	28.7411
1.595	28.7147
1.59583	28.897
1.59667	28.6651
1.5975	28.7558
1.59833	28.8046
1.59917	28.7802
1.6	28.6639
1.60083	28.7281
1.60167	28.9016
1.6025	28.6542
1.60333	28.8184
1.60417	28.8764
1.605	28.7369
1.60583	28.7164
1.60667	28.8104
1.6075	28.6597
1.60833	28.7113
1.60917	28.7579
1.61	28.6811
1.61083	28.6807
1.61167	28.7525
1.6125	28.6718
1.61333	28.7235
1.61417	28.653
1.615	28.8965
1.61583	28.7403
1.61667	28.7214
1.6175	28.7437
1.61833	28.7357
1.61917	28.6798
1.62	28.763
1.62083	28.6093
1.62167	28.8222
1.6225	28.8461
1.62333	28.6538
1.62417	28.7672
1.625	28.692
1.62583	28.7495
1.62667	28.6815
1.6275	28.6068
1.62833	28.7256
1.62917	28.7147
1.63	28.7008
1.63083	28.7991
1.63167	28.7605
1.6325	28.8751
1.63333	28.7453
1.63417	28.7865
1.635	28.8529
1.63583	28.6492
1.63667	28.8012
1.6375	28.7907
1.63833	28.6467
1.63917	28.6324
1.64	28.818
1.64083	28.7344
1.64167	28.6063
1.6425	28.8037
1.64333	28.8004
1.64417	28.6714
1.645	28.7399
1.64583	28.8197
1.64667	28.7542
1.6475	28.6975
1.64833	28.6996
1.64917	28.54
1.65	28.8146
1.65083	28.8155
1.65167	28.8524
1.6525	28.7878
1.65333	28.7521
1.65417	28.6429
1.655	28.5286
1.65583	28.7105
1.65667	28.7647
1.6575	28.7974
1.65833	28.697
1.65917	28.7025
1.66	28.6244
1.66083	28.7621
1.66167	28.8566
1.6625	28.8499
1.66333	28.624
1.66417	28.776
1.665	28.8356
[truncated: 118,000 more rows]

## Sheet: Figure 5c
Dark		As-deposited		After 100 h
Potential (V vs. RHE)	Current density (mA cm-2)	Potential (V vs. RHE)	Current density (mA cm-2)	Potential (V vs. RHE)	Current density (mA cm-2)
0.73114	-5.89286	0.73133	0.07245	0.7314	0.60759
0.73218	-1.4687	0.73254	-0.14828	0.73228	-0.02871
0.73315	-0.83664	0.73364	-0.10887	0.73327	-0.04017
0.73423	-0.5838	0.73454	-0.09591	0.73437	-0.03602
0.73521	-0.44715	0.73539	-0.08532	0.73537	-0.032
0.73631	-0.36319	0.73646	-0.06364	0.73628	-0.03589
0.73713	-0.30256	0.73756	-0.05325	0.73733	-0.03215
0.73825	-0.26013	0.73863	-0.05778	0.73825	-0.01855
0.7392	-0.22773	0.73963	-0.05399	0.73921	-0.01685
0.7403	-0.20141	0.74057	-0.03544	0.7402	-0.02213
0.74116	-0.17986	0.74165	-0.03189	0.74145	-0.01702
0.74232	-0.16276	0.7427	-0.03674	0.74224	-0.00707
0.74328	-0.14881	0.7435	-0.03489	0.74334	-0.00867
0.74401	-0.1361	0.74446	-0.02197	0.74436	-0.01499
0.74521	-0.12516	0.74553	-0.02335	0.74532	-0.0093
0.74634	-0.11601	0.74647	-0.02731	0.74632	-0.00084057
0.7473	-0.10872	0.74745	-0.02121	0.74736	-0.0029
0.74832	-0.10106	0.74831	-0.0151	0.74835	-0.00946
0.74929	-0.09449	0.74947	-0.01859	0.74928	-0.0043
0.75021	-0.08888	0.75059	-0.02266	0.75019	0.00498
0.75131	-0.08417	0.75157	-0.01502	0.75109	0.00191
0.75227	-0.07931	0.7526	-0.01074	0.75212	-0.00564
0.75322	-0.07469	0.75359	-0.01576	0.75336	0.00178
0.75428	-0.07109	0.75447	-0.02281	0.75418	0.0099
0.75523	-0.06767	0.75544	-0.01227	0.75525	0.00494
0.75638	-0.06448	0.75664	-0.00757	0.75642	-0.00285
0.75711	-0.06116	0.75765	-0.01547	0.75735	0.00734
0.75818	-0.05855	0.75848	-0.01996	0.7584	0.01308
0.75923	-0.0559	0.75942	-0.00895	0.75929	0.0089
0.76033	-0.05319	0.76044	-0.00419	0.76038	-0.000919947
0.76111	-0.05109	0.76141	-0.01232	0.76137	0.01077
0.76217	-0.04913	0.76254	-0.01443	0.76228	0.01692
0.76329	-0.04724	0.76354	-0.00412	0.76336	0.01109
0.76411	-0.045	0.76438	-0.00431	0.76426	0.00509
0.76535	-0.0432	0.76543	-0.012	0.76522	0.0151
0.76617	-0.04166	0.76642	-0.01014	0.76624	0.02125
0.76732	-0.04008	0.76748	-0.00343	0.76737	0.01375
0.76816	-0.03838	0.76854	-0.00543	0.76832	0.00788
0.76922	-0.03692	0.76952	-0.01297	0.76921	0.0202
0.77026	-0.0358	0.77042	-0.00727	0.77032	0.02417
0.77116	-0.03455	0.77136	-0.00165	0.7713	0.01778
0.77208	-0.03319	0.77247	-0.00549	0.77233	0.01182
0.7731	-0.03187	0.77353	-0.01091	0.77324	0.02512
0.7743	-0.03108	0.77442	-0.00767	0.77424	0.02711
0.77518	-0.02997	0.77547	0.000300107	0.77529	0.01983
0.77614	-0.02891	0.77644	-0.00556	0.77627	0.01576
0.77724	-0.02786	0.77749	-0.01331	0.77723	0.02893
0.77817	-0.02712	0.77856	-0.00399	0.77819	0.03319
0.77912	-0.02626	0.7794	0.00238	0.77917	0.02319
0.78026	-0.02521	0.78034	-0.00652	0.78026	0.02079
0.78102	-0.02432	0.78157	-0.01055	0.78124	0.03462
0.78219	-0.02376	0.78252	-0.00139	0.78226	0.03647
0.78312	-0.02298	0.78345	0.000560917	0.78316	0.02605
0.7843	-0.02201	0.78453	-0.00748	0.78428	0.02502
0.78521	-0.02129	0.78554	-0.00986	0.78526	0.03874
0.78619	-0.02077	0.78644	-0.000756153	0.78623	0.03963
0.7872	-0.02021	0.78758	0.000177472	0.78733	0.03029
0.78808	-0.01937	0.7885	-0.00803	0.78838	0.02985
0.78924	-0.01873	0.78939	-0.0047	0.78919	0.04285
0.79025	-0.0183	0.7904	0.00194	0.79029	0.04274
0.79122	-0.0177	0.7915	-0.00147	0.79138	0.03329
0.79226	-0.01689	0.7925	-0.00835	0.79225	0.03508
0.79321	-0.01639	0.79356	-0.00254	0.79326	0.04745
0.79419	-0.01601	0.79458	0.00306	0.79431	0.04699
0.79525	-0.0154	0.79547	-0.00199	0.7952	0.03538
0.79613	-0.01484	0.79643	-0.00945	0.7962	0.04058
0.79731	-0.01439	0.79754	-0.000428146	0.79718	0.05167
0.79807	-0.01408	0.79846	0.006	0.79817	0.04991
0.79905	-0.01361	0.7994	-0.00256	0.79919	0.03898
0.80019	-0.01313	0.80052	-0.00718	0.80024	0.04513
0.80122	-0.0128	0.80154	0.000507579	0.8013	0.05668
0.8021	-0.01278	0.80247	0.00732	0.80224	0.05245
0.80316	-0.01273	0.80362	-0.00167	0.80326	0.0411
0.80427	-0.01256	0.80456	-0.00735	0.80436	0.05206
0.80517	-0.01227	0.80539	0.00387	0.80526	0.06046
0.8062	-0.01205	0.80656	0.00637	0.80628	0.0558
0.80731	-0.01179	0.80748	-0.00169	0.80721	0.046
0.80819	-0.01133	0.80855	-0.00568	0.8082	0.05528
0.80931	-0.01105	0.80956	0.00475	0.80924	0.06638
0.81017	-0.01081	0.81053	0.00576	0.81013	0.0576
0.81132	-0.01039	0.81133	-0.00269	0.81122	0.0476
0.8123	-0.01	0.81237	-0.00226	0.81214	0.05948
0.8132	-0.00969	0.81344	0.00628	0.81314	0.06918
0.8143	-0.00945	0.81436	0.00691	0.81425	0.06076
0.81524	-0.00891	0.8155	-0.00315	0.81518	0.05097
0.8163	-0.00847	0.81653	-0.000806551	0.81621	0.0638
0.81724	-0.00805	0.81745	0.00845	0.81726	0.07372
0.81821	-0.00758	0.81857	0.0043	0.81819	0.06263
0.81924	-0.00678	0.81955	-0.00296	0.81928	0.05438
0.82035	-0.00606	0.82053	0.00151	0.82024	0.06949
0.82125	-0.00564	0.82151	0.00873	0.82129	0.07683
0.82233	-0.00536	0.82243	0.00221	0.82225	0.06592
0.8233	-0.00507	0.8235	-0.00496	0.82316	0.0565
0.82428	-0.00476	0.82439	0.00515	0.82424	0.07119
0.82537	-0.00452	0.82556	0.01087	0.82519	0.08133
0.82634	-0.00446	0.8265	0.00427	0.82625	0.07132
0.82724	-0.00428	0.82746	-0.00472	0.82711	0.06307
0.82823	-0.00406	0.82854	0.00925	0.82819	0.08078
0.82932	-0.00382	0.82951	0.01523	0.8293	0.08693
0.83031	-0.00384	0.83049	0.00516	0.83018	0.07356
0.83132	-0.00361	0.8316	-0.00254	0.83125	0.06801
0.83235	-0.00337	0.83246	0.01122	0.83219	0.08709
0.83333	-0.00322	0.8336	0.01735	0.83329	0.09075
0.83434	-0.00308	0.83457	0.00454	0.83413	0.07565
0.83522	-0.00301	0.83555	0.00488	0.83521	0.07559
0.83612	-0.00282	0.83646	0.01591	0.83608	0.09753
0.83732	-0.00271	0.83733	0.01594	0.83726	0.09703
0.83821	-0.00268	0.83827	0.00638	0.83812	0.09866
0.83927	-0.00247	0.83948	0.00847	0.83926	0.0984
0.84018	-0.00222	0.84061	0.02	0.84034	0.11789
0.8412	-0.00206	0.84161	0.01508	0.84141	0.11879
0.84232	-0.00194	0.84252	0.00905	0.84233	0.10165
0.8432	-0.00172	0.84356	0.01388	0.84334	0.10736
0.84415	-0.00146	0.84445	0.02371	0.8443	0.12752
0.84514	-0.00126	0.84542	0.01793	0.84542	0.1255
0.84627	-0.00116	0.84649	0.00738	0.84637	0.11192
0.84726	-0.000957643	0.84761	0.02035	0.84733	0.11757
0.84832	-0.00065864	0.84856	0.02573	0.8483	0.13484
0.84922	-0.000597016	0.84953	0.01722	0.84937	0.13071
0.85023	-0.000489269	0.85048	0.00881	0.85031	0.11958
0.85127	-0.000362263	0.85154	0.02417	0.85127	0.12789
0.85229	-0.000154384	0.85241	0.0299	0.8523	0.14562
0.85323	-0.000117821	0.85343	0.01844	0.85333	0.13527
0.85429	-3.90762e-05	0.85444	0.01109	0.85421	0.12452
0.8553	0.000129762	0.85547	0.02593	0.85536	0.13531
0.85629	0.000315235	0.85656	0.03	0.85621	0.1488
0.8573	0.000379003	0.85764	0.02009	0.8572	0.14206
0.85839	0.00045438	0.85859	0.01647	0.8583	0.1264
0.85925	0.000625146	0.85943	0.03182	0.85929	0.14079
0.86025	0.000778398	0.86052	0.03279	0.86041	0.15257
0.86119	0.000855237	0.86149	0.02083	0.86123	0.14242
0.8622	0.000920089	0.86259	0.02232	0.86221	0.13044
0.86319	0.00111	0.86352	0.03344	0.86328	0.14524
0.86434	0.00124	0.86461	0.03284	0.8643	0.15407
0.86523	0.00128	0.86542	0.0221	0.86523	0.14331
0.86621	0.00138	0.86654	0.02659	0.86625	0.13053
0.86725	0.00155	0.86752	0.03892	0.86717	0.14692
0.8684	0.00166	0.86852	0.03597	0.8684	0.15889
0.86935	0.00175	0.8695	0.02451	0.86927	0.14008
0.87036	0.00184	0.87048	0.03182	0.87034	0.13073
0.87123	0.002	0.87143	0.04076	0.87138	0.14836
0.87225	0.00213	0.87248	0.03508	0.87237	0.15463
0.87316	0.00216	0.87344	0.02638	0.87321	0.13801
0.87423	0.00226	0.87446	0.03681	0.87432	0.13026
0.87524	0.0025	0.87571	0.04599	0.87523	0.14997
0.87621	0.00262	0.8766	0.03601	0.87623	0.15416
0.87744	0.00263	0.87752	0.02709	0.87728	0.13428
0.8782	0.00271	0.87855	0.04214	0.87816	0.12565
0.8792	0.00288	0.87961	0.04813	0.87934	0.15119
0.88039	0.00303	0.88063	0.03746	0.88031	0.15144
0.88135	0.00301	0.88148	0.0311	0.88131	0.1303
0.88246	0.0031	0.8825	0.04342	0.88229	0.12654
0.88336	0.00323	0.88351	0.04989	0.88336	0.15352
0.8845	0.00333	0.88445	0.0366	0.88441	0.15101
0.88547	0.00334	0.8856	0.03276	0.88535	0.12782
0.88646	0.00341	0.88648	0.04677	0.88632	0.12658
0.8873	0.00357	0.88744	0.05057	0.88734	0.14921
0.88843	0.00367	0.88858	0.03799	0.88828	0.14748
0.88936	0.00368	0.88958	0.03807	0.88921	0.12593
0.89051	0.00382	0.89055	0.05155	0.89023	0.12488
0.89146	0.00391	0.89152	0.05155	0.89125	0.15207
0.89238	0.00402	0.89257	0.03966	0.89224	0.1444
0.89342	0.00399	0.89353	0.0418	0.89315	0.12111
0.89442	0.0041	0.89456	0.05545	0.89425	0.12701
0.89544	0.00419	0.89557	0.05168	0.89523	0.1528
0.89639	0.0043	0.8965	0.03827	0.89624	0.14492
0.89747	0.00428	0.89747	0.04685	0.89722	0.1225
0.89826	0.00438	0.89852	0.06029	0.89824	0.13113
0.89943	0.00447	0.89956	0.05086	0.89923	0.15423
0.9004	0.00456	0.90043	0.03959	0.90019	0.14152
0.90137	0.00455	0.9016	0.05231	0.90121	0.12317
0.9025	0.00466	0.90247	0.05896	0.90227	0.13636
0.90343	0.00474	0.90368	0.05251	0.90327	0.15791
0.90447	0.00482	0.90481	0.0407	0.9042	0.14675
0.90539	0.00488	0.90544	0.05534	0.90535	0.12574
0.90639	0.00495	0.90664	0.0641	0.90637	0.14296
0.90742	0.00504	0.90761	0.05042	0.90735	0.16305
0.90828	0.0051	0.90857	0.04324	0.90832	0.15004
0.90941	0.00513	0.90969	0.05912	0.90929	0.13172
0.91037	0.00522	0.91051	0.06651	0.9103	0.14828
0.91121	0.00532	0.91157	0.05282	0.91123	0.17465
0.91235	0.00537	0.9125	0.04636	0.91218	0.1557
0.9135	0.00539	0.9135	0.06416	0.91322	0.13966
0.91442	0.00548	0.91455	0.06651	0.91424	0.16258
0.91553	0.00558	0.91551	0.05247	0.91519	0.18262
0.91637	0.00561	0.91652	0.0528	0.91626	0.16701
0.9173	0.00567	0.91749	0.06643	0.91736	0.15192
0.9184	0.00573	0.91858	0.06829	0.91824	0.17614
0.91945	0.00585	0.9196	0.05253	0.91924	0.19555
0.92036	0.00583	0.92054	0.05689	0.92027	0.18219
0.9213	0.00593	0.92156	0.07338	0.92132	0.16275
0.92226	0.00602	0.92256	0.06878	0.92236	0.19634
0.92337	0.00612	0.92351	0.05521	0.92328	0.21546
0.92432	0.00612	0.92461	0.06574	0.92431	0.19621
0.9253	0.00618	0.9257	0.07875	0.92531	0.18936
0.92635	0.00623	0.92662	0.07123	0.92622	0.22079
0.92739	0.00641	0.92755	0.0574	0.92722	0.23619
0.92841	0.0063	0.92862	0.0733	0.92826	0.21835
0.92938	0.00641	0.9296	0.08398	0.92924	0.21182
0.93041	0.00647	0.93045	0.07006	0.93028	0.2534
0.93137	0.00653	0.93159	0.06074	0.93121	0.26726
0.93239	0.00652	0.93259	0.07863	0.93229	0.25017
0.93338	0.00663	0.93352	0.09099	0.93331	0.25521
0.9344	0.00668	0.93454	0.07722	0.93429	0.29725
0.93539	0.00677	0.93572	0.06568	0.93528	0.31231
0.93647	0.00672	0.93652	0.09078	0.93619	0.29193
0.93745	0.00679	0.93758	0.09616	0.93726	0.30866
0.93847	0.00684	0.93857	0.07892	0.93816	0.35034
0.93932	0.00689	0.93957	0.07278	0.93931	0.37178
0.94038	0.00693	0.9407	0.09551	0.94018	0.35639
0.94135	0.00697	0.94158	0.10276	0.94115	0.37603
0.9423	0.00708	0.94246	0.08488	0.94214	0.42965
0.9434	0.00707	0.94351	0.08028	0.94321	0.45423
0.94431	0.0071	0.94454	0.10075	0.94422	0.44146
0.9453	0.00722	0.94549	0.10176	0.94518	0.46983
0.94638	0.00725	0.94648	0.08811	0.94627	0.53151
0.94742	0.00732	0.94742	0.08998	0.94731	0.5527
0.94838	0.00729	0.94864	0.11043	0.94837	0.55518
0.9493	0.00734	0.94948	0.10843	0.9493	0.58898
0.95037	0.00747	0.95061	0.09372	0.95026	0.65553
0.95146	0.00751	0.95152	0.10835	0.95128	0.68711
0.95246	0.00748	0.95244	0.12585	0.95226	0.69772
0.95344	0.00751	0.95362	0.11626	0.95326	0.74065
0.95443	0.00761	0.95465	0.11029	0.95439	0.81909
0.9554	0.00765	0.95545	0.12356	0.95537	0.8552
0.95635	0.00767	0.95646	0.14184	0.95622	0.87348
0.95741	0.00773	0.9576	0.13557	0.95738	0.92897
0.95838	0.00779	0.95852	0.12767	0.95836	1.01553
0.95927	0.00782	0.95951	0.14935	0.95927	1.06077
0.96043	0.00787	0.96046	0.16405	0.96031	1.12177
0.9614	0.00789	0.96149	0.15269	0.96129	1.18295
0.96238	0.00799	0.96252	0.14935	0.9623	1.27996
0.96341	0.008	0.96354	0.1765	0.96334	1.34215
0.96431	0.00801	0.9645	0.19212	0.9643	1.38301
0.96539	0.0081	0.96547	0.18122	0.96535	1.4589
0.96636	0.00815	0.96646	0.18184	0.96639	1.56678
0.96727	0.00817	0.96749	0.21201	0.96739	1.64758
0.96831	0.00819	0.96853	0.22383	0.96841	1.69734
0.96939	0.00823	0.96958	0.21622	0.96936	1.78183
0.97037	0.00829	0.97055	0.22347	0.97037	1.90576
0.97125	0.0083	0.9716	0.25823	0.97143	1.99164
0.9724	0.00829	0.97248	0.26673	0.97239	2.05711
0.9733	0.00838	0.97353	0.26419	0.9734	2.15382
0.97429	0.00843	0.97451	0.27671	0.97433	2.2864
0.97541	0.0084	0.97539	0.31584	0.9754	2.38832
0.97621	0.00844	0.97641	0.32588	0.97634	2.46223
0.97734	0.0085	0.97765	0.32422	0.9773	2.57969
0.97835	0.00852	0.97855	0.34864	0.9783	2.71512
0.97921	0.00852	0.97936	0.38584	0.97937	2.82027
0.98035	0.00857	0.98066	0.39489	0.98031	2.91115
0.98154	0.0086	0.98139	0.39776	0.98132	3.03843
0.98236	0.00864	0.98239	0.43215	0.98233	3.19117
0.9834	0.00865	0.98349	0.4724	0.98337	3.30459
0.9845	0.0087	0.98446	0.48674	0.98433	3.40412
0.98543	0.00878	0.98552	0.49309	0.9854	3.5519
0.98625	0.0088	0.98666	0.54202	0.98645	3.70447
0.9875	0.00878	0.98762	0.58067	0.98736	3.8281
0.9883	0.00883	0.98846	0.5922	0.98831	3.93623
0.98928	0.00886	0.98948	0.61606	0.98933	4.08271
0.9903	0.00892	0.99042	0.66763	0.99036	4.25619
0.99114	0.00889	0.9916	0.71233	0.99129	4.38116
0.99237	0.00895	0.99253	0.72901	0.9923	4.5019
0.99331	0.00901	0.99358	0.76335	0.9933	4.66891
0.99447	0.00903	0.99456	0.82615	0.99431	4.8434
0.99515	0.00905	0.99569	0.87355	0.99531	4.97761
0.99623	0.00909	0.99663	0.89611	0.99633	5.11166
0.99735	0.00908	0.9976	0.93642	0.99735	5.28152
0.99836	0.00905	0.99866	1.01137	0.99835	5.45912
0.99937	0.00911	0.9996	1.06093	0.99934	5.59825
1.00019	0.00906	1.00044	1.09147	1.00034	5.73956
1.00125	0.00911	1.00151	1.15146	1.00142	5.92946
1.00227	0.00919	1.00249	1.2281	1.00244	6.10424
1.00333	0.00915	1.00352	1.2847	1.00343	6.24933
1.00446	0.00923	1.00457	1.32913	1.00431	6.39505
1.00541	0.00937	1.00562	1.39926	1.00533	6.58134
1.00626	0.00939	1.00659	1.48229	1.00635	6.76939
1.00733	0.0094	1.00767	1.54255	1.00734	6.92162
1.00843	0.00941	1.00869	1.58912	1.0084	7.08661
1.00919	0.00951	1.00957	1.67714	1.00932	7.28113
1.01021	0.00957	1.01053	1.76558	1.01032	7.46427
1.01133	0.00956	1.01142	1.82454	1.01134	7.61776
1.0123	0.00959	1.01253	1.89194	1.01245	7.78175
1.01334	0.00969	1.01345	1.98807	1.01335	7.98084
1.01429	0.00967	1.0145	2.09125	1.01422	8.16272
1.01523	0.00968	1.01556	2.15638	1.01524	8.32402
1.01618	0.0097	1.01662	2.2347	1.01635	8.49116
1.01717	0.00975	1.0175	2.34015	1.01737	8.69756
1.0182	0.00976	1.01853	2.44199	1.01834	8.88553
1.01939	0.00979	1.01954	2.51266	1.01928	9.0344
1.02032	0.00982	1.02056	2.62655	1.02039	9.21896
1.02127	0.00993	1.02159	2.7464	1.02137	9.42847
1.02232	0.00985	1.02256	2.85383	1.0223	9.62009
1.0234	0.00997	1.02355	2.92564	1.02328	9.77892
1.02442	0.01002	1.02465	3.03923	1.02433	9.955
1.0254	0.00995	1.02565	3.17223	1.02531	10.1753
1.02624	0.01	1.02657	3.27721	1.02632	10.3587
1.02728	0.01	1.02755	3.36927	1.02737	10.516
1.02817	0.01008	1.02852	3.48471	1.02836	10.7048
1.02937	0.01011	1.02959	3.62283	1.02925	10.9093
1.03034	0.01011	1.03056	3.73521	1.03037	11.1005
1.03126	0.01015	1.03168	3.82176	1.03132	11.2554
1.03215	0.01012	1.03271	3.95269	1.0323	11.4779
1.03324	0.01026	1.03363	4.10308	1.03332	11.6879
1.03424	0.0102	1.03457	4.21268	1.03423	11.8831
1.03526	0.01025	1.0356	4.31536	1.0353	12.0377
1.03627	0.01029	1.03652	4.45717	1.03632	12.2326
1.0374	0.01034	1.03751	4.60814	1.03734	12.4438
1.03836	0.0103	1.03867	4.71876	1.0383	12.6282
1.03915	0.01033	1.03969	4.83622	1.03942	12.7848
1.04039	0.01041	1.04072	4.97933	1.04035	12.9902
1.04133	0.0104	1.04157	5.12568	1.04134	13.1968
1.04231	0.01047	1.04262	5.25091	1.04236	13.3795
1.04345	0.01046	1.04372	5.36795	1.04342	13.5416
1.04439	0.01057	1.0446	5.5413	1.04439	13.7297
1.04534	0.01053	1.04554	5.68245	1.04541	13.9397
1.04644	0.01053	1.0466	5.80654	1.04645	14.138
1.04738	0.01053	1.04763	5.94663	1.04746	14.2845
1.0483	0.01059	1.04861	6.11705	1.04842	14.4954
1.04938	0.01066	1.04962	6.26991	1.04936	14.6856
1.05022	0.01064	1.05059	6.38342	1.05033	14.8788
1.05121	0.01065	1.05153	6.54106	1.05138	15.0417
1.05232	0.01077	1.05268	6.71635	1.05237	15.2328
1.05335	0.01073	1.05373	6.86967	1.05334	15.4193
1.05445	0.01074	1.0547	6.99469	1.05429	15.6099
1.05525	0.01079	1.05558	7.15758	1.05535	15.7628
1.05625	0.01079	1.05668	7.33207	1.05642	15.9703
1.05722	0.01083	1.05765	7.48119	1.05745	16.1735
1.05833	0.01087	1.05859	7.61322	1.05843	16.3424
1.05922	0.01091	1.05955	7.79481	1.05934	16.4999
1.06034	0.01093	1.06065	7.97501	1.06025	16.6918
1.06125	0.01093	1.06154	8.11833	1.06142	16.9001
1.0623	0.01097	1.06271	8.26086	1.06238	17.0614
1.06345	0.01096	1.06372	8.44085	1.06334	17.2235
1.06443	0.01104	1.0646	8.61408	1.0643	17.4112
1.0653	0.01099	1.06574	8.77177	1.06528	17.6082
1.06624	0.01104	1.06669	8.91089	1.06631	17.7728
1.06724	0.01107	1.06768	9.09588	1.06723	17.9274
1.06826	0.01112	1.0686	9.28103	1.06827	18.1226
1.06926	0.01111	1.06968	9.42894	1.06922	18.3066
1.07029	0.01118	1.07067	9.59087	1.07039	18.4767
1.07135	0.01119	1.07165	9.7769	1.07126	18.6325
1.07237	0.01132	1.07256	9.95273	1.07242	18.8366
1.07341	0.01132	1.07352	10.0916	1.07337	19.0146
1.07436	0.01126	1.07453	10.2727	1.07442	19.1675
1.07536	0.01134	1.07562	10.4743	1.07539	19.3183
1.07637	0.01132	1.07668	10.6451	1.07637	19.4989
1.0774	0.01142	1.07766	10.7867	1.07734	19.7055
1.07843	0.01145	1.07852	10.9686	1.07837	19.8399
1.07942	0.01146	1.07962	11.1524	1.07942	19.9948
1.08045	0.01149	1.08057	11.3346	1.08029	20.1754
1.08146	0.01149	1.08167	11.5081	1.08141	20.3606
1.08247	0.01154	1.0826	11.6937	1.0824	20.5089
1.08341	0.01158	1.0835	11.8865	1.08336	20.6538
1.08444	0.01157	1.08464	12.0658	1.08436	20.8285
1.0854	0.01156	1.08563	12.1973	1.0854	20.9935
1.0863	0.01161	1.08662	12.3942	1.08631	21.1321
1.08739	0.0116	1.08756	12.579	1.08733	21.2858
1.08838	0.01165	1.08867	12.7374	1.08823	21.4521
1.08934	0.01167	1.08955	12.8835	1.08932	21.6235
1.09041	0.01167	1.09057	13.0822	1.09043	21.768
1.09133	0.01172	1.09167	13.3031	1.09134	21.9108
1.09247	0.01176	1.09264	13.458	1.09225	22.0661
1.09344	0.01173	1.09362	13.6197	1.09336	22.2249
1.09433	0.01178	1.09468	13.8213	1.09426	22.345
1.09537	0.0118	1.09563	14.0015	1.09525	22.5
1.09623	0.01183	1.09654	14.1464	1.09636	22.6457
1.0974	0.01187	1.09756	14.3097	1.0974	22.7876
1.0983	0.0119	1.09856	14.5327	1.09846	22.9233
1.09942	0.01193	1.09964	14.7049	1.0994	23.0606
1.10036	0.01196	1.10057	14.8662	1.10028	23.2085
1.10137	0.01192	1.10152	15.0367	1.10132	23.3672
1.10242	0.01193	1.10266	15.2299	1.1024	23.4747
1.10341	0.01196	1.1036	15.4117	1.10344	23.6074
1.10432	0.012	1.10462	15.5524	1.10435	23.7464
1.10541	0.01199	1.10565	15.7359	1.1053	23.8838
1.10639	0.01203	1.10658	15.9232	1.10628	23.9917
1.10731	0.01207	1.10753	16.1131	1.10727	24.1135
1.10838	0.01212	1.10864	16.2433	1.10832	24.2794
1.10933	0.01211	1.10959	16.4289	1.10927	24.3953
1.11042	0.01215	1.11064	16.6078	1.11037	24.512
1.11133	0.01216	1.11161	16.8094	1.11127	24.6431
1.11236	0.01215	1.11256	16.9652	1.11237	24.7674
1.11332	0.0122	1.11357	17.1622	1.11323	24.9047
1.11443	0.01219	1.11464	17.3453	1.11433	24.9996
1.11532	0.01225	1.1157	17.5107	1.11521	25.1172
1.11636	0.01227	1.11655	17.6279	1.11629	25.2457
1.11743	0.01229	1.11763	17.8383	1.11734	25.3524
1.11832	0.01227	1.11858	18.0164	1.11829	25.4469
1.11939	0.01229	1.1195	18.1743	1.11928	25.5884
1.12033	0.0122	1.12063	18.3188	1.12038	25.6922
1.12142	0.01221	1.12155	18.4897	1.12132	25.7988
1.12225	0.01221	1.12271	18.669	1.12226	25.8597
1.12342	0.0123	1.12365	18.8051	1.1233	25.9815
1.12438	0.01229	1.12466	18.9533	1.12428	26.097
1.12548	0.01225	1.12565	19.1268	1.12526	26.1835
1.12646	0.01223	1.12665	19.3137	1.12626	26.2965
1.12741	0.01228	1.12758	19.4867	1.12722	26.3813
1.12823	0.0123	1.12858	19.6933	1.12825	26.5187
1.12926	0.01234	1.12971	19.9083	1.12933	26.6157
1.13047	0.01247	1.13057	20.1049	1.13033	26.6711
1.13134	0.01259	1.13158	20.2397	1.13133	26.7942
1.13247	0.01265	1.13252	20.364	1.13234	26.8803
1.13339	0.01274	1.13362	20.5139	1.13339	26.9911
1.13438	0.01273	1.13464	20.6983	1.13434	27.044
1.13539	0.01287	1.13558	20.8529	1.13534	27.1385
1.13639	0.01278	1.13663	21.0322	1.13632	27.2339
1.13741	0.0128	1.13752	21.1771	1.13735	27.3149
1.13838	0.01283	1.13859	21.3161	1.13838	27.3872
1.13931	0.01287	1.13967	21.4257	1.13931	27.464
1.14029	0.01289	1.1407	21.5844	1.14049	27.5463
1.14144	0.01288	1.14165	21.7214	1.14138	27.6299
1.14226	0.01295	1.14258	21.8486	1.14239	27.7156
1.14337	0.013	1.14366	21.9742	1.14337	27.7811
1.14427	0.01301	1.14464	22.1128	1.14434	27.8466
1.14549	0.013	1.14554	22.3093	1.14527	27.9277
1.14638	0.01303	1.14652	22.4034	1.14632	27.9629
1.14734	0.01306	1.14753	22.5088	1.14742	28.0327
1.1483	0.01304	1.14848	22.6806	1.14838	28.1158
1.14936	0.01305	1.14964	22.836	1.14943	28.1439
1.15018	0.0131	1.15065	22.9775	1.15035	28.1851
1.1513	0.01312	1.15163	23.1833	1.15145	28.2779
1.15239	0.01308	1.15263	23.3681	1.15243	28.3384
1.1534	0.01317	1.15361	23.5297	1.15348	28.3779
1.15427	0.01319	1.15463	23.6851	1.15451	28.4199
1.15535	0.01324	1.15563	23.7708	1.15545	28.4887
1.15646	0.01319	1.15664	23.9052	1.15643	28.5442
1.15728	0.01322	1.15761	24.0207	1.15738	28.5656
1.15822	0.01326	1.15862	24.1215	1.15836	28.6143
1.15945	0.01329	1.15954	24.2601	1.1594	28.6668
1.16036	0.0133	1.1606	24.4495	1.16048	28.7319
1.1613	0.01335	1.16159	24.6637	1.16135	28.7621
1.16228	0.01337	1.16262	24.7615	1.16235	28.7987
1.1633	0.01336	1.16369	24.8825	1.16334	28.8927
1.16432	0.01331	1.16466	25.0055	1.16433	28.928
1.16538	0.0134	1.16569	25.0799	1.16536	28.9272
1.16644	0.01341	1.1666	25.1307	1.16629	28.97
1.16748	0.01339	1.16759	25.3033	1.16737	29.0452
1.1684	0.01348	1.16865	25.4272	1.16837	29.0826
1.16939	0.01349	1.16962	25.5431	1.1694	29.0935
1.17021	0.01353	1.1705	25.5981	1.17033	29.1443
1.17139	0.01348	1.17147	25.6896	1.17142	29.2048
1.17225	0.01362	1.17254	25.811	1.17247	29.2002
1.17344	0.01355	1.1735	25.9131	1.17345	29.2405
1.17439	0.01362	1.17455	25.9794	1.17445	29.2921
1.17528	0.01356	1.17564	26.1088	1.17538	29.3367
1.1763	0.0136	1.17666	26.2789	1.17631	29.3661
1.17744	0.01352	1.17761	26.4065	1.17732	29.3904
1.1783	0.01356	1.17851	26.5153	1.17833	29.4202
1.17935	0.01355	1.17955	26.6665	1.17941	29.4459
1.18021	0.01356	1.18055	26.7639	1.18032	29.4799
1.18143	0.0135	1.18158	26.7874	1.18132	29.4933
1.18235	0.01357	1.18255	26.8546	1.18239	29.5093
1.18344	0.01354	1.18352	26.8756	1.1834	29.5374
1.18417	0.01356	1.18447	27.0537	1.18444	29.5706
1.18528	0.01361	1.18551	27.1646	1.18545	29.6197
1.1863	0.0136	1.18654	27.3212	1.18647	29.6315
1.18747	0.01362	1.18755	27.4627	1.18746	29.6592
1.18817	0.01332	1.18848	27.5577	1.18851	29.6911
1.18921	0.01358	1.1896	27.5866	1.18944	29.7125
1.19019	0.01359	1.1905	27.7193	1.19028	29.7428
1.19129	0.01366	1.19152	27.6929	1.19135	29.747
1.19221	0.01376	1.1925	27.797	1.1923	29.7579
1.19334	0.01373	1.19356	27.8365	1.19334	29.7768
1.19419	0.01374	1.19449	27.9663	1.19436	29.7957
1.19529	0.01375	1.19549	27.9843	1.19541	29.8184
1.19633	0.0138	1.19652	28.0545	1.19645	29.8217
1.1973	0.0138	1.19765	28.1175	1.19743	29.8457
1.19835	0.01394	1.19858	28.2783	1.19849	29.8692
1.19932	0.01383	1.19953	28.4698	1.19943	29.904
1.20029	0.01385	1.20057	28.5459	1.2004	29.9078
1.20122	0.01392	1.20156	28.6563	1.20133	29.9007
1.20231	0.01383	1.20254	28.7416	1.20242	29.9351
1.20332	0.01375	1.20348	28.7857	1.20347	29.9628
1.20424	0.01376	1.20462	28.7962	1.20451	29.9889
1.20524	0.01378	1.20546	28.7836	1.20546	29.9935
1.20622	0.01377	1.20654	28.823	1.20645	29.9528
1.20723	0.01376	1.20751	28.9524	1.20742	29.9822
1.20831	0.01383	1.20857	29.0154	1.20844	30.0069
1.2093	0.01382	1.20936	29.0935	1.20943	30.0389
1.2103	0.01384	1.21058	29.1204	1.21046	30.0674
1.21135	0.01389	1.21155	29.1254	1.21134	30.0678
1.21247	0.01381	1.2126	29.2027	1.21231	30.0762
1.21325	0.01396	1.21364	29.1578	1.21334	30.1056
1.21439	0.01403	1.21464	29.2438	1.21437	30.0926
1.2153	0.01406	1.21555	29.3203	1.21539	30.1392
1.21648	0.01416	1.21669	29.4433	1.21646	30.0909
1.21739	0.01422	1.21768	29.4694	1.21743	30.1224
1.21837	0.01421	1.21854	29.6273	1.21847	30.1027
1.21938	0.01423	1.21959	29.6815	1.21945	30.1367
1.22039	0.0143	1.22071	29.7423	1.22033	30.1632
1.2214	0.01427	1.22168	29.8284	1.22138	30.1644
1.22239	0.0143	1.22274	29.8431	1.22226	30.1976
1.22342	0.01426	1.22372	29.8524	1.22334	30.227
1.22444	0.01425	1.22471	29.9103	1.22434	30.1926
1.22541	0.01423	1.22559	29.946	1.22547	30.2157
1.22642	0.01431	1.22657	29.9574	1.22642	30.2005
1.22731	0.01428	1.2276	29.9452	1.22742	30.2022
1.22817	0.01432	1.22862	29.9771	1.22836	30.1762
1.22938	0.0143	1.22954	30.0502	1.22941	30.2056
1.23023	0.01434	1.23066	30.0871	1.2303	30.2098
1.23126	0.0143	1.23176	30.0863	1.23149	30.2098
1.23233	0.01435	1.2326	30.1241	1.23244	30.1837
1.23333	0.01432	1.23366	30.1174	1.23334	30.2005
1.23429	0.01438	1.23472	30.0216	1.23428	30.2144
1.23525	0.01438	1.23565	29.873	1.23526	30.2219
1.23637	0.01437	1.23647	29.8486	1.23634	30.2589
1.23731	0.01432	1.23761	29.7092	1.23728	30.2631
1.23813	0.01446	1.23871	29.6848	1.23829	30.256
1.2393	0.01439	1.23965	29.7037	1.2393	30.2392
1.24046	0.0144	1.24077	29.7453	1.24033	30.2526
1.24135	0.01445	1.24161	29.8574	1.24149	30.2362
1.24235	0.01439	1.24266	30.0237	1.24249	30.2089
1.24325	0.01441	1.24369	30.0178	1.24325	30.2005
1.24447	0.0144	1.24457	30.0254	1.24431	30.2505
1.2454	0.01449	1.24549	30.1128	1.24541	30.264
1.24628	0.01451	1.24669	30.2325	1.24642	30.2631
1.24727	0.0145	1.2478	30.3164	1.24752	30.2593
1.24827	0.0145	1.2487	30.177	1.24833	30.2568
1.24944	0.0146	1.24951	30.0552	1.24928	30.2598
1.2503	0.01458	1.25069	30.0283	1.2504	30.2669
1.25146	0.01454	1.2516	30.1636	1.2515	30.2887
1.25218	0.01456	1.25264	30.298	1.25232	30.266
1.25331	0.01459	1.25364	30.3635	1.25332	30.2618
1.25412	0.01459	1.25456	30.2883	1.25442	30.3253
1.25514	0.01465	1.25553	30.2669	1.25546	30.3236
1.25632	0.01459	1.25665	30.2455	1.2564	30.3362
1.25745	0.01466	1.25763	30.3631	1.25732	30.3181
1.25835	0.01463	1.25868	30.3261	1.25829	30.337
1.25927	0.01465	1.25958	30.2018	1.25933	30.298
1.26032	0.01463	1.26064	30.3177	1.26033	30.3194
1.26123	0.01466	1.26158	30.3841	1.26137	30.3085
1.26242	0.01467	1.26269	30.5294	1.26231	30.316
1.26324	0.01478	1.26371	30.5966	1.26324	30.3198
1.26427	0.01468	1.26461	30.4731	1.2643	30.3505
1.26533	0.01474	1.26559	30.3958	1.26537	30.3022
1.26612	0.01479	1.26653	30.3488	1.26642	30.3164
1.26742	0.01483	1.26755	30.3005	1.26748	30.3249
1.26847	0.01481	1.26861	30.4504	1.26842	30.3274
1.26958	0.0149	1.26959	30.6617	1.26943	30.3177
1.27028	0.01485	1.27056	30.6037	1.27041	30.3227
1.27142	0.01481	1.27163	30.5907	1.27124	30.3509
1.27242	0.01484	1.27263	30.4987	1.27234	30.3866
1.27336	0.01492	1.27362	30.4886	1.27339	30.3232
1.27445	0.01483	1.27455	30.463	1.27441	30.3576
1.27528	0.01487	1.27555	30.3492	1.27546	30.3857
1.27633	0.01483	1.27654	30.4403	1.27633	30.3358
1.27751	0.01492	1.2775	30.686	1.27741	30.3664
1.27836	0.0149	1.27858	30.6839	1.27834	30.3673
1.27944	0.0149	1.27956	30.6512	1.27942	30.3349
1.28037	0.0149	1.28051	30.5949	1.28035	30.3517
1.28134	0.015	1.28169	30.479	1.2814	30.3341
1.28248	0.01493	1.28268	30.7406	1.28225	30.366
1.2835	0.01499	1.28368	30.7028	1.2833	30.3841
1.28431	0.01497	1.28468	30.7557	1.28429	30.3904
1.28531	0.015	1.2857	30.7864	1.28536	30.3555
1.28651	0.01498	1.28661	30.8842	1.28634	30.3597
1.28735	0.01493	1.28753	30.7771	1.28739	30.3887
1.28828	0.01503	1.28846	30.7003	1.2883	30.3773
1.28954	0.01503	1.28954	30.6197	1.28931	30.3916
1.29033	0.01496	1.29073	30.647	1.29036	30.3975
1.29126	0.01505	1.29154	30.7725	1.29138	30.3778
1.29242	0.01509	1.29255	30.7116	1.29227	30.3307
1.29335	0.01508	1.29355	30.7763	1.29325	30.4084
1.29435	0.01509	1.29464	30.7998	1.29422	30.395
1.2953	0.01507	1.29566	30.689	1.29532	30.3542
1.29645	0.01513	1.29667	30.7301	1.2964	30.3312
1.29728	0.01512	1.29772	30.6852	1.29741	30.3648
1.29846	0.0151	1.29855	30.6289	1.29843	30.3547
1.29941	0.01514	1.2995	30.613	1.29939	30.3668
1.30041	0.01514	1.30059	30.6919	1.30025	30.3685
1.30126	0.01516	1.30174	30.723	1.3014	30.3849
1.30229	0.01518	1.30267	30.6449	1.30235	30.413
1.3034	0.01515	1.30358	30.786	1.30335	30.3992
1.3044	0.01522	1.30458	30.8607	1.30427	30.3967
1.30535	0.01519	1.30561	30.9993	1.30534	30.3845
1.30644	0.01519	1.30666	31.1043	1.30634	30.3933
1.3073	0.01524	1.30759	31.0682	1.30735	30.3988
1.30843	0.01525	1.30856	30.8733	1.30845	30.4046
1.30935	0.01523	1.30969	30.8263	1.30945	30.4433
1.31042	0.0152	1.31049	30.9015	1.31041	30.4366
1.31135	0.01532	1.31166	30.8611	1.31126	30.4231
1.31236	0.01527	1.31264	30.7818	1.3124	30.413
1.31337	0.0153	1.31358	30.7402	1.31334	30.4345
1.31429	0.01523	1.31452	30.7419	1.31429	30.4378
1.31538	0.01527	1.31552	30.7171	1.31535	30.416
1.31631	0.01535	1.31649	30.5827	1.31636	30.408
1.31739	0.01529	1.31755	30.5886	1.3174	30.4357
1.31834	0.01539	1.31862	30.594	1.31844	30.4618
1.31944	0.01531	1.31966	30.9556	1.31929	30.4336
1.32042	0.01531	1.32046	30.9901	1.32024	30.4626
1.32136	0.01533	1.32156	30.9208	1.32129	30.4437
1.32226	0.01534	1.3225	30.8817	1.32239	30.4399
1.32334	0.01534	1.32352	30.9972	1.32337	30.4571
1.32437	0.01538	1.32464	31.0186	1.32437	30.4534
1.32531	0.01538	1.32558	31.0316	1.32539	30.4395
1.3265	0.01536	1.32648	31.0203	1.32627	30.4298
1.3272	0.01539	1.32752	30.9771	1.32724	30.4764
1.32837	0.01544	1.32849	30.9888	1.32829	30.4177
1.32929	0.0154	1.32947	31.09	1.32951	30.4399
1.33037	0.01549	1.33056	31.0779	1.33052	30.4504
1.33133	0.01545	1.33161	30.9981	1.33141	30.4235
1.33225	0.01547	1.3325	30.8511	1.33247	30.392
1.33339	0.01542	1.33352	30.7919	1.33347	30.392
1.33423	0.01546	1.33457	30.8288	1.33453	30.429
1.3353	0.01549	1.33556	30.8141	1.33546	30.4492
1.33626	0.01549	1.33652	31.1505	1.33633	30.4832
1.33733	0.01551	1.33752	31.1198	1.33735	30.4576
1.3383	0.01557	1.33851	31.1085	1.33846	30.4697
1.33936	0.01552	1.33954	30.9594	1.33944	30.424
1.34039	0.01556	1.34049	30.959	1.34041	30.4387
1.34128	0.0155	1.34166	31.0413	1.34132	30.4907
1.34225	0.01554	1.34264	31.1555	1.34248	30.4924
1.34325	0.01559	1.34365	31.1971	1.34344	30.4601
1.34434	0.01557	1.34466	31.0972	1.34444	30.4529
1.3453	0.01558	1.34563	30.9846	1.34538	30.4492
1.3463	0.01557	1.34661	31.0069	1.34632	30.4248
1.34738	0.01559	1.34761	30.9099	1.34733	30.3979
1.34835	0.01566	1.34867	30.8939	1.34841	30.3887
1.34926	0.01558	1.34965	30.8763	1.34948	30.4063
1.35048	0.01561	1.35056	30.7486	1.35046	30.4206
1.35139	0.01576	1.35156	30.6033	1.35157	30.4294
1.35238	0.01567	1.35258	30.7259	1.35236	30.3828
1.35332	0.01564	1.3536	30.7939	1.35345	30.3988
1.35434	0.01567	1.35454	31.0674	1.35448	30.3761
1.35536	0.01577	1.35559	31.0569	1.35544	30.3996
1.35645	0.01571	1.35658	30.9905	1.3565	30.3874
1.35722	0.01566	1.35753	30.9947	1.3573	30.4088
1.35834	0.01576	1.35851	30.8402	1.35842	30.3916
1.35924	0.01571	1.35957	30.8049	1.35946	30.3773
1.36029	0.0157	1.36064	30.7734	1.36053	30.3139
1.36134	0.01576	1.36147	30.8116	1.36139	30.3605
1.36236	0.01577	1.36249	30.7813	1.3625	30.3437
1.36332	0.01575	1.36363	30.9052	1.36342	30.3026
1.36435	0.01574	1.36461	30.9867	1.36445	30.35
1.36529	0.01576	1.36555	30.8935	1.3655	30.3404
1.36638	0.01576	1.36655	30.7595	1.36653	30.3971
1.36724	0.01577	1.36769	30.7771	1.3674	30.4613
1.36846	0.01582	1.36863	30.8708	1.36836	30.4429
1.36928	0.01577	1.3695	30.8255	1.36936	30.4605
1.37036	0.01582	1.37057	30.7444	1.37041	30.4462
1.37134	0.01579	1.37163	30.7885	1.37147	30.4534
1.37226	0.0158	1.37267	30.7935	1.37238	30.416
1.37327	0.01586	1.37358	30.8162	1.37348	30.4718
1.37428	0.01583	1.37457	30.7793	1.37451	30.4559
1.3754	0.01588	1.37553	30.8053	1.37546	30.4651
1.37627	0.01589	1.37649	30.9947	1.3765	30.4592
1.3773	0.0159	1.37756	30.9934	1.37744	30.4496
1.3782	0.01587	1.37849	30.9011	1.37842	30.4827
1.37938	0.01588	1.3795	30.7755	1.37938	30.4172
1.38034	0.01588	1.38057	30.7553	1.38039	30.4009
1.38133	0.01591	1.38154	30.8754	1.38132	30.4412
1.38237	0.01591	1.38252	30.9225	1.38244	30.4429
1.38344	0.01593	1.38357	30.9498	1.38332	30.4601
1.3844	0.01593	1.38459	30.9955	1.3843	30.4286
1.38527	0.01599	1.38543	30.9506	1.38535	30.4307
1.38619	0.01593	1.38656	30.8947	1.38636	30.4374
1.3874	0.016	1.38747	30.8036	1.38733	30.4471
1.3881	0.01607	1.38843	30.6457	1.38835	30.4588
1.38945	0.01598	1.38944	30.7041	1.38933	30.4151
1.3903	0.01598	1.39047	30.9754	1.39035	30.4475
1.39136	0.01607	1.39145	31.1018	1.39129	30.4492
1.3923	0.01609	1.39243	31.0867	1.39249	30.4479
1.39349	0.01606	1.39348	31.1404	1.39329	30.4382
1.3944	0.01601	1.39457	31.0438	1.39428	30.492
1.39527	0.01607	1.39559	30.8826	1.39538	30.487
1.39635	0.01618	1.39662	30.9288	1.39631	30.4823
1.39723	0.0161	1.39751	31.0371	1.39731	30.4416
1.39823	0.01608	1.39855	31.0606	1.39835	30.4613
1.39932	0.01612	1.39973	31.0111	1.39932	30.4534
1.40022	0.01615	1.40062	30.9229	1.40032	30.4576
1.40128	0.01613	1.40149	30.9535	1.40138	30.4668
1.40227	0.01618	1.40256	30.9258	1.40248	30.4496
1.40344	0.01616	1.40364	30.8595	1.4034	30.4601
1.40432	0.0161	1.4046	30.6621	1.40437	30.4395
1.40531	0.01616	1.40549	30.6239	1.40541	30.4403
1.40635	0.01618	1.40651	30.8393	1.4063	30.4664
1.40724	0.01619	1.40757	30.8507	1.40732	30.4815
1.40835	0.01621	1.40861	30.8032	1.40831	30.4269
1.40922	0.01618	1.40966	30.9073	1.40943	30.4378
1.41037	0.01621	1.4106	30.9603	1.41048	30.4748
1.41133	0.01629	1.41169	30.8792	1.41145	30.4702
1.41237	0.01624	1.41269	30.9082	1.41245	30.4622
1.41327	0.01627	1.41366	30.8406	1.41331	30.4441
1.41434	0.01628	1.41458	30.8418	1.41432	30.4681
1.41516	0.01631	1.41555	30.9187	1.41539	30.4378
1.41622	0.01628	1.41656	30.912	1.41648	30.4975
1.4173	0.01627	1.4176	30.9397	1.41731	30.4899
1.41827	0.0163	1.4187	30.9195	1.41834	30.4681
1.41917	0.01634	1.41967	30.9044	1.41944	30.4697
1.42039	0.01626	1.42061	30.9829	1.4204	30.484
1.42133	0.01635	1.42172	30.9888	1.42136	30.4655
1.42229	0.01635	1.42257	30.9141	1.4224	30.455
1.42331	0.01639	1.42351	31.0044	1.42345	30.4437
1.4243	0.01632	1.4245	31.0858	1.42425	30.4361
1.42526	0.01637	1.42575	30.9918	1.42532	30.4374
1.42625	0.01644	1.4267	31.0573	1.42632	30.4399
1.42726	0.01644	1.42754	31.0329	1.4274	30.4517
1.42825	0.01634	1.42856	31.1362	1.42847	30.4618
1.42929	0.01641	1.42979	30.9464	1.42939	30.4563
1.43041	0.01643	1.43062	30.9678	1.43041	30.4613
1.43118	0.01641	1.43157	30.9128	1.43133	30.4361
1.43223	0.01641	1.43267	30.9502	1.43238	30.4391
1.43317	0.0165	1.43364	30.9443	1.43334	30.4613
1.43422	0.01649	1.43459	30.9926	1.4343	30.4744
1.43522	0.01647	1.43565	31.0291	1.43526	30.4508
1.43633	0.01644	1.43673	30.9136	1.4363	30.5071
1.43736	0.0165	1.43765	30.8255	1.43728	30.4928
1.43822	0.01651	1.43855	30.857	1.43833	30.5017
1.43934	0.01652	1.43954	30.8351	1.43938	30.4697
1.44026	0.01649	1.44052	30.7633	1.44044	30.5071
1.44123	0.01649	1.44161	30.7469	1.4414	30.5256
1.44216	0.01653	1.4426	30.9955	1.4423	30.5466
1.44325	0.01658	1.44359	31.0518	1.44334	30.4882
1.44419	0.01652	1.44453	30.8947	1.44439	30.5445
1.44529	0.01656	1.44549	30.7881	1.44535	30.5281
1.44632	0.01659	1.44652	30.7935	1.44638	30.5168
1.44727	0.01663	1.44753	30.6919	1.44739	30.4945
1.44832	0.01662	1.44864	30.8397	1.44845	30.5017
1.44931	0.0166	1.44967	30.9523	1.44944	30.5126
1.45033	0.01662	1.45076	31.1068	1.4504	30.5319
1.45139	0.01663	1.45162	30.9825	1.45139	30.5462
1.45232	0.01662	1.45265	30.888	1.45234	30.5512
1.45319	0.01664	1.45361	30.9229	1.45341	30.5504
1.45417	0.01669	1.45473	30.8809	1.45434	30.5445
1.45525	0.01675	1.45573	31.0249	1.45529	30.5626
1.45632	0.01666	1.45671	31.1136	1.45625	30.5701
1.45729	0.01671	1.45765	31.1165	1.45727	30.5915
1.45832	0.01669	1.45869	31.1396	1.45824	30.5827
1.45933	0.01676	1.45963	31.08	1.45928	30.6016
1.46035	0.01673	1.46056	30.9758	1.46028	30.5806
1.46131	0.01675	1.46171	31.0543	1.4614	30.6142
1.4623	0.01678	1.46266	30.8662	1.46234	30.5747
1.46336	0.01683	1.46365	30.9052	1.46337	30.576
1.46435	0.01687	1.46463	30.804	1.46428	30.5945
1.46542	0.01691	1.46567	30.8351	1.46539	30.5655
1.4664	0.01681	1.46668	30.7751	1.4664	30.5983
1.46752	0.01686	1.46763	30.7377	1.46742	30.5823
1.46838	0.01685	1.46852	30.686	1.46845	30.5949
1.46939	0.01691	1.46955	30.6092	1.46939	30.5911
1.47029	0.01699	1.47058	30.6293	1.47031	30.5756
1.47137	0.01693	1.47153	30.757	1.47128	30.5458
1.47229	0.01693	1.4725	30.9594	1.4723	30.5378
1.47334	0.01693	1.47353	31.0086	1.47342	30.5495
1.47428	0.01691	1.47456	31.0972	1.47427	30.5147
1.47526	0.01698	1.47556	31.1434	1.47539	30.526
1.47649	0.01698	1.47663	31.0632	1.47631	30.5445
1.47734	0.01698	1.47769	31.0501	1.47729	30.5378
1.47843	0.01698	1.47853	31.0287	1.4784	30.5357
1.47942	0.01703	1.47954	31.1173	1.47944	30.5281
1.48037	0.01705	1.4805	31.2895	1.48041	30.5458
1.48131	0.01702	1.48153	31.2971	1.48141	30.5386
1.48234	0.01703	1.48252	31.237	1.48227	30.5584
1.48336	0.01704	1.48373	31.1413	1.48344	30.5054
1.48439	0.0171	1.48472	31.0703	1.48423	30.5348
1.48545	0.01709	1.48564	31.022	1.48538	30.5449
1.48631	0.01706	1.48662	30.9036	1.48637	30.5143
1.48733	0.01702	1.48743	30.8313	1.48737	30.539
1.4882	0.01698	1.48852	30.6953	1.48843	30.5315
1.48942	0.01701	1.48954	30.8095	1.48938	30.5508
1.49021	0.017	1.49065	31.0988	1.49042	30.547
1.49145	0.01702	1.49159	31.2038	1.49142	30.555
1.49242	0.01698	1.4927	30.9947	1.4924	30.5487
1.49333	0.01708	1.49366	31.1161	1.49333	30.5806
1.49446	0.01703	1.49465	30.9124	1.49436	30.5151
1.49543	0.017	1.49572	31.0833	1.49533	30.5693
1.49639	0.01699	1.4966	31.0825	1.49636	30.5806
1.49725	0.01705	1.49753	31.2017	1.49738	30.5739
1.49838	0.01711	1.49857	31.2429	1.49829	30.5281
1.49944	0.01699	1.49974	31.2278	1.49925	30.5541
1.50037	0.0171	1.50067	31.1896	1.50028	30.5861
1.50139	0.01713	1.5017	31.1988	1.50136	30.5516
1.50225	0.01709	1.50268	31.258	1.5023	30.5373
1.50333	0.01709	1.50365	31.1417	1.50332	30.5369
1.50443	0.01712	1.50459	30.912	1.50427	30.5092
1.50542	0.01711	1.50556	30.951	1.50537	30.5243
1.50621	0.01718	1.50664	30.9943	1.50627	30.5453
1.50725	0.0171	1.50762	30.9233	1.50727	30.5302
1.50848	0.01715	1.50858	30.9401	1.50826	30.5525
1.50934	0.0172	1.50951	31.0237	1.50928	30.5252
1.51032	0.01726	1.51052	31.1077	1.51024	30.4811
1.51133	0.0172	1.51149	31.0846	1.51125	30.5109
1.51241	0.01721	1.51254	30.9384	1.51227	30.5353
1.51326	0.01711	1.51356	30.7839	1.51337	30.5373
1.51435	0.0173	1.51447	30.7675	1.51435	30.4655
1.5154	0.01722	1.51552	30.6495	1.51535	30.5344
1.51633	0.01725	1.5165	30.6831	1.51622	30.4702
1.5174	0.0173	1.5175	30.7184	1.51724	30.51
1.51831	0.01729	1.51865	30.9351	1.51829	30.5231
1.51941	0.01732	1.51962	30.8061	1.51926	30.5558
1.52023	0.01736	1.52069	30.8969	1.52031	30.5613
1.52142	0.01739	1.52163	30.9964	1.52139	30.5348
1.52234	0.01737	1.52262	30.988	1.52233	30.5143
1.5233	0.01738	1.52368	30.9094	1.52327	30.4941
1.52439	0.01742	1.52461	30.8523	1.52428	30.4769
1.52539	0.01744	1.5256	30.8507	1.52546	30.4676
1.52643	0.01742	1.52663	30.8708	1.5263	30.497
1.52734	0.01743	1.52752	30.9565	1.52733	30.5226
1.52843	0.01749	1.52853	31.1245	1.52839	30.5285
1.52939	0.01742	1.52959	31.0556	1.52946	30.5143
1.53026	0.01748	1.53057	30.946	1.53044	30.5323
1.53146	0.01748	1.53165	30.9267	1.53149	30.5256
1.53244	0.01755	1.53264	30.9964	1.5325	30.5323
1.5335	0.01755	1.53364	31.106	1.5334	30.5302
1.53438	0.01754	1.53465	30.9762	1.53442	30.513
1.53529	0.01757	1.53554	30.7939	1.53541	30.5054
1.53622	0.01767	1.53657	30.812	1.53631	30.5226
1.53731	0.01761	1.53764	30.812	1.53729	30.5256
1.53837	0.01767	1.53847	30.7532	1.53833	30.5453
1.53932	0.0176	1.53957	30.804	1.53934	30.5369
1.54042	0.01766	1.54063	31.0014	1.5403	30.5445
1.54139	0.0177	1.54147	30.9972	1.54128	30.5214
1.5423	0.0177	1.5425	31.0199	1.54234	30.4815
1.54336	0.01772	1.54347	30.9985	1.5433	30.518
1.54438	0.01777	1.54461	30.8784	1.54441	30.4874
1.5454	0.01776	1.54557	31.0048	1.54535	30.5058
1.5464	0.01779	1.54655	30.9615	1.54648	30.5033
1.54728	0.01777	1.54743	30.9674	1.54741	30.5092
1.54836	0.01782	1.54861	30.9187	1.54846	30.4983
1.54927	0.01782	1.54963	30.8355	1.54946	30.4907
1.55033	0.01789	1.55048	30.8393	1.55038	30.5214
1.55132	0.01787	1.55145	30.8166	1.55126	30.5168
1.55231	0.0179	1.55244	30.7914	1.55239	30.5248
1.55337	0.0179	1.55353	30.9279	1.55346	30.4685
1.55433	0.0179	1.55445	30.9136	1.5543	30.4941
1.55527	0.01796	1.55551	30.9149	1.55542	30.5029
1.55627	0.01799	1.55653	30.8973	1.55632	30.5138
1.55739	0.01798	1.55771	30.8985	1.55742	30.5491
1.55833	0.01804	1.55872	30.9813	1.55844	30.5441
1.55924	0.01803	1.55963	31.0581	1.55939	30.5449
1.5603	0.01801	1.56056	31.051	1.56041	30.5752
1.56143	0.01805	1.56154	31.0703	1.56142	30.5504
1.5623	0.01809	1.56259	31.1619	1.56235	30.6163
1.5634	0.01812	1.56357	31.1606	1.56345	30.5764
1.56424	0.01812	1.56458	31.2555	1.56432	30.5554
1.56527	0.01816	1.56545	31.2757	1.56545	30.5323
1.56631	0.01814	1.56653	31.3185	1.56631	30.542
1.56739	0.0182	1.56762	31.2509	1.56734	30.5521
1.56837	0.01826	1.56863	31.2366	1.56836	30.5848
1.56926	0.01825	1.56957	31.2164	1.56943	30.5436
1.57039	0.01827	1.57047	31.2748	1.5704	30.5525
1.57136	0.01831	1.57154	31.2366	1.57139	30.5689
1.57229	0.01831	1.57253	31.1778	1.57239	30.5315
1.57324	0.01836	1.57347	31.2576	1.57334	30.4773
1.57428	0.01836	1.57466	31.1476	1.57444	30.4966
1.57531	0.01838	1.57564	31.0846	1.57533	30.5411
1.57629	0.0184	1.57666	31.0888	1.57636	30.5848
1.57737	0.01852	1.57752	31.2614	1.57744	30.5327
1.57833	0.01842	1.57855	31.2135	1.57839	30.5781
1.57937	0.0185	1.57962	31.2244	1.57944	30.5663
1.5802	0.01847	1.58055	31.0674	1.58041	30.618
1.58141	0.01859	1.58147	31.0027	1.58142	30.5932
1.58224	0.01858	1.58259	31.0405	1.58239	30.576
1.58334	0.0186	1.58366	31.1014	1.58333	30.5798
1.58434	0.01866	1.58458	31.0438	1.58443	30.5735
1.58536	0.01869	1.58546	31.0002	1.58533	30.5466
1.58642	0.01868	1.58663	31.0426	1.58641	30.573
1.58727	0.01871	1.58759	30.9838	1.58745	30.5558
1.58831	0.01885	1.58861	30.9174	1.58847	30.5567
1.58931	0.01875	1.58963	30.9006	1.58942	30.5693
1.59035	0.01881	1.59056	30.7939	1.59049	30.5491
1.59142	0.01886	1.59161	30.7461	1.59146	30.5441
1.59221	0.01869	1.5926	30.8326	1.5925	30.5802
1.59336	0.01888	1.59337	30.7986	1.59346	30.5449
1.5942	0.01889	1.59455	30.6512	1.59427	30.5344
1.59523	0.01889	1.59559	30.618	1.59541	30.5315
1.59627	0.01893	1.59657	30.7532	1.59641	30.5201
1.59743	0.01897	1.59759	30.8742	1.59739	30.5155
1.59837	0.01901	1.59862	30.8574	1.59847	30.5235
1.59923	0.01905	1.59957	30.857	1.59946	30.5256
1.60028	0.0191	1.60048	30.8956	1.60039	30.5357
1.60136	0.0192	1.60151	31.2059	1.60139	30.4748
1.60237	0.01914	1.60257	31.2395	1.60238	30.4954
1.60333	0.01913	1.60348	31.1169	1.60346	30.4924
1.60433	0.01924	1.60465	30.9569	1.60437	30.4785
1.60532	0.01925	1.60543	30.7419	1.60538	30.4819
1.6065	0.01927	1.60645	30.6743	1.60637	30.4702
1.60736	0.01926	1.60763	30.6638	1.60729	30.5151
1.60838	0.01945	1.60853	30.7289	1.60837	30.4912
1.6093	0.01936	1.60977	30.8007	1.60932	30.5046
1.61033	0.01939	1.61056	30.8696	1.61029	30.5294
1.61145	0.01942	1.61171	30.8162	1.61135	30.4932
1.61228	0.01947	1.61269	30.8229	1.61239	30.4748
1.61342	0.0195	1.61365	30.954	1.61345	30.4588
1.61434	0.01952	1.61458	31.0174	1.61422	30.4987
1.61542	0.01955	1.61558	31.072	1.61544	30.479
1.61629	0.01962	1.61666	30.9304	1.61632	30.5264
1.6173	0.0197	1.61758	30.9073	1.61732	30.555
1.61827	0.01961	1.6186	30.9124	1.61832	30.5235
1.6193	0.0197	1.61968	30.8532	1.61938	30.5369
1.62033	0.01975	1.62063	30.9754	1.62039	30.4945
1.62124	0.01973	1.62163	31.0039	1.62136	30.5273
1.62239	0.01977	1.62257	30.967	1.62234	30.5537
1.62333	0.01985	1.62357	31.0342	1.62336	30.5105
1.62429	0.0199	1.62458	30.9493	1.62429	30.5109
1.62545	0.01989	1.62559	30.9456	1.62546	30.5294
1.62642	0.01994	1.6266	31.006	1.62629	30.5428
1.62724	0.01996	1.6277	31.0711	1.62723	30.5609
1.62838	0.02	1.6286	31.0115	1.62831	30.5756
1.62907	0.02009	1.6296	30.8368	1.62929	30.5588
1.63034	0.02004	1.63068	30.7906	1.63033	30.5508
1.63137	0.02013	1.63151	30.8704	1.63135	30.5584
1.63233	0.02017	1.63259	31.0745	1.63242	30.5298
1.63323	0.02016	1.63366	31.0233	1.6334	30.5571
1.63441	0.02017	1.63461	30.9699	1.63432	30.5336
1.63538	0.02031	1.63555	30.8481	1.63549	30.5491
1.63632	0.02033	1.63662	30.8553	1.63636	30.5462
1.63735	0.0203	1.6376	30.7381	1.63734	30.5735
1.63848	0.02041	1.63867	31.0619	1.63828	30.5285
1.63935	0.02035	1.63958	31.1807	1.63936	30.5394
1.6403	0.02051	1.64059	31.0375	1.64034	30.521
1.64136	0.02049	1.64157	31.001	1.64132	30.5369
1.64223	0.02051	1.64263	30.7725	1.6423	30.5231
1.64323	0.0206	1.64352	30.778	1.64326	30.4975
1.64443	0.02064	1.64452	30.7612	1.64433	30.484
1.64525	0.02064	1.6456	30.8154	1.64549	30.5121
1.64635	0.02074	1.64667	30.7898	1.64625	30.489
1.64739	0.02075	1.64767	30.7734	1.64731	30.4714
1.64819	0.02084	1.64867	30.6432	1.64832	30.4777
1.64924	0.02086	1.64953	30.6629	1.64929	30.4932
1.65032	0.02089	1.65055	30.6402	1.65035	30.4634
1.65123	0.02101	1.65153	30.7893	1.65143	30.4995
1.65227	0.02099	1.65254	30.7087	1.65239	30.4601
1.65318	0.02105	1.65365	30.7032	1.65337	30.5004
1.65427	0.02112	1.65469	30.6596	1.65436	30.5298
1.65536	0.02118	1.65573	30.8011	1.65525	30.5294
1.65628	0.02121	1.65673	31.0056	1.65643	30.5533
1.65729	0.02119	1.65767	31.0531	1.65744	30.6012
1.65834	0.02136	1.65859	30.9456	1.6583	30.5298
1.65939	0.02143	1.65952	30.972	1.6593	30.5432
1.66033	0.02152	1.66063	30.8994	1.66026	30.5596
1.6614	0.0215	1.66166	31.1043	1.66129	30.5327
1.66237	0.02149	1.66266	31.2841	1.66226	30.534
1.66333	0.02152	1.66369	31.0497	1.66331	30.5546
1.6644	0.02156	1.66466	30.9519	1.66427	30.521
1.66541	0.02164	1.66569	30.954	1.66544	30.5378
1.66636	0.02163	1.66659	30.9397	1.66627	30.4857
1.66737	0.02166	1.66759	31.0611	1.66732	30.5302
1.66837	0.02172	1.66855	31.0329	1.66831	30.505
1.66943	0.02178	1.66972	30.9313	1.66926	30.4907
1.67032	0.02178	1.67047	30.857	1.67034	30.539
1.67134	0.02182	1.67167	30.9498	1.67144	30.5193
1.67238	0.02191	1.67264	31.0867	1.67232	30.5151
1.67336	0.02187	1.67365	30.9926	1.67327	30.5411
1.67441	0.02201	1.67465	30.9229	1.67434	30.5302
1.67543	0.02206	1.67557	30.8843	1.67538	30.5046
1.67633	0.02212	1.67663	30.8225	1.67631	30.479
1.67732	0.02213	1.67769	30.7053	1.67739	30.5407
1.67842	0.02219	1.67856	30.8284	1.67836	30.5331
1.67937	0.02203	1.67963	30.8931	1.67935	30.5474
1.67997	0.02221	1.68009	30.8477	1.68011	30.5604

## Sheet: Figure 5d
As-deposited		After 100 h
Potential (V vs. RHE)	ABPE (%)	Potential (V vs. RHE)	ABPE (%)
0.73133	0.03613	0.7314	0.30294
0.73254	-0.07377	0.73228	-0.01429
0.73364	-0.05404	0.73327	-0.01995
0.73454	-0.04752	0.73437	-0.01785
0.73539	-0.0422	0.73537	-0.01583
0.73646	-0.03141	0.73628	-0.01772
0.73756	-0.02622	0.73733	-0.01584
0.73863	-0.02839	0.73825	-0.00912
0.73963	-0.02648	0.73921	-0.00827
0.74057	-0.01734	0.7402	-0.01084
0.74165	-0.01557	0.74145	-0.00832
0.7427	-0.0179	0.74224	-0.00345
0.7435	-0.01697	0.74334	-0.00422
0.74446	-0.01067	0.74436	-0.00728
0.74553	-0.01131	0.74532	-0.00451
0.74647	-0.01321	0.74632	-0.000406565
0.74745	-0.01023	0.74736	-0.0014
0.74831	-0.00727	0.74835	-0.00456
0.74947	-0.00893	0.74928	-0.00207
0.75059	-0.01086	0.75019	0.00239
0.75157	-0.00719	0.75109	0.000915069
0.7526	-0.00513	0.75212	-0.00269
0.75359	-0.00751	0.75336	0.000846472
0.75447	-0.01085	0.75418	0.00471
0.75544	-0.00582	0.75525	0.00234
0.75664	-0.00358	0.75642	-0.00135
0.75765	-0.00731	0.75735	0.00347
0.75848	-0.00941	0.7584	0.00617
0.75942	-0.00421	0.75929	0.00419
0.76044	-0.00197	0.76038	-0.000432022
0.76141	-0.00577	0.76137	0.00504
0.76254	-0.00675	0.76228	0.00791
0.76354	-0.00192	0.76336	0.00518
0.76438	-0.00201	0.76426	0.00237
0.76543	-0.00557	0.76522	0.00702
0.76642	-0.0047	0.76624	0.00986
0.76748	-0.00159	0.76737	0.00636
0.76854	-0.00251	0.76832	0.00364
0.76952	-0.00597	0.76921	0.00931
0.77042	-0.00334	0.77032	0.01111
0.77136	-0.000756504	0.7713	0.00816
0.77247	-0.00251	0.77233	0.00541
0.77353	-0.00498	0.77324	0.01147
0.77442	-0.0035	0.77424	0.01236
0.77547	0.000136408	0.77529	0.00902
0.77644	-0.00252	0.77627	0.00715
0.77749	-0.00602	0.77723	0.0131
0.77856	-0.0018	0.77819	0.015
0.7794	0.00107	0.77917	0.01046
0.78034	-0.00293	0.78026	0.00935
0.78157	-0.00473	0.78124	0.01554
0.78252	-0.000624212	0.78226	0.01633
0.78345	0.000250479	0.78316	0.01164
0.78453	-0.00333	0.78428	0.01115
0.78554	-0.00438	0.78526	0.01723
0.78644	-0.000335397	0.78623	0.01758
0.78758	7.85168e-05	0.78733	0.01341
0.7885	-0.00354	0.78838	0.01318
0.78939	-0.00207	0.78919	0.01889
0.7904	0.000854915	0.79029	0.01879
0.7915	-0.000643918	0.79138	0.0146
0.7925	-0.00365	0.79225	0.01536
0.79356	-0.00111	0.79326	0.02072
0.79458	0.00133	0.79431	0.02048
0.79547	-0.000863464	0.7952	0.01538
0.79643	-0.0041	0.7962	0.01761
0.79754	-0.000185154	0.79718	0.02236
0.79846	0.00259	0.79817	0.02155
0.7994	-0.0011	0.79919	0.01679
0.80052	-0.00308	0.80024	0.01939
0.80154	0.000217477	0.8013	0.0243
0.80247	0.00313	0.80224	0.02244
0.80362	-0.000712959	0.80326	0.01754
0.80456	-0.00313	0.80436	0.02216
0.80539	0.00164	0.80526	0.02568
0.80656	0.0027	0.80628	0.02364
0.80748	-0.000714492	0.80721	0.01945
0.80855	-0.00239	0.8082	0.02331
0.80956	0.002	0.80924	0.02793
0.81053	0.00242	0.81013	0.02419
0.81133	-0.00113	0.81122	0.01993
0.81237	-0.000943719	0.81214	0.02485
0.81344	0.00262	0.81314	0.02884
0.81436	0.00287	0.81425	0.02526
0.8155	-0.0013	0.81518	0.02114
0.81653	-0.000333482	0.81621	0.0264
0.81745	0.00348	0.81726	0.03043
0.81857	0.00177	0.81819	0.02579
0.81955	-0.00121	0.81928	0.02234
0.82053	0.000617645	0.82024	0.02848
0.82151	0.00357	0.82129	0.0314
0.82243	0.000900807	0.82225	0.02688
0.8235	-0.00201	0.82316	0.02299
0.82439	0.00209	0.82424	0.02889
0.82556	0.0044	0.82519	0.03292
0.8265	0.00172	0.82625	0.02879
0.82746	-0.0019	0.82711	0.02541
0.82854	0.00371	0.82819	0.03246
0.82951	0.0061	0.8293	0.03483
0.83049	0.00206	0.83018	0.02941
0.8316	-0.00101	0.83125	0.02712
0.83246	0.00446	0.83219	0.03465
0.8336	0.00688	0.83329	0.036
0.83457	0.0018	0.83413	0.02995
0.83555	0.00193	0.83521	0.02984
0.83646	0.00626	0.83608	0.03842
0.83733	0.00626	0.83726	0.03811
0.83827	0.0025	0.83812	0.03866
0.83948	0.00331	0.83926	0.03845
0.84061	0.00779	0.84034	0.04594
0.84161	0.00586	0.84141	0.04616
0.84252	0.00351	0.84233	0.03941
0.84356	0.00536	0.84334	0.04151
0.84445	0.00914	0.8443	0.04919
0.84542	0.0069	0.84542	0.04827
0.84649	0.00283	0.84637	0.04293
0.84761	0.00778	0.84733	0.04499
0.84856	0.00982	0.8483	0.05147
0.84953	0.00655	0.84937	0.04975
0.85048	0.00334	0.85031	0.0454
0.85154	0.00915	0.85127	0.04843
0.85241	0.01129	0.8523	0.055
0.85343	0.00694	0.85333	0.05095
0.85444	0.00417	0.85421	0.04679
0.85547	0.00971	0.85536	0.05069
0.85656	0.0112	0.85621	0.05562
0.85764	0.00748	0.8572	0.05296
0.85859	0.00612	0.8583	0.04698
0.85943	0.01179	0.85929	0.05219
0.86052	0.01212	0.86041	0.05639
0.86149	0.00767	0.86123	0.05252
0.86259	0.0082	0.86221	0.04798
0.86352	0.01226	0.86328	0.05326
0.86461	0.012	0.8643	0.05634
0.86542	0.00806	0.86523	0.05228
0.86654	0.00966	0.86625	0.04748
0.86752	0.01411	0.86717	0.05331
0.86852	0.013	0.8684	0.05745
0.8695	0.00883	0.86927	0.05053
0.87048	0.01144	0.87034	0.04702
0.87143	0.01461	0.87138	0.05321
0.87248	0.01254	0.87237	0.0553
0.87344	0.0094	0.87321	0.04924
0.87446	0.01309	0.87432	0.04633
0.87571	0.01629	0.87523	0.0532
0.8766	0.01272	0.87623	0.05454
0.87752	0.00955	0.87728	0.04736
0.87855	0.01481	0.87816	0.04421
0.87961	0.01687	0.87934	0.05302
0.88063	0.01309	0.88031	0.05296
0.88148	0.01084	0.88131	0.04544
0.8825	0.01509	0.88229	0.044
0.88351	0.01729	0.88336	0.05322
0.88445	0.01265	0.88441	0.05219
0.8856	0.01128	0.88535	0.04405
0.88648	0.01607	0.88632	0.0435
0.88744	0.01732	0.88734	0.05113
0.88858	0.01297	0.88828	0.0504
0.88958	0.01296	0.88921	0.04292
0.89055	0.0175	0.89023	0.04243
0.89152	0.01745	0.89125	0.05151
0.89257	0.01338	0.89224	0.04877
0.89353	0.01406	0.89315	0.0408
0.89456	0.0186	0.89425	0.04264
0.89557	0.01728	0.89523	0.05115
0.8965	0.01276	0.89624	0.04837
0.89747	0.01558	0.89722	0.04076
0.89852	0.01998	0.89824	0.0435
0.89956	0.01681	0.89923	0.05102
0.90043	0.01305	0.90019	0.04667
0.9016	0.01718	0.90121	0.0405
0.90247	0.01931	0.90227	0.04469
0.90368	0.01714	0.90327	0.05159
0.90481	0.01323	0.9042	0.04781
0.90544	0.01796	0.90535	0.04082
0.90664	0.02073	0.90637	0.04627
0.90761	0.01626	0.90735	0.05261
0.90857	0.0139	0.90832	0.04827
0.90969	0.01894	0.90929	0.04224
0.91051	0.02125	0.9103	0.04741
0.91157	0.01682	0.91123	0.05567
0.9125	0.01472	0.91218	0.04949
0.9135	0.02031	0.91322	0.04424
0.91455	0.02098	0.91424	0.05134
0.91551	0.0165	0.91519	0.05749
0.91652	0.01655	0.91626	0.0524
0.91749	0.02076	0.91736	0.0475
0.91858	0.02127	0.91824	0.05491
0.9196	0.0163	0.91924	0.06077
0.92054	0.0176	0.92027	0.05643
0.92156	0.02263	0.92132	0.05024
0.92256	0.02115	0.92236	0.0604
0.92351	0.01692	0.92328	0.06608
0.92461	0.02008	0.92431	0.05998
0.9257	0.02396	0.92531	0.0577
0.92662	0.02161	0.92622	0.06707
0.92755	0.01736	0.92722	0.07151
0.92862	0.02209	0.92826	0.06589
0.9296	0.02523	0.92924	0.06371
0.93045	0.02099	0.93028	0.07595
0.93159	0.01813	0.93121	0.07985
0.93259	0.02338	0.93229	0.07448
0.93352	0.02698	0.93331	0.07572
0.93454	0.02282	0.93429	0.0879
0.93572	0.01933	0.93528	0.09205
0.93652	0.02664	0.93619	0.08577
0.93758	0.02812	0.93726	0.09036
0.93857	0.023	0.93816	0.10224
0.93957	0.02114	0.93931	0.10808
0.9407	0.02763	0.94018	0.10329
0.94158	0.02964	0.94115	0.10862
0.94246	0.02441	0.94214	0.12368
0.94351	0.023	0.94321	0.13027
0.94454	0.02876	0.94422	0.12616
0.94549	0.02895	0.94518	0.13382
0.94648	0.02498	0.94627	0.15081
0.94742	0.02543	0.94731	0.15624
0.94864	0.03107	0.94837	0.15636
0.94948	0.03042	0.9493	0.16533
0.95061	0.02619	0.95026	0.18338
0.95152	0.03017	0.95128	0.19151
0.95244	0.03493	0.95226	0.19378
0.95362	0.03213	0.95326	0.20497
0.95465	0.03037	0.95439	0.22575
0.95545	0.03392	0.95537	0.23486
0.95646	0.0388	0.95622	0.23915
0.9576	0.03693	0.95738	0.25325
0.95852	0.03466	0.95836	0.27586
0.95951	0.0404	0.95927	0.28719
0.96046	0.04422	0.96031	0.30253
0.96149	0.041	0.96129	0.31787
0.96252	0.03995	0.9623	0.34265
0.96354	0.04703	0.96334	0.3579
0.9645	0.05101	0.9643	0.36746
0.96547	0.04794	0.96535	0.3861
0.96646	0.04792	0.96639	0.41302
0.96749	0.05565	0.96739	0.43267
0.96853	0.05852	0.96841	0.44401
0.96958	0.05631	0.96936	0.46441
0.97055	0.05798	0.97037	0.4948
0.9716	0.06673	0.97143	0.51498
0.97248	0.06869	0.97239	0.52994
0.97353	0.06776	0.9734	0.55266
0.97451	0.0707	0.97433	0.58456
0.97539	0.08042	0.9754	0.60806
0.97641	0.08264	0.97634	0.62458
0.97765	0.08182	0.9773	0.65188
0.97855	0.08767	0.9783	0.68339
0.97936	0.09671	0.97937	0.70683
0.98066	0.09846	0.98031	0.7269
0.98139	0.09889	0.98132	0.75559
0.98239	0.10701	0.98233	0.79035
0.98349	0.11645	0.98337	0.815
0.98446	0.11952	0.98433	0.83631
0.98552	0.12055	0.9854	0.86879
0.98666	0.1319	0.98645	0.90222
0.98762	0.14074	0.98736	0.92884
0.98846	0.14304	0.98831	0.95136
0.98948	0.14817	0.98933	0.98259
0.99042	0.15995	0.99036	1.01997
0.9916	0.16982	0.99129	1.04582
0.99253	0.17312	0.9923	1.07012
0.99358	0.18047	0.9933	1.10515
0.99456	0.19451	0.99431	1.14152
0.99569	0.20468	0.99531	1.16821
0.99663	0.20913	0.99633	1.19444
0.9976	0.21763	0.99735	1.22875
0.99866	0.23397	0.99835	1.26463
0.9996	0.24444	0.99934	1.29128
1.00044	0.25056	1.00034	1.31814
1.00151	0.2631	1.00142	1.35537
1.00249	0.2794	1.00244	1.38907
1.00352	0.29096	1.00343	1.41594
1.00457	0.29963	1.00431	1.44331
1.00562	0.31397	1.00533	1.4786
1.00659	0.33116	1.00635	1.514
1.00767	0.34295	1.00734	1.54118
1.00869	0.35169	1.0084	1.5704
1.00957	0.3697	1.00932	1.60678
1.01053	0.38749	1.01032	1.63975
1.01142	0.39882	1.01134	1.66574
1.01253	0.41144	1.01245	1.69292
1.01345	0.43052	1.01335	1.72905
1.0145	0.45066	1.01422	1.76135
1.01556	0.46241	1.01524	1.78767
1.01662	0.47685	1.01635	1.8141
1.0175	0.49728	1.01737	1.8494
1.01853	0.5164	1.01834	1.88072
1.01954	0.52881	1.01928	1.90371
1.02056	0.55009	1.02039	1.93243
1.02159	0.57238	1.02137	1.96706
1.02256	0.59199	1.0223	1.99812
1.02355	0.60399	1.02328	2.02151
1.02465	0.6241	1.02433	2.04742
1.02565	0.64825	1.02531	2.08283
1.02657	0.6667	1.02632	2.1099
1.02755	0.68211	1.02737	2.13084
1.02852	0.70209	1.02836	2.15849
1.02959	0.72606	1.02925	2.19005
1.03056	0.74496	1.03037	2.21599
1.03168	0.75794	1.03132	2.2362
1.03271	0.77984	1.0323	2.26915
1.03363	0.8057	1.03332	2.29875
1.03457	0.82327	1.03423	2.32632
1.0356	0.8389	1.0353	2.34375
1.03652	0.86236	1.03632	2.36918
1.03751	0.88703	1.03734	2.39736
1.03867	0.90286	1.0383	2.42079
1.03969	0.92039	1.03942	2.43647
1.04072	0.94247	1.04035	2.4636
1.04157	0.96583	1.04134	2.48969
1.04262	0.98392	1.04236	2.51047
1.04372	0.99995	1.04342	2.52657
1.0446	1.02735	1.04439	2.54831
1.04554	1.04816	1.04541	2.57313
1.0466	1.06491	1.04645	2.59499
1.04763	1.08448	1.04746	2.60744
1.04861	1.10958	1.04842	2.63209
1.04962	1.13096	1.04936	2.65274
1.05059	1.14527	1.05033	2.67332
1.05153	1.16737	1.05138	2.6867
1.05268	1.19093	1.05237	2.70583
1.05373	1.21091	1.05334	2.72394
1.0547	1.22616	1.05429	2.74284
1.05558	1.24846	1.05535	2.75292
1.05668	1.27078	1.05642	2.77208
1.05765	1.2894	1.05745	2.79076
1.05859	1.30501	1.05843	2.80392
1.05955	1.32864	1.05934	2.81583
1.06065	1.35055	1.06025	2.83342
1.06154	1.36757	1.06142	2.84904
1.06271	1.38197	1.06238	2.85975
1.06372	1.40354	1.06334	2.87048
1.0646	1.42475	1.0643	2.88509
1.06574	1.44082	1.06528	2.90045
1.06669	1.45527	1.06631	2.90925
1.06768	1.47649	1.06723	2.91799
1.0686	1.49797	1.06827	2.93089
1.06968	1.51162	1.06922	2.94338
1.07067	1.5281	1.07039	2.949
1.07165	1.54818	1.07126	2.9578
1.07256	1.56691	1.07242	2.96834
1.07352	1.5791	1.07337	2.97819
1.07453	1.59713	1.07442	2.98215
1.07562	1.617	1.07539	2.98673
1.07668	1.63216	1.07637	2.9956
1.07766	1.64324	1.07734	3.00831
1.07852	1.66149	1.07837	3.00823
1.07962	1.67711	1.07942	3.01074
1.08057	1.69373	1.08029	3.02053
1.08167	1.70701	1.08141	3.02541
1.0826	1.72361	1.0824	3.02708
1.0835	1.74132	1.08336	3.02868
1.08464	1.75391	1.08436	3.03339
1.08563	1.76091	1.0854	3.03563
1.08662	1.77705	1.08631	3.03655
1.08756	1.79173	1.08733	3.03686
1.08867	1.80023	1.08823	3.04118
1.08955	1.80943	1.08932	3.04203
1.09057	1.82404	1.09043	3.03818
1.09167	1.84022	1.09134	3.0382
1.09264	1.84861	1.09225	3.03962
1.09362	1.85751	1.09336	3.03671
1.09468	1.87034	1.09426	3.03308
1.09563	1.88141	1.09525	3.03187
1.09654	1.88792	1.09636	3.02636
1.09756	1.89514	1.0974	3.02175
1.09856	1.91019	1.09846	3.01542
1.09964	1.91694	1.0994	3.01183
1.10057	1.92406	1.10028	3.01067
1.10152	1.93195	1.10132	3.00683
1.10266	1.93933	1.1024	2.9953
1.1036	1.94802	1.10344	2.98773
1.10462	1.94989	1.10435	2.98374
1.10565	1.95674	1.1053	2.9783
1.10658	1.96526	1.10628	2.96822
1.10753	1.97344	1.10727	2.95954
1.10864	1.97134	1.10832	2.95442
1.10959	1.97813	1.10927	2.94534
1.11064	1.9823	1.11037	2.93249
1.11161	1.99006	1.11127	2.92577
1.11256	1.99245	1.11237	2.9134
1.11357	1.99816	1.11323	2.90816
1.11464	2.00087	1.11433	2.89177
1.1157	2.00151	1.11521	2.88322
1.11655	1.99983	1.11629	2.8706
1.11763	2.00443	1.11734	2.85622
1.11858	2.00745	1.11829	2.84258
1.1195	2.00826	1.11928	2.83319
1.12063	2.00346	1.12038	2.81633
1.12155	2.00528	1.12132	2.8037
1.12271	2.00293	1.12226	2.78624
1.12365	1.99987	1.1233	2.77219
1.12466	1.99661	1.12428	2.75911
1.12565	1.99582	1.12526	2.74257
1.12665	1.99616	1.12626	2.7279
1.12758	1.99589	1.12722	2.71143
1.12858	1.99736	1.12825	2.69831
1.12971	1.99652	1.12933	2.67953
1.13057	1.99904	1.13033	2.65824
1.13158	1.99205	1.13133	2.64391
1.13252	1.98508	1.13234	2.62511
1.13362	1.97707	1.13339	2.60761
1.13464	1.97382	1.13434	2.58701
1.13558	1.9689	1.13534	2.56891
1.13663	1.96375	1.13632	2.55122
1.13752	1.95845	1.13735	2.53066
1.13859	1.9486	1.13838	2.50934
1.13967	1.9354	1.13931	2.4907
1.1407	1.92757	1.14049	2.46578
1.14165	1.91916	1.14138	2.44868
1.14258	1.90997	1.14239	2.42814
1.14366	1.89721	1.14337	2.40662
1.14464	1.88765	1.14434	2.3853
1.14554	1.88433	1.14527	2.36644
1.14652	1.87021	1.14632	2.33997
1.14753	1.85624	1.14742	2.31488
1.14848	1.84894	1.14838	2.29471
1.14964	1.83502	1.14943	2.26757
1.15065	1.82324	1.15035	2.24506
1.15163	1.81682	1.15145	2.22137
1.15263	1.80802	1.15243	2.1981
1.15361	1.79736	1.15348	2.17138
1.15463	1.78518	1.15451	2.14541
1.15563	1.76778	1.15545	2.12386
1.15664	1.75368	1.15643	2.09999
1.15761	1.73887	1.15738	2.07442
1.15862	1.72185	1.15836	2.04999
1.15954	1.70934	1.1594	2.02377
1.1606	1.69674	1.16048	1.99744
1.16159	1.68712	1.16135	1.97462
1.16262	1.66849	1.16235	1.94811
1.16369	1.64985	1.16334	1.92613
1.16466	1.63387	1.16433	1.89966
1.16569	1.61287	1.16536	1.8699
1.1666	1.59341	1.16629	1.84558
1.16759	1.57914	1.16737	1.8191
1.16865	1.55999	1.16837	1.79225
1.16962	1.54224	1.1694	1.76305
1.1705	1.52319	1.17033	1.73909
1.17147	1.50363	1.17142	1.71082
1.17254	1.48305	1.17247	1.67979
1.1735	1.46398	1.17345	1.65353
1.17455	1.44056	1.17445	1.62716
1.17564	1.41933	1.17538	1.60242
1.17666	1.40179	1.17631	1.57656
1.17761	1.38331	1.17732	1.54825
1.17851	1.36522	1.17833	1.52018
1.17955	1.34522	1.17941	1.48981
1.18055	1.32336	1.18032	1.46452
1.18158	1.29702	1.18132	1.4358
1.18255	1.27424	1.18239	1.40482
1.18352	1.24928	1.1834	1.37651
1.18447	1.23164	1.18444	1.34724
1.18551	1.20848	1.18545	1.31963
1.18654	1.1875	1.18647	1.28995
1.18755	1.16587	1.18746	1.26184
1.18848	1.14424	1.18851	1.2318
1.1896	1.11448	1.18944	1.20502
1.1905	1.09487	1.19028	1.18127
1.19152	1.06571	1.19135	1.14987
1.1925	1.04234	1.1923	1.12178
1.19356	1.01439	1.19334	1.09158
1.19449	0.99297	1.19436	1.0619
1.19549	0.96562	1.19541	1.03129
1.19652	0.93923	1.19645	1.00056
1.19765	0.90968	1.19743	0.9722
1.19858	0.88844	1.19849	0.94127
1.19953	0.8674	1.19943	0.91429
1.20057	0.84008	1.2004	0.88529
1.20156	0.81489	1.20133	0.85712
1.20254	0.78912	1.20242	0.82554
1.20348	0.76352	1.20347	0.79497
1.20462	0.73082	1.20451	0.76441
1.20546	0.70622	1.20546	0.73602
1.20654	0.67627	1.20645	0.70552
1.20751	0.65113	1.20742	0.67715
1.20857	0.62186	1.20844	0.64689
1.20936	0.60044	1.20943	0.618
1.21058	0.56542	1.21046	0.5876
1.21155	0.53751	1.21134	0.56121
1.2126	0.50806	1.21231	0.53209
1.21364	0.47711	1.21334	0.50159
1.21464	0.44927	1.21437	0.47035
1.21555	0.4237	1.21539	0.44037
1.21669	0.39199	1.21646	0.40739
1.21768	0.3632	1.21743	0.37849
1.21854	0.33959	1.21847	0.3471
1.21959	0.30894	1.21945	0.31805
1.22071	0.27642	1.22033	0.29162
1.22168	0.2483	1.22138	0.25997
1.22274	0.21664	1.22226	0.23362
1.22372	0.18754	1.22334	0.20143
1.22471	0.15822	1.22434	0.17077
1.22559	0.132	1.22547	0.137
1.22657	0.10289	1.22642	0.10799
1.2276	0.07187	1.22742	0.07791
1.22862	0.0414	1.22836	0.04939
1.22954	0.01397	1.22941	0.01773
1.23066	-0.02001	1.2303	-0.00902
